# Supplementary material for: Alkali metal salts of 4-hy­droxy­benzoic acid: a structural and educational study
Source: Acta Crystallogr C Struct Chem. 2021 Jun 9;77(Pt 7):340–53. doi: 10.1107/S2053229621005465 (PMC8254528; doi:10.1107/S2053229621005465)
Supplement: Supplementary file 1 [file c-77-00340-sup1.cif]

##############################################################################
#                                                                            #
# This CIF contains the data in a paper accepted for publication in          #
# Acta Crystallographica Section C. It conforms to the requirements of       #
# Notes for Authors for Acta Crystallographica Section C, and has been       #
# peer reviewed under the auspices of the IUCr Commission on Journals.       #
#                                                                            #
# Full details of the Crystallographic Information File format               #
# are given in the paper "The Crystallographic Information File (CIF):       #
# a New Standard Archive File for Crystallography" by S. R. Hall, F. H.      #
# Allen and I. D. Brown [Acta Cryst. (1991), A47, 655-685].                  #
#                                                                            #
# The current version of the core CIF dictionary is obtainable from          #
# ftp://ftp.iucr.org/pub/cif_core.dic.                                       #
#                                                                            #
# Software is freely available for graphical display of the structure(s)     #
# in this CIF. For information consult the CIF software page                 #
# http://www.iucr.org/resources/cif/software.                                #
#                                                                            #
# This file may be used for bona fide research purposes within the           #
# scientific community so long as proper attribution is given to the journal # 
# article from which it was obtained.                                        #
#                                                                            #
##############################################################################
data_compound1
_audit_creation_method
;
Olex2 1.3-alpha
(compiled 2020.11.12 svn.r5f609507 for OlexSys, GUI svn.r6272)
;
_chemical_name_systematic
;
Poly[di-\m-aqua-\m-4-oxidobenzoato-dilithium]
;
_chemical_name_common     ?
_chemical_formula_moiety     'C7 H8 Li2 O5'
_chemical_formula_sum     'C7 H8 Li2 O5'
_chemical_formula_iupac     '[Li2 (C7 H4 O3) (H2 O)2]'
_chemical_formula_weight     186.01
_chemical_melting_point     ?
_space_group_crystal_system     orthorhombic
_space_group_name_H-M_alt     'P b c a'
_space_group_name_Hall     '-P 2ac 2ab'
loop_
    _space_group_symop_operation_xyz
    'x, y, z'
    '-x+1/2, -y, z+1/2'
    '-x, y+1/2, -z+1/2'
    'x+1/2, -y+1/2, -z'
    '-x, -y, -z'
    'x-1/2, y, -z-1/2'
    'x, -y-1/2, z-1/2'
    '-x-1/2, y-1/2, z'
_cell_length_a     7.1897(3)
_cell_length_b     11.7989(5)
_cell_length_c     18.5349(8)
_cell_angle_alpha     90
_cell_angle_beta     90
_cell_angle_gamma     90
_cell_volume     1572.33(12)
_cell_formula_units_Z     8
_cell_measurement_reflns_used     1701
_cell_measurement_theta_min     4.7610
_cell_measurement_theta_max     75.3020
_cell_measurement_temperature     130.00(10)
_exptl_crystal_description     block
_exptl_crystal_colour     colourless
_exptl_crystal_size_max     0.237
_exptl_crystal_size_mid     0.162
_exptl_crystal_size_min     0.07
_exptl_crystal_density_diffrn     1.572
_exptl_crystal_density_meas     ?
_exptl_crystal_density_method     ?
_exptl_crystal_F_000     768
_exptl_absorpt_coefficient_mu     1.102
_exptl_absorpt_correction_type     multi-scan
_exptl_absorpt_process_details
;
(CrysAlis PRO; Rigaku OD, 2015)
;
_exptl_absorpt_correction_T_min     0.90453
_exptl_absorpt_correction_T_max     1.00000
_diffrn_ambient_temperature     130.00(10)
_diffrn_source     'micro-focus sealed X-ray tube'
_diffrn_radiation_type     'Cu K\a'
_diffrn_radiation_wavelength     1.54184
_diffrn_radiation_monochromator     mirror
_diffrn_measurement_device_type
         'Rigaku OD SuperNova Dual source diffractometer with an Atlas detector'
_diffrn_measurement_device     'four-circle diffractometer'
_diffrn_measurement_method     '\w scans'
_diffrn_detector     'CCD plate'
_diffrn_detector_area_resol_mean     10.2273
_diffrn_reflns_number     3789
_diffrn_reflns_av_R_equivalents     0.0185
_diffrn_reflns_av_unetI/netI     0.0209
_diffrn_reflns_theta_min     4.772
_diffrn_reflns_theta_max     75.952
_diffrn_reflns_theta_full     67.684
_diffrn_measured_fraction_theta_max     0.971
_diffrn_measured_fraction_theta_full     1.000
_diffrn_reflns_limit_h_min     -8
_diffrn_reflns_limit_h_max     7
_diffrn_reflns_limit_k_min     -14
_diffrn_reflns_limit_k_max     11
_diffrn_reflns_limit_l_min     -23
_diffrn_reflns_limit_l_max     19
_diffrn_radiation_probe     x-ray
_refine_special_details     ?
_reflns_number_total     1588
_reflns_number_gt     1412
_reflns_threshold_expression     'I > 2\s(I)'
_refine_ls_structure_factor_coef     Fsqd
_refine_ls_matrix_type     full
_refine_ls_R_factor_all     0.0333
_refine_ls_R_factor_gt     0.0289
_refine_ls_wR_factor_gt     0.0803
_refine_ls_wR_factor_ref     0.0839
_refine_ls_goodness_of_fit_ref     1.044
_refine_ls_restrained_S_all     1.044
_refine_ls_number_reflns     1588
_refine_ls_number_parameters     143
_refine_ls_number_restraints     6
_refine_ls_hydrogen_treatment     mixed
_refine_ls_weighting_scheme     calc
_refine_ls_weighting_details
              'w=1/[\s^2^(Fo^2^)+(0.0503P)^2^+0.3002P] where P=(Fo^2^+2Fc^2^)/3'
_atom_sites_solution_hydrogens     mixed
_atom_sites_solution_primary     ?
_atom_sites_solution_secondary     ?
_refine_ls_shift/su_max     0.000
_refine_ls_shift/su_mean     0.000
_refine_diff_density_max     0.232
_refine_diff_density_min     -0.285
_refine_ls_extinction_method     none
_refine_ls_extinction_coef     .
loop_
    _atom_type_symbol
    _atom_type_description
    _atom_type_scat_dispersion_real
    _atom_type_scat_dispersion_imag
    _atom_type_scat_source
    'C' 'C' 0.0181 0.0091
                         'International Tables Vol C Tables 4.2.6.8 and 6.1.1.4'
    'H' 'H' 0.0000 0.0000
                         'International Tables Vol C Tables 4.2.6.8 and 6.1.1.4'
    'Li' 'Li' 0.0008 0.0003
                         'International Tables Vol C Tables 4.2.6.8 and 6.1.1.4'
    'O' 'O' 0.0492 0.0322
                         'International Tables Vol C Tables 4.2.6.8 and 6.1.1.4'
_computing_data_collection
;
CrysAlis PRO (Rigaku OD, 2015)
;
_computing_cell_refinement
;
CrysAlis PRO (Rigaku OD, 2015)
;
_computing_data_reduction
;
CrysAlis PRO (Rigaku OD, 2015)
;
_computing_structure_solution
;
SHELXT2014 (Sheldrick, 2015a)
;
_computing_structure_refinement
;
SHELXL2018 (Sheldrick, 2015b)
;
_computing_molecular_graphics
;
OLEX2 (Dolomanov <i>et al.</i>,  2009) and
<i>CrystalMaker</i> (Palmer, 2020)
;
_computing_publication_material
;
OLEX2 (Dolomanov <i>et al.</i>,  2009)
;
loop_
    _atom_site_type_symbol
    _atom_site_label
    _atom_site_fract_x
    _atom_site_fract_y
    _atom_site_fract_z
    _atom_site_U_iso_or_equiv
    _atom_site_adp_type
    _atom_site_calc_flag
    _atom_site_occupancy
    _atom_site_disorder_assembly
    _atom_site_disorder_group
    C C1 0.52587(15) 0.33791(9) 0.12929(6) 0.0118(2) Uani d 1 . .
    C C2 0.54080(15) 0.33645(9) 0.20900(6) 0.0116(2) Uani d 1 . .
    C C3 0.59705(15) 0.23924(9) 0.24586(6) 0.0128(2) Uani d 1 . .
    H H3 0.630843 0.173385 0.219448 0.015 Uiso calc 1 . .
    C C4 0.60419(16) 0.23761(9) 0.32059(6) 0.0129(2) Uani d 1 . .
    H H4 0.642178 0.170421 0.344681 0.015 Uiso calc 1 . .
    C C5 0.55603(15) 0.33398(9) 0.36138(6) 0.0116(2) Uani d 1 . .
    C C6 0.49950(17) 0.43150(9) 0.32356(6) 0.0144(2) Uani d 1 . .
    H H6 0.465916 0.497737 0.349632 0.017 Uiso calc 1 . .
    C C7 0.49211(17) 0.43231(9) 0.24888(6) 0.0144(2) Uani d 1 . .
    H H7 0.453366 0.499053 0.224469 0.017 Uiso calc 1 . .
    Li Li1 0.2554(3) 0.44276(16) 0.03961(10) 0.0151(4) Uani d 1 . .
    Li Li2 0.5674(3) 0.30462(16) -0.01030(10) 0.0154(4) Uani d 1 . .
    O O1 0.47496(12) 0.42836(7) 0.09816(4) 0.0146(2) Uani d 1 . .
    O O2 0.56201(11) 0.24872(7) 0.09299(4) 0.0141(2) Uani d 1 . .
    O O3 0.56757(11) 0.33438(6) 0.43335(4) 0.01220(19) Uani d 1 . .
    O O4 0.19519(12) 0.60560(6) 0.02474(4) 0.01284(19) Uani d 1 . .
    H H4A 0.137(2) 0.6421(14) 0.0578(9) 0.030(4) Uiso d 1 . .
    H H4B 0.117(3) 0.6175(17) -0.0116(9) 0.048(6) Uiso d 1 . .
    O O5 0.34787(11) 0.38812(6) -0.05372(4) 0.0132(2) Uani d 1 . .
    H H5A 0.273(3) 0.3476(14) -0.0775(10) 0.037(5) Uiso d 1 . .
    H H5B 0.389(3) 0.4436(14) -0.0790(10) 0.041(5) Uiso d 1 . .
loop_
    _atom_site_aniso_label
    _atom_site_aniso_U_11
    _atom_site_aniso_U_22
    _atom_site_aniso_U_33
    _atom_site_aniso_U_12
    _atom_site_aniso_U_13
    _atom_site_aniso_U_23
    C1 0.0094(5) 0.0134(5) 0.0125(5) -0.0025(4) 0.0000(4) 0.0007(4)
    C2 0.0117(5) 0.0130(5) 0.0102(5) -0.0013(4) -0.0006(4) 0.0004(4)
    C3 0.0144(5) 0.0110(5) 0.0129(5) 0.0002(4) 0.0004(4) -0.0011(4)
    C4 0.0147(5) 0.0113(5) 0.0126(5) 0.0007(4) -0.0011(4) 0.0014(4)
    C5 0.0102(5) 0.0149(5) 0.0098(5) -0.0029(4) -0.0002(4) -0.0002(4)
    C6 0.0178(6) 0.0121(5) 0.0135(5) 0.0022(4) 0.0000(4) -0.0022(4)
    C7 0.0175(5) 0.0123(5) 0.0134(5) 0.0020(4) -0.0013(4) 0.0010(4)
    Li1 0.0164(9) 0.0143(8) 0.0145(8) -0.0001(7) -0.0001(7) 0.0006(7)
    Li2 0.0167(9) 0.0162(9) 0.0134(8) -0.0003(7) -0.0007(7) 0.0001(7)
    O1 0.0168(4) 0.0146(4) 0.0123(4) -0.0024(3) -0.0034(3) 0.0039(3)
    O2 0.0163(4) 0.0159(4) 0.0101(3) 0.0004(3) 0.0004(3) -0.0024(3)
    O3 0.0151(4) 0.0137(4) 0.0078(4) -0.0009(3) -0.0002(3) 0.0000(3)
    O4 0.0141(4) 0.0131(4) 0.0113(4) 0.0015(3) -0.0002(3) -0.0006(3)
    O5 0.0156(4) 0.0124(4) 0.0117(4) -0.0016(3) -0.0007(3) 0.0002(3)
_geom_special_details
;
 All esds (except the esd in the dihedral angle between two l.s. planes)
 are estimated using the full covariance matrix.  The cell esds are taken
 into account individually in the estimation of esds in distances, angles
 and torsion angles; correlations between esds in cell parameters are only
 used when they are defined by crystal symmetry.  An approximate (isotropic)
 treatment of cell esds is used for estimating esds involving l.s. planes.
;
loop_
    _geom_bond_atom_site_label_1
    _geom_bond_atom_site_label_2
    _geom_bond_site_symmetry_2
    _geom_bond_distance
    _geom_bond_publ_flag
    C1 C2 . 1.4814(14) ?
    C1 O1 . 1.2672(14) ?
    C1 O2 . 1.2758(14) ?
    C2 C3 . 1.3950(15) ?
    C2 C7 . 1.3958(15) ?
    C3 H3 . 0.9500 ?
    C3 C4 . 1.3860(15) ?
    C4 H4 . 0.9500 ?
    C4 C5 . 1.4087(15) ?
    C5 C6 . 1.4072(15) ?
    C5 Li1 6_656 2.659(2) ?
    C5 O3 . 1.3367(13) ?
    C6 H6 . 0.9500 ?
    C6 C7 . 1.3853(15) ?
    C7 H7 . 0.9500 ?
    Li1 Li2 4_455 3.262(3) ?
    Li1 Li2 5_665 3.287(3) ?
    Li1 O1 . 1.923(2) ?
    Li1 O3 6_556 1.926(2) ?
    Li1 O4 . 1.989(2) ?
    Li1 O5 . 1.962(2) ?
    Li2 O1 . 2.572(2) ?
    Li2 O3 7_565 1.944(2) ?
    Li2 O4 5_665 2.027(2) ?
    Li2 O5 . 2.027(2) ?
    O4 H4A . 0.858(14) ?
    O4 H4B . 0.888(15) ?
    O5 H5A . 0.845(15) ?
    O5 H5B . 0.857(15) ?
loop_
    _geom_angle_atom_site_label_1
    _geom_angle_atom_site_label_2
    _geom_angle_atom_site_label_3
    _geom_angle_site_symmetry_1
    _geom_angle_site_symmetry_3
    _geom_angle
    _geom_angle_publ_flag
    O1 C1 C2 . . 119.00(10) ?
    O1 C1 O2 . . 120.89(10) ?
    O2 C1 C2 . . 120.11(10) ?
    C3 C2 C1 . . 121.27(10) ?
    C3 C2 C7 . . 118.65(10) ?
    C7 C2 C1 . . 120.04(10) ?
    C2 C3 H3 . . 119.6 ?
    C4 C3 C2 . . 120.77(10) ?
    C4 C3 H3 . . 119.6 ?
    C3 C4 H4 . . 119.5 ?
    C3 C4 C5 . . 121.06(10) ?
    C5 C4 H4 . . 119.5 ?
    C4 C5 Li1 . 6_656 128.87(9) ?
    C6 C5 C4 . . 117.63(10) ?
    C6 C5 Li1 . 6_656 96.01(8) ?
    O3 C5 C4 . . 121.55(10) ?
    O3 C5 C6 . . 120.81(10) ?
    O3 C5 Li1 . 6_656 43.61(6) ?
    C5 C6 H6 . . 119.5 ?
    C7 C6 C5 . . 120.96(10) ?
    C7 C6 H6 . . 119.5 ?
    C2 C7 H7 . . 119.5 ?
    C6 C7 C2 . . 120.93(10) ?
    C6 C7 H7 . . 119.5 ?
    C5 Li1 Li2 6_556 5_665 139.54(8) ?
    C5 Li1 Li2 6_556 4_455 57.29(6) ?
    Li2 Li1 Li2 4_455 5_665 160.82(9) ?
    O1 Li1 C5 . 6_556 90.60(8) ?
    O1 Li1 Li2 . 4_455 110.79(8) ?
    O1 Li1 Li2 . 5_665 81.68(8) ?
    O1 Li1 O3 . 6_556 111.72(10) ?
    O1 Li1 O4 . . 110.01(10) ?
    O1 Li1 O5 . . 100.97(10) ?
    O3 Li1 C5 6_556 6_556 28.60(4) ?
    O3 Li1 Li2 6_556 4_455 32.73(5) ?
    O3 Li1 Li2 6_556 5_665 156.47(10) ?
    O3 Li1 O4 6_556 . 121.66(11) ?
    O3 Li1 O5 6_556 . 104.40(9) ?
    O4 Li1 C5 . 6_556 116.41(9) ?
    O4 Li1 Li2 . 5_665 35.44(5) ?
    O4 Li1 Li2 . 4_455 138.69(10) ?
    O5 Li1 C5 . 6_556 129.23(9) ?
    O5 Li1 Li2 . 5_665 91.20(8) ?
    O5 Li1 Li2 . 4_455 72.51(7) ?
    O5 Li1 O4 . . 105.61(9) ?
    Li1 Li2 Li1 4 5_665 128.56(7) ?
    O1 Li2 Li1 . 4 138.18(8) ?
    O1 Li2 Li1 . 5_665 73.42(6) ?
    O3 Li2 Li1 7_565 4 32.39(5) ?
    O3 Li2 Li1 7_565 5_665 132.53(9) ?
    O3 Li2 O1 7_565 . 154.00(10) ?
    O3 Li2 O4 7_565 5_665 111.68(10) ?
    O3 Li2 O5 7_565 . 101.37(9) ?
    O4 Li2 Li1 5_665 4 95.55(8) ?
    O4 Li2 Li1 5_665 5_665 34.68(5) ?
    O4 Li2 O1 5_665 . 91.39(7) ?
    O4 Li2 O5 5_665 . 110.45(9) ?
    O5 Li2 Li1 . 4 133.73(9) ?
    O5 Li2 Li1 . 5_665 78.20(7) ?
    O5 Li2 O1 . . 80.40(7) ?
    C1 O1 Li1 . . 124.64(9) ?
    C1 O1 Li2 . . 78.65(7) ?
    Li1 O1 Li2 . . 79.70(8) ?
    C5 O3 Li1 . 6_656 107.79(8) ?
    C5 O3 Li2 . 7_566 122.22(9) ?
    Li1 O3 Li2 6_656 7_566 114.88(9) ?
    Li1 O4 Li2 . 5_665 109.88(9) ?
    Li1 O4 H4A . . 119.5(12) ?
    Li1 O4 H4B . . 113.3(13) ?
    Li2 O4 H4A 5_665 . 104.0(12) ?
    Li2 O4 H4B 5_665 . 110.5(14) ?
    H4A O4 H4B . . 98.9(17) ?
    Li1 O5 Li2 . . 94.22(9) ?
    Li1 O5 H5A . . 115.4(13) ?
    Li1 O5 H5B . . 110.3(14) ?
    Li2 O5 H5A . . 115.5(13) ?
    Li2 O5 H5B . . 108.5(14) ?
    H5A O5 H5B . . 111.6(18) ?
loop_
    _geom_torsion_atom_site_label_1
    _geom_torsion_atom_site_label_2
    _geom_torsion_atom_site_label_3
    _geom_torsion_atom_site_label_4
    _geom_torsion_site_symmetry_1
    _geom_torsion_site_symmetry_2
    _geom_torsion_site_symmetry_3
    _geom_torsion_site_symmetry_4
    _geom_torsion
    _geom_torsion_publ_flag
    C1 C2 C3 C4 . . . . -177.70(10) ?
    C1 C2 C7 C6 . . . . 177.95(10) ?
    C2 C1 O1 Li1 . . . . -118.90(11) ?
    C2 C1 O1 Li2 . . . . 172.22(10) ?
    C2 C3 C4 C5 . . . . -0.36(17) ?
    C3 C2 C7 C6 . . . . 0.10(17) ?
    C3 C4 C5 C6 . . . . 0.36(16) ?
    C3 C4 C5 Li1 . . . 6_656 -124.65(12) ?
    C3 C4 C5 O3 . . . . -178.04(10) ?
    C4 C5 C6 C7 . . . . -0.14(17) ?
    C4 C5 O3 Li1 . . . 6_656 115.03(11) ?
    C4 C5 O3 Li2 . . . 7_566 -21.38(15) ?
    C5 C6 C7 C2 . . . . -0.09(18) ?
    C6 C5 O3 Li1 . . . 6_656 -63.32(13) ?
    C6 C5 O3 Li2 . . . 7_566 160.27(11) ?
    C7 C2 C3 C4 . . . . 0.12(17) ?
    Li1 C5 C6 C7 6_656 . . . 139.98(11) ?
    Li1 C5 O3 Li2 6_656 . . 7_566 -136.41(13) ?
    O1 C1 C2 C3 . . . . -179.70(10) ?
    O1 C1 C2 C7 . . . . 2.51(16) ?
    O2 C1 C2 C3 . . . . 1.06(16) ?
    O2 C1 C2 C7 . . . . -176.73(11) ?
    O2 C1 O1 Li1 . . . . 60.35(15) ?
    O2 C1 O1 Li2 . . . . -8.53(10) ?
    O3 C5 C6 C7 . . . . 178.28(10) ?
loop_
    _geom_hbond_atom_site_label_D
    _geom_hbond_atom_site_label_H
    _geom_hbond_atom_site_label_A
    _geom_hbond_site_symmetry_A
    _geom_hbond_distance_DH
    _geom_hbond_distance_HA
    _geom_hbond_distance_DA
    _geom_hbond_angle_DHA
    _geom_hbond_publ_flag
    O4 H4A O2 8_665 0.858(14) 2.014(15) 2.8056(11) 152.9(17) yes
    O4 H4B O3 2_564 0.888(15) 1.768(16) 2.6343(11) 164.5(19) yes
    O5 H5A O2 4_455 0.845(15) 1.916(15) 2.7130(11) 156.8(19) yes
    O5 H5B O1 5_665 0.857(15) 1.834(15) 2.6439(11) 156.8(19) yes
_shelx_space_group_comment
;
The symmetry employed for this shelxl refinement is uniquely defined
by the following loop, which should always be used as a source of
symmetry information in preference to the above space-group names.
They are only intended as comments.
;
_shelx_estimated_absorpt_T_min     0.780
_shelx_estimated_absorpt_T_max     0.927
_shelx_hkl_file
;
   0   0  -2  275.31    3.42
   0   0  -3    0.25    0.37
   0   0  -4   -0.18    0.45
   0   0  -5    0.66    0.73
   0   0  -6 1603.84   15.01
   0   0  -7    0.05    0.58
   0   0  -8   62.82    3.63
   0   0  -9   -0.32    0.68
   0   0 -10  142.68    6.34
   0   0 -11    0.63    0.72
   0   0 -12  162.60    7.68
   0   0 -13    0.93    1.04
   0   0 -14  195.31    9.40
   0   0 -14  192.37    4.85
   0   0 -15    0.68    0.52
   0   0 -16   55.85    2.85
   0   0 -17    0.13    0.49
   0   0 -18  115.61    4.10
   0   0 -19   -0.32    0.51
   0   0 -20   26.08    1.85
   0   0 -21   -0.24    0.48
   0   0 -22    8.18    0.88
   0  -1   0    0.56    0.22
   0  -1   1    0.22    0.17
   0  -1  -1    0.11    0.14
   0  -1  -2   -0.11    0.29
   0   1  -2   -0.19    0.21
   0  -1  -2    0.06    0.21
   0   1  -3   -0.28    0.36
   0  -1  -3   -0.05    0.44
   0  -1  -4    0.62    0.52
   0   1  -4   -0.20    0.44
   0  -1  -5    0.08    0.56
   0   1  -5    0.01    0.52
   0   1  -6   -0.15    0.56
   0  -1  -6    0.65    0.60
   0  -1  -7    0.02    0.62
   0   1  -7   -0.03    0.59
   0   1  -8   -0.08    0.62
   0  -1  -8    0.24    0.76
   0  -1  -9    0.11    0.77
   0   1  -9    0.36    0.67
   0  -1 -10    0.70    0.69
   0   1 -10   -0.20    0.75
   0  -1 -11    0.42    0.97
   0   1 -11   -0.24    0.83
   0  -1 -12    0.18    0.70
   0   1 -12    0.24    0.74
   0  -1 -12    0.32    0.52
   0  -1 -13    0.21    1.38
   0   1 -14   -0.86    0.51
   0  -1 -14   -0.27    0.34
   0  -1 -15    0.44    0.55
   0   1 -15   -0.23    0.47
   0  -1 -15    0.25    0.80
   0   1 -16   -0.35    0.43
   0  -1 -16   -0.35    0.58
   0  -1 -17   -0.24    0.57
   0   1 -17    0.33    0.47
   0   1 -18   -0.15    0.47
   0  -1 -18    0.07    0.58
   0  -1 -19    0.19    0.56
   0   1 -19   -0.03    0.43
   0   1 -20    0.32    0.46
   0  -1 -20   -0.16    0.49
   0  -1 -21    0.06    0.36
   0   1 -21    0.05    0.38
   0  -1 -21    0.41    0.47
   0  -1 -22   -0.40    0.31
   0   1 -22   -0.14    0.32
   0  -2   0 2070.17   12.96
   0  -2  -1 3705.89   17.40
   0  -2  -2  160.14    3.28
   0  -2  -3    0.13    0.40
   0  -2   3    0.12    0.26
   0  -2  -3    0.09    0.42
   0  -2  -4  185.64    4.26
   0  -2   4  182.80    3.02
   0  -2  -4  181.55    4.54
   0  -2  -5  957.57   11.53
   0  -2  -5  962.46   10.44
   0  -2  -6  103.36    4.18
   0  -2  -6  103.85    3.70
   0  -2  -7 1586.54   15.48
   0  -2  -7 1604.65   17.76
   0  -2  -8    1.13    0.61
   0  -2  -8   -0.15    0.79
   0  -2  -9  308.41    7.83
   0  -2  -9  291.55    8.83
   0  -2 -10   44.26    3.69
   0  -2 -10   49.36    3.35
   0  -2 -11   98.28    5.01
   0  -2 -11   90.12    5.67
   0  -2 -12   88.44    5.95
   0  -2 -13   62.91    5.35
   0  -2 -14  184.09    4.99
   0  -2 -14  186.11    9.60
   0   2 -14  183.45    4.69
   0   2 -15    4.66    0.86
   0  -2 -15    4.10    0.87
   0  -2 -15    4.44    1.70
   0  -2 -16   67.69    3.25
   0   2 -16   66.02    3.00
   0   2 -17   31.17    2.10
   0  -2 -17   31.64    2.26
   0   2 -18   28.06    1.98
   0  -2 -18   25.78    2.04
   0  -2 -19   30.78    2.19
   0   2 -19   31.31    2.05
   0  -2 -20    1.61    0.72
   0   2 -20    1.55    0.59
   0  -2 -21   16.07    1.24
   0   2 -21   16.71    1.30
   0   2 -22    8.44    0.84
   0  -2 -22   11.02    0.85
   0  -3   0   -0.18    0.55
   0  -3   1    0.38    0.55
   0  -3  -1    0.68    0.38
   0  -3  -2    0.49    0.49
   0  -3  -2   -0.37    0.42
   0  -3  -3    0.14    0.44
   0  -3  -4   -0.48    0.46
   0  -3  -5    0.14    0.68
   0  -3  -6    0.00    0.51
   0  -3  -6    0.97    0.72
   0  -3  -7    0.33    0.69
   0  -3  -7    0.05    0.57
   0  -3  -8    0.45    0.49
   0  -3  -8   -0.51    0.86
   0  -3  -9   -0.47    0.89
   0  -3  -9    0.09    0.58
   0  -3 -10    0.30    0.86
   0  -3 -10    0.19    0.45
   0  -3 -11   -0.87    0.77
   0  -3 -11    0.17    0.80
   0  -3 -12    0.16    0.76
   0  -3 -13    0.61    0.38
   0   3 -13    0.66    0.53
   0  -3 -14    0.74    0.81
   0  -3 -14   -0.06    0.46
   0   3 -14    0.82    0.52
   0   3 -15   -0.37    0.41
   0  -3 -15    0.07    0.49
   0  -3 -16    0.81    0.66
   0   3 -16    0.39    0.43
   0   3 -17   -0.74    0.64
   0  -3 -17    0.27    0.54
   0   3 -18   -0.48    0.46
   0  -3 -18   -0.60    0.80
   0   3 -19    0.49    0.45
   0  -3 -19   -0.09    0.51
   0   3 -20    0.12    0.47
   0  -3 -20   -0.32    0.49
   0  -3 -21   -0.18    0.37
   0   3 -21   -0.01    0.33
   0   3 -22   -0.37    0.25
   0  -3 -22    0.39    0.28
   0  -4   0 1030.69   13.30
   0  -4  -1  143.70    3.55
   0  -4  -1  142.79    4.99
   0  -4   1  145.89    5.11
   0  -4  -2 1927.39   14.35
   0  -4  -2 1923.70   18.00
   0  -4  -3  616.58    8.87
   0  -4  -4   77.60    3.46
   0  -4  -5   -0.13    0.57
   0  -4  -6  111.28    4.85
   0  -4  -7  245.46    7.70
   0  -4  -8  110.52    5.57
   0  -4  -9   30.20    3.13
   0  -4 -10  350.20   11.17
   0  -4 -11    2.35    1.33
   0  -4 -12  807.53   19.02
   0  -4 -13 1994.49   17.16
   0  -4 -13 1997.08   31.35
   0  -4 -14  309.91   12.90
   0   4 -14  323.77    6.37
   0  -4 -14  303.55    6.99
   0  -4 -15  182.95    5.52
   0   4 -15  182.69    4.90
   0  -4 -16   17.31    1.77
   0   4 -16   17.19    1.55
   0   4 -17  108.57    3.73
   0  -4 -17  109.46    4.25
   0  -4 -18   15.97    1.63
   0   4 -18   17.09    1.48
   0   4 -19   78.42    2.92
   0  -4 -19   81.82    3.18
   0   4 -20   26.87    1.62
   0  -4 -20   26.57    1.66
   0  -4 -21    1.13    0.42
   0   4 -21    0.80    0.33
   0  -4 -22   68.52    1.85
   0  -5   0   -0.49    0.70
   0  -5   0   -0.28    0.34
   0  -5   1   -0.10    0.60
   0  -5  -1    0.29    0.69
   0  -5  -1   -0.38    0.38
   0  -5  -2    0.38    0.35
   0  -5  -2   -0.05    0.59
   0  -5   2    0.26    0.65
   0  -5   3   -0.58    0.94
   0  -5  -3    2.03    0.80
   0  -5  -4    0.53    0.71
   0  -5  -5   -0.37    0.58
   0  -5  -6    0.15    0.55
   0  -5  -7    0.12    0.60
   0  -5  -8   -0.68    0.88
   0  -5  -9    0.87    0.84
   0  -5 -10    0.07    0.84
   0  -5 -11    3.37    1.38
   0  -5 -12   -0.16    0.91
   0  -5 -12   -0.05    0.44
   0  -5 -13   -2.08    1.30
   0  -5 -13   -0.18    0.57
   0  -5 -14    1.32    0.69
   0   5 -15    0.51    0.44
   0  -5 -15   -0.79    0.65
   0   5 -16   -0.56    0.49
   0  -5 -17   -0.64    0.61
   0   5 -17   -0.27    0.44
   0   5 -18    0.12    0.39
   0  -5 -18    0.97    0.70
   0  -5 -19   -0.42    0.52
   0   5 -19   -0.47    0.36
   0  -5 -20   -0.11    0.39
   0   5 -20   -0.26    0.28
   0  -5 -21    1.35    0.45
   0   5 -21   -0.19    0.29
   0  -6   0 1039.52   10.89
   0  -6   0 1004.23   16.67
   0  -6   1   90.70    5.09
   0  -6  -1   88.33    5.00
   0  -6  -1   98.59    3.65
   0  -6   2    2.94    1.08
   0  -6  -2    5.01    0.93
   0  -6  -2    3.98    1.12
   0  -6  -3  464.00    9.21
   0  -6   3  463.88   12.27
   0  -6  -4  230.02    6.94
   0  -6   4  224.06    8.78
   0  -6  -5  517.73   11.12
   0  -6  -6  309.96    9.15
   0  -6  -7  155.94    6.91
   0  -6  -8    1.01    1.04
   0  -6  -9   50.17    4.37
   0  -6 -10   72.89    5.57
   0  -6 -11    2.57    1.26
   0  -6 -12  908.04   21.30
   0  -6 -12  853.69   11.04
   0  -6 -13    2.20    0.69
   0  -6 -14 2340.02   18.77
   0   6 -15   50.20    2.52
   0  -6 -15   47.27    2.72
   0   6 -16  119.48    3.76
   0  -6 -16  111.25    4.03
   0   6 -17   53.11    2.40
   0  -6 -17   52.29    2.69
   0  -6 -18   24.61    1.76
   0   6 -18   27.07    1.62
   0  -6 -19   13.20    1.16
   0   6 -19   12.94    1.05
   0   6 -20   93.10    2.31
   0  -6 -20   97.55    2.71
   0  -6 -21    2.99    0.45
   0  -7   0    0.79    0.68
   0  -7   1   -0.42    0.91
   0  -7  -1   -0.01    0.77
   0  -7   2    0.57    0.59
   0  -7   3    0.09    0.89
   0  -7  -4    0.78    0.57
   0  -7   4   -0.88    0.92
   0  -7   5   -0.22    0.84
   0  -7  -5    0.27    0.50
   0  -7  -6    0.41    0.49
   0  -7   6   -1.42    1.11
   0  -7  -7    0.41    0.60
   0  -7   7   -0.91    0.95
   0  -7  -8   -2.54    1.06
   0  -7  -9   -0.51    0.74
   0  -7  -9   -0.04    0.46
   0  -7 -10    3.11    1.52
   0  -7 -10    2.35    0.72
   0  -7 -11   -0.29    0.47
   0  -7 -11    1.19    0.93
   0  -7 -12    1.08    0.54
   0  -7 -13    0.49    0.69
   0  -7 -14   -0.12    0.65
   0  -7 -15   -0.57    0.63
   0   7 -15    1.20    0.59
   0  -7 -16   -0.95    0.48
   0  -7 -16   -1.14    0.62
   0   7 -16    0.08    0.36
   0   7 -17    0.23    0.36
   0  -7 -17   -0.22    0.53
   0  -7 -18   -0.04    0.42
   0   7 -18    0.13    0.30
   0  -7 -19   -0.49    0.41
   0   7 -19   -0.51    0.35
   0  -7 -20    0.07    0.25
   0  -8   0   23.58    3.09
   0  -8   1  513.64   14.40
   0  -8   2   41.47    4.20
   0  -8   3  215.24    9.81
   0  -8   4   38.44    4.33
   0  -8   5  136.90    8.18
   0  -8   6   11.92    1.12
   0  -8   6   12.32    2.67
   0  -8  -7  207.41    4.96
   0  -8   7  192.99   10.48
   0  -8   8   44.84    5.25
   0  -8  -8   46.70    2.45
   0  -8  -9  153.67    4.50
   0  -8   9  159.95   10.05
   0  -8 -10    6.01    0.98
   0  -8 -11    9.35    1.23
   0  -8 -12    0.92    0.61
   0  -8 -13  231.89    5.70
   0  -8 -14   17.47    1.62
   0  -8 -14   16.59    1.47
   0   8 -15    0.30    0.45
   0  -8 -15    0.16    0.32
   0  -8 -16   13.93    1.31
   0  -8 -16   13.16    1.06
   0   8 -16   13.57    1.10
   0   8 -17  173.52    3.54
   0  -8 -17  170.16    4.02
   0  -8 -18    0.31    0.36
   0   8 -18    1.04    0.33
   0  -8 -19   18.04    1.03
   0  -9   0    0.13    0.52
   0  -9  -1    0.00    0.42
   0  -9   1    1.46    0.51
   0  -9  -2   -0.33    0.36
   0  -9   2   -0.03    0.36
   0  -9   3   -0.05    0.36
   0  -9  -3    0.80    0.49
   0  -9   3    0.57    0.48
   0  -9  -4   -0.27    0.44
   0  -9   4    0.16    0.39
   0  -9   4   -0.19    0.38
   0  -9   5   -0.15    0.45
   0  -9   5   -0.32    0.44
   0  -9  -5    0.81    0.48
   0  -9  -5    0.03    0.42
   0  -9   6    0.42    0.44
   0  -9  -6    0.02    0.45
   0  -9  -6   -0.02    0.38
   0  -9  -7    0.94    0.62
   0  -9  -7   -0.09    0.54
   0  -9   7    0.44    0.48
   0  -9  -8    0.01    0.51
   0  -9  -8    0.98    0.53
   0  -9  -9    1.12    0.64
   0  -9  -9   -0.42    0.60
   0  -9 -10   -0.44    0.53
   0  -9 -10    0.20    0.46
   0  -9 -11   -0.64    0.67
   0  -9 -11   -0.38    0.61
   0  -9 -12   -0.12    0.49
   0  -9 -12   -0.25    0.47
   0  -9 -13    0.15    0.43
   0  -9 -13   -0.56    0.60
   0  -9 -14    0.08    0.54
   0  -9 -14   -0.04    0.36
   0  -9 -15    0.54    0.41
   0   9 -15   -0.96    0.44
   0  -9 -15    0.14    0.44
   0   9 -16    0.28    0.27
   0  -9 -16    0.42    0.39
   0  -9 -17   -0.01    0.31
   0  -9 -18    0.64    0.30
   0 -10   0  537.73    8.64
   0 -10  -1 1220.19   13.17
   0 -10   1 1235.41   13.00
   0 -10   2  369.31    7.13
   0 -10  -2  361.94    7.26
   0 -10  -3  159.64    4.84
   0 -10   3  161.48    4.70
   0 -10   3  152.49    3.91
   0 -10  -4  232.99    5.89
   0 -10   4  238.49    5.68
   0 -10   5  123.91    4.05
   0 -10  -5  120.68    4.30
   0 -10  -6  229.98    5.09
   0 -10   6  250.27    5.64
   0 -10  -6  246.01    6.13
   0 -10  -7    0.88    0.53
   0 -10  -7    0.42    0.58
   0 -10   7   -0.19    0.39
   0 -10  -8    0.56    0.59
   0 -10  -8    0.59    0.37
   0 -10  -9    2.00    0.61
   0 -10  -9    2.56    0.77
   0 -10 -10    0.96    0.55
   0 -10 -10    1.99    0.64
   0 -10 -11   42.88    2.43
   0 -10 -11   41.29    2.19
   0 -10 -12   51.95    2.52
   0 -10 -12   52.34    2.40
   0 -10 -13    9.25    1.00
   0 -10 -13    9.22    1.02
   0  10 -14   16.76    1.09
   0 -10 -14   15.21    1.20
   0 -10 -14   15.29    1.17
   0 -10 -15  111.90    2.64
   0 -10 -15  118.22    2.90
   0  10 -15  119.05    2.52
   0 -10 -16   25.73    1.21
   0 -11   0    0.27    0.55
   0 -11   1    0.05    0.42
   0 -11  -1   -0.15    0.52
   0 -11  -2    0.38    0.49
   0 -11   2   -0.53    0.54
   0 -11   3    0.07    0.48
   0 -11  -3   -0.31    0.48
   0 -11  -4   -0.58    0.50
   0 -11   4   -0.27    0.42
   0 -11   5   -0.30    0.42
   0 -11  -5   -0.67    0.51
   0 -11   6   -0.22    0.41
   0 -11  -6    0.08    0.63
   0 -11  -7    0.61    0.58
   0 -11  -8    0.22    0.36
   0 -11  -8   -0.50    0.54
   0 -11  -9   -0.50    0.60
   0 -11  -9   -0.09    0.35
   0 -11 -10    0.19    0.37
   0 -11 -10   -0.47    0.57
   0 -11 -11   -0.24    0.35
   0 -11 -11   -0.16    0.42
   0 -11 -12    0.05    0.31
   0 -11 -12   -0.41    0.40
   0 -11 -13   -0.56    0.28
   0 -11 -13    0.06    0.28
   0  11 -13   -0.21    0.24
   0 -11 -14    0.61    0.28
   0 -12   0 1017.92   11.45
   0 -12  -1   83.92    3.32
   0 -12   1   84.84    3.29
   0 -12  -2  124.64    4.06
   0 -12   2  127.70    3.95
   0 -12   3  149.58    4.18
   0 -12  -3  149.35    4.42
   0 -12   4  165.37    4.27
   0 -12  -4  162.70    4.61
   0 -12   5  129.29    3.67
   0 -12  -5  123.08    4.02
   0 -12  -6  113.34    3.80
   0 -12  -7   49.09    2.46
   0 -12  -8    4.85    0.87
   0 -12  -9   59.33    2.48
   0 -12 -10   10.14    1.03
   0 -12 -11   33.77    1.63
   0 -12 -12   29.34    1.35
   0 -13   0   -0.15    0.42
   0 -13  -1    0.03    0.41
   0 -13   1    0.56    0.44
   0 -13  -2   -0.14    0.44
   0 -13   2    0.24    0.38
   0 -13   3   -0.32    0.39
   0 -13  -3    0.14    0.44
   0 -13  -4   -0.23    0.43
   0 -13   4    0.96    0.42
   0 -13  -5    0.12    0.40
   0 -13  -6   -0.01    0.42
   0 -13  -7    0.02    0.35
   0 -13  -8   -0.29    0.37
   0 -13  -9    0.00    0.30
   0 -13 -10    0.22    0.22
   0 -14   0   99.08    2.57
   0 -14  -1    3.00    0.53
   0 -14   1    2.34    0.44
   0 -14   2   97.91    2.38
   0 -14  -2  105.41    2.71
   0 -14  -3  116.22    2.83
   0 -14  -4    6.46    0.70
   0 -14  -5    6.65    0.70
   0 -14  -6   -0.26    0.27
   0 -14  -7   -0.08    0.23
  -1   0   0    0.22    0.25
  -1   0   1    0.03    0.17
  -1   0  -2   71.56    2.02
   1   0  -3    0.12    0.36
   1   0  -4    5.07    0.79
   1   0  -5    0.33    0.44
  -1   0  -5   -0.37    0.62
   1   0  -6   91.05    3.55
  -1   0  -6   89.71    4.02
   1   0  -7   -0.15    0.58
  -1   0  -7   -0.32    0.84
  -1   0  -8  815.04   13.86
   1   0  -8  825.89   12.74
   1   0  -9    0.60    0.64
  -1   0  -9    0.58    0.77
  -1   0 -10   86.21    5.20
   1   0 -10   93.66    5.00
   1   0 -11    0.74    0.87
   1   0 -12  252.89    9.38
   1   0 -13   -1.03    0.86
   1   0 -14   95.93    6.52
   1   0 -14   93.17    3.38
  -1   0 -14   95.51    3.48
  -1   0 -15    0.25    0.39
   1   0 -15    0.06    0.43
  -1   0 -15    1.19    0.86
   1   0 -15   -0.67    0.94
  -1   0 -16   52.99    2.80
   1   0 -16   54.59    2.77
  -1   0 -17   -0.18    0.46
   1   0 -17   -0.21    0.43
   1   0 -18   56.34    2.79
  -1   0 -18   52.82    2.82
  -1   0 -19   -0.16    0.57
   1   0 -19    0.19    0.41
  -1   0 -20    2.08    0.64
   1   0 -20    2.20    0.58
   1   0 -21    0.05    0.38
  -1   0 -21   -0.06    0.43
  -1   0 -22   25.40    1.49
  -1  -1   0    0.25    0.36
  -1  -1   0    0.51    0.50
  -1  -1  -1   74.07    2.37
  -1  -1  -1   78.09    2.73
  -1  -1  -1   71.38    2.44
  -1  -1  -2    7.23    0.82
  -1  -1  -2    7.63    0.88
   1   1  -3   -0.14    0.30
  -1  -1  -3   -0.15    0.48
   1  -1  -4   22.43    0.85
  -1  -1  -4   20.76    1.64
   1   1  -4   21.18    1.27
   1  -1  -4   20.78    1.52
   1   1  -5  444.91    6.59
   1  -1  -5  441.19    7.42
   1  -1  -5  467.95    4.81
  -1  -1  -5  442.30    8.12
   1   1  -6  360.25    6.77
  -1  -1  -6  368.60    8.10
   1  -1  -6  374.71    7.50
   1   1  -7  230.60    5.90
   1  -1  -7  228.08    6.41
  -1  -1  -7  228.99    6.96
   1   1  -8 1755.40   17.86
  -1  -1  -8 1765.74   20.85
   1  -1  -8 1760.72   19.21
   1   1  -9  597.36   11.33
  -1  -1  -9  582.99   12.85
   1  -1  -9  585.63   11.97
   1  -1  -9  610.41    9.06
   1   1 -10  607.34   12.32
   1  -1 -10  571.88   12.69
  -1  -1 -10  592.26   13.74
  -1  -1 -11   -0.22    0.83
   1   1 -11   -0.28    0.78
   1  -1 -11    0.12    0.65
   1   1 -12  301.78   10.00
  -1  -1 -12  294.40   10.98
   1  -1 -12  296.38   10.48
   1  -1 -13   28.71    3.46
  -1  -1 -13   28.94    3.43
   1   1 -13   26.54    3.19
   1  -1 -14  168.81    8.88
  -1  -1 -14  174.16    4.77
  -1   1 -14  167.19    4.54
  -1  -1 -14  165.37    8.26
   1   1 -14  170.71    8.40
   1   1 -14  159.07    4.32
   1  -1 -14  165.39    4.60
   1  -1 -15   16.82    1.55
   1   1 -15   15.70    1.49
  -1   1 -15   15.84    1.49
   1  -1 -15   17.39    3.05
  -1  -1 -15   14.29    1.48
   1  -1 -16    0.98    0.62
   1   1 -16    1.21    0.55
  -1   1 -16    0.05    0.47
  -1  -1 -16    0.49    0.58
  -1   1 -17   16.54    1.57
  -1  -1 -17   14.63    1.58
   1  -1 -17   14.37    1.54
   1   1 -17   13.79    1.41
  -1   1 -18  324.86    6.82
   1  -1 -18  337.51    6.91
  -1  -1 -18  324.38    6.99
   1   1 -18  333.53    6.60
  -1   1 -19  119.90    4.02
  -1  -1 -19  114.76    4.05
   1   1 -19  126.23    3.90
   1  -1 -19  113.70    3.90
   1  -1 -19  125.37    3.71
   1  -1 -20   54.91    2.24
  -1  -1 -20   48.28    2.53
  -1   1 -20   48.44    2.46
   1  -1 -20   49.94    2.43
   1   1 -20   50.57    2.33
   1   1 -21   47.88    2.04
  -1  -1 -21   50.22    2.36
  -1   1 -21   48.49    2.23
  -1   1 -22    9.66    0.95
  -1  -1 -22    9.49    0.96
  -1  -1 -22    9.88    0.87
  -1   1 -23    4.36    0.50
   1  -2   0   -0.14    0.17
  -1  -2   1   73.80    2.89
  -1  -2  -1   76.16    2.04
  -1  -2  -2    0.24    0.45
  -1  -2   2    0.15    0.57
   1   2  -3   25.30    0.97
  -1  -2  -3   24.52    1.63
   1  -2  -4  146.60    4.26
   1   2  -4  148.35    3.01
  -1  -2  -4  152.91    4.63
  -1  -2  -4  146.77    4.36
  -1  -2  -5  732.40   10.70
  -1  -2  -5  730.82   10.85
   1  -2  -5  735.50   10.27
   1   2  -5  752.67    7.98
   1  -2  -6    0.07    0.63
  -1  -2  -6   -0.24    0.70
  -1  -2  -6    0.10    0.63
   1   2  -6    0.25    0.43
  -1  -2  -7  647.71   11.55
   1  -2  -7  661.27   11.53
   1   2  -7  666.26    9.69
  -1  -2  -7  679.72   12.21
   1  -2  -8   91.76    3.27
   1  -2  -8   80.12    4.33
  -1  -2  -8   78.98    4.34
   1   2  -8   93.59    3.99
  -1  -2  -8   76.41    4.46
  -1  -2  -9  410.33   10.30
   1  -2  -9  409.75   10.44
  -1  -2  -9  419.51   11.09
   1   2  -9  423.65    9.30
  -1  -2 -10  154.13    6.69
   1  -2 -10  146.17    6.65
   1   2 -10  151.10    6.04
  -1  -2 -10  153.04    7.19
   1   2 -11  113.02    5.60
   1  -2 -11  105.44    6.09
  -1  -2 -11  117.33    6.18
  -1  -2 -11  106.17    6.38
   1   2 -12   28.57    3.06
  -1  -2 -12   31.00    3.35
  -1  -2 -12   29.66    3.59
   1  -2 -12   29.46    3.47
  -1  -2 -13    9.89    2.31
  -1  -2 -13    6.83    0.99
  -1  -2 -13    6.39    1.63
   1  -2 -13    7.54    1.97
  -1   2 -14   46.82    2.44
  -1  -2 -14   48.90    2.62
   1   2 -14   45.61    2.30
  -1  -2 -14   45.05    4.38
   1  -2 -14   40.25    4.46
   1  -2 -14   49.74    2.61
  -1  -2 -15   54.90    2.91
   1   2 -15   53.49    2.59
  -1   2 -15   51.22    2.64
   1  -2 -15   54.45    2.83
   1  -2 -15   61.29    5.70
  -1   2 -16    0.74    0.48
   1   2 -16    1.82    0.62
   1  -2 -16    0.22    0.47
  -1  -2 -16    0.58    0.48
  -1  -2 -17   99.93    3.94
   1   2 -17  101.94    3.61
  -1   2 -17   94.06    3.65
   1  -2 -17   96.64    3.86
   1  -2 -18   63.39    3.07
  -1  -2 -18   60.95    3.06
  -1   2 -18   63.20    2.96
   1   2 -18   63.32    2.79
  -1  -2 -19   77.84    3.37
   1  -2 -19   79.62    3.30
  -1   2 -19   77.53    3.19
   1  -2 -19   78.69    3.03
   1   2 -19   83.09    3.06
  -1  -2 -20   18.40    1.59
   1  -2 -20   19.52    1.39
   1   2 -20   18.69    1.38
  -1   2 -20   19.95    1.58
   1  -2 -21   86.35    2.44
  -1  -2 -21   81.72    2.96
  -1   2 -21   82.65    2.82
   1   2 -21   81.58    2.49
  -1   2 -22    0.16    0.32
  -1  -2 -22    0.23    0.31
   1  -3   0   -0.43    0.38
  -1  -3   1   66.71    3.06
  -1  -3  -1   68.98    2.03
  -1  -3  -2   31.62    2.45
  -1  -3  -2   30.11    1.63
  -1  -3   2   30.35    2.10
  -1  -3  -3  224.10    5.02
  -1  -3   3  227.26    5.64
   1  -3  -4   28.43    2.08
  -1  -3   4   27.73    2.05
  -1  -3  -4   30.46    2.31
  -1  -3  -4   25.93    1.95
  -1  -3   5  608.00    9.62
   1  -3  -5  613.17   10.11
  -1  -3  -5  596.75   10.05
   1  -3  -6   45.63    3.03
  -1  -3  -6   42.60    3.06
  -1  -3  -6   45.61    3.07
  -1  -3   6   46.81    2.75
   1  -3  -7   84.50    4.37
  -1  -3  -7   87.74    4.52
  -1  -3  -7   81.55    4.38
  -1  -3  -8    2.44    1.02
  -1  -3  -8    1.72    0.71
   1  -3  -8    3.88    1.12
   1  -3  -9  117.95    5.90
  -1  -3  -9  121.54    6.16
  -1  -3  -9  126.04    5.98
  -1  -3 -10  145.72    6.75
   1  -3 -10  134.76    6.71
  -1  -3 -10  142.97    7.13
  -1  -3 -11    0.98    0.89
   1  -3 -11    0.77    1.02
  -1  -3 -11   -1.05    0.94
  -1  -3 -12  142.60    8.00
  -1  -3 -12  140.31    7.25
   1  -3 -12  136.24    7.57
  -1  -3 -13  120.59    4.08
   1  -3 -13  123.43    7.61
   1  -3 -13  118.67    4.05
  -1  -3 -13  125.67    7.14
  -1  -3 -13  120.50    7.72
   1   3 -14    8.38    1.01
   1  -3 -14    3.65    1.53
  -1   3 -14    7.22    1.03
  -1  -3 -14    6.29    1.06
   1  -3 -14    7.39    1.15
  -1  -3 -14    6.61    2.08
   1  -3 -15    0.03    0.49
   1   3 -15   -0.50    0.58
  -1   3 -15    0.26    0.44
  -1  -3 -15    0.81    0.60
  -1  -3 -16   17.58    1.74
   1   3 -16   20.06    1.59
   1  -3 -16   17.14    1.72
  -1   3 -16   18.14    1.61
  -1   3 -17    0.67    0.54
   1  -3 -17    0.88    0.64
   1   3 -17    2.45    0.69
  -1  -3 -17    1.06    0.64
   1  -3 -18   -0.45    0.58
   1   3 -18    0.44    0.43
  -1   3 -18    0.01    0.48
   1  -3 -18   -0.61    0.69
  -1  -3 -18    0.21    0.64
  -1   3 -19   20.64    1.64
  -1  -3 -19   22.44    1.86
   1   3 -19   22.56    1.54
   1  -3 -19   21.56    1.64
  -1   3 -20    6.88    0.94
   1   3 -20    6.31    0.77
   1  -3 -20    5.66    0.83
  -1  -3 -20    6.17    1.01
   1  -3 -21   10.08    0.90
  -1  -3 -21    9.77    0.99
  -1   3 -21   10.79    1.01
  -1  -3 -22    0.53    0.33
  -1   3 -22    0.38    0.29
  -1  -4   0    0.35    0.16
   1  -4   0    0.00    0.41
  -1  -4   0   -0.33    0.77
  -1  -4  -1    1.72    0.88
   1  -4  -1    1.95    0.57
  -1  -4  -1    2.19    0.45
  -1  -4   1    1.81    0.85
   1  -4   1    2.60    0.63
  -1  -4  -2    0.87    0.47
  -1  -4  -2    0.86    0.85
  -1  -4   2    0.71    0.76
  -1  -4  -3   10.83    1.22
  -1  -4   3   11.19    1.44
   1  -4  -4  107.16    4.30
  -1  -4   4  103.00    4.14
  -1  -4  -4  103.27    4.02
   1  -4  -5    2.57    1.01
  -1  -4   5    0.88    0.55
  -1  -4  -5    2.70    0.87
  -1  -4  -6   48.02    3.27
   1  -4  -6   45.07    3.23
  -1  -4   6   48.57    2.88
  -1  -4  -7    5.66    1.38
  -1  -4   7    6.45    1.17
   1  -4  -7    7.13    1.48
  -1  -4  -8   -0.09    0.67
   1  -4  -8    1.13    0.96
  -1  -4  -9    1.24    0.93
   1  -4  -9    0.93    0.71
   1  -4 -10  113.60    6.44
  -1  -4 -10  125.04    6.42
  -1  -4 -10  117.25    6.62
  -1  -4 -11   -3.12    1.36
   1  -4 -11   -0.46    1.00
   1  -4 -12   88.93    3.54
  -1  -4 -12   87.85    3.49
   1  -4 -12   86.61    6.27
  -1  -4 -12   85.81    6.34
   1  -4 -13   32.20    3.98
   1  -4 -13   34.84    2.32
   1   4 -13   38.57    2.05
  -1  -4 -13   34.96    2.30
  -1  -4 -13   30.45    3.97
   1  -4 -14  269.77   11.95
  -1  -4 -14  248.26    6.25
  -1  -4 -14  249.59   11.70
   1  -4 -14  245.49    6.27
   1   4 -14  246.82    5.33
   1   4 -15    7.00    0.99
  -1   4 -15    6.91    1.04
   1  -4 -15    7.86    1.25
  -1  -4 -15    8.37    1.29
  -1   4 -16   89.64    3.49
   1  -4 -16   88.72    3.86
   1  -4 -16   88.38    3.63
  -1  -4 -16   90.24    3.90
   1   4 -16   91.91    3.28
  -1   4 -17    4.27    0.87
   1  -4 -17    2.66    0.82
   1   4 -17    4.43    0.81
  -1  -4 -17    4.63    0.95
  -1   4 -18    0.35    0.52
   1   4 -18    1.09    0.50
  -1  -4 -18    0.86    0.59
   1  -4 -18    0.45    0.58
   1  -4 -19   37.40    2.09
   1   4 -19   39.13    1.89
  -1   4 -19   36.88    2.07
  -1   4 -20   11.97    1.14
  -1  -4 -20   11.46    1.16
   1  -4 -20   10.94    1.05
  -1   4 -21   17.72    1.18
   1  -4 -21   16.47    1.08
  -1  -4 -21   20.17    1.28
  -1  -4 -22    0.04    0.21
  -1   4 -22    0.37    0.26
   1  -5   0   -0.24    0.45
  -1  -5   0    0.30    0.78
   1  -5   1   91.40    3.93
   1  -5  -1   95.64    3.73
  -1  -5  -1   80.55    4.85
  -1  -5  -1   90.57    2.62
  -1  -5   1   79.71    4.76
  -1  -5   2  411.11   10.90
   1  -5   2  407.81    8.91
  -1  -5  -2  402.33    6.63
  -1  -5  -2  402.93   10.65
  -1  -5   3   13.86    2.14
  -1  -5  -3   10.93    1.28
   1  -5  -3   10.20    1.40
  -1  -5   4 2721.41   30.15
   1  -5  -4 2738.89   23.39
  -1  -5  -4 2737.17   21.75
   1  -5  -5  989.14   14.89
  -1  -5  -5  982.70   14.27
   1  -5  -6  190.25    6.94
  -1  -5  -6  187.73    6.76
  -1  -5  -7  237.57    8.13
   1  -5  -7  236.59    8.20
   1  -5  -8  350.43   10.56
  -1  -5  -8  342.45   10.45
  -1  -5  -9   52.18    4.34
   1  -5  -9   54.21    4.48
  -1  -5 -10   46.73    4.41
   1  -5 -10   46.00    4.31
  -1  -5 -11   48.88    4.70
   1  -5 -11   50.30    4.78
  -1  -5 -11   50.15    2.67
   1  -5 -11   50.69    2.57
  -1  -5 -12   54.41    2.87
   1  -5 -12   49.96    2.69
  -1  -5 -12   48.10    4.88
   1  -5 -12   49.74    4.93
   1  -5 -13   16.13    3.06
   1   5 -13   16.16    1.37
  -1  -5 -13   13.71    1.57
   1  -5 -13   14.46    1.51
   1  -5 -14  164.63    4.98
  -1  -5 -14  165.14    5.29
   1   5 -14  173.28    4.47
  -1   5 -15    0.35    0.56
   1   5 -15    0.74    0.45
  -1  -5 -15    0.87    0.62
   1  -5 -15    1.26    0.70
   1   5 -16    3.69    0.69
  -1   5 -16    3.63    0.79
   1  -5 -16    3.36    0.84
  -1  -5 -16    4.26    0.97
   1  -5 -17    0.13    0.53
  -1   5 -17    0.06    0.46
   1   5 -17   -0.33    0.34
  -1  -5 -18   74.26    3.11
   1  -5 -18   72.59    3.01
   1   5 -18   77.84    2.66
  -1   5 -18   77.59    2.99
  -1  -5 -19   36.92    2.05
  -1   5 -19   35.19    1.91
   1  -5 -19   35.13    1.96
   1  -5 -20   22.94    1.42
  -1  -5 -20   22.78    1.45
  -1   5 -20   22.33    1.37
   1  -5 -21   78.76    2.10
  -1   5 -21   78.46    2.19
  -1  -5 -21   82.95    2.29
   1  -6   0    0.32    0.50
  -1  -6   0   -0.28    0.90
  -1  -6   1   10.37    2.11
   1  -6   1   12.42    1.67
  -1  -6  -1   12.02    2.15
   1  -6   2   18.33    2.14
  -1  -6  -2   15.62    2.34
  -1  -6   2   15.04    2.42
   1  -6  -2   15.15    1.76
  -1  -6   3   44.68    4.00
   1  -6  -3   43.87    3.08
   1  -6   3   47.15    3.56
  -1  -6   4  132.47    7.27
   1  -6  -4  127.76    5.49
  -1  -6  -4  136.51    5.11
   1  -6   4  143.82    6.46
   1  -6  -5   29.48    2.89
  -1  -6  -5   28.37    2.52
  -1  -6   5   28.87    3.66
  -1  -6   6   46.46    4.74
  -1  -6  -6   45.73    3.48
   1  -6  -6   42.57    3.55
  -1  -6  -7   54.99    4.09
   1  -6  -7   51.53    4.13
   1  -6  -8   62.44    4.74
  -1  -6  -8   67.13    4.81
   1  -6  -9   64.01    5.06
  -1  -6  -9   61.95    4.95
   1  -6 -10   88.82    3.44
   1  -6 -10   90.41    6.27
  -1  -6 -10   81.44    5.93
  -1  -6 -11    0.42    0.90
   1  -6 -11    0.66    0.52
   1  -6 -11    0.18    1.20
   1  -6 -12  217.29   10.53
  -1  -6 -12  205.98   10.21
   1  -6 -12  206.97    5.54
   1  -6 -13   12.15    1.45
   1  -6 -14    8.99    1.29
   1   6 -14    9.40    1.07
   1  -6 -15   59.49    3.01
   1   6 -15   65.48    2.63
  -1   6 -16   -0.08    0.50
   1  -6 -16    0.15    0.55
  -1  -6 -16    0.13    0.56
   1   6 -16   -0.42    0.41
  -1  -6 -17   91.39    3.44
  -1   6 -17   90.37    3.23
   1  -6 -17   86.50    3.35
  -1   6 -18    0.51    0.44
   1  -6 -18    0.60    0.54
  -1  -6 -18   -0.19    0.50
   1  -6 -19   42.65    1.99
  -1   6 -19   45.92    1.99
  -1  -6 -19   42.44    2.02
  -1   6 -20    0.19    0.28
   1  -6 -20    0.59    0.38
  -1  -6 -20    0.51    0.32
  -1  -6 -21   18.34    0.93
  -1  -7   0   -0.26    1.04
  -1  -7   1  162.65    8.19
  -1  -7  -1  165.22    8.08
   1  -7  -1  178.88    6.22
   1  -7  -2   81.84    4.35
  -1  -7   2   86.54    6.09
  -1  -7  -2   84.26    5.73
  -1  -7   3   71.13    5.61
   1  -7  -3   83.05    4.56
   1  -7   3   81.25    4.97
   1  -7   4  471.10   12.43
   1  -7  -4  458.19   11.17
   1  -7  -5  297.69    9.48
   1  -7   5  325.24   11.07
  -1  -7   5  293.34   12.07
   1  -7  -6   50.21    4.15
  -1  -7   6   50.59    5.28
   1  -7   6   44.52    4.38
  -1  -7   7    7.18    2.09
   1  -7   7    7.78    1.95
   1  -7  -7    5.75    1.57
   1  -7  -8   24.10    1.77
  -1  -7   8   22.62    3.87
   1  -7   8   22.27    1.59
   1  -7  -8   21.12    2.89
   1  -7  -9    7.86    1.95
   1  -7  -9   11.89    1.29
  -1  -7  -9   11.04    1.15
  -1  -7   9    8.61    2.51
  -1  -7  10   16.89    3.43
   1  -7 -10   12.11    2.36
  -1  -7 -10   14.91    1.43
   1  -7 -10   15.06    1.48
  -1  -7  11   63.13    6.88
  -1  -7 -11   55.41    2.78
   1  -7 -11   57.09    2.89
   1  -7 -11   56.08    5.31
  -1  -7 -12   -0.10    0.50
  -1  -7 -12    0.21    0.35
   1  -7 -12    1.29    0.68
   1  -7 -13   36.67    2.37
  -1  -7 -13   35.60    2.30
  -1  -7 -14  257.39    6.04
   1  -7 -14  255.70    6.15
   1  -7 -15    2.39    0.68
  -1  -7 -15    2.12    0.77
  -1   7 -16   60.76    2.67
  -1  -7 -16   59.92    2.75
   1  -7 -16   59.08    2.82
   1  -7 -17    7.26    1.01
  -1  -7 -17    8.84    1.11
  -1   7 -17    8.48    1.01
  -1   7 -18    3.75    0.65
   1  -7 -18    3.80    0.72
  -1  -7 -18    4.06    0.72
   1  -7 -19    4.99    0.67
  -1   7 -19    4.74    0.61
  -1  -7 -19    6.39    0.76
  -1  -7 -20   25.96    1.15
  -1   7 -20   23.02    1.01
   1  -7 -20   26.33    1.15
  -1  -8   0   -1.57    1.21
  -1  -8  -1   71.30    5.72
  -1  -8   1   71.95    5.86
  -1  -8   2   82.73    6.43
  -1  -8   3   26.09    3.68
  -1  -8   4  217.70   10.78
  -1  -8   5   32.17    4.20
   1  -8  -5   31.43    3.29
  -1  -8  -5   33.72    2.08
   1  -8   5   35.57    1.97
  -1  -8   6    1.23    1.18
   1  -8   6    3.45    0.74
  -1  -8  -6    2.44    0.63
   1  -8  -6    2.36    0.65
  -1  -8   6    2.25    0.60
   1  -8  -6    1.88    0.96
   1  -8  -7   27.35    1.91
  -1  -8  -7   27.06    1.94
   1  -8  -7   24.33    3.18
  -1  -8   7   24.81    4.05
  -1  -8   7   29.30    1.97
   1  -8   7   30.19    1.87
   1  -8  -8    3.53    0.81
  -1  -8   8    3.42    1.71
   1  -8  -8    2.74    1.18
  -1  -8  -8    5.21    0.99
  -1  -8   8    4.26    0.80
  -1  -8  -8    5.97    0.87
  -1  -8  -9    0.20    0.40
   1  -8  -9    0.52    0.55
  -1  -8  -9    0.06    0.40
  -1  -8 -10    3.60    0.77
   1  -8 -10    5.26    1.03
  -1  -8 -10    4.73    0.87
   1  -8 -11    9.45    1.29
  -1  -8 -11    9.91    1.19
  -1  -8 -11    9.42    1.19
   1  -8 -12   56.60    2.93
  -1  -8 -12   54.46    2.71
  -1  -8 -12   58.47    2.75
  -1  -8 -13   -0.71    0.44
  -1  -8 -13   -0.20    0.53
   1  -8 -13    0.28    0.57
  -1  -8 -14    9.95    1.21
   1  -8 -14   11.20    1.35
   1  -8 -15    3.73    0.88
  -1  -8 -15    3.91    0.79
  -1  -8 -16   15.93    1.35
   1  -8 -16   16.66    1.44
  -1   8 -16   16.90    1.31
   1  -8 -17   11.06    1.08
  -1   8 -17   12.68    1.04
   1  -8 -17   10.92    0.94
  -1  -8 -17   11.87    1.06
  -1  -8 -18   23.30    1.29
  -1   8 -18   23.95    1.26
   1  -8 -18   22.95    1.34
  -1  -8 -19   65.85    1.75
   1  -8 -19   67.50    1.87
  -1   8 -19   61.50    1.61
  -1  -9   0   -0.54    0.64
  -1  -9   0    0.09    0.37
   1  -9   0    0.32    0.44
   1  -9  -1   27.68    1.89
  -1  -9   1   27.44    1.91
  -1  -9   1   24.26    3.70
   1  -9   1   26.32    1.72
   1  -9   1   26.38    1.79
  -1  -9  -1   26.95    1.91
  -1  -9   2    9.02    1.99
   1  -9  -2    7.45    1.03
   1  -9   2    7.11    0.95
  -1  -9   2    8.24    1.12
   1  -9   2    7.26    0.93
  -1  -9  -2    7.74    1.07
  -1  -9   3    1.06    1.10
   1  -9   3    2.07    0.54
   1  -9  -3    1.90    0.60
   1  -9  -3    2.21    0.60
  -1  -9   3    1.66    0.52
  -1  -9   3    2.05    0.56
   1  -9   3    2.68    0.62
  -1  -9  -3    2.50    0.71
  -1  -9   4   -0.84    0.84
   1  -9  -4    0.42    0.45
   1  -9   4    0.46    0.44
  -1  -9   4    0.62    0.45
  -1  -9   4    0.24    0.39
  -1  -9  -4    0.55    0.46
   1  -9  -4    0.61    0.40
  -1  -9   5   -0.46    1.20
  -1  -9   5    1.24    0.46
   1  -9  -5    1.61    0.52
  -1  -9   5    0.84    0.42
   1  -9   5    1.86    0.62
  -1  -9  -5    1.50    0.57
  -1  -9   6    1.59    1.75
   1  -9   6    0.44    0.48
  -1  -9  -6    0.01    0.47
   1  -9  -6   -0.08    0.50
  -1  -9   6   -0.15    0.60
   1  -9   7   30.70    1.95
  -1  -9  -7   28.29    2.08
  -1  -9   7   31.32    2.12
  -1  -9   7   31.95    4.86
   1  -9  -7   27.85    1.95
  -1  -9  -8    0.87    0.59
   1  -9  -8   -0.56    0.61
   1  -9  -9  531.35    8.62
  -1  -9  -9  536.36    7.93
  -1  -9  -9  512.33    8.69
   1  -9 -10    0.65    0.61
  -1  -9 -10    1.06    0.56
  -1  -9 -10    1.07    0.65
   1  -9 -11    0.79    0.58
  -1  -9 -11    0.73    0.49
  -1  -9 -11    0.65    0.44
  -1  -9 -12    0.49    0.48
  -1  -9 -12    1.24    0.56
   1  -9 -12   -0.02    0.55
   1  -9 -13   25.64    1.86
  -1  -9 -13   26.16    1.73
  -1  -9 -13   24.70    1.65
  -1  -9 -14    9.55    1.05
   1  -9 -14   10.75    1.17
   1  -9 -14    9.33    1.14
  -1  -9 -15   42.96    1.99
   1  -9 -15   39.32    2.03
   1  -9 -15   41.27    2.01
  -1   9 -15   43.07    1.98
  -1   9 -16    6.96    0.76
   1  -9 -16    4.90    0.74
  -1  -9 -16    5.98    0.74
   1  -9 -16    4.97    0.67
   1  -9 -17  157.11    3.29
  -1   9 -17  152.47    2.95
   1  -9 -18    2.63    0.41
   1 -10   0   -0.27    0.39
  -1 -10   0   -0.33    0.53
   1 -10   0   -0.08    0.42
   1 -10  -1   17.35    1.60
   1 -10   1   17.98    1.45
  -1 -10   1   18.02    1.67
  -1 -10  -1   16.97    1.61
   1 -10   1   18.59    1.59
   1 -10  -1   18.82    1.45
   1 -10   2    6.13    0.86
  -1 -10   2    6.56    1.06
   1 -10   2    6.48    0.96
  -1 -10  -2    6.35    1.04
   1 -10  -2    6.58    1.08
   1 -10   3    0.14    0.38
  -1 -10   3   -0.51    0.54
   1 -10   3    0.42    0.35
  -1 -10  -3    1.31    0.60
   1 -10  -3   -0.08    0.50
   1 -10   4    0.69    0.48
  -1 -10   4    0.38    0.42
   1 -10  -4    1.05    0.66
   1 -10   4    0.58    0.43
  -1 -10  -4    0.84    0.52
  -1 -10  -5    0.29    0.49
   1 -10   5    0.82    0.43
   1 -10  -5    0.02    0.47
   1 -10  -5    0.38    0.48
  -1 -10   5   -0.26    0.47
   1 -10   6    7.19    1.02
   1 -10  -6    5.56    1.06
   1 -10  -6    6.17    0.94
  -1 -10   6    6.30    1.02
  -1 -10  -6    5.81    1.04
  -1 -10   7    4.62    0.89
  -1 -10  -7    3.55    0.81
   1 -10  -7    3.35    0.78
   1 -10  -7    4.19    0.91
   1 -10  -8    4.84    0.83
   1 -10  -8    5.14    1.03
  -1 -10  -8    5.25    0.94
   1 -10  -9    0.15    0.52
   1 -10  -9    0.86    0.69
  -1 -10  -9    0.86    0.58
  -1 -10 -10   65.03    2.91
   1 -10 -10   64.33    3.10
   1 -10 -10   63.57    2.84
   1 -10 -11   11.37    1.25
  -1 -10 -11   11.38    1.09
   1 -10 -11   12.45    1.42
  -1 -10 -11   11.76    1.21
   1 -10 -12   72.21    2.86
  -1 -10 -12   68.58    2.51
   1 -10 -12   73.85    3.04
  -1 -10 -12   72.85    2.75
   1 -10 -13   -0.18    0.43
  -1 -10 -13   -0.75    0.34
   1 -10 -13    0.47    0.50
  -1 -10 -13   -0.04    0.34
  -1 -10 -14  123.08    2.93
   1 -10 -14  117.48    3.23
   1 -10 -14  123.10    3.35
   1 -10 -15    2.81    0.58
  -1  10 -15    2.67    0.49
   1 -10 -15    2.36    0.48
   1 -10 -16   48.71    1.68
  -1  10 -16   51.82    1.58
   1 -11   0   -0.34    0.36
  -1 -11   0    0.64    0.60
   1 -11   0    0.03    0.51
   1 -11   1    2.78    0.67
   1 -11  -1    2.92    0.72
   1 -11  -1    2.77    0.59
  -1 -11   1    2.95    0.78
  -1 -11  -1    1.76    0.69
   1 -11   1    2.06    0.58
  -1 -11  -2   47.04    2.65
   1 -11   2   44.15    2.16
  -1 -11   2   42.89    2.49
   1 -11   2   46.19    2.43
   1 -11  -2   46.63    2.56
   1 -11   3    6.11    0.89
  -1 -11   3    5.15    0.95
   1 -11   3    4.87    0.86
  -1 -11  -3    4.22    0.92
   1 -11  -3    3.52    0.83
   1 -11   4   89.41    3.08
   1 -11  -4   89.54    3.60
  -1 -11   4   89.64    3.50
   1 -11   4   92.12    3.25
  -1 -11  -4   86.95    3.58
  -1 -11   5    0.62    0.47
  -1 -11  -5    1.22    0.64
   1 -11  -5   -0.21    0.52
  -1 -11   6   20.44    1.63
  -1 -11  -6   20.89    1.76
   1 -11  -6   20.36    1.76
  -1 -11  -7    1.34    0.64
   1 -11  -7    0.27    0.51
  -1 -11  -8  286.55    6.11
   1 -11  -8  287.92    6.28
  -1 -11  -9   50.58    2.47
   1 -11  -9   49.44    2.28
   1 -11  -9   51.77    2.64
  -1 -11 -10  112.72    3.50
   1 -11 -10  115.27    3.78
   1 -11 -10  106.16    3.24
   1 -11 -11    0.68    0.45
  -1 -11 -11    0.29    0.39
   1 -11 -11    0.22    0.49
  -1 -11 -12   22.35    1.35
   1 -11 -12   22.84    1.51
   1 -11 -12   23.22    1.40
   1 -11 -13    0.54    0.41
  -1  11 -14    8.85    0.71
   1 -11 -14    7.96    0.73
  -1 -12   0   -0.04    0.56
   1 -12   0    0.04    0.45
   1 -12   1   22.62    1.43
  -1 -12   1   22.55    1.74
  -1 -12  -1   22.91    1.80
   1 -12   1   23.29    1.67
   1 -12  -1   22.86    1.69
  -1 -12   2    6.93    1.01
   1 -12   2    7.45    0.97
  -1 -12  -2    8.26    1.14
   1 -12  -2    6.08    0.91
  -1 -12  -3   51.54    2.62
  -1 -12   3   55.18    2.62
   1 -12   3   53.87    2.33
   1 -12  -3   55.05    2.63
  -1 -12   4    1.42    0.56
  -1 -12  -4    1.79    0.69
   1 -12  -4    2.61    0.64
  -1 -12  -5    6.75    1.04
  -1 -12   5    8.89    1.06
   1 -12  -5    7.44    1.09
  -1 -12  -6    2.09    0.68
   1 -12  -6    1.16    0.62
   1 -12  -7   26.74    1.83
  -1 -12  -7   25.37    1.72
  -1 -12  -8    8.23    1.00
   1 -12  -8    9.23    1.09
  -1 -12  -9   38.02    1.91
   1 -12  -9   38.12    2.00
  -1 -12 -10   21.85    1.34
   1 -12 -10   22.40    1.46
  -1 -12 -11   -0.04    0.26
   1 -12 -11   -0.49    0.40
   1 -12 -12   19.95    1.15
   1 -12 -13    0.71    0.25
  -1 -13   0    0.16    0.43
   1 -13   0    0.35    0.37
  -1 -13   1    1.51    0.56
   1 -13   1    1.03    0.41
  -1 -13  -1    2.17    0.59
   1 -13  -1    1.25    0.44
  -1 -13  -2    0.84    0.47
  -1 -13   2    0.08    0.42
   1 -13   2    0.95    0.37
   1 -13  -2    0.63    0.43
  -1 -13   3   37.12    1.88
  -1 -13  -3   37.74    2.01
   1 -13  -3   36.77    1.89
   1 -13  -4   20.50    1.41
  -1 -13  -4   21.81    1.53
  -1 -13  -5    1.55    0.50
   1 -13  -5    2.10    0.53
  -1 -13  -6    3.30    0.64
   1 -13  -6    3.26    0.63
  -1 -13  -7   -0.05    0.33
   1 -13  -7    0.01    0.38
   1 -13  -8   15.20    1.09
  -1 -13  -8   15.58    1.09
   1 -13  -9   85.52    2.36
  -1 -13  -9   83.70    2.24
  -1 -13 -10   10.22    0.69
   1 -13 -10   12.52    0.84
   1 -14   0   -0.24    0.21
  -1 -14   0   -0.09    0.31
  -1 -14   1    4.03    0.59
   1 -14  -1    3.30    0.47
  -1 -14  -2    1.71    0.43
   1 -14  -2    2.77    0.45
  -1 -14  -3    0.75    0.33
   1 -14  -3    0.34    0.28
  -1 -14  -4    9.96    0.84
   1 -14  -4    9.15    0.75
  -1 -14  -5   12.65    0.90
   1 -14  -5   11.22    0.81
  -1 -14  -6    0.51    0.27
   1 -14  -6    0.75    0.27
  -1 -14  -7    1.83    0.33
   1 -14  -7    1.83    0.33
  -2   0   0 9999.00   30.20
  -2   0   1   -0.09    0.45
  -2   0   1   -0.01    0.28
  -2   0   2 2163.94   14.79
  -2   0  -3    0.52    0.52
  -2   0  -4 1775.24   14.35
   2   0  -5    0.32    0.56
   2   0  -6 1123.24   13.19
   2   0  -7    0.14    0.54
   2   0  -8  145.93    5.61
   2   0  -9    0.54    0.76
   2   0 -10  226.08    7.91
   2   0 -11   -0.12    0.83
   2   0 -12  495.41   13.30
   2   0 -13   -3.04    1.23
  -2   0 -13   -0.12    0.39
   2   0 -14   12.09    2.32
  -2   0 -14    8.93    1.13
  -2   0 -15    0.67    0.53
  -2   0 -15   -2.91    1.33
  -2   0 -16  110.79    4.03
  -2   0 -17   -0.11    0.50
  -2   0 -18   18.78    1.70
  -2   0 -19   -0.26    0.60
  -2   0 -20   47.63    2.36
  -2   0 -21    0.17    0.42
  -2   0 -22   26.46    1.38
  -2  -1   0 2932.51   17.98
  -2  -1   0 2925.42   20.09
  -2  -1  -1   83.61    3.62
  -2  -1   1   82.56    3.42
  -2  -1  -1   80.32    3.38
  -2  -1  -1   84.21    3.15
  -2   1   2 1004.38    7.29
  -2  -1  -2 1004.69   12.21
  -2  -1   2 1016.92   12.18
  -2  -1  -2  979.53   11.56
  -2  -1  -3  632.00    9.74
  -2   1  -3  643.50    8.04
  -2   1  -4  177.37    3.92
   2   1  -4  163.74    4.06
   2  -1  -5  470.02    8.56
   2   1  -5  476.89    7.35
   2   1  -6  115.35    3.94
   2  -1  -6  109.93    4.45
   2  -1  -7  402.02    9.03
   2   1  -7  406.25    8.07
   2   1  -8   15.75    1.74
   2  -1  -8   15.75    2.06
   2   1  -9   31.52    2.67
   2  -1  -9   33.91    3.04
   2  -1 -10   32.96    3.20
   2   1 -10   33.90    2.96
   2  -1 -11   14.93    2.29
   2   1 -11   13.69    2.04
   2  -1 -12  282.72   10.35
  -2  -1 -12  269.83   10.80
   2   1 -12  294.19    9.78
   2  -1 -13  196.43    9.16
  -2  -1 -13  194.22    9.47
  -2  -1 -13  202.03    5.00
  -2   1 -13  193.51    4.82
   2  -1 -14   13.11    2.55
   2  -1 -14   14.06    1.38
  -2  -1 -14   15.06    1.46
  -2   1 -14   13.32    1.33
  -2  -1 -14   14.95    2.91
  -2  -1 -15    1.44    0.55
  -2  -1 -15    0.56    0.77
   2  -1 -15    1.09    0.52
  -2   1 -15    0.63    0.48
  -2  -1 -16   52.33    2.81
   2  -1 -16   58.78    2.86
  -2   1 -16   55.71    2.82
  -2   1 -17   12.67    1.42
  -2  -1 -17   11.44    1.37
   2  -1 -17   14.47    1.43
   2  -1 -18   51.85    2.54
  -2  -1 -18   53.51    2.80
  -2   1 -18   50.72    2.66
  -2   1 -19   11.83    1.28
  -2  -1 -19    9.53    1.22
  -2   1 -20    0.52    0.45
  -2  -1 -20    0.58    0.52
  -2   1 -21    2.06    0.54
  -2  -1 -21    2.39    0.57
  -2  -1 -22    5.69    0.67
  -2   1 -22    5.37    0.64
  -2  -2   0  576.43   10.16
  -2  -2   0  554.39   10.07
  -2  -2  -1 3659.47   25.91
  -2  -2  -1 3656.90   25.43
  -2  -2  -1 3706.54   23.01
  -2  -2   1 3666.11   25.63
  -2  -2   1 3681.86   26.26
  -2  -2  -2  453.31    8.51
  -2  -2   2  430.42    9.03
  -2  -2  -2  435.36    8.80
  -2  -2  -3  815.80   12.11
   2   2  -3  829.32    6.95
   2   2  -4    1.28    0.35
  -2  -2  -4    1.69    0.80
  -2   2  -4    1.55    0.38
   2   2  -5  151.07    3.77
  -2  -2  -5  149.91    5.71
   2   2  -6    0.97    0.42
   2  -2  -6    1.08    0.72
  -2  -2  -6    1.53    0.96
   2   2  -7    3.41    0.72
  -2  -2  -7    4.58    1.19
   2  -2  -8    4.19    1.18
   2   2  -8    6.05    1.07
  -2  -2  -8    6.29    1.65
   2  -2  -9   30.52    3.04
   2   2  -9   22.59    2.11
  -2  -2  -9   29.38    3.15
   2  -2 -10    0.85    0.99
  -2  -2 -10   -0.44    0.70
   2  -2 -11    1.23    1.06
  -2  -2 -11    1.32    0.83
  -2  -2 -12   89.60    6.33
   2  -2 -12   84.60    5.93
  -2   2 -13    0.24    0.39
  -2  -2 -13    0.03    0.39
   2  -2 -13   -1.21    1.51
  -2  -2 -13    1.80    1.04
   2  -2 -14   94.81    3.50
  -2  -2 -14  101.01    7.19
   2  -2 -14  101.96    7.17
   2  -2 -14   95.63    3.64
  -2  -2 -14   96.99    3.73
  -2   2 -14  101.48    3.64
   2  -2 -15   -0.95    0.71
  -2  -2 -15    0.79    0.60
  -2   2 -15    0.04    0.46
   2  -2 -15   -0.17    0.37
  -2   2 -16    1.11    0.43
   2  -2 -16    2.35    0.75
   2  -2 -16    1.88    0.70
  -2  -2 -16    1.17    0.59
   2  -2 -17   81.42    3.36
  -2  -2 -17   78.69    3.47
  -2   2 -17   75.81    3.26
   2  -2 -17   78.96    3.11
   2  -2 -18   20.46    1.49
  -2  -2 -18   20.76    1.85
  -2   2 -18   20.30    1.67
  -2  -2 -19    0.39    0.49
  -2   2 -19   -0.23    0.51
  -2  -2 -20    2.17    0.64
  -2   2 -20    3.46    0.74
  -2   2 -21    1.27    0.45
  -2  -2 -21    2.27    0.56
  -2  -2 -22    4.09    0.54
  -2   2 -22    3.91    0.55
  -2  -3   0 5561.96   35.63
  -2  -3   0 5588.68   34.22
  -2  -3   1  339.11    8.76
  -2  -3  -1  341.73    8.49
  -2  -3  -1  347.60    8.96
  -2  -3   1  354.12    8.60
  -2  -3   2  218.52    7.23
  -2  -3   2  215.85    6.91
  -2  -3  -2  208.70    7.02
  -2  -3   3  784.72   14.12
  -2  -3   3  789.39   13.38
  -2  -3  -3  806.99   12.89
  -2  -3  -4  125.16    5.34
  -2  -3   4  102.40    4.98
  -2  -3  -5  200.14    7.06
   2  -3  -6  209.73    6.96
  -2  -3  -6  206.47    7.47
   2  -3  -7   37.25    3.15
  -2  -3  -7   39.97    3.40
   2  -3  -8   17.13    2.31
  -2  -3  -8   20.67    2.60
   2  -3  -9    0.86    0.79
  -2  -3  -9    0.40    0.72
   2  -3 -10    2.99    1.17
  -2  -3 -10    1.83    0.91
   2  -3 -11   35.91    3.95
  -2  -3 -11   34.12    3.82
  -2  -3 -12  111.23    3.79
   2  -3 -12  106.78    6.97
  -2  -3 -12  112.55    7.23
   2  -3 -13  368.86    6.96
   2  -3 -13  360.31   13.25
  -2  -3 -13  365.27   13.36
   2  -3 -13  360.41    7.09
  -2  -3 -13  370.16    7.17
  -2  -3 -14  261.48   11.65
   2  -3 -14  259.20   11.60
   2  -3 -14  245.34    6.03
  -2  -3 -14  245.63    6.03
   2  -3 -14  245.20    5.82
  -2   3 -14  253.97    5.77
  -2   3 -15   -0.12    0.47
  -2  -3 -15    0.21    0.51
   2  -3 -15    0.25    0.64
   2  -3 -15    0.51    0.58
  -2   3 -16    2.51    0.76
   2  -3 -16    3.04    0.77
  -2  -3 -16    2.22    0.70
  -2   3 -17    7.93    1.09
   2  -3 -17    8.96    1.12
  -2  -3 -17    8.81    1.25
  -2   3 -18    8.79    1.15
   2  -3 -18    9.01    1.07
  -2  -3 -18    7.69    1.14
  -2   3 -19    3.04    0.69
   2  -3 -19    1.93    0.53
  -2  -3 -19    2.81    0.78
   2  -3 -20   26.98    1.37
  -2  -3 -20   27.12    1.76
  -2   3 -20   24.76    1.58
  -2   3 -21    3.92    0.63
  -2  -3 -22    9.45    0.72
  -2   3 -22    9.99    0.76
  -2  -4   0  121.42    5.52
  -2  -4   0  121.43    5.96
  -2  -4  -1   68.57    4.47
  -2  -4   1   64.32    4.31
  -2  -4   1   65.43    4.04
  -2  -4  -2  262.80    8.81
  -2  -4   2  256.98    7.97
  -2  -4   2  254.22    8.69
  -2  -4   3   82.54    5.18
  -2  -4   3   83.68    4.57
  -2  -4   4  161.70    6.44
  -2  -4   4  180.64    7.79
   2  -4  -5   66.58    4.01
  -2  -4   5   61.45    4.03
  -2  -4   6    4.82    1.24
   2  -4  -6    2.38    1.04
  -2  -4   7   67.17    4.35
   2  -4  -7   65.78    4.34
  -2  -4  -7   68.32    4.70
  -2  -4   8   -1.02    0.72
   2  -4  -8    0.33    0.71
  -2  -4  -8    0.23    0.65
   2  -4  -9    5.26    1.50
  -2  -4  -9    8.28    1.79
  -2  -4 -10   11.63    2.28
   2  -4 -10    9.55    2.10
   2  -4 -11    1.46    0.95
  -2  -4 -11   -0.90    0.84
   2  -4 -12   75.52    3.23
   2  -4 -12   87.67    6.50
  -2  -4 -12   79.51    3.31
  -2  -4 -12   75.88    6.01
   2  -4 -13 1441.45   14.32
  -2  -4 -13 1459.55   14.69
   2  -4 -14  146.96    4.61
  -2  -4 -14  145.27    4.80
   2  -4 -15   52.71    2.77
  -2  -4 -15   53.07    2.95
  -2   4 -15   56.41    2.78
   2  -4 -16   65.35    3.01
  -2  -4 -16   60.91    3.17
  -2   4 -16   64.73    2.95
   2  -4 -17   10.44    1.23
  -2   4 -17    9.50    1.18
  -2  -4 -17    8.80    1.27
  -2   4 -18    6.27    0.96
  -2  -4 -18    4.93    0.93
  -2   4 -19    5.29    0.85
   2  -4 -19    6.41    0.83
  -2   4 -20    1.65    0.48
   2  -4 -20    2.44    0.50
  -2  -4 -21   30.54    1.43
  -2   4 -21   29.10    1.42
  -2  -5   0   28.71    3.20
  -2  -5   1   25.44    3.08
  -2  -5  -1   25.79    3.03
  -2  -5  -2   24.34    2.95
  -2  -5   2   22.76    2.93
  -2  -5   3   11.37    2.13
  -2  -5   3   12.45    1.95
  -2  -5   4   97.93    5.27
  -2  -5   4  108.84    6.65
  -2  -5   5  273.61   10.80
   2  -5  -5  289.36    8.85
  -2  -5   5  296.42    9.14
  -2  -5   6    9.65    2.23
   2  -5  -6   10.15    1.80
  -2  -5   6   10.20    1.67
   2  -5  -7  300.61    9.83
  -2  -5   7  283.79    9.19
   2  -5  -8   -0.08    0.82
   2  -5  -9  110.62    6.63
   2  -5 -10    1.25    0.48
   2  -5 -10    1.14    1.42
   2  -5 -11    4.71    1.74
   2  -5 -11    3.47    0.69
  -2  -5 -11    5.33    0.94
   2  -5 -12  155.45    4.70
   2  -5 -12  159.71    9.02
  -2  -5 -12  149.60    4.75
   2  -5 -13   37.82    2.42
  -2  -5 -13   38.61    2.53
   2  -5 -14  376.52    7.42
  -2  -5 -14  375.71    7.80
   2  -5 -15   22.11    1.81
  -2  -5 -15   21.18    1.89
  -2   5 -15   22.42    1.79
  -2   5 -16    0.59    0.60
   2  -5 -16    0.46    0.57
  -2   5 -17    0.74    0.53
   2  -5 -17   -0.17    0.48
   2  -5 -18    2.96    0.69
  -2   5 -18    2.53    0.71
  -2   5 -19    4.75    0.74
   2  -5 -19    5.68    0.79
  -2  -5 -19    3.78    0.72
   2  -5 -20    9.21    0.79
  -2  -5 -20   11.31    0.96
  -2   5 -20   10.12    0.90
  -2  -5 -21    6.31    0.61
  -2   5 -21    6.28    0.61
  -2  -6   0   16.59    2.64
  -2  -6  -1   10.96    2.08
  -2  -6   1    8.37    2.08
  -2  -6  -2  230.79    9.64
  -2  -6   2  242.66   10.10
  -2  -6   3   92.52    6.39
   2  -6  -4   32.23    3.06
  -2  -6   4   30.86    3.77
  -2  -6   5  114.92    7.54
   2  -6  -5  118.61    6.05
  -2  -6   6  372.09   14.14
   2  -6  -6  377.30   11.16
  -2  -6   7  233.02   11.40
   2  -6  -7  236.12    9.23
  -2  -6   8    2.41    1.16
   2  -6  -8    1.29    0.93
   2  -6  -9  115.57    7.10
   2  -6   9  119.27    3.69
   2  -6  -9  113.83    3.87
  -2  -6   9  116.39    8.68
   2  -6 -10  182.90    9.30
  -2  -6  10  181.17   11.19
   2  -6 -10  189.74    5.16
  -2  -6  11   62.22    6.62
   2  -6 -11   60.39    2.97
   2  -6 -11   57.26    5.40
   2  -6 -12  915.10   11.61
   2  -6 -13   29.29    2.14
   2  -6 -14  674.95    9.93
   2  -6 -15   20.26    1.76
   2  -6 -16   28.90    1.99
  -2   6 -16   30.37    1.96
  -2   6 -17    0.97    0.43
   2  -6 -17    0.59    0.49
  -2  -6 -17    2.05    0.71
  -2   6 -18    0.78    0.45
   2  -6 -18    1.20    0.52
  -2  -6 -18    0.60    0.49
   2  -6 -19    2.67    0.54
  -2  -6 -19    3.70    0.63
  -2   6 -19    3.15    0.57
  -2  -6 -20  107.27    2.41
  -2   6 -20  108.89    2.53
  -2  -7   0  280.82   11.59
  -2  -7  -1  213.24   10.07
  -2  -7   1  226.44   10.44
  -2  -7   2  558.54   16.74
   2  -7  -3   43.05    3.69
  -2  -7   3   40.51    4.60
   2  -7  -4   33.38    3.37
  -2  -7   4   43.36    4.79
  -2  -7   5   29.84    4.19
   2  -7  -5   26.11    3.06
  -2  -7   6   44.63    5.16
   2  -7  -6   48.48    4.32
   2  -7  -7    0.35    0.41
   2  -7   7    0.65    0.49
  -2  -7   7    0.80    1.27
   2  -7  -7    0.23    1.05
  -2  -7   7    0.83    0.44
  -2  -7   7    0.99    0.51
   2  -7   8   42.52    2.27
  -2  -7   8   38.94    5.19
   2  -7  -8   44.96    2.48
   2  -7  -8   42.79    4.45
  -2  -7   8   39.52    2.19
  -2  -7   9   -0.89    1.00
   2  -7  -9    1.39    0.59
   2  -7   9    0.68    0.50
  -2  -7   9    1.29    0.52
   2  -7  -9    0.27    0.94
  -2  -7 -10  116.81    3.80
   2  -7 -10  118.36    4.14
  -2  -7  10  126.89    9.66
   2  -7 -10  121.36    7.80
   2  -7 -11    8.93    1.24
  -2  -7 -11    7.94    1.05
  -2  -7 -12  305.09    6.33
   2  -7 -12  295.40    6.65
   2  -7 -13    0.08    0.65
  -2  -7 -13    0.36    0.44
  -2  -7 -14  276.82    5.94
   2  -7 -14  269.34    6.17
   2  -7 -15   16.27    1.55
  -2  -7 -15   14.14    1.36
   2  -7 -16    9.88    1.16
  -2  -7 -16   10.06    1.08
  -2   7 -16   11.35    1.17
   2  -7 -17   21.02    1.50
  -2  -7 -17   21.55    1.45
  -2   7 -17   21.12    1.45
   2  -7 -18   19.72    1.30
  -2  -7 -18   23.65    1.35
  -2   7 -18   23.94    1.39
  -2   7 -19   -0.05    0.31
  -2  -7 -19   -0.04    0.24
   2  -7 -19    0.17    0.31
  -2  -8   0  498.82   16.49
   2  -8  -1   92.16    5.38
  -2  -8   1   89.30    7.06
  -2  -8  -1   84.26    6.66
  -2  -8   1   94.03    3.41
   2  -8  -2    1.02    0.78
  -2  -8  -2    0.23    0.45
  -2  -8   2    1.20    0.49
  -2  -8   2    0.94    0.42
  -2  -8  -2    1.15    0.45
  -2  -8   3   -0.35    0.89
   2  -8  -3   -0.21    0.44
   2  -8  -3   -0.41    0.90
  -2  -8   3   -0.16    0.41
  -2  -8   3   -0.36    0.43
  -2  -8  -3    0.40    0.41
  -2  -8   4    4.73    1.85
   2  -8  -4    4.88    1.37
   2  -8  -4    5.01    0.85
   2  -8   4    8.03    1.04
  -2  -8   4    5.27    0.87
  -2  -8   4    5.48    0.87
  -2  -8  -4    6.92    0.99
  -2  -8   5   78.92    7.17
   2  -8  -5   84.95    3.32
   2  -8  -5   80.48    5.63
   2  -8   5   90.41    3.28
  -2  -8   5   75.57    3.09
  -2  -8   5   86.51    3.40
  -2  -8  -5   83.83    3.29
   2  -8  -6    2.38    0.63
   2  -8   6    3.33    0.78
  -2  -8   6    1.35    0.43
   2  -8  -6    2.43    1.22
  -2  -8   6    3.32    0.77
  -2  -8   6    4.35    1.70
  -2  -8  -6    1.52    0.51
  -2  -8   7   27.27    1.86
  -2  -8   7   31.51    4.64
   2  -8   7   30.22    1.99
   2  -8  -7   29.90    2.09
  -2  -8   7   31.19    2.11
  -2  -8  -7   27.14    1.90
   2  -8  -7   28.48    3.65
  -2  -8   8    8.28    2.49
   2  -8  -8   14.39    1.46
   2  -8   8   14.75    1.46
  -2  -8   8   11.32    1.22
   2  -8  -8   14.72    2.63
  -2  -8  -8   11.87    1.30
   2  -8  -9    2.45    0.77
  -2  -8   9    2.03    0.51
  -2  -8  -9    1.61    0.61
   2  -8 -10    0.07    0.64
  -2  -8 -11    6.04    0.85
   2  -8 -11    5.55    1.11
  -2  -8 -12   15.31    1.37
   2  -8 -12   13.27    1.50
  -2  -8 -13  346.64    6.26
   2  -8 -13  332.71    6.79
   2  -8 -14    3.34    0.80
  -2  -8 -14    4.97    0.81
  -2  -8 -15    3.15    0.64
   2  -8 -15    4.13    0.82
  -2  -8 -16   57.70    2.19
   2  -8 -16   57.88    2.41
  -2   8 -16   58.27    2.33
  -2  -8 -17   66.60    2.10
   2  -8 -17   66.83    2.34
  -2   8 -17   72.23    2.34
   2  -8 -18    0.14    0.27
  -2   8 -18   -0.26    0.30
   2  -8 -18    0.38    0.21
  -2  -9   0  239.46    5.75
  -2  -9   0  247.88    5.86
   2  -9   0  251.07    5.51
  -2  -9   1  112.00    8.36
  -2  -9   1  112.93    3.96
  -2  -9  -1  114.37    3.92
  -2  -9   1  107.28    3.81
   2  -9  -1  113.90    3.79
  -2  -9   2   39.10    5.06
   2  -9   2   36.59    2.15
  -2  -9   2   34.09    2.17
  -2  -9   2   38.68    2.37
  -2  -9  -2   38.66    2.30
   2  -9  -2   38.01    2.25
   2  -9   3   40.15    2.26
  -2  -9   3   40.45    2.35
  -2  -9   3   42.45    2.44
  -2  -9  -3   37.39    2.27
   2  -9  -3   39.70    2.35
  -2  -9   3   40.74    5.24
  -2  -9   4    5.10    1.99
   2  -9  -4    8.08    1.09
   2  -9   4    9.12    1.12
  -2  -9   4    7.98    1.10
  -2  -9   4    7.56    1.11
  -2  -9  -4    7.28    1.12
  -2  -9   5   69.29    7.10
   2  -9  -5   77.58    3.23
  -2  -9   5   71.57    3.07
  -2  -9   5   75.60    3.32
  -2  -9  -5   74.28    3.22
   2  -9   5   78.31    3.15
   2  -9   6   77.01    3.14
   2  -9  -6   73.46    3.18
  -2  -9   6   68.97    2.98
  -2  -9   6   69.93    3.23
  -2  -9  -6   69.92    3.13
   2  -9  -7   50.76    2.70
  -2  -9   7   50.37    2.54
  -2  -9  -7   50.72    2.66
   2  -9   7   54.77    2.65
   2  -9  -8    1.35    0.73
   2  -9   8   -0.13    0.51
  -2  -9   8    0.03    0.36
  -2  -9  -8   -0.29    0.50
   2  -9  -9   20.31    1.77
  -2  -9   9   22.90    1.59
  -2  -9  -9   20.72    1.68
   2  -9 -10    2.97    0.76
  -2  -9 -10    2.92    0.69
   2  -9 -11   31.92    2.14
   2  -9 -12   51.31    2.63
   2  -9 -13   11.15    1.25
   2  -9 -14   94.82    3.21
  -2   9 -15    1.72    0.52
   2  -9 -15   -0.08    0.46
   2  -9 -16    0.44    0.32
   2  -9 -16    0.40    0.35
  -2   9 -16    0.98    0.39
   2  -9 -17   91.58    2.28
   2  -9 -17   87.51    2.09
   2 -10   0  680.64    9.07
  -2 -10   0  677.90    9.92
   2 -10   0  702.55    9.34
   2 -10   1  540.14    8.11
  -2 -10   1  525.74    8.81
  -2 -10  -1  535.33    8.78
   2 -10  -1  539.40    8.39
   2 -10   1  548.82    8.03
   2 -10  -2    3.70    0.73
   2 -10   2    5.54    0.97
  -2 -10   2    3.41    0.86
  -2 -10  -2    4.31    0.87
   2 -10  -3    4.09    0.91
   2 -10   3    3.11    0.73
  -2 -10   3    3.07    0.75
  -2 -10  -3    3.19    0.79
  -2 -10   4   19.16    1.65
  -2 -10   4   18.12    1.70
  -2 -10  -4   18.65    1.67
   2 -10   4   18.74    1.61
   2 -10  -4   18.31    1.66
   2 -10  -5    9.49    1.18
   2 -10   5   11.82    1.27
  -2 -10   5    9.43    1.17
  -2 -10   5   11.19    1.35
  -2 -10  -5   11.22    1.35
  -2 -10   6   36.42    2.14
   2 -10   6   37.05    2.17
  -2 -10   6   37.16    2.33
  -2 -10  -6   38.12    2.32
   2 -10  -6   38.67    2.40
  -2 -10  -7  107.73    3.83
   2 -10  -7  110.60    3.84
   2 -10   7  113.41    3.72
   2 -10  -7  110.65    4.04
  -2 -10   7  110.08    3.60
   2 -10  -8    2.27    0.76
   2 -10  -8    2.89    0.78
  -2 -10   8    2.68    0.61
  -2 -10  -8    2.38    0.65
   2 -10  -9   14.57    1.52
  -2 -10  -9   15.64    1.40
   2 -10  -9   13.63    1.40
   2 -10 -10   -0.82    0.72
   2 -10 -10    0.41    0.57
  -2 -10 -10   -0.96    0.45
   2 -10 -11   22.29    1.67
  -2 -10 -11   20.51    1.38
   2 -10 -11   19.10    1.63
   2 -10 -12    1.23    0.60
   2 -10 -12    0.08    0.51
   2 -10 -13   11.72    1.17
   2 -10 -13   12.68    1.19
   2 -10 -14    3.73    0.64
   2 -10 -14    3.42    0.67
   2 -10 -15   18.60    1.14
  -2  10 -15   17.72    1.06
  -2  10 -16    2.64    0.38
   2 -10 -16    2.97    0.40
   2 -11   0  731.23    9.08
  -2 -11   0  729.66   10.18
   2 -11   0  738.75    9.24
   2 -11   1   80.65    3.04
   2 -11  -1   75.76    2.94
  -2 -11   1   78.51    3.37
  -2 -11  -1   79.27    3.38
   2 -11   1   81.55    2.98
   2 -11  -1   82.26    3.17
   2 -11   2    8.71    1.07
   2 -11  -2    8.90    1.07
  -2 -11   2    9.54    1.22
  -2 -11  -2    9.89    1.23
   2 -11  -2    8.85    1.12
   2 -11   3   -0.36    0.43
   2 -11  -3   -0.65    0.48
  -2 -11   3    0.07    0.63
  -2 -11  -3   -0.71    0.65
   2 -11  -3   -0.01    0.49
   2 -11   4    0.15    0.45
  -2 -11   4    0.13    0.53
  -2 -11  -4    0.35    0.49
   2 -11  -4    0.16    0.45
   2 -11   5    9.51    1.12
   2 -11  -5    8.10    1.13
  -2 -11   5    8.65    1.16
  -2 -11  -5    7.15    1.06
  -2 -11  -6   31.95    2.05
   2 -11  -6   31.63    2.11
   2 -11  -7    4.59    0.89
  -2 -11  -7    4.91    0.87
  -2 -11  -8   47.29    2.30
   2 -11  -8   48.46    2.51
   2 -11  -9    4.11    0.84
  -2 -11  -9    4.67    0.75
  -2 -11 -10   62.45    2.33
   2 -11 -10   64.74    2.72
   2 -11 -11    5.80    0.85
   2 -11 -12    3.77    0.68
   2 -11 -13    4.55    0.63
  -2  11 -14    0.68    0.28
   2 -11 -14    0.70    0.28
   2 -12   0  817.87    8.63
  -2 -12   0  813.51   10.09
   2 -12   0  828.88    8.89
  -2 -12   1   70.01    2.99
  -2 -12  -1   67.92    2.95
   2 -12  -1   67.47    2.46
   2 -12  -1   66.38    2.58
   2 -12   1   68.09    2.51
   2 -12   2    3.00    0.65
   2 -12  -2    2.88    0.62
  -2 -12   2    3.41    0.84
  -2 -12  -2    2.99    0.77
   2 -12  -2    3.53    0.71
   2 -12  -3   14.01    1.11
   2 -12   3   12.91    1.15
   2 -12  -3   15.30    1.30
  -2 -12   3   14.11    1.36
  -2 -12  -3   13.69    1.35
   2 -12  -4   60.35    2.17
  -2 -12   4   66.61    2.81
  -2 -12  -4   66.41    2.83
   2 -12  -4   64.36    2.63
  -2 -12  -5   33.75    1.99
   2 -12  -5   35.86    1.99
  -2 -12  -6   66.31    2.66
   2 -12  -6   63.52    2.59
  -2 -12  -7  100.57    3.13
   2 -12  -7   93.24    3.08
  -2 -12  -8   -0.71    0.38
   2 -12  -8    0.24    0.40
  -2 -12  -9   26.73    1.42
   2 -12  -9   27.36    1.58
   2 -12 -10   -0.14    0.31
   2 -12 -11   14.87    1.03
   2 -12 -12    1.46    0.36
  -2 -13   0  166.84    4.02
  -2 -13   1   30.86    1.75
  -2 -13  -1   29.38    1.71
   2 -13  -1   29.12    1.44
  -2 -13   2   29.87    1.70
  -2 -13  -2   29.93    1.72
   2 -13  -2   28.28    1.45
  -2 -13  -3    0.04    0.42
   2 -13  -3    0.30    0.30
  -2 -13  -4   30.96    1.67
   2 -13  -4   33.44    1.59
  -2 -13  -5   43.67    1.91
   2 -13  -5   43.75    1.80
  -2 -13  -6   48.02    1.90
   2 -13  -6   47.14    1.83
  -2 -13  -7    8.62    0.78
   2 -13  -7    7.99    0.76
  -2 -13  -8    0.07    0.20
   2 -13  -8    0.47    0.29
   2 -13  -9    2.77    0.42
  -2 -14  -2    0.37    0.29
  -2 -14  -3   53.56    1.74
  -2 -14  -4   23.38    1.11
  -2 -14  -5    1.14    0.30
  -3   0   0    0.09    0.38
  -3   0   1   -0.19    0.46
  -3   0   1    0.96    0.49
  -3   0  -1   -0.38    0.54
  -3   0   2   26.67    1.96
  -3   0  -2   24.21    2.29
  -3   0   3   -0.07    0.41
  -3   0  -3    0.27    0.62
  -3   0  -4   49.24    3.12
  -3   0   4   47.45    2.92
  -3   0   5   -0.14    0.37
   3   0  -6   93.61    4.37
   3   0  -7   -0.48    0.74
   3   0  -8   46.07    3.40
   3   0  -9    2.04    0.95
   3   0 -10  459.58   12.00
   3   0 -11    0.72    0.71
   3   0 -12  101.21    6.22
  -3   0 -12   87.84    3.17
  -3   0 -13   -0.37    0.39
  -3   0 -13   -1.16    0.97
  -3   0 -14   33.14    2.11
  -3   0 -15   -0.30    0.41
  -3   0 -16    9.15    1.21
  -3   0  17   -0.35    0.51
  -3   0 -17   -0.75    0.64
  -3   0  18  225.93    5.10
  -3   0 -18  215.28    5.15
  -3   0  19    1.16    0.42
  -3   0 -19   -0.60    0.48
  -3   0 -20   32.85    1.75
  -3   0 -21    0.05    0.28
  -3  -1   0    0.15    0.64
  -3  -1   0   -0.20    0.47
  -3  -1  -1   40.15    3.17
  -3  -1  -1   42.73    2.71
  -3  -1   1   42.32    2.84
  -3   1   1   43.86    1.98
  -3  -1   2  402.88    8.84
  -3  -1  -2  396.40    8.69
  -3  -1  -2  387.51    9.45
  -3  -1   3   35.98    2.72
  -3  -1  -3   34.15    2.79
  -3  -1  -3   32.57    2.75
  -3   1  -3   38.66    2.68
  -3  -1   4   15.89    1.99
  -3  -1  -4   18.42    2.11
  -3   1  -4   15.86    1.65
  -3  -1  -4   16.37    1.99
   3   1  -5   22.14    1.90
  -3  -1   5   20.70    2.36
  -3  -1  -5   24.96    2.56
  -3   1  -5   21.52    1.83
   3  -1  -6   22.06    2.29
   3   1  -6   25.16    2.09
  -3  -1  -6   25.68    2.81
   3  -1  -7   22.87    2.49
   3   1  -7   20.93    2.06
  -3  -1  -7   25.94    2.96
   3  -1  -8  305.37    9.19
   3   1  -8  306.62    8.24
  -3  -1  -8  292.99   10.17
   3   1  -9  976.40   15.44
   3  -1  -9  953.18   17.10
   3  -1 -10    9.95    1.91
  -3  -1 -10   12.86    2.37
   3  -1 -11   23.16    3.01
  -3  -1 -11   20.90    3.13
  -3  -1 -12   -0.49    0.52
   3  -1 -12    0.98    0.89
  -3   1 -12    0.19    0.37
  -3   1 -13    6.09    0.96
  -3  -1 -13    6.40    1.00
  -3  -1 -13    5.52    1.50
   3  -1 -13    5.19    1.82
  -3  -1 -14   53.17    2.70
  -3   1 -14   56.12    2.71
  -3  -1  15   49.37    2.74
  -3  -1 -15   48.81    2.62
  -3   1 -15   52.35    2.66
  -3  -1  16   22.47    1.80
  -3  -1 -16   23.88    1.89
  -3   1 -16   22.74    1.76
  -3  -1  17  191.60    4.92
  -3  -1 -17  186.15    4.98
  -3   1 -17  188.47    4.94
  -3  -1  18   63.15    2.57
  -3   1  18   61.96    2.75
  -3  -1 -18   58.91    2.70
  -3   1 -18   58.07    2.65
  -3   1 -19    6.47    0.91
  -3   1  19    6.54    0.83
  -3  -1 -19    6.21    0.87
  -3  -1 -20    0.42    0.43
  -3   1 -20   -0.11    0.36
  -3  -1 -21    5.40    0.64
  -3   1 -21    5.24    0.63
  -3  -2   0    0.19    0.64
  -3  -2   0    0.55    0.98
  -3  -2  -1  449.93   10.29
  -3  -2   1  471.10   10.66
  -3  -2  -1  467.49   11.05
  -3  -2   1  459.02   11.44
  -3  -2   2    1.25    0.85
  -3  -2  -2    0.37    0.80
  -3  -2  -2    1.12    0.92
  -3  -2   3   54.16    3.79
  -3  -2  -3   63.93    3.86
  -3  -2  -3   64.40    4.05
   3   2  -4   22.98    1.67
  -3  -2   4   19.18    2.38
  -3  -2  -4   21.35    2.39
  -3   2  -4   20.86    1.73
  -3  -2   5  296.70    9.44
   3   2  -5  308.59    6.17
  -3  -2  -5  309.12    9.23
   3  -2  -6  198.07    7.16
  -3  -2  -6  198.27    7.84
  -3  -2   6  194.99    8.10
   3  -2  -7   35.74    3.26
  -3  -2  -7   40.19    3.81
   3  -2  -8  874.85   16.37
  -3  -2  -8  832.26   17.72
   3  -2  -9  100.03    5.89
  -3  -2  -9  103.34    6.52
   3  -2 -10   24.44    3.15
  -3  -2 -10   22.48    3.18
  -3  -2  11    7.62    1.06
  -3  -2 -11    5.85    1.50
   3  -2 -11    7.92    1.99
   3  -2 -12   26.10    3.47
  -3  -2  12   19.96    1.76
  -3  -2 -12   20.73    1.62
  -3  -2 -12   23.91    3.55
  -3   2 -12   25.52    1.76
   3  -2 -13   33.18    4.07
  -3  -2  13   33.81    2.24
  -3  -2 -13   35.95    2.22
  -3  -2 -13   35.93    4.49
  -3   2 -13   34.95    2.13
  -3  -2  14   80.05    3.45
  -3  -2 -14   84.80    3.46
  -3   2 -14   83.06    3.28
  -3   2 -15    3.27    0.77
  -3  -2  15    2.87    0.73
  -3  -2 -15    2.33    0.77
  -3   2 -16    3.13    0.74
  -3  -2 -16    4.24    0.93
  -3  -2  16    3.32    0.71
  -3   2 -17    0.67    0.50
  -3  -2 -17    1.22    0.57
  -3  -2  17    1.63    0.61
  -3  -2 -18  134.24    4.08
  -3   2 -18  131.20    3.91
  -3   2 -19   12.31    1.16
  -3   2  19   11.79    1.15
  -3  -2 -19   14.00    1.30
  -3  -2 -20   13.26    1.12
  -3   2 -20   13.54    1.10
  -3   2 -21    0.84    0.34
  -3  -3   0    0.70    0.72
  -3  -3   0    0.01    0.68
  -3  -3   1    0.71    0.91
  -3  -3  -1    1.00    1.00
  -3  -3  -1    1.36    1.11
  -3  -3   1    1.35    1.02
  -3  -3   2    5.18    1.44
  -3  -3   2    4.80    1.48
  -3  -3  -2    4.20    1.37
  -3  -3   3   40.57    3.61
  -3  -3   3   41.12    3.70
  -3  -3   4  360.60   10.88
  -3  -3  -4  362.31   10.17
  -3  -3   4  355.91   11.02
  -3  -3   5  218.14    8.91
  -3  -3  -5  237.35    8.65
   3  -3  -6   45.50    3.62
  -3  -3   6   46.50    4.27
  -3  -3  -6   47.93    4.04
  -3  -3   7   52.25    4.79
   3  -3  -7   60.90    4.44
  -3  -3  -7   62.06    4.82
   3  -3  -8  248.44    9.18
  -3  -3  -8  238.22    9.80
   3  -3  -9  173.06    8.10
  -3  -3  -9  186.15    9.04
   3  -3 -10    0.18    0.83
  -3  -3 -10    1.11    0.90
  -3  -3  11   -1.17    0.60
   3  -3 -11    0.51    0.63
   3  -3 -12  172.54    4.63
  -3  -3  12  176.92    5.06
  -3  -3 -12  186.15   10.06
  -3  -3 -12  181.09    4.87
   3  -3 -13   19.83    1.63
  -3  -3  13   20.33    1.77
  -3  -3 -13   22.14    1.80
  -3  -3 -13   17.10    3.15
  -3   3 -13   22.26    1.71
   3  -3 -14   75.76    3.10
  -3  -3  14   69.89    3.17
  -3  -3 -14   71.16    3.26
  -3   3 -14   74.23    3.12
  -3   3 -15    0.51    0.49
   3  -3 -15    1.07    0.55
  -3  -3  15    0.88    0.44
  -3  -3 -15   -0.71    0.54
  -3  -3  16   22.19    1.68
   3  -3 -16   22.09    1.59
  -3  -3 -16   20.83    1.79
  -3   3 -16   21.31    1.67
  -3  -3 -17   18.33    1.62
  -3   3 -17   18.02    1.53
  -3  -3 -18   72.48    2.96
  -3   3 -18   72.47    2.82
  -3   3 -19   15.30    1.25
  -3   3 -20    8.45    0.86
  -3  -3 -21   61.34    1.84
  -3   3 -21   58.42    1.79
  -3  -4   0    0.36    0.95
  -3  -4   0   -0.74    0.89
  -3  -4  -1   -0.31    1.02
  -3  -4   1    0.29    0.81
  -3  -4  -1   -0.61    0.96
  -3  -4   1    1.69    1.47
  -3  -4   2   90.25    5.73
  -3  -4   2   86.27    5.47
  -3  -4   3   10.57    2.09
  -3  -4   3   11.62    2.20
  -3  -4   4  345.21   11.55
  -3  -4   4  350.35   11.27
  -3  -4   5   90.26    6.20
  -3  -4   5   85.40    5.66
   3  -4  -6  228.25    8.63
  -3  -4   6  227.08   10.17
  -3  -4   6  223.89    9.35
  -3  -4   7   20.67    3.17
  -3  -4   7   22.78    3.15
   3  -4  -7   20.96    2.75
  -3  -4   8  286.98   12.39
  -3  -4  -8  274.21   10.81
   3  -4  -8  271.72   10.16
  -3  -4   8  270.26   10.62
  -3  -4   9  281.06   12.66
   3  -4  -9  280.98   10.75
  -3  -4  -9  279.26   11.22
  -3  -4   9  287.11   10.99
  -3  -4  10   65.16    6.39
   3  -4 -10   61.06    2.79
   3  -4 -10   55.16    5.07
  -3  -4  10   63.24    2.96
  -3  -4 -10   58.52    5.34
   3  -4 -11  154.43    4.50
   3  -4 -11  176.42    9.32
  -3  -4  11  150.53    4.70
  -3  -4 -11  170.26    9.38
   3  -4 -12   63.81    2.96
   3  -4 -12   64.62    5.83
  -3  -4  12   64.00    3.03
  -3  -4 -12   62.56    2.98
   3  -4 -13   19.73    1.70
  -3  -4  13   19.36    1.71
  -3  -4 -13   18.16    1.68
   3  -4 -14   44.33    2.44
  -3  -4  14   43.03    2.44
  -3  -4 -14   44.08    2.62
  -3   4 -14   44.39    2.41
   3  -4 -15   25.94    1.86
  -3  -4  15   25.67    1.81
  -3  -4 -15   24.26    1.94
  -3   4 -15   25.09    1.84
  -3   4 -16    3.00    0.76
   3  -4 -16    2.27    0.67
  -3  -4  16    2.41    0.55
  -3  -4 -16    2.33    0.70
  -3   4 -17    4.13    0.83
   3  -4 -17    4.31    0.75
   3  -4 -18   21.85    1.35
  -3   4 -18   22.77    1.56
  -3   4 -19   14.47    1.15
  -3  -4 -20   31.23    1.45
  -3   4 -20   30.89    1.46
  -3   4 -21    1.69    0.32
  -3  -5   0    0.45    1.12
  -3  -5  -1   17.96    2.95
  -3  -5   1   14.26    2.42
  -3  -5   1   18.52    2.80
  -3  -5   2   14.98    2.63
  -3  -5   2   18.40    2.68
  -3  -5   3   32.11    3.82
  -3  -5   3   30.06    3.45
  -3  -5   4  248.78   10.69
  -3  -5   4  252.93    9.90
  -3  -5   5   19.92    3.15
  -3  -5   5   19.27    2.85
  -3  -5   6   67.38    5.93
   3  -5  -6   63.97    4.86
  -3  -5   6   59.64    4.95
  -3  -5   7   76.08    6.62
  -3  -5   7   73.69    5.47
   3  -5  -7   69.66    5.17
  -3  -5   8   97.58    7.66
   3  -5  -8   95.87    6.37
  -3  -5   8   85.82    5.95
  -3  -5   9  112.53    8.41
   3  -5   9  122.08    3.61
   3  -5  -9  119.17    3.93
   3  -5  -9  122.31    7.42
  -3  -5   9  117.81    4.04
  -3  -5  10   20.57    3.79
   3  -5 -10   20.10    1.68
  -3  -5  10   19.35    1.70
   3  -5 -10   21.36    3.46
  -3  -5  11   54.95    6.25
   3  -5 -11   63.27    5.71
  -3  -5  11   59.89    2.94
   3  -5 -11   60.09    2.92
   3  -5 -12   35.46    2.28
  -3  -5  12   33.04    2.20
  -3  -5 -12   35.13    2.29
   3  -5 -13    0.83    0.57
  -3  -5  13    0.50    0.49
   3  -5 -14  130.28    4.22
  -3  -5  14  128.57    4.02
   3  -5 -15   76.86    3.16
  -3  -5  15   75.19    2.88
  -3   5 -15   76.73    3.09
   3  -5 -16    1.19    0.51
  -3   5 -16    2.58    0.72
   3  -5 -17  140.06    3.67
  -3   5 -17  129.72    3.68
   3  -5 -18   22.06    1.32
  -3   5 -18   22.15    1.44
  -3  -5 -19   49.49    1.90
  -3   5 -19   50.06    1.95
  -3  -5 -20   15.13    0.87
  -3   5 -20   16.08    0.95
  -3  -6   0   -0.71    1.17
  -3  -6  -1  117.52    7.50
  -3  -6   1  122.28    7.75
  -3  -6   2  146.57    8.61
  -3  -6   3   96.83    7.06
  -3  -6   4  750.78   20.06
  -3  -6   5  113.12    7.98
   3  -6  -5  112.78    6.56
  -3  -6   6    9.22    2.39
   3  -6  -6   12.09    2.36
   3  -6  -7   13.11    1.34
  -3  -6   7   13.09    3.13
   3  -6  -7   14.01    2.54
   3  -6   7   13.63    1.26
  -3  -6   7   14.90    1.49
  -3  -6   8    2.27    1.27
   3  -6  -8    3.80    0.76
   3  -6   8    4.11    0.79
   3  -6  -8    4.58    1.60
  -3  -6   8    4.59    0.90
   3  -6   9   26.78    1.80
   3  -6  -9   26.59    1.93
  -3  -6   9   26.68    1.99
   3  -6  -9   23.05    3.37
  -3  -6   9   25.51    4.21
  -3  -6  10    4.80    1.99
   3  -6 -10    2.20    0.73
  -3  -6  10    2.59    0.79
   3  -6 -11    0.92    0.60
  -3  -6  11    1.57    0.54
   3  -6 -12   96.23    3.76
  -3  -6  12   94.64    3.57
   3  -6 -13   10.02    1.24
  -3  -6  13   12.82    1.32
   3  -6 -14   45.60    2.48
  -3  -6  14   43.80    2.19
  -3   6 -15    0.72    0.52
   3  -6 -15    1.11    0.65
   3  -6 -16   35.20    1.97
  -3   6 -16   33.89    1.92
  -3   6 -17    0.88    0.42
   3  -6 -17    0.69    0.41
  -3  -6 -17    1.77    0.57
  -3   6 -18    7.25    0.79
   3  -6 -18    7.53    0.76
  -3  -6 -18    8.11    0.79
  -3   6 -19    3.03    0.48
  -3  -6 -19    3.16    0.43
  -3  -7   0   -2.01    1.28
  -3  -7   1   26.18    3.90
  -3  -7  -1   32.25    4.26
  -3  -7   2   49.77    5.38
  -3  -7   3   93.69    7.46
   3  -7  -3  105.21    3.58
  -3  -7   3  105.22    3.64
  -3  -7   3  107.03    3.72
  -3  -7   4   80.85    7.09
   3  -7  -4   89.92    5.99
   3  -7  -4   97.23    3.51
  -3  -7  -4   95.39    3.46
  -3  -7   4   95.61    3.55
  -3  -7   4   95.53    3.55
   3  -7  -5  206.77    9.31
   3  -7  -5  221.24    5.38
   3  -7   5  220.74    5.17
  -3  -7   5  221.62    5.48
  -3  -7   5  218.30    5.42
   3  -7  -6    5.56    1.68
   3  -7  -6    5.97    0.95
   3  -7   6    5.34    0.91
  -3  -7   6    6.02    1.00
  -3  -7   7    4.01    1.72
   3  -7  -7    9.33    1.21
   3  -7   7    8.84    1.14
   3  -7  -7    8.82    2.11
  -3  -7   7    9.36    1.21
   3  -7  -8    8.62    1.18
   3  -7   8   10.53    1.19
   3  -7  -8    9.36    2.44
  -3  -7   8    9.63    1.25
  -3  -7   8   14.96    3.30
   3  -7   9   24.09    1.76
   3  -7  -9   23.48    1.93
  -3  -7   9   22.77    1.84
   3  -7 -10  237.11    5.92
  -3  -7  10  229.03    5.58
   3  -7 -11    0.41    0.59
  -3  -7  11    0.65    0.50
   3  -7 -12   67.97    3.14
  -3  -7  12   65.25    2.79
   3  -7 -13   17.95    1.62
  -3  -7  13   16.43    1.31
   3  -7 -14   24.77    1.83
  -3  -7 -14   26.92    1.68
  -3  -7 -15   13.27    1.16
   3  -7 -15   12.02    1.21
  -3   7 -15   13.74    1.27
   3  -7 -16   62.41    2.44
  -3  -7 -16   64.08    2.25
  -3   7 -16   61.65    2.42
   3  -7 -17   21.28    1.29
  -3   7 -17   20.73    1.29
   3  -7 -18    0.79    0.28
  -3   7 -18    1.52    0.38
  -3   7 -19   23.16    0.99
  -3  -8   0   -0.63    1.02
  -3  -8   0    0.20    0.45
  -3  -8   0   -0.56    0.38
  -3  -8   1    0.81    1.17
  -3  -8  -1    3.23    0.81
  -3  -8   1    3.36    0.82
  -3  -8   1    2.85    0.74
  -3  -8  -1    3.13    0.74
  -3  -8   2  134.42    9.33
  -3  -8  -2  132.27    4.27
  -3  -8   2  128.00    4.21
  -3  -8   2  125.64    4.15
  -3  -8  -2  125.53    4.06
   3  -8  -2  126.46    7.19
  -3  -8   3    4.08    1.77
   3  -8  -3    5.56    1.62
  -3  -8   3    6.02    0.93
  -3  -8   3    5.32    0.94
  -3  -8  -3    5.50    0.94
  -3  -8   4  270.86   13.73
   3  -8  -4  268.87   10.82
   3  -8   4  268.88    5.94
  -3  -8   4  272.21    6.20
  -3  -8   4  264.51    6.09
  -3  -8  -4  260.40    5.75
  -3  -8   5    8.98    2.74
   3  -8  -5   13.25    1.46
   3  -8  -5   12.93    2.50
   3  -8   5   13.31    1.40
  -3  -8  -5   14.21    1.37
  -3  -8   5   12.51    1.42
  -3  -8   5   14.26    1.48
   3  -8  -6   30.36    2.09
   3  -8   6   30.11    2.00
  -3  -8   6   30.13    2.11
  -3  -8  -6   28.98    1.90
   3  -8  -7    0.67    0.51
   3  -8   7    0.06    0.46
  -3  -8   7   -0.22    0.51
   3  -8  -8   62.28    3.04
   3  -8   8   57.12    2.71
   3  -8   9   78.99    3.13
   3  -8  -9   76.18    3.37
  -3  -8   9   75.32    3.18
   3  -8 -10    0.42    0.59
  -3  -8  10    0.43    0.38
   3  -8 -11    7.79    1.20
  -3  -8  11    7.34    0.97
   3  -8 -12    0.01    0.58
  -3  -8  12    0.67    0.40
   3  -8 -13   40.91    2.31
   3  -8 -14   88.92    3.15
   3  -8 -15   50.44    2.19
  -3   8 -15   52.05    2.17
   3  -8 -16   20.53    1.28
  -3   8 -16   23.44    1.34
  -3   8 -17   41.82    1.57
  -3   8 -18    1.27    0.28
  -3  -9   0   -0.26    0.53
  -3  -9   0    0.21    0.46
  -3  -9  -1    6.05    1.02
  -3  -9   1    7.52    1.15
  -3  -9   1    7.08    1.09
  -3  -9  -1    7.93    1.10
  -3  -9   2   12.21    1.36
   3  -9  -2   11.54    1.20
  -3  -9   2   12.40    1.39
  -3  -9  -2   12.84    1.41
   3  -9   3   26.96    1.94
  -3  -9   3   25.30    1.94
  -3  -9   3   27.33    2.03
  -3  -9  -3   27.14    1.96
   3  -9  -3   28.03    1.94
   3  -9   4   28.46    1.97
  -3  -9   4   25.76    1.95
  -3  -9   4   29.24    2.09
  -3  -9  -4   27.71    1.96
   3  -9   5   66.59    2.95
  -3  -9   5   63.33    3.09
  -3  -9   5   63.38    3.02
  -3  -9  -5   63.68    2.89
  -3  -9   6   24.68    1.88
  -3  -9  -6   23.04    1.74
   3  -9   6   23.29    1.77
   3  -9   7   79.40    3.17
   3  -9  -7   80.99    3.39
  -3  -9   7   76.21    3.19
  -3  -9  -7   77.06    3.06
   3  -9   8   33.33    2.09
   3  -9  -8   35.07    2.27
  -3  -9   8   32.76    2.05
   3  -9  -9    9.68    1.21
  -3  -9   9    9.29    1.07
   3  -9 -10    0.69    0.62
  -3  -9  10    1.76    0.57
   3  -9 -11   27.52    1.92
  -3  -9  11   24.87    1.55
   3  -9 -12    8.63    1.13
   3  -9 -13   13.16    1.25
   3  -9 -14    0.24    0.41
  -3   9 -15   23.45    1.30
   3  -9 -16    0.53    0.28
  -3   9 -16    0.19    0.25
  -3 -10   0    0.44    0.54
   3 -10   1   17.60    1.59
  -3 -10   1   18.19    1.67
  -3 -10  -1   17.53    1.62
   3 -10   2    0.18    0.49
  -3 -10   2    0.04    0.57
  -3 -10   2    0.28    0.47
  -3 -10  -2   -0.23    0.45
   3 -10  -2    0.34    0.37
   3 -10   3   27.38    1.93
  -3 -10   3   24.56    1.92
  -3 -10   3   27.48    2.05
  -3 -10  -3   26.24    1.93
   3 -10  -3   27.02    1.87
   3 -10  -4    1.70    0.60
   3 -10   4    1.42    0.65
  -3 -10   4    1.23    0.54
  -3 -10   4    0.81    0.57
  -3 -10  -4    1.33    0.56
   3 -10   5   55.01    2.63
  -3 -10   5   51.32    2.63
  -3 -10  -5   53.36    2.64
   3 -10  -5   54.49    2.67
   3 -10  -6    3.86    0.83
   3 -10   6    3.53    0.77
  -3 -10   6    4.07    0.87
  -3 -10  -6    3.83    0.76
   3 -10  -7    2.38    0.68
   3 -10   7    2.80    0.70
  -3 -10   7    2.73    0.64
  -3 -10  -7    3.62    0.74
  -3 -10   8   65.41    2.72
  -3 -10  -8   68.47    2.67
   3 -10  -8   73.89    3.09
  -3 -10   9   33.81    1.85
  -3 -10  10   22.18    1.38
   3 -10 -11   23.03    1.64
   3 -10 -12    9.01    1.00
   3 -10 -13   12.70    1.07
   3 -10 -14   20.22    1.19
  -3  10 -14   20.46    1.13
   3 -10 -15    8.46    0.67
  -3  10 -15    8.34    0.63
   3 -11   0   -0.51    0.50
  -3 -11   0    0.17    0.52
   3 -11   1   14.64    1.36
  -3 -11  -1   15.49    1.46
   3 -11  -1   13.05    1.31
  -3 -11   1   14.07    1.40
   3 -11   2   17.67    1.43
   3 -11  -2   17.29    1.47
  -3 -11   2   18.56    1.62
  -3 -11  -2   18.48    1.57
   3 -11  -2   19.87    1.46
   3 -11   3    0.84    0.56
  -3 -11   3    0.10    0.52
  -3 -11  -3   -0.26    0.51
   3 -11  -3    0.19    0.33
   3 -11   4    0.52    0.48
  -3 -11  -4    0.15    0.42
   3 -11  -4   -0.21    0.40
   3 -11   5   10.67    1.12
  -3 -11  -5   10.05    1.12
   3 -11  -5    8.97    1.04
   3 -11   6   34.10    1.89
  -3 -11  -6   32.03    1.86
   3 -11  -6   35.77    2.00
  -3 -11  -7   -0.11    0.34
   3 -11  -7    0.63    0.49
  -3 -11  -8   78.70    2.53
   3 -11  -8   79.48    2.86
   3 -11  -9    7.07    0.92
   3 -11 -10  119.02    3.26
   3 -11 -11    8.99    0.89
   3 -11 -12  128.89    2.92
  -3  11 -13    5.11    0.53
   3 -11 -13    5.39    0.57
   3 -12   0   -0.50    0.39
  -3 -12   0   -0.13    0.43
   3 -12  -1   11.59    1.06
  -3 -12   1   13.97    1.32
   3 -12   1   12.37    1.07
  -3 -12  -1   11.62    1.18
   3 -12  -2   11.89    1.06
  -3 -12  -2   12.61    1.20
   3 -12   2   13.56    1.12
   3 -12   3   -0.20    0.37
   3 -12  -3    0.34    0.34
  -3 -12  -3   -0.32    0.38
   3 -12  -3    0.61    0.40
   3 -12   4   16.16    1.20
   3 -12  -4   15.47    1.14
  -3 -12  -4   14.12    1.19
   3 -12  -4   13.93    1.08
   3 -12  -5   34.90    1.62
  -3 -12  -5   34.86    1.76
   3 -12  -5   34.36    1.66
   3 -12  -6    2.80    0.50
  -3 -12  -6    3.72    0.62
   3 -12  -6    2.41    0.51
  -3 -12  -7   -0.06    0.27
   3 -12  -7    0.33    0.33
   3 -12  -8   59.81    2.06
   3 -12  -9   38.50    1.57
   3 -12 -10   26.15    1.20
   3 -12 -11    5.43    0.50
   3 -13   0    0.19    0.25
   3 -13  -1    6.60    0.63
   3 -13  -2   10.49    0.75
  -3 -13  -3    0.34    0.31
  -3 -13  -4   32.55    1.46
  -4   0   0  353.49    7.92
  -4   0  -1    0.12    0.45
  -4   0  -2   43.01    3.65
  -4   0  -2   49.14    3.37
  -4   0  -3    0.38    0.61
  -4   0  -3    0.25    0.56
  -4   0  -4  135.91    6.24
  -4   0  -4  129.49    6.01
  -4   0  -5   -0.49    0.83
   4   0  -6    0.48    0.75
  -4   0  -6   10.80    1.99
   4   0  -7    0.62    0.49
  -4   0  -7   -0.42    0.71
   4   0  -8  238.85    8.55
  -4   0  -8  217.70    9.70
  -4   0  -9    0.21    0.83
  -4   0 -10   98.74    7.01
  -4   0 -11   -1.57    1.01
  -4   0 -12    3.85    1.65
  -4   0 -13    0.83    0.40
  -4   0 -14   34.71    2.08
  -4   0  15    0.14    0.54
  -4   0 -15    0.23    0.41
  -4   0  16   73.64    3.24
  -4   0 -16   73.94    2.91
  -4   0  17   -0.02    0.44
  -4   0 -17   -0.11    0.36
  -4   0  18   59.46    2.45
  -4   0 -18   58.31    2.29
  -4   0  19    0.46    0.35
  -4   0 -19   -0.58    0.34
  -4  -1   0 4258.35   38.73
  -4  -1  -1    1.06    0.98
  -4  -1  -1    0.34    0.66
  -4   1  -1    1.78    0.59
  -4  -1   2  208.19    7.10
  -4  -1  -2  221.12    7.43
  -4   1  -2  195.68    6.51
  -4  -1  -2  214.69    8.33
  -4  -1   3   48.98    3.52
  -4  -1  -3   45.26    3.55
  -4  -1  -3   42.56    3.67
  -4   1  -3   46.09    3.53
  -4  -1  -4   -0.16    0.76
  -4  -1  -4    0.31    0.70
  -4   1  -4   -0.52    0.73
  -4  -1  -5  177.67    7.70
   4   1  -5  199.44    6.50
   4  -1  -6   66.82    4.51
  -4  -1  -6   64.24    4.88
   4  -1  -7   22.34    2.67
  -4  -1  -7   20.30    2.95
   4  -1  -8    5.54    1.39
  -4  -1  -8    5.10    1.50
   4  -1  -9   45.88    4.19
  -4  -1  -9   44.39    4.64
   4  -1 -10    3.31    1.29
  -4  -1 -10    6.65    1.90
  -4  -1 -11   62.84    5.88
  -4   1 -12    2.41    0.60
  -4  -1  12    2.30    0.81
  -4  -1  13  268.23    6.65
  -4   1 -13  263.54    5.59
  -4  -1  14   49.18    2.84
  -4  -1 -14   54.58    2.61
  -4   1 -14   51.22    2.50
  -4   1 -15    1.38    0.60
  -4  -1  15    1.99    0.86
  -4  -1 -15    0.81    0.43
  -4  -1  16   21.17    1.78
  -4  -1 -16   24.38    1.69
  -4   1 -16   22.69    1.63
  -4  -1  17   23.40    1.70
  -4   1  17   21.46    1.69
  -4  -1 -17   21.68    1.51
  -4   1 -17   22.97    1.55
  -4  -1  18   53.35    2.29
  -4   1  18   52.84    2.39
  -4  -1 -18   52.96    2.19
  -4   1 -18   53.72    2.19
  -4   1  19    2.55    0.52
  -4   1 -19    2.67    0.51
  -4  -2   0  796.75   17.34
  -4  -2   1  990.09   17.05
  -4  -2  -1  961.90   18.56
  -4  -2   1  953.80   19.40
  -4  -2   2  169.99    7.16
  -4  -2  -2  155.06    7.39
  -4  -2   2  158.43    8.08
  -4  -2   3   78.29    5.01
  -4  -2  -3   82.75    4.95
  -4  -2  -3   80.93    5.27
  -4   2  -3   78.06    4.51
  -4  -2   4   65.68    4.71
  -4  -2  -4   69.77    4.80
  -4  -2   5   50.19    4.22
  -4  -2  -5   48.55    4.18
  -4  -2   6   17.17    2.64
  -4  -2  -6   14.48    2.42
  -4  -2   7    2.23    1.15
  -4  -2  -7    0.97    0.78
  -4  -2   8   -0.47    0.70
   4  -2  -8   -0.34    0.98
  -4  -2  -8   -2.37    1.18
   4  -2  -9    8.13    1.98
  -4  -2   9    7.23    1.04
  -4  -2  -9    9.35    2.18
  -4  -2  10   16.18    1.65
   4  -2 -10   18.42    2.79
  -4  -2 -10   15.81    2.90
  -4   2 -11    9.05    1.02
  -4  -2  11   10.05    1.34
   4  -2 -11   12.05    2.42
  -4  -2 -11    8.20    2.16
  -4  -2  12  225.83    6.04
  -4   2 -12  219.84    5.02
  -4   2 -13   -0.05    0.41
  -4  -2  13    0.14    0.53
  -4  -2  14  357.91    7.44
  -4   2 -14  352.57    6.47
  -4  -2  15  133.94    4.40
  -4  -2 -15  133.72    4.00
  -4   2 -15  133.51    3.96
  -4  -2  16   19.39    1.63
  -4  -2 -16   19.34    1.50
  -4   2 -16   17.07    1.38
  -4  -2  17    1.52    0.58
  -4  -2 -17    2.41    0.56
  -4   2 -17    1.98    0.48
  -4  -2  18    9.43    0.96
  -4   2  18    9.87    1.09
  -4   2 -18   10.02    0.98
  -4   2  19   17.39    1.20
  -4   2 -19   16.43    1.08
  -4  -3   0  147.63    7.24
  -4  -3   0  146.16    7.73
  -4  -3   1  347.59   11.28
  -4  -3  -1  355.54   11.91
  -4  -3   1  355.22   12.16
  -4  -3   2  222.77    9.11
  -4  -3  -2  219.99    9.22
  -4  -3   2  215.17    9.72
  -4  -3   3   70.00    5.24
  -4  -3   3   70.29    5.69
  -4  -3   4  238.41    9.81
  -4  -3   4  241.43   10.64
  -4  -3   5   54.80    4.83
  -4  -3  -5   59.63    4.77
  -4  -3   5   58.91    5.44
  -4  -3   6  342.20   12.34
  -4  -3  -6  352.08   12.05
  -4  -3   6  359.53   13.47
  -4  -3   7   80.15    6.15
   4  -3  -7   73.07    5.32
  -4  -3  -7   75.44    5.79
  -4  -3   7   75.50    6.24
  -4  -3   8   43.88    4.59
   4  -3  -8   50.59    4.66
  -4  -3   8   54.90    2.87
  -4  -3  -8   51.81    5.00
  -4  -3   8   51.68    5.27
  -4  -3   9   28.48    4.07
  -4  -3   9   28.51    3.97
   4  -3  -9   24.55    3.34
  -4  -3   9   28.45    2.11
  -4  -3  -9   27.54    3.84
  -4  -3  10  226.17   11.41
   4  -3 -10  236.22   10.55
  -4  -3  10  227.85    5.98
  -4  -3 -10  248.99   11.77
  -4  -3  10  204.14   10.81
  -4  -3  11   30.94    2.26
  -4  -3 -11   36.58    4.57
  -4  -3  12  363.43    7.60
  -4   3 -12  359.62    6.51
  -4  -3  13  385.22    7.72
  -4   3 -13  369.84    6.64
  -4  -3  14   44.24    2.58
  -4   3 -14   44.06    2.29
  -4  -3  15   12.38    1.38
  -4   3 -15   14.14    1.28
  -4   3 -16    0.56    0.36
  -4  -3  16    1.64    0.61
  -4  -3  17   32.58    1.82
  -4   3 -17   31.27    1.72
  -4   3  18    4.22    0.80
  -4   3 -18    4.54    0.66
  -4   3  19   -0.27    0.30
  -4   3 -19    0.24    0.24
  -4  -4   0  134.80    7.48
  -4  -4   0  143.83    7.94
  -4  -4   1   87.78    6.13
  -4  -4  -1   85.54    6.10
  -4  -4   1   80.37    6.04
  -4  -4   2  286.12   11.14
  -4  -4   2  289.89   11.52
  -4  -4   3   62.55    5.34
  -4  -4   3   54.02    5.01
  -4  -4   4   -2.98    1.36
  -4  -4   4    0.65    0.97
  -4  -4   5  163.52    8.99
  -4  -4   5  152.51    8.74
  -4  -4   6    9.80    2.39
   4  -4  -6   10.41    2.23
  -4  -4   6    8.97    2.43
  -4  -4   7   -0.21    0.73
  -4   4  -7    2.17    0.67
   4  -4  -7   -0.48    0.82
  -4  -4   7    2.16    0.64
  -4  -4   7    2.50    1.58
  -4  -4   8   87.95    7.10
   4  -4  -8   96.38    6.60
   4  -4  -8   96.26    3.40
  -4  -4   8  104.01    3.97
  -4  -4   8   85.59    6.79
  -4  -4   9   14.73    3.01
   4  -4  -9   16.26    1.47
   4  -4  -9   17.61    3.05
  -4  -4   9   15.33    1.62
  -4  -4   9   11.41    2.57
   4  -4 -10   27.65    1.91
  -4  -4  10   25.58    2.08
   4  -4 -10   29.76    3.85
   4  -4 -11   65.35    2.88
  -4  -4  11   66.07    3.29
   4  -4 -12   49.09    2.48
  -4  -4  12   50.47    2.84
   4  -4 -13  217.75    5.04
  -4  -4  13  217.31    5.69
  -4   4 -13  212.40    5.03
  -4  -4  14   49.83    2.63
  -4   4 -14   51.08    2.44
  -4  -4  15   73.79    3.02
  -4   4 -15   72.05    2.77
  -4   4 -16    7.88    0.93
  -4  -4  16    6.09    0.87
  -4  -4  17   28.66    1.54
  -4   4 -17   27.34    1.55
  -4   4 -18   63.13    2.13
  -4  -4 -19   23.38    1.10
  -4   4  19   22.11    1.25
  -4   4 -19   21.66    1.09
  -4  -5   0  245.62   10.85
  -4  -5   1  108.08    7.32
  -4  -5   1  119.26    7.62
  -4  -5   2   39.46    4.50
  -4  -5   2   39.69    4.48
  -4  -5   3  319.26   12.93
  -4  -5   3  326.35   12.83
  -4  -5   4   23.90    3.70
  -4  -5   4   22.00    3.49
  -4  -5   5  125.66    8.41
   4  -5  -5  140.09    4.09
  -4  -5   5  145.00    4.55
  -4  -5   5  125.14    8.04
  -4  -5   6    1.95    1.56
   4  -5  -6    2.67    1.39
  -4   5  -6    4.27    0.76
   4  -5  -6    3.54    0.78
   4  -5   6    2.54    0.63
  -4  -5   6    3.00    0.73
  -4  -5   6    3.12    1.50
  -4  -5   7   44.91    5.26
   4  -5  -7   49.56    4.85
   4  -5  -7   47.99    2.49
   4  -5   7   49.51    2.30
  -4  -5   7   49.82    2.79
  -4  -5   7   44.75    5.03
  -4  -5   8    5.13    1.91
   4  -5  -8    4.24    0.84
   4  -5   8    3.93    0.68
   4  -5  -8    3.88    1.54
  -4  -5   8    3.99    0.81
  -4  -5   8    4.38    1.62
   4  -5   9   26.31    1.67
  -4  -5   9   23.64    3.95
   4  -5  -9   26.59    1.93
  -4  -5   9   25.22    2.02
  -4  -5  10   41.93    2.60
   4  -5 -10   43.46    2.44
   4  -5 -11    9.18    1.20
  -4  -5  11    9.68    1.29
   4  -5 -12  205.05    5.14
  -4  -5  12  204.04    5.53
   4  -5 -13   36.62    2.13
  -4  -5  13   37.46    2.32
  -4   5 -13   35.68    2.06
   4  -5 -14  288.38    5.62
  -4  -5  14  275.41    5.88
  -4   5 -14  272.79    5.46
  -4   5 -15    3.46    0.68
   4  -5 -15    3.18    0.60
  -4  -5  15    3.26    0.71
  -4  -5  16   42.10    1.92
  -4   5 -16   41.07    1.92
  -4   5 -17    1.44    0.43
  -4   5 -18    2.21    0.45
  -4   5  19    0.00    0.21
  -4  -6   0    0.37    0.81
  -4  -6   0    0.15    0.44
  -4  -6   1   83.65    6.86
  -4  -6   1   87.11    3.28
  -4  -6  -1   90.26    3.36
  -4  -6   1   93.18    3.51
  -4  -6   2   26.24    3.93
  -4  -6  -2   31.06    1.95
  -4  -6   2   32.69    2.12
  -4  -6   3   34.60    4.54
  -4  -6  -3   39.12    2.19
  -4  -6   3   40.64    2.40
  -4  -6   4    1.11    1.10
  -4  -6  -4    0.60    0.41
  -4  -6   4    0.14    0.43
  -4  -6   5    2.06    1.29
   4  -6  -5   -0.28    0.90
  -4   6  -5   -0.28    0.51
   4  -6   5   -0.29    0.53
  -4  -6   5   -0.59    0.73
  -4  -6   6   19.88    3.65
   4  -6  -6   26.48    1.93
   4  -6   6   26.51    1.82
   4  -6  -6   26.51    3.77
  -4  -6   6   29.97    2.19
  -4  -6   6   27.97    3.94
  -4  -6   7    4.27    1.82
   4  -6  -7    3.44    0.87
   4  -6  -7    4.75    1.94
   4  -6   7    2.92    0.70
  -4  -6   7    4.07    0.89
  -4  -6   7    0.77    0.99
   4  -6  -8    0.90    0.58
   4  -6   8    0.45    0.51
  -4  -6   8    0.80    0.53
   4  -6  -9    3.65    0.84
   4  -6   9    3.36    0.69
  -4  -6   9    3.03    0.91
   4  -6 -10   15.80    1.56
  -4  -6  10   17.63    1.69
   4  -6 -11   -0.46    0.48
  -4  -6  11    0.30    0.49
   4  -6 -12   92.25    3.47
  -4  -6  12   91.05    3.55
   4  -6 -13  237.15    5.29
  -4  -6  13  233.77    5.38
   4  -6 -14   68.20    2.68
  -4  -6  14   68.36    2.71
  -4   6 -14   68.98    2.66
  -4   6 -15    7.48    0.87
   4  -6 -15    8.23    0.92
  -4  -6  15    7.74    0.84
  -4   6 -16   53.72    2.06
  -4   6 -17    5.69    0.64
  -4   6 -18    0.21    0.20
  -4  -7   0   48.39    2.61
  -4  -7   0   42.91    2.37
  -4  -7  -1  209.81    5.37
  -4  -7   1  206.74    5.20
  -4  -7   1  215.81    5.50
  -4  -7  -1  200.53    5.00
  -4  -7  -2   49.76    2.63
  -4  -7   2   45.50    2.48
  -4  -7   2   51.19    2.72
  -4  -7  -2   46.92    2.38
  -4  -7   3   37.26    4.92
  -4  -7  -3   41.76    2.40
  -4  -7   3   41.10    2.46
  -4  -7   4   59.01    6.39
   4  -7  -4   64.72    5.61
   4  -7   4   63.47    2.91
  -4  -7  -4   63.80    2.90
  -4  -7   4   65.12    3.16
   4  -7   5    2.64    0.71
  -4  -7   5    2.72    0.80
   4  -7   6   24.88    1.79
  -4  -7   6   26.41    2.04
   4  -7   7   25.60    1.80
  -4  -7   7   22.14    1.93
   4  -7  -8    0.38    0.54
   4  -7   8    0.34    0.39
  -4  -7   8    0.61    0.61
   4  -7  -9    0.20    0.55
   4  -7   9    0.03    0.41
  -4  -7   9    0.07    0.50
   4  -7 -10    3.13    0.89
  -4  -7  10    2.91    0.76
   4  -7 -11    1.15    0.62
  -4  -7  11    1.67    0.65
   4  -7 -12   65.96    2.84
  -4  -7  12   66.29    2.80
   4  -7 -13    0.76    0.55
  -4  -7  13    0.65    0.43
  -4  -7  14  402.19    5.87
  -4   7 -14  400.06    6.00
  -4   7 -15    0.95    0.41
  -4   7 -16   81.72    2.28
  -4   7 -17   26.88    1.14
  -4  -8   0  853.27   11.15
  -4  -8   0  854.75   10.69
  -4  -8  -1   11.05    1.38
  -4  -8   1    9.49    1.30
  -4  -8   1   10.58    1.27
  -4  -8  -1   10.11    1.19
  -4  -8  -2   48.40    2.63
  -4  -8   2   44.77    2.53
  -4  -8   2   50.77    2.78
  -4  -8  -2   47.76    2.50
  -4  -8   3    0.39    0.57
  -4  -8  -3   -0.09    0.37
   4  -8   4   12.64    1.34
  -4  -8   4   10.41    1.33
   4  -8   5   46.81    2.48
  -4  -8   5   43.58    2.60
   4  -8   6   38.18    2.19
  -4  -8   6   33.66    2.28
   4  -8   7    0.86    0.64
  -4  -8   7    0.27    0.54
   4  -8   8    6.58    0.95
  -4  -8   8    5.52    0.99
  -4  -8   9   21.93    1.79
  -4  -8  10   44.06    2.38
  -4  -8  11   81.51    3.03
  -4  -8  12   36.72    1.90
  -4  -8  13   89.17    2.67
  -4   8 -14  240.71    4.24
  -4   8 -15   49.07    1.73
  -4   8 -16   56.90    1.62
  -4  -9   0  136.75    4.47
  -4  -9   0  132.75    4.26
  -4  -9  -1  277.58    6.31
  -4  -9   1  271.42    6.36
  -4  -9   1  270.27    6.15
  -4  -9  -1  271.35    5.99
   4  -9   2   32.85    2.15
  -4  -9   2   37.64    2.44
  -4  -9  -2   33.21    2.07
   4  -9   3  108.20    3.77
  -4  -9   3  110.19    4.05
  -4  -9  -3  110.42    3.72
   4  -9   4   71.29    3.03
  -4  -9   4   74.63    3.32
  -4  -9  -4   73.41    2.94
   4  -9   5   74.41    3.04
  -4  -9   5   72.13    3.26
   4  -9   6  176.63    4.57
  -4  -9   6  174.36    4.91
   4  -9   7  109.99    3.54
  -4  -9   7  104.94    3.74
   4  -9   8    1.73    0.59
  -4  -9   8    1.79    0.67
  -4  -9   9   55.83    2.56
  -4  -9  10   10.83    1.09
  -4  -9  11    0.47    0.33
  -4  -9  12   41.99    1.74
  -4   9 -13  119.93    2.85
  -4   9 -14   31.50    1.33
   4  -9 -15    2.63    0.40
  -4   9 -15    2.56    0.37
  -4 -10   0   68.09    2.97
   4 -10   1   73.05    3.04
  -4 -10  -1   72.18    2.99
  -4 -10   2   17.19    1.63
  -4 -10  -2   15.96    1.41
   4 -10   2   14.41    1.43
   4 -10   3    1.32    0.63
  -4 -10   3    0.79    0.54
  -4 -10  -3    0.03    0.46
   4 -10   4    4.35    0.85
  -4 -10   4    3.69    0.85
  -4 -10  -4    3.95    0.76
   4 -10   5   10.99    1.16
  -4 -10   5    9.71    1.17
  -4 -10  -5   10.50    1.02
   4 -10  -5   10.83    1.09
   4 -10   6    1.56    0.61
  -4 -10   6    1.59    0.58
   4 -10  -6    1.29    0.40
   4 -10   7   37.15    1.92
  -4 -10   7   34.76    2.00
   4 -10  -7   32.13    1.85
   4 -10  -8    0.18    0.43
  -4 -10   8   -0.49    0.50
   4 -10  -9    1.43    0.51
  -4 -10   9    0.72    0.41
   4 -10 -10    6.78    0.84
  -4 -10  10    6.19    0.72
   4 -10 -11   19.36    1.25
   4 -10 -12   50.97    1.83
   4 -10 -13   29.80    1.25
  -4  10 -13   29.49    1.16
   4 -11   0   88.82    3.00
   4 -11   1   37.58    1.96
   4 -11  -1   37.42    1.98
   4 -11   2  100.39    3.15
   4 -11  -2   95.34    3.09
   4 -11   3    2.04    0.66
   4 -11  -3    1.07    0.54
  -4 -11  -3    1.03    0.41
   4 -11   4  115.61    3.24
  -4 -11  -4  117.10    3.21
   4 -11   5    5.19    0.77
   4 -11  -6   40.53    1.71
   4 -11  -7   14.33    1.04
   4 -11  -8    3.68    0.55
   4 -11  -9    3.69    0.51
   4 -11 -10    0.29    0.25
   4 -11 -11   23.26    1.01
   4 -12   0   57.31    2.04
   4 -12   1  184.76    3.64
   4 -12  -1  183.97    3.61
   4 -12   2    0.96    0.42
   4 -12  -2    0.60    0.37
   4 -12   3   22.41    1.26
   4 -12  -3   21.45    1.22
   4 -12  -4   22.54    1.21
   4 -12  -5    0.40    0.29
   4 -12  -6    2.42    0.42
   4 -12  -7    3.58    0.43
   4 -13  -1    2.11    0.32
   4 -13  -2    7.93    0.55
  -5   0   0   -0.27    0.77
  -5   0  -1    0.11    1.01
  -5   0  -2   86.79    5.90
  -5   0  -3   -3.35    1.19
  -5   0  -4  523.26   13.68
  -5   0  -5    0.30    0.48
  -5   0  -5    1.76    0.96
  -5   0  -6   98.79    3.50
  -5   0   6   93.93    3.75
  -5   0  -7    0.74    0.57
  -5   0   7    0.38    0.54
  -5   0  -7   -0.73    1.27
  -5   0  -8  194.72    5.02
  -5   0  -8  179.38    9.49
  -5   0   9    0.15    0.55
  -5   0  -9   -4.73    1.73
  -5   0  10   14.56    1.67
  -5   0  11   -0.26    0.70
  -5   0  12  152.97    5.09
  -5   0  13   -0.74    0.77
  -5   0  14   48.81    2.75
  -5   0  15    0.17    0.60
  -5   0  16   21.67    1.68
  -5   0  17   -0.15    0.41
  -5   0  18   18.76    1.20
  -5  -1   0    1.01    0.55
  -5  -1   1    0.13    0.79
  -5   1  -1    1.16    0.89
  -5  -1  -1   -0.73    0.85
  -5  -1  -2  169.00    8.53
  -5   1  -2  167.72    8.02
  -5  -1   2  170.31    9.37
  -5  -1  -3   18.99    2.77
  -5  -1  -4    5.13    1.60
  -5  -1  -4    6.08    1.67
  -5  -1  -5  306.42    5.99
  -5   1  -5  317.28    6.32
  -5  -1  -5  307.37   11.27
  -5   1  -5  312.60   10.87
  -5  -1  -6   27.24    1.83
  -5   1  -6   26.12    1.87
   5  -1  -6   28.81    3.34
  -5  -1   6   26.83    2.03
  -5  -1  -6   25.34    3.48
  -5   1  -6   28.12    3.42
  -5  -1  -7   63.60    2.78
   5  -1  -7   70.83    5.22
  -5   1  -7   70.64    3.04
  -5  -1   7   62.75    3.17
  -5  -1  -7   53.52    5.22
  -5   1  -7   56.03    5.15
  -5   1  -8   68.12    3.04
  -5  -1   8   64.86    3.31
  -5  -1  -8   60.58    5.67
  -5  -1   9   39.54    2.61
  -5  -1  -9   44.03    4.98
  -5   1  -9   39.60    4.66
  -5  -1  10   15.00    1.70
  -5  -1  11   13.34    1.54
  -5  -1  12   19.98    1.92
  -5  -1  13    8.78    1.30
  -5   1  13    7.29    1.19
  -5  -1  14    6.67    1.13
  -5   1  14    6.18    1.14
  -5  -1  15   22.67    1.80
  -5   1  15   23.09    1.85
  -5  -1  16   34.82    2.03
  -5   1  16   36.59    2.14
  -5  -1  17    0.26    0.41
  -5   1  17    0.07    0.43
  -5  -1  18   36.19    1.59
  -5   1  18   37.13    1.68
  -5   1  19   24.80    1.09
  -5  -2   0    3.37    1.39
  -5  -2  -1   19.21    3.11
  -5  -2   1   17.94    3.18
  -5  -2  -2  151.27    8.36
  -5  -2   2  160.50    9.30
  -5  -2   3   -0.94    1.01
  -5  -2  -3    1.84    1.06
  -5  -2   4   21.40    3.56
  -5   2  -4   33.49    2.09
  -5  -2  -5  157.13    4.17
  -5   2  -5  165.50    4.65
  -5  -2   5  157.26    4.80
  -5  -2   5  164.18    9.94
  -5  -2   6   -0.59    1.15
   5  -2  -6   -1.01    0.90
  -5  -2  -6    0.25    0.42
  -5   2  -6   -0.01    0.52
  -5  -2   6    0.26    0.53
  -5  -2  -6   -0.91    0.90
  -5   2  -6    0.04    0.66
  -5  -2   7   11.22    2.61
  -5  -2  -7   10.72    1.19
  -5   2  -7   12.25    1.35
   5  -2  -7   11.52    2.26
  -5  -2   7    9.96    1.31
  -5  -2  -7   10.09    2.37
  -5   2  -7    8.69    2.10
  -5   2  -8  172.64    4.84
   5  -2  -8  155.77    8.33
  -5  -2   8  160.75    5.14
  -5  -2  -8  160.91    9.23
  -5   2  -8  154.67    8.73
  -5  -2   8  152.67   10.02
  -5  -2   9    5.02    0.99
  -5  -2  10    0.52    0.60
  -5  -2  11   28.99    2.25
  -5  -2  12   80.50    3.65
  -5  -2  13   30.35    2.27
  -5  -2  14   12.07    1.42
  -5  -2  15   23.68    1.78
  -5   2  15   22.28    1.80
  -5  -2  16   27.59    1.76
  -5   2  16   29.08    1.87
  -5  -2  17   18.43    1.27
  -5   2  17   16.90    1.31
  -5  -2  18  106.50    2.51
  -5   2  18  107.80    2.80
  -5  -3   0    3.19    1.36
  -5  -3  -1   11.41    2.49
  -5  -3   1   10.90    2.57
  -5   3  -2   12.80    1.34
  -5  -3  -2   12.95    2.60
  -5  -3   2   10.20    2.49
  -5   3  -3   89.18    3.40
  -5  -3   3   87.58    3.47
  -5  -3   3   78.84    6.73
  -5   3  -4  457.85    7.73
  -5  -3   4  472.00    8.27
  -5  -3   4  443.44   16.18
  -5  -3   5   43.57    5.21
  -5   3  -5   43.45    2.41
  -5  -3   5   42.09    2.57
   5  -3  -6    2.96    1.14
  -5   3  -6    2.47    0.66
  -5  -3   6    2.24    0.66
  -5  -3   7   22.01    3.79
  -5   3  -7   19.30    1.63
   5  -3  -7   18.61    2.82
  -5  -3   7   20.77    1.89
  -5  -3   8   59.84    3.19
  -5  -3   8   66.39    6.63
  -5  -3   9    8.79    1.32
  -5  -3  10  244.64    6.40
  -5  -3  11   37.45    2.53
  -5  -3  12    6.45    1.13
  -5  -3  13    5.69    1.04
  -5  -3  14  104.87    3.74
  -5  -3  15   74.68    2.96
  -5  -3  16   32.29    1.78
  -5   3  16   28.50    1.85
  -5  -3  17   10.95    0.92
  -5   3  17    9.65    1.04
  -5   3  18   62.41    2.05
  -5  -4   0    0.96    0.51
  -5  -4   0    3.52    1.46
  -5   4  -1   10.65    1.22
  -5  -4   1    9.53    1.14
  -5  -4   1    7.02    2.02
  -5   4  -2  245.06    5.61
  -5  -4   2  237.99    5.72
  -5  -4   2  225.06   11.42
  -5   4  -3    1.08    0.54
  -5  -4   3    0.14    0.41
  -5  -4   3   -0.01    1.22
  -5   4  -4  335.23    6.58
  -5  -4   4  329.60    7.03
  -5  -4   4  314.71   13.85
  -5   4  -5   46.75    2.52
  -5  -4   5   46.33    2.73
  -5  -4   5   41.86    5.13
   5  -4  -6   -0.69    0.97
  -5   4  -6    1.44    0.68
  -5  -4   6   -0.36    0.59
  -5  -4   6   -1.77    1.28
  -5   4  -7    2.03    0.69
  -5  -4   7    1.96    0.78
  -5  -4   8    8.38    1.25
  -5  -4   9  248.25    6.41
  -5  -4  10  107.27    4.24
  -5  -4  11   24.96    2.04
  -5  -4  12   19.11    1.72
  -5  -4  13   57.13    2.83
  -5   4 -14   -0.09    0.32
  -5  -4  14    0.33    0.48
  -5  -4  15   55.22    2.39
  -5  -4  16   12.90    1.06
  -5   4  16   13.94    1.28
  -5  -4  17   29.14    1.29
  -5   4  17   32.75    1.64
  -5   4  18    4.09    0.53
  -5   5   0   -0.57    0.52
  -5  -5   0    0.23    0.55
  -5   5  -1   38.74    2.24
  -5  -5  -1   37.89    2.21
  -5  -5   1   39.63    2.34
  -5   5  -2   38.28    2.20
  -5  -5  -2   37.55    2.11
  -5  -5   2   37.91    2.35
  -5  -5   2   35.22    4.72
  -5   5  -3   11.01    1.21
  -5  -5   3   12.58    1.41
  -5  -5   3    8.62    2.39
  -5  -5   4    0.85    0.98
  -5   5  -4    2.83    0.72
  -5  -5   4    0.21    0.53
  -5   5  -5   42.86    2.35
  -5  -5   5   40.52    2.56
  -5   5  -6    0.83    0.57
  -5  -5   6    0.47    0.58
  -5  -5   7    9.28    1.33
  -5  -5   8    0.84    0.59
  -5  -5   9    7.66    1.23
  -5  -5  10   13.94    1.59
  -5  -5  11   27.95    2.09
  -5  -5  12   37.62    2.33
  -5   5 -12   36.23    1.84
  -5   5 -13    3.70    0.59
  -5  -5  13    4.14    0.84
  -5   5 -14    2.70    0.48
  -5  -5  14    2.89    0.62
  -5  -5  15   -0.11    0.34
  -5  -5  16   15.95    1.02
  -5   5  17    4.27    0.61
  -5   6   0   -0.66    0.52
  -5  -6   0   -0.18    0.58
  -5   6  -1   59.48    2.63
  -5   6   1   56.84    2.58
  -5  -6  -1   58.46    2.79
  -5  -6   1   57.61    2.88
  -5   6  -2    5.73    0.92
  -5   6   2    6.92    0.94
  -5  -6  -2    7.97    1.06
  -5  -6   2    6.49    1.03
  -5   6  -3   -0.67    0.59
  -5  -6  -3   -0.06    0.38
  -5  -6   3    0.39    0.63
  -5   6  -4   40.81    2.21
   5  -6   4   38.03    2.15
  -5  -6  -4   36.41    2.07
  -5  -6   4   37.66    2.47
  -5   6  -5   21.12    1.62
   5  -6   5   20.92    1.58
  -5  -6   5   20.51    1.84
   5  -6   6   19.24    1.46
  -5  -6   6   18.26    1.79
   5  -6   7   54.06    2.39
  -5  -6   7   50.14    2.84
   5  -6   8    0.40    0.41
  -5  -6   8   -0.02    0.63
  -5  -6   9   40.00    2.50
  -5  -6  10   61.71    3.03
  -5  -6  11   34.41    2.18
  -5   6 -11   32.93    1.73
  -5  -6  12   10.08    1.18
  -5   6 -12   10.76    0.98
  -5  -6  13   30.18    1.80
  -5   6 -13   30.90    1.51
  -5  -6  14   53.12    2.12
  -5  -6  15    3.28    0.53
  -5   6  17    2.86    0.45
  -5  -7   0   -0.04    0.51
  -5  -7  -1   17.75    1.59
  -5  -7   1   17.45    1.63
  -5  -7  -2   12.28    1.29
  -5  -7   2   10.06    1.25
  -5  -7  -3   38.49    2.22
  -5  -7   3   38.00    2.41
   5  -7   4   19.50    1.58
  -5  -7   4   21.53    1.88
   5  -7   5   82.29    3.09
  -5  -7   5   75.45    3.43
   5  -7   6   49.41    2.35
  -5  -7   6   48.48    2.76
   5  -7   7    5.34    0.81
  -5  -7   7    6.09    1.05
   5  -7   8   96.14    3.04
  -5  -7   8   93.41    3.67
  -5  -7   9   52.05    2.70
  -5  -7  10    1.06    0.58
  -5  -7  11    1.87    0.63
  -5  -7  12  128.29    3.55
  -5   7 -12  129.11    3.05
  -5   7 -13    2.06    0.39
  -5  -7  13    3.05    0.60
  -5  -7  14   17.80    1.09
  -5  -8   0    0.16    0.52
  -5  -8  -1   42.39    2.43
  -5  -8   1   42.16    2.47
  -5  -8  -2  106.48    3.73
  -5  -8   2  105.26    3.89
   5  -8   3   43.42    2.31
  -5  -8   3   42.67    2.53
   5  -8   4   56.97    2.58
  -5  -8   4   55.39    2.87
   5  -8   5   15.69    1.38
  -5  -8   5   15.70    1.57
   5  -8   6   29.41    1.77
  -5  -8   6   28.60    2.04
   5  -8   7    1.27    0.49
  -5  -8   7    0.63    0.54
  -5  -8   8   28.75    1.96
  -5  -8   9  143.62    4.08
  -5  -8  10    1.79    0.59
  -5  -8  11   22.09    1.46
  -5   8 -11   22.40    1.24
  -5  -8  12   57.66    2.09
  -5   8 -12   53.32    1.75
  -5  -8  13   22.19    1.14
  -5  -9   0   -0.31    0.46
   5  -9   1  162.82    4.34
  -5  -9   1  161.10    4.59
   5  -9   2   -0.04    0.48
  -5  -9   2   -0.02    0.57
   5  -9   3    2.85    0.72
  -5  -9   3    3.76    0.88
   5  -9   4  105.25    3.32
  -5  -9   4  111.46    3.81
   5  -9   5    1.10    0.51
  -5  -9   5   -0.17    0.55
   5  -9   6    3.72    0.70
  -5  -9   6    4.68    0.89
   5  -9   7    0.62    0.44
  -5  -9   7    1.07    0.58
  -5  -9   8   36.07    1.97
   5  -9  -8   34.97    1.70
  -5  -9   9    6.37    0.84
  -5  -9  10   34.01    1.66
   5  -9 -10   32.65    1.51
   5  -9 -11    4.61    0.56
  -5  -9  11    5.14    0.62
   5  -9 -12    0.47    0.24
  -5  -9  12    1.07    0.31
   5 -10   0    0.49    0.50
   5 -10   1   84.30    2.88
   5 -10  -1   84.99    2.93
   5 -10   2   19.39    1.40
   5 -10   3   10.84    1.05
  -5 -10   3   12.94    1.27
   5 -10   4    0.14    0.37
  -5 -10   4    0.28    0.50
   5 -10   5   74.91    2.46
  -5 -10   5   80.60    2.87
  -5 -10   6    2.83    0.59
  -5 -10   7   10.52    1.01
  -5 -10   8   33.75    1.62
  -5 -10   9   52.98    1.84
   5 -11   0   -0.02    0.38
   5 -11   1   -0.65    0.41
   5 -11  -1    0.02    0.36
   5 -11   2   19.65    1.21
   5 -11  -2   21.58    1.29
   5 -11   3   35.82    1.57
   5 -11  -3   36.20    1.63
   5 -11   4    0.22    0.34
   5 -11  -4    0.85    0.39
   5 -11  -5    3.00    0.53
   5 -11  -6   26.06    1.25
   5 -11  -7    6.15    0.59
   5 -11  -8   27.77    1.12
   5 -12   0    0.02    0.22
   5 -12   1   60.43    1.65
   5 -12  -1   61.29    1.66
   5 -12  -2    5.81    0.53
   5 -12  -3   12.04    0.71
   5 -12  -4    2.62    0.35
  -6   0   0   -2.65    1.20
  -6   0   1   -1.06    1.14
  -6   0  -1    2.39    1.17
  -6   0   2    7.36    2.05
  -6   0  -2    4.55    0.92
  -6   0   3   -5.21    1.88
  -6   0  -3   -0.48    0.58
  -6   0  -4    0.34    0.60
  -6   0   4    1.11    0.66
  -6   0  -5   -0.31    0.52
  -6   0   5    0.05    0.45
  -6   0  -6   12.47    1.38
  -6   0   6    9.46    1.25
  -6   0  -7   -0.49    0.61
  -6   0   7   -0.56    0.56
  -6   0   8    2.39    0.77
  -6   0   9   -0.45    0.61
  -6   0  10    5.74    1.10
  -6   0  11   -0.70    0.70
  -6   0  12   34.57    2.23
  -6   0  13   -0.21    0.59
  -6   0  14   57.40    2.56
  -6   0  15    0.46    0.47
  -6   0  16    0.59    0.35
  -6   0  17   -0.21    0.22
  -6  -1   0  146.71    9.16
  -6   1   0  148.80    8.91
  -6   1   1    2.80    1.42
  -6  -1  -1    4.53    0.92
  -6   1  -1    4.84    0.89
  -6  -1  -1    4.42    1.59
  -6  -1   1    2.20    1.26
  -6   1   2   21.72    3.57
  -6  -1  -2   20.99    1.72
  -6   1  -2   22.48    1.83
  -6  -1   2   20.90    3.60
  -6  -1   3    3.68    1.61
  -6  -1  -3    3.95    0.86
  -6   1  -3    3.83    0.87
  -6  -1  -4  120.89    3.99
  -6   1  -4  125.62    4.21
  -6  -1   4  131.79    4.33
  -6  -1  -5    8.99    1.18
  -6   1  -5    9.58    1.22
  -6  -1   5   10.46    1.34
  -6   1   5    8.64    1.16
  -6  -1  -6   24.31    1.78
  -6   1  -6   26.98    1.99
  -6  -1   6   28.77    2.13
  -6   1   6   27.50    2.07
  -6  -1  -7   49.24    2.50
  -6   1  -7   52.24    2.70
  -6  -1   7   51.21    2.88
  -6   1   7   51.51    2.84
  -6  -1   8    1.38    0.69
  -6   1   8    1.79    0.74
  -6  -1   9   44.18    2.70
  -6   1   9   42.45    2.65
  -6  -1  10    1.65    0.68
  -6   1  10    1.58    0.69
  -6  -1  11   26.52    2.06
  -6   1  11   27.53    2.05
  -6  -1  12   76.19    3.28
  -6   1  12   73.27    3.20
  -6  -1  13   33.83    2.11
  -6   1  13   33.89    2.11
  -6  -1  14  289.39    5.63
  -6   1  14  298.36    5.74
  -6  -1  15   37.46    1.89
  -6   1  15   37.50    1.90
  -6  -1  16    2.82    0.55
  -6   1  16    3.25    0.59
  -6  -1  17   58.57    1.73
  -6   1  17   60.47    1.81
  -6  -2   0  741.77   20.90
  -6  -2  -1   24.23    1.81
  -6   2  -1   26.62    2.04
  -6  -2  -1   27.14    3.94
  -6  -2   1   24.76    3.92
  -6  -2  -2   23.13    1.74
  -6   2  -2   24.39    1.91
  -6  -2  -3  197.55    5.00
  -6   2  -3  194.18    5.27
  -6  -2   3  202.47    5.28
  -6  -2  -4    1.54    0.57
  -6   2  -4    2.15    0.72
  -6  -2   4    2.20    0.73
  -6  -2  -5  157.88    4.35
  -6   2  -5  164.30    4.80
  -6  -2   5  156.39    4.87
  -6  -2  -6   68.93    2.85
  -6   2  -6   70.22    3.16
  -6  -2   6   64.22    3.20
  -6   2   6   65.70    3.14
  -6   2  -7  177.12    4.92
  -6  -2   7  177.65    5.33
  -6   2   7  169.66    5.13
  -6  -2   8    0.35    0.52
  -6   2   8   -0.48    0.54
  -6  -2   9    3.61    0.90
  -6   2   9    5.80    1.09
  -6  -2  10    0.21    0.57
  -6   2  10    0.33    0.49
  -6  -2  11    5.78    1.01
  -6   2  11    6.08    1.08
  -6  -2  12  273.58    6.06
  -6   2  12  276.34    6.07
  -6  -2  13  208.95    5.03
  -6   2  13  212.55    5.05
  -6  -2  14   72.29    2.77
  -6   2  14   69.62    2.72
  -6  -2  15    7.15    0.85
  -6   2  15    7.02    0.85
  -6  -2  16   30.36    1.43
  -6   2  16   32.16    1.54
  -6   2  17    2.98    0.44
  -6  -3   0   81.96    3.18
  -6   3   0   81.42    3.47
  -6  -3  -1  273.24    5.72
  -6   3  -1  270.80    6.25
  -6  -3  -2  129.15    3.89
  -6   3  -2  133.17    4.43
  -6  -3   2  137.75    4.28
  -6   3  -3   22.35    1.85
  -6  -3   3   24.36    1.90
  -6   3  -4   10.64    1.36
  -6  -3   4    8.48    1.19
  -6   3  -5    8.50    1.22
  -6  -3   5    8.92    1.25
  -6   3  -6   28.42    2.07
  -6  -3   6   29.22    2.19
  -6   3   6   27.23    2.02
  -6   3  -7    4.57    0.98
  -6  -3   7    4.69    0.95
  -6   3   7    2.54    0.76
  -6  -3   8   58.18    3.06
  -6  -3   9   13.58    1.58
  -6   3   9   11.39    1.41
  -6  -3  10  126.91    4.37
  -6   3  10  127.60    4.27
  -6   3  11   17.13    1.63
  -6  -3  11   16.75    1.59
  -6  -3  12    6.92    1.00
  -6   3  12    8.20    1.14
  -6  -3  13   74.29    2.90
  -6   3  13   72.99    2.95
  -6  -3  14   13.13    1.17
  -6   3  14   12.28    1.15
  -6  -3  15   18.67    1.23
  -6   3  15   18.82    1.27
  -6  -3  16  162.43    3.01
  -6   3  16  164.25    3.23
  -6   4   0  478.96    8.20
  -6   4  -1   87.69    3.55
  -6   4   1   80.06    3.42
  -6  -4   1   88.50    3.36
  -6   4  -2    0.46    0.58
  -6  -4   2    0.87    0.64
  -6   4  -3   -0.24    0.58
  -6  -4   3    0.59    0.57
  -6   4  -4   17.70    1.63
  -6  -4   4   13.73    1.46
  -6   4  -5    2.94    0.82
  -6  -4   5    2.46    0.76
  -6   4  -6   18.67    1.64
  -6  -4   6   21.75    1.90
  -6  -4   7   58.53    3.07
  -6  -4   8    0.66    0.56
  -6  -4   9   60.14    3.03
  -6  -4  10    2.00    0.77
  -6  -4  11  123.28    4.01
  -6   4  12   13.62    1.35
  -6  -4  12   14.43    1.35
  -6  -4  13   18.83    1.44
  -6   4  13   19.43    1.47
  -6  -4  14  123.85    3.21
  -6   4  14  124.80    3.34
  -6  -4  15    3.27    0.52
  -6   4  15    3.81    0.59
  -6  -4  16    0.82    0.23
  -6   4  16    0.18    0.23
  -6   5   0  480.90    7.97
  -6  -5   0  489.78    7.73
  -6   5  -1   94.63    3.54
  -6   5   1   94.85    3.58
  -6  -5  -1  101.90    3.42
  -6  -5   1  100.49    3.63
  -6   5  -2   49.70    2.58
  -6   5   2   51.16    2.61
  -6  -5   2   52.56    2.69
  -6   5  -3    9.79    1.18
  -6  -5   3   11.85    1.36
  -6   5  -4    7.27    1.03
  -6  -5   4    6.21    1.02
  -6   5  -5    3.58    0.82
  -6  -5   5    1.43    0.68
  -6  -5   6    0.06    0.52
  -6  -5   7   39.50    2.46
  -6  -5   8    2.42    0.81
  -6  -5   9   31.23    2.12
  -6  -5  10   26.88    1.90
  -6  -5  11   40.29    2.17
  -6  -5  12   36.42    1.94
  -6   5  12   33.97    1.90
  -6  -5  13   58.88    2.24
  -6   5  13   62.20    2.35
  -6  -5  14   10.09    0.86
  -6   5  14   10.83    0.94
  -6  -5  15   36.21    1.32
  -6   5  15   31.84    1.36
  -6   6   0   78.68    3.05
  -6  -6   0   78.47    3.12
  -6   6  -1   83.85    3.11
  -6   6   1   83.73    3.13
  -6  -6  -1   81.53    3.08
  -6  -6   1   81.86    3.24
  -6   6  -2   42.71    2.23
  -6   6   2   43.25    2.24
  -6  -6  -2   45.00    2.23
  -6  -6   2   43.20    2.41
  -6   6  -3    0.56    0.51
  -6   6   3    0.12    0.44
   6  -6   3    0.15    0.36
  -6  -6   3    0.93    0.60
  -6   6  -4    4.17    0.77
  -6   6   4    3.11    0.67
  -6  -6   4    4.07    0.90
  -6   6   5   46.85    2.27
  -6  -6   5   46.10    2.56
  -6   6   6   -0.77    0.43
  -6  -6   6    0.46    0.51
  -6  -6   7    6.87    1.06
  -6  -6   8   26.71    1.88
  -6  -6   9    2.15    0.69
  -6  -6  10   17.31    1.42
  -6  -6  11   13.53    1.18
  -6  -6  12    2.78    0.56
  -6   6  12    4.02    0.67
  -6  -6  13   43.64    1.71
  -6   6  13   39.46    1.65
  -6  -6  14   14.58    0.85
  -6   6  14    8.74    0.70
  -6  -7   0  248.10    5.41
  -6   7  -1   72.53    2.60
  -6  -7  -1   71.10    2.81
  -6  -7   1   67.56    2.89
  -6   7  -2   15.63    1.23
   6  -7   2   15.43    1.29
  -6  -7   2   14.20    1.41
   6  -7   3   52.14    2.22
  -6  -7   3   50.16    2.55
   6  -7   4   16.87    1.25
  -6  -7   4   14.97    1.45
   6  -7   5    0.46    0.37
  -6  -7   5   -0.52    0.59
  -6  -7   6   82.85    3.20
  -6  -7   7   44.58    2.33
  -6  -7   8   26.03    1.72
  -6  -7   9   -0.04    0.43
  -6  -7  10    4.17    0.71
  -6   7  10    3.09    0.52
  -6  -7  11   15.60    1.13
  -6   7  11   12.27    0.91
  -6  -7  12   19.57    1.13
  -6   7  12   12.37    0.83
  -6  -7  13    7.80    0.61
  -6  -8   0   55.55    2.46
   6  -8   1   40.03    1.97
  -6  -8   1   41.21    2.16
   6  -8   2  296.11    5.19
  -6  -8   2  299.44    5.79
   6  -8   3    1.86    0.48
  -6  -8   3    1.43    0.59
   6  -8   4   11.04    0.96
  -6  -8   4   10.68    1.17
   6  -8   5    0.85    0.37
  -6  -8   5    0.99    0.57
  -6  -8   6   37.23    2.00
  -6  -8   7    7.57    0.91
  -6  -8   8   26.03    1.55
  -6  -8   9   14.57    1.12
  -6  -8  10   23.42    1.27
  -6  -8  11   50.05    1.66
   6  -9   0   38.77    1.80
   6  -9   1   35.26    1.69
   6  -9  -1   32.80    1.69
   6  -9   2   17.10    1.17
   6  -9   3   12.86    0.98
  -6  -9   3   13.37    1.17
   6  -9   4   28.55    1.38
  -6  -9   4   32.05    1.73
   6  -9   5   16.36    1.00
  -6  -9   5   16.66    1.24
  -6  -9   6   44.00    1.92
  -6  -9   7    1.80    0.51
  -6  -9   8    1.10    0.37
  -6  -9   9    2.12    0.41
  -6  -9  10   17.52    0.86
   6 -10   0  110.56    2.58
   6 -10   1    7.18    0.70
   6 -10  -1    6.27    0.68
   6 -10   2   33.58    1.37
   6 -10  -2   32.57    1.44
   6 -10   3    0.57    0.31
   6 -10  -3   -0.07    0.30
   6 -10  -4    1.73    0.40
   6 -10  -5    0.27    0.26
   6 -10  -6   29.47    1.23
   6 -10  -7    0.40    0.25
   6 -11   0   44.70    1.26
   6 -11  -1    0.08    0.17
  -7   0   0    0.10    0.58
  -7   0  -1   -0.81    0.74
  -7   0   1   -0.80    0.66
  -7   0  -2   19.34    1.68
  -7   0  -3    0.28    0.53
  -7   0  -4   69.51    2.97
  -7   0  -5    0.69    0.68
  -7   0  -6   33.45    2.03
  -7   0   6   33.06    2.04
  -7   0   7   -0.26    0.52
  -7   0   8    0.65    0.44
  -7   0   9   -0.34    0.43
  -7   0  10   14.00    1.28
  -7   0  11   -0.09    0.45
  -7   0  12    3.18    0.62
  -7   0  13   -0.47    0.37
  -7   0  14  120.41    2.60
  -7  -1   0   -0.62    0.71
  -7   1   0   -0.17    0.63
  -7  -1  -1  114.83    3.88
  -7   1  -1  114.79    4.03
  -7  -1   1  112.22    3.88
  -7   1   1  116.89    4.11
  -7  -1  -2    0.59    0.58
  -7   1  -2   -0.46    0.69
  -7  -1  -3   29.31    1.93
  -7   1  -3   34.54    2.20
  -7  -1  -4    2.14    0.60
  -7   1  -4    3.37    0.83
  -7  -1  -5   58.68    2.58
  -7   1  -5   60.28    2.77
  -7  -1   5   58.24    2.66
  -7   1  -6   32.27    2.01
  -7  -1   6   30.13    1.96
  -7  -1   7   10.03    1.18
  -7   1   7    8.53    1.07
  -7  -1   8    5.33    0.85
  -7   1   8    5.53    0.89
  -7  -1   9    0.71    0.47
  -7   1   9    0.99    0.53
  -7  -1  10    0.84    0.46
  -7   1  10    1.87    0.56
  -7  -1  11   51.35    2.24
  -7   1  11   52.00    2.23
  -7  -1  12   56.10    2.19
  -7   1  12   60.94    2.26
  -7  -1  13    0.54    0.38
  -7   1  13    0.82    0.35
  -7  -1  14   22.59    1.14
  -7   1  14   21.52    1.09
  -7  -2   0   -0.73    0.53
  -7   2   0    1.04    0.66
  -7  -2  -1    1.56    0.62
  -7   2  -1    2.38    0.72
  -7  -2   1    3.81    0.75
  -7   2   1    3.39    0.89
  -7  -2  -2   80.27    3.03
  -7   2  -2   82.90    3.36
  -7  -2   2   75.34    3.09
  -7   2   2   75.10    3.33
  -7  -2  -3    3.65    0.74
  -7   2  -3    3.05    0.82
  -7  -2  -4   11.19    1.13
  -7   2  -4   11.24    1.33
  -7  -2   4   10.11    1.12
  -7  -2  -5  109.74    3.32
  -7   2  -5  110.28    3.72
  -7  -2   5  110.86    3.65
  -7   2  -6    2.46    0.81
  -7  -2   6    1.35    0.47
  -7  -2   7    5.53    0.94
  -7  -2   8   35.50    2.09
  -7   2   8   33.39    1.90
  -7  -2   9   21.35    1.58
  -7   2   9   20.48    1.48
  -7   2  10   11.82    1.14
  -7  -2  10   10.37    1.10
  -7  -2  11   25.99    1.60
  -7   2  11   25.81    1.52
  -7  -2  12   79.84    2.55
  -7   2  12   80.41    2.49
  -7  -2  13   14.47    1.01
  -7   2  13   15.12    1.00
  -7  -2  14    1.69    0.33
  -7   2  14    1.53    0.31
  -7  -3   0    0.25    0.40
  -7   3   0   -1.05    0.69
  -7  -3  -1  125.68    3.58
  -7   3  -1  123.82    4.08
  -7  -3   1  122.21    3.68
  -7   3   1  122.34    4.12
  -7  -3  -2    0.28    0.38
  -7   3  -2    0.20    0.58
  -7  -3   2   -1.00    0.66
  -7   3   2    0.65    0.62
  -7   3  -3    4.38    0.95
  -7  -3   3    4.89    0.85
  -7   3   3    3.84    0.88
  -7  -3   3    4.83    0.77
  -7   3  -4    6.88    1.11
  -7  -3   4    4.02    0.70
  -7   3  -5   38.04    2.20
  -7  -3   5   37.99    2.13
  -7  -3   6  140.77    4.10
  -7  -3   7    3.32    0.75
  -7  -3   8  242.76    5.24
  -7  -3   9   71.47    2.79
  -7   3   9   69.07    2.51
  -7  -3  10    0.36    0.44
  -7   3  10    0.44    0.36
  -7  -3  11   59.83    2.28
  -7   3  11   57.88    2.11
  -7  -3  12    0.34    0.36
  -7   3  12    0.14    0.26
  -7  -3  13    0.86    0.30
  -7   3  13    1.37    0.34
  -7   4   0    0.50    0.54
  -7   4  -1    0.86    0.59
  -7   4   1    0.84    0.57
  -7   4  -2   17.69    1.53
  -7   4   2   18.21    1.57
  -7  -4   2   16.74    1.30
  -7   4  -3   38.98    2.19
  -7   4   3   37.18    2.20
  -7  -4   3   38.16    2.02
  -7   4  -4    3.89    0.78
  -7   4   4    2.41    0.65
  -7  -4   4    4.43    0.79
  -7   4   5   19.70    1.60
  -7  -4   5   21.44    1.56
  -7  -4   6    0.75    0.45
  -7  -4   7   18.24    1.45
  -7  -4   8   16.27    1.34
  -7  -4   9   84.81    2.87
  -7  -4  10   17.13    1.26
  -7   4  10   13.11    0.97
  -7  -4  11    3.93    0.63
  -7   4  11    3.87    0.52
  -7  -4  12   74.17    2.15
  -7   4  12   51.40    1.58
  -7  -4  13    0.45    0.23
  -7   5   0   -0.67    0.59
  -7   5  -1   43.16    2.17
  -7   5   1   44.54    2.22
  -7   5  -2  145.05    3.90
  -7   5   2  139.27    3.88
  -7  -5   2  138.86    3.65
  -7   5  -3   96.62    3.17
  -7   5   3  100.09    3.28
  -7  -5   3   99.25    3.16
  -7   5   4    4.73    0.78
  -7  -5   4    5.94    0.81
  -7   5   5   15.35    1.27
  -7  -5   5   16.23    1.32
  -7   5   6   11.96    1.12
  -7  -5   6   11.65    1.12
  -7   5   7    0.65    0.42
  -7  -5   7    1.09    0.47
  -7   5   8    0.32    0.35
  -7  -5   8    0.97    0.47
  -7   5   9    4.74    0.64
  -7  -5   9    4.93    0.70
  -7   5  10   15.14    0.94
  -7  -5  10   16.69    1.12
  -7  -5  11   -0.01    0.25
  -7  -5  12    7.59    0.62
  -7   6   0    0.90    0.52
  -7   6  -1    4.45    0.72
  -7   6   1    4.35    0.67
  -7  -6   1    3.12    0.57
  -7   6  -2    2.63    0.59
  -7   6   2    2.86    0.57
  -7  -6   2    2.71    0.55
  -7   6   3    9.33    0.92
  -7  -6   3    9.10    0.95
  -7   6   4    1.12    0.46
  -7  -6   4   -0.55    0.52
  -7   6   5    0.50    0.39
  -7  -6   5    0.71    0.40
  -7   6   6    0.80    0.38
  -7  -6   6   -0.02    0.40
  -7   6   7    3.92    0.52
  -7  -6   7    3.06    0.59
  -7  -6   8   38.84    1.75
  -7  -6   9   10.65    0.89
  -7  -6  10   98.31    2.39
  -7  -6  11   21.85    1.01
   7  -7   0   -0.11    0.30
   7  -7  -1   37.26    1.54
   7  -7  -2  183.10    3.42
  -7  -7   2  185.22    3.72
  -7  -7   3    5.28    0.71
  -7  -7   4  179.72    3.73
  -7  -7   5    9.20    0.90
  -7  -7   6   11.24    0.93
  -7  -7   7    6.81    0.72
  -7  -7   8    3.42    0.50
  -7  -7   9   40.04    1.42
   7  -8   0   -0.09    0.20
   7  -8  -1    3.05    0.43
   7  -8  -2   36.18    1.35
   7  -8  -3   48.30    1.57
   7  -8  -4    0.83    0.29
   7  -8  -5   -0.10    0.23
  -7  -8   5    0.60    0.30
   7  -8  -6   16.58    0.86
  -7  -8   6   20.02    1.03
  -7  -8   7   21.59    1.00
  -8   0   0   49.82    2.23
  -8   0  -1   -0.35    0.48
  -8   0   1    0.48    0.45
  -8   0  -2  180.02    4.03
  -8   0   2  176.10    4.19
  -8   0  -3    0.42    0.49
  -8   0   3    0.02    0.51
  -8   0   4    5.82    0.83
  -8   0   5    0.61    0.45
  -8   0   6    1.68    0.52
  -8   0   7    0.41    0.39
  -8   0   8    2.91    0.56
  -8   0   9    0.14    0.30
  -8   0  10   30.71    1.28
  -8  -1   0   21.64    1.46
  -8   1   0   22.90    1.58
  -8  -1  -1    2.54    0.64
  -8   1  -1    1.55    0.58
  -8  -1   1    1.86    0.57
  -8   1   1    1.31    0.58
  -8  -1  -2   -0.25    0.37
  -8   1  -2    0.52    0.45
  -8  -1   2    0.08    0.41
  -8   1   2    0.72    0.48
  -8  -1  -3    0.10    0.36
  -8   1  -3    0.97    0.55
  -8  -1   3    0.25    0.43
  -8   1   3   -0.63    0.58
  -8  -1   4   24.02    1.52
  -8   1   4   24.18    1.59
  -8  -1   5   -0.01    0.44
  -8   1   5   -0.30    0.51
  -8  -1   6   34.61    1.70
  -8   1   6   36.28    1.83
  -8  -1   7   28.59    1.49
  -8   1   7   27.55    1.53
  -8  -1   8   18.88    1.16
  -8   1   8   22.33    1.32
  -8  -1   9    5.14    0.59
  -8   1   9    4.48    0.63
  -8  -1  10   20.57    0.99
  -8   1  10   21.33    1.09
  -8  -2   0  197.22    3.86
  -8   2   0  202.52    4.44
  -8  -2  -1   -0.03    0.34
  -8   2  -1    0.56    0.48
  -8  -2   1    0.34    0.46
  -8   2   1    0.46    0.55
  -8  -2  -2   10.40    0.89
  -8   2  -2   10.05    1.07
  -8  -2   2   10.16    0.95
  -8   2   2    7.68    0.91
  -8   2  -3   10.78    1.07
  -8  -2   3    9.26    0.91
  -8   2   3    8.43    0.99
  -8  -2   4    6.96    0.78
  -8   2   4    6.96    0.89
  -8  -2   5    7.88    0.81
  -8   2   5    6.97    0.88
  -8  -2   6   35.49    1.58
  -8   2   6   38.26    1.83
  -8  -2   7    6.57    0.69
  -8   2   7    7.12    0.80
  -8  -2   8   -0.44    0.32
  -8   2   8    0.45    0.37
  -8  -2   9   35.93    1.27
  -8   2   9   39.63    1.54
  -8   2  10    0.42    0.25
  -8   3   0    0.18    0.50
  -8   3  -1   93.52    2.90
  -8   3   1   94.95    2.94
  -8   3  -2   45.83    2.02
  -8   3   2   46.11    2.07
  -8   3  -3    0.61    0.46
  -8   3   3    0.73    0.47
  -8   3   4   29.44    1.62
  -8   3   5    3.79    0.67
  -8   3   6   46.25    1.88
  -8   3   7    3.69    0.57
  -8   3   8    6.49    0.66
  -8   3   9    4.69    0.52
  -8   4   0   12.73    1.05
  -8   4  -1  166.29    3.55
  -8   4   1  166.68    3.58
  -8   4  -2   -0.08    0.38
  -8   4   2    0.53    0.46
  -8   4   3    6.76    0.79
  -8   4   4   27.68    1.42
  -8   4   5   21.45    1.22
  -8   4   6   38.67    1.53
  -8   4   7   10.32    0.78
  -8   4   8    1.83    0.35
  -8   5   0  233.04    3.74
  -8   5   1   35.28    1.47
  -8   5   2   96.08    2.35
  -8   5   3    8.26    0.71
  -8   5   4    3.97    0.50
  -8   5   5    9.77    0.70
   0   0   0    0.00    0.00
TITL CC126A in Pbca
REM Pbca (#61 in standard setting)
CELL 1.54184   7.189649  11.798862  18.534871  90.0000  90.0000  90.0000
ZERR    8.00   0.000349   0.000522   0.000749   0.0000   0.0000   0.0000
LATT  1
SYMM -x+1/2,-y, z+1/2
SYMM -x, y+1/2,-z+1/2
SYMM  x+1/2,-y+1/2,-z
SFAC C H O Mg
UNIT 56.00 32.00 24.00 8.00
TREF
HKLF 4
END
_computing_structure_solution     'SHELXT 2014/5 (Sheldrick, 2014)'
;
_shelx_hkl_checksum     81980
_shelx_res_file
;
TITL cc126a_a.res in Pbca
    compound1.res
    created by SHELXL-2018/3 at 13:11:39 on 15-May-2021
REM Old TITL CC126A in Pbca #61
REM SHELXT solution in Pbca
REM R1 0.119, Rweak 0.011, Alpha 0.012, Orientation as input
REM Formula found by SHELXT: C9 O5
CELL 1.54184 7.1897 11.7989 18.5349 90 90 90
ZERR 8 0.0003 0.0005 0.0008 0 0 0
LATT 1
SYMM 0.5-X,-Y,0.5+Z
SYMM -X,0.5+Y,0.5-Z
SYMM 0.5+X,0.5-Y,-Z
SFAC C H Li O
UNIT 56 64 16 40
EQIV $1 0.5-X,0.5+Y,+Z
EQIV $2 0.5-X,1-Y,-0.5+Z
EQIV $3 1-X,1-Y,-Z
EQIV $4 -0.5+X,0.5-Y,-Z
DFIX 0.85 O5 H5b O5 H5a
DANG 1.34 H5b H5a
DANG 1.34 H4a H4b
DFIX 0.85 O4 H4b O4 H4a
L.S. 10
PLAN  5
SIZE 0.07 0.162 0.237
TEMP -143.15(10)
CONF
HTAB O4 O2_$1
HTAB O4 O3_$2
HTAB O5 O1_$3
HTAB O5 O2_$4
FREE O2 Li2
FREE Li2 Li1
FREE C1 Li2
BOND $H
LIST 4
MORE -1
fmap 2
acta
REM <olex2.extras>
REM <HklSrc "%.\\Compound%201.hkl">
REM </olex2.extras>
WGHT    0.050300    0.300200
FVAR       0.42382
C1    1    0.525868    0.337908    0.129291    11.00000    0.00936    0.01345 =
         0.01253    0.00068    0.00000   -0.00255
C2    1    0.540805    0.336450    0.208998    11.00000    0.01170    0.01304 =
         0.01015    0.00044   -0.00055   -0.00129
C3    1    0.597046    0.239238    0.245864    11.00000    0.01436    0.01096 =
         0.01295   -0.00108    0.00042    0.00021
AFIX  43
H3    2    0.630843    0.173385    0.219448    11.00000   -1.20000
AFIX   0
C4    1    0.604190    0.237610    0.320586    11.00000    0.01466    0.01133 =
         0.01256    0.00140   -0.00113    0.00067
AFIX  43
H4    2    0.642178    0.170421    0.344681    11.00000   -1.20000
AFIX   0
C5    1    0.556029    0.333983    0.361376    11.00000    0.01020    0.01488 =
         0.00984   -0.00023   -0.00021   -0.00293
C6    1    0.499500    0.431500    0.323565    11.00000    0.01775    0.01209 =
         0.01351   -0.00222   -0.00002    0.00221
AFIX  43
H6    2    0.465916    0.497737    0.349632    11.00000   -1.20000
AFIX   0
C7    1    0.492115    0.432312    0.248884    11.00000    0.01754    0.01232 =
         0.01344    0.00104   -0.00129    0.00198
AFIX  43
H7    2    0.453366    0.499053    0.224469    11.00000   -1.20000
AFIX   0
LI1   3    0.255393    0.442764    0.039615    11.00000    0.01642    0.01430 =
         0.01447    0.00058   -0.00006   -0.00015
LI2   3    0.567418    0.304620   -0.010302    11.00000    0.01668    0.01618 =
         0.01343    0.00008   -0.00070   -0.00025
O1    4    0.474961    0.428361    0.098162    11.00000    0.01678    0.01460 =
         0.01230    0.00385   -0.00340   -0.00236
O2    4    0.562011    0.248722    0.092986    11.00000    0.01629    0.01590 =
         0.01007   -0.00239    0.00035    0.00042
O3    4    0.567569    0.334379    0.433352    11.00000    0.01508    0.01373 =
         0.00779   -0.00004   -0.00020   -0.00088
O4    4    0.195188    0.605599    0.024742    11.00000    0.01413    0.01309 =
         0.01128   -0.00064   -0.00016    0.00146
H4A   2    0.137178    0.642134    0.057846    11.00000    0.03020
H4B   2    0.117065    0.617529   -0.011583    11.00000    0.04817
O5    4    0.347865    0.388116   -0.053719    11.00000    0.01559    0.01240 =
         0.01167    0.00022   -0.00069   -0.00156
H5A   2    0.272718    0.347641   -0.077464    11.00000    0.03750
H5B   2    0.389130    0.443585   -0.078964    11.00000    0.04051
HKLF 4
REM  cc126a_a.res in Pbca
REM wR2 = 0.0839, GooF = S = 1.044, Restrained GooF = 1.044 for all data
REM R1 = 0.0289 for 1412 Fo > 4sig(Fo) and 0.0333 for all 1588 data
REM 143 parameters refined using 6 restraints
END
WGHT      0.0503      0.3002
REM Highest difference peak  0.232,  deepest hole -0.285,  1-sigma level  0.047
Q1    1   0.4923  0.3773  0.2313  11.00000  0.05    0.23
Q2    1   0.5712  0.2840  0.3381  11.00000  0.05    0.22
Q3    1   0.5109  0.3794  0.3410  11.00000  0.05    0.22
Q4    1   0.5372  0.3358  0.1721  11.00000  0.05    0.21
Q5    1   0.5584  0.2854  0.2280  11.00000  0.05    0.20
;
_shelx_res_checksum     50828
data_compound2
_audit_creation_method
;
Olex2 1.3-alpha
(compiled 2020.11.12 svn.r5f609507 for OlexSys, GUI svn.r6272)
;
_chemical_name_systematic
;
Poly[triaqua-\m-4-oxidobenzoato-dilithium]
;
_chemical_name_common     ?
_chemical_formula_moiety     'C7 H10 Li2 O6'
_chemical_formula_sum     'C7 H10 Li2 O6'
_chemical_formula_iupac     '[Li2 (C7 H4 O3) (H2 O)3]'
_chemical_formula_weight     204.03
_chemical_melting_point     ?
_space_group_crystal_system     orthorhombic
_space_group_name_H-M_alt     'P b c a'
_space_group_name_Hall     '-P 2ac 2ab'
loop_
    _space_group_symop_operation_xyz
    'x, y, z'
    '-x+1/2, -y, z+1/2'
    '-x, y+1/2, -z+1/2'
    'x+1/2, -y+1/2, -z'
    '-x, -y, -z'
    'x-1/2, y, -z-1/2'
    'x, -y-1/2, z-1/2'
    '-x-1/2, y-1/2, z'
_cell_length_a     13.9791(6)
_cell_length_b     7.4348(3)
_cell_length_c     18.2797(7)
_cell_angle_alpha     90
_cell_angle_beta     90
_cell_angle_gamma     90
_cell_volume     1899.84(13)
_cell_formula_units_Z     8
_cell_measurement_reflns_used     2017
_cell_measurement_theta_min     4.8180
_cell_measurement_theta_max     73.8390
_cell_measurement_temperature     130.01(10)
_exptl_crystal_description     'rect. Prism'
_exptl_crystal_colour     colourless
_exptl_crystal_size_max     0.266
_exptl_crystal_size_mid     0.101
_exptl_crystal_size_min     0.058
_exptl_crystal_density_diffrn     1.427
_exptl_crystal_density_meas     ?
_exptl_crystal_density_method     ?
_exptl_crystal_F_000     848
loop_
    _exptl_crystal_face_index_h
    _exptl_crystal_face_index_k
    _exptl_crystal_face_index_l
    _exptl_crystal_face_perp_dist
    0 -5 -1 0.1173
    0 5 1 0.1413
    -1 0 12 0.0372
    1 0 -12 0.0372
    -9 0 3 0.0191
    9 0 -3 0.0391
_exptl_absorpt_coefficient_mu     1.041
_exptl_absorpt_correction_type     multi-scan
_exptl_absorpt_process_details
;
(CrysAlis PRO; Rigaku OD, 2018)
;
_exptl_absorpt_correction_T_min     0.86879
_exptl_absorpt_correction_T_max     1.00000
_diffrn_ambient_temperature     130.01(10)
_diffrn_source     'micro-focus sealed X-ray tube'
_diffrn_radiation_type     'Cu K\a'
_diffrn_radiation_wavelength     1.54184
_diffrn_radiation_monochromator     mirror
_diffrn_measurement_device_type
         'Rigaku OD SuperNova Dual source diffractometer with an Atlas detector'
_diffrn_measurement_device     'four-circle diffractometer'
_diffrn_measurement_method     '\w scans'
_diffrn_detector     'CCD plate'
_diffrn_detector_area_resol_mean     10.2273
_diffrn_reflns_number     4091
_diffrn_reflns_av_R_equivalents     0.0191
_diffrn_reflns_av_unetI/netI     0.0225
_diffrn_reflns_theta_min     4.838
_diffrn_reflns_theta_max     74.603
_diffrn_reflns_theta_full     67.684
_diffrn_measured_fraction_theta_max     0.964
_diffrn_measured_fraction_theta_full     0.996
_diffrn_reflns_limit_h_min     -17
_diffrn_reflns_limit_h_max     11
_diffrn_reflns_limit_k_min     -9
_diffrn_reflns_limit_k_max     6
_diffrn_reflns_limit_l_min     -18
_diffrn_reflns_limit_l_max     22
_diffrn_radiation_probe     x-ray
_refine_special_details     ?
_reflns_number_total     1874
_reflns_number_gt     1672
_reflns_threshold_expression     'I > 2\s(I)'
_refine_ls_structure_factor_coef     Fsqd
_refine_ls_matrix_type     full
_refine_ls_R_factor_all     0.0351
_refine_ls_R_factor_gt     0.0314
_refine_ls_wR_factor_gt     0.0807
_refine_ls_wR_factor_ref     0.0839
_refine_ls_goodness_of_fit_ref     1.041
_refine_ls_restrained_S_all     1.040
_refine_ls_number_reflns     1874
_refine_ls_number_parameters     160
_refine_ls_number_restraints     7
_refine_ls_hydrogen_treatment     mixed
_refine_ls_weighting_scheme     calc
_refine_ls_weighting_details
              'w=1/[\s^2^(Fo^2^)+(0.0447P)^2^+0.5031P] where P=(Fo^2^+2Fc^2^)/3'
_atom_sites_solution_hydrogens     mixed
_atom_sites_solution_primary     dual
_atom_sites_solution_secondary     ?
_refine_ls_shift/su_max     0.001
_refine_ls_shift/su_mean     0.000
_refine_diff_density_max     0.297
_refine_diff_density_min     -0.209
_refine_ls_extinction_method     none
_refine_ls_extinction_coef     .
loop_
    _atom_type_symbol
    _atom_type_description
    _atom_type_scat_dispersion_real
    _atom_type_scat_dispersion_imag
    _atom_type_scat_source
    'C' 'C' 0.0181 0.0091
                         'International Tables Vol C Tables 4.2.6.8 and 6.1.1.4'
    'H' 'H' 0.0000 0.0000
                         'International Tables Vol C Tables 4.2.6.8 and 6.1.1.4'
    'Li' 'Li' 0.0008 0.0003
                         'International Tables Vol C Tables 4.2.6.8 and 6.1.1.4'
    'O' 'O' 0.0492 0.0322
                         'International Tables Vol C Tables 4.2.6.8 and 6.1.1.4'
_computing_data_collection
;
CrysAlis PRO (Rigaku OD, 2018)
;
_computing_cell_refinement
;
CrysAlis PRO (Rigaku OD, 2018)
;
_computing_data_reduction
;
CrysAlis PRO (Rigaku OD, 2018)
;
_computing_structure_solution
;
SHELXT2014 (Sheldrick, 2015a)
;
_computing_structure_refinement
;
SHELXL2018 (Sheldrick, 2015b)
;
_computing_molecular_graphics
;
OLEX2 (Dolomanov <i>et al.</i>,  2009) and
<i>CrystalMaker</i> (Palmer, 2020)
;
_computing_publication_material
;
OLEX2 (Dolomanov <i>et al.</i>,  2009)
;
loop_
    _atom_site_type_symbol
    _atom_site_label
    _atom_site_fract_x
    _atom_site_fract_y
    _atom_site_fract_z
    _atom_site_U_iso_or_equiv
    _atom_site_adp_type
    _atom_site_calc_flag
    _atom_site_occupancy
    _atom_site_disorder_assembly
    _atom_site_disorder_group
    C C1 0.40721(8) 0.74441(15) 0.42944(6) 0.0135(2) Uani d 1 . .
    C C2 0.39831(8) 0.73339(15) 0.34795(6) 0.0136(2) Uani d 1 . .
    C C3 0.46265(8) 0.82556(15) 0.30322(6) 0.0149(2) Uani d 1 . .
    H H3 0.508216 0.904022 0.324857 0.018 Uiso calc 1 . .
    C C4 0.46144(8) 0.80502(15) 0.22803(6) 0.0153(2) Uani d 1 . .
    H H4 0.507474 0.866459 0.199101 0.018 Uiso calc 1 . .
    C C5 0.39298(8) 0.69439(15) 0.19362(6) 0.0133(2) Uani d 1 . .
    C C6 0.32608(8) 0.60573(15) 0.23879(6) 0.0154(2) Uani d 1 . .
    H H6 0.277776 0.533145 0.217224 0.019 Uiso calc 1 . .
    C C7 0.32995(8) 0.62321(15) 0.31429(6) 0.0147(2) Uani d 1 . .
    H H7 0.285426 0.559285 0.343708 0.018 Uiso calc 1 . .
    Li Li1 0.33826(14) 0.6237(3) 0.56927(11) 0.0171(4) Uani d 1 . .
    Li Li2 0.50106(14) 0.6217(3) 0.05794(11) 0.0174(4) Uani d 1 . .
    O O1 0.37089(7) 0.41352(13) 0.62274(5) 0.0239(2) Uani d 1 . .
    H H1A 0.3525(14) 0.309(2) 0.6109(11) 0.042(5) Uiso d 1 . .
    H H1B 0.4127(14) 0.399(3) 0.6562(11) 0.055(6) Uiso d 1 . .
    O O2 0.19955(6) 0.60387(12) 0.56503(5) 0.0187(2) Uani d 1 . .
    H H2A 0.1774(14) 0.619(3) 0.5225(8) 0.040(5) Uiso d 1 . .
    H H2B 0.1734(13) 0.507(2) 0.5825(10) 0.037(5) Uiso d 1 . .
    O O3 0.37053(6) 0.62010(12) 0.46712(5) 0.0192(2) Uani d 1 . .
    O O4 0.45181(6) 0.87588(11) 0.45696(4) 0.01618(19) Uani d 1 . .
    O O5 0.39308(6) 0.67338(11) 0.12138(4) 0.01410(19) Uani d 1 . .
    O O6 0.61908(6) 0.76572(12) 0.06774(5) 0.0199(2) Uani d 1 . .
    H H6A 0.6187(14) 0.877(2) 0.0566(11) 0.042(5) Uiso d 1 . .
    H H6B 0.6539(14) 0.746(3) 0.1048(10) 0.049(6) Uiso d 1 . .
loop_
    _atom_site_aniso_label
    _atom_site_aniso_U_11
    _atom_site_aniso_U_22
    _atom_site_aniso_U_33
    _atom_site_aniso_U_12
    _atom_site_aniso_U_13
    _atom_site_aniso_U_23
    C1 0.0147(5) 0.0138(5) 0.0119(5) 0.0015(4) 0.0008(4) -0.0001(4)
    C2 0.0163(5) 0.0138(5) 0.0105(5) 0.0008(4) -0.0008(4) -0.0002(4)
    C3 0.0173(5) 0.0140(5) 0.0135(5) -0.0017(4) -0.0019(4) -0.0001(4)
    C4 0.0173(5) 0.0152(5) 0.0133(5) -0.0016(4) 0.0015(4) 0.0012(4)
    C5 0.0157(5) 0.0131(5) 0.0110(5) 0.0034(4) -0.0012(4) 0.0000(4)
    C6 0.0142(5) 0.0172(5) 0.0149(6) -0.0013(4) -0.0020(4) -0.0013(4)
    C7 0.0146(5) 0.0154(5) 0.0140(5) -0.0008(4) 0.0014(4) 0.0009(4)
    Li1 0.0199(9) 0.0176(9) 0.0136(9) -0.0022(7) 0.0012(7) -0.0003(7)
    Li2 0.0197(9) 0.0189(10) 0.0138(9) 0.0015(7) -0.0001(7) -0.0007(7)
    O1 0.0266(5) 0.0174(5) 0.0278(5) -0.0006(4) -0.0090(4) 0.0026(4)
    O2 0.0182(4) 0.0190(4) 0.0188(4) -0.0023(3) -0.0023(3) 0.0037(3)
    O3 0.0282(5) 0.0176(4) 0.0117(4) -0.0060(3) 0.0031(3) -0.0003(3)
    O4 0.0217(4) 0.0155(4) 0.0113(4) -0.0029(3) -0.0008(3) -0.0014(3)
    O5 0.0179(4) 0.0158(4) 0.0087(4) 0.0011(3) -0.0003(3) -0.0003(3)
    O6 0.0226(4) 0.0164(4) 0.0209(4) -0.0006(3) -0.0030(3) 0.0008(3)
_geom_special_details
;
 All esds (except the esd in the dihedral angle between two l.s. planes)
 are estimated using the full covariance matrix.  The cell esds are taken
 into account individually in the estimation of esds in distances, angles
 and torsion angles; correlations between esds in cell parameters are only
 used when they are defined by crystal symmetry.  An approximate (isotropic)
 treatment of cell esds is used for estimating esds involving l.s. planes.
;
loop_
    _geom_bond_atom_site_label_1
    _geom_bond_atom_site_label_2
    _geom_bond_site_symmetry_2
    _geom_bond_distance
    _geom_bond_publ_flag
    C1 C2 . 1.4969(14) ?
    C1 O3 . 1.2616(14) ?
    C1 O4 . 1.2637(15) ?
    C2 C3 . 1.3954(16) ?
    C2 C7 . 1.4010(16) ?
    C3 H3 . 0.9500 ?
    C3 C4 . 1.3830(16) ?
    C4 H4 . 0.9500 ?
    C4 C5 . 1.4100(16) ?
    C5 C6 . 1.4110(16) ?
    C5 O5 . 1.3297(13) ?
    C6 H6 . 0.9500 ?
    C6 C7 . 1.3873(15) ?
    C7 H7 . 0.9500 ?
    Li1 Li2 7_576 2.967(3) ?
    Li1 O1 . 1.899(2) ?
    Li1 O2 . 1.946(2) ?
    Li1 O3 . 1.921(2) ?
    Li1 O5 7_576 1.942(2) ?
    Li2 O4 7_575 1.970(2) ?
    Li2 O4 3_645 1.962(2) ?
    Li2 O5 . 1.942(2) ?
    Li2 O6 . 1.975(2) ?
    O1 H1A . 0.846(15) ?
    O1 H1B . 0.853(16) ?
    O2 H2A . 0.846(15) ?
    O2 H2B . 0.869(14) ?
    O6 H6A . 0.852(15) ?
    O6 H6B . 0.847(16) ?
loop_
    _geom_angle_atom_site_label_1
    _geom_angle_atom_site_label_2
    _geom_angle_atom_site_label_3
    _geom_angle_site_symmetry_1
    _geom_angle_site_symmetry_3
    _geom_angle
    _geom_angle_publ_flag
    O3 C1 C2 . . 118.00(10) ?
    O3 C1 O4 . . 123.35(10) ?
    O4 C1 C2 . . 118.65(10) ?
    C3 C2 C1 . . 120.17(10) ?
    C3 C2 C7 . . 117.99(10) ?
    C7 C2 C1 . . 121.72(10) ?
    C2 C3 H3 . . 119.3 ?
    C4 C3 C2 . . 121.35(10) ?
    C4 C3 H3 . . 119.3 ?
    C3 C4 H4 . . 119.5 ?
    C3 C4 C5 . . 121.07(10) ?
    C5 C4 H4 . . 119.5 ?
    C4 C5 C6 . . 117.47(10) ?
    O5 C5 C4 . . 120.73(10) ?
    O5 C5 C6 . . 121.80(10) ?
    C5 C6 H6 . . 119.6 ?
    C7 C6 C5 . . 120.83(10) ?
    C7 C6 H6 . . 119.6 ?
    C2 C7 H7 . . 119.4 ?
    C6 C7 C2 . . 121.22(10) ?
    C6 C7 H7 . . 119.4 ?
    C5 Li1 Li2 7_576 7_576 62.05(6) ?
    O1 Li1 C5 . 7_576 84.98(8) ?
    O1 Li1 Li2 . 7_576 112.13(10) ?
    O1 Li1 O2 . . 101.38(10) ?
    O1 Li1 O3 . . 115.61(11) ?
    O1 Li1 O5 . 7_576 106.98(10) ?
    O2 Li1 C5 . 7_576 110.30(9) ?
    O2 Li1 Li2 . 7_576 144.07(10) ?
    O3 Li1 C5 . 7_576 138.08(10) ?
    O3 Li1 Li2 . 7_576 76.17(8) ?
    O3 Li1 O2 . . 101.20(10) ?
    O3 Li1 O5 . 7_576 113.27(10) ?
    O5 Li1 C5 7_576 7_576 26.33(4) ?
    O5 Li1 Li2 7_576 7_576 40.18(6) ?
    O5 Li1 O2 7_576 . 118.15(11) ?
    O4 Li2 O4 3_645 7_575 89.76(9) ?
    O4 Li2 O6 7_575 . 111.83(10) ?
    O4 Li2 O6 3_645 . 103.72(10) ?
    O5 Li2 O4 . 3_645 121.89(11) ?
    O5 Li2 O4 . 7_575 106.63(10) ?
    O5 Li2 O6 . . 119.20(11) ?
    Li1 O1 H1A . . 123.3(14) ?
    Li1 O1 H1B . . 129.7(16) ?
    H1A O1 H1B . . 106(2) ?
    Li1 O2 H2A . . 113.0(14) ?
    Li1 O2 H2B . . 117.9(12) ?
    H2A O2 H2B . . 107.2(17) ?
    C1 O3 Li1 . . 128.01(10) ?
    C1 O4 Li2 . 3_655 146.20(9) ?
    C1 O4 Li2 . 7_576 123.54(9) ?
    Li2 O4 Li2 3_655 7_576 90.23(9) ?
    C5 O5 Li1 . 7_575 113.30(9) ?
    C5 O5 Li2 . . 128.11(9) ?
    Li1 O5 Li2 7_575 . 99.65(9) ?
    Li2 O6 H6A . . 120.0(14) ?
    Li2 O6 H6B . . 117.3(15) ?
    H6A O6 H6B . . 111(2) ?
loop_
    _geom_torsion_atom_site_label_1
    _geom_torsion_atom_site_label_2
    _geom_torsion_atom_site_label_3
    _geom_torsion_atom_site_label_4
    _geom_torsion_site_symmetry_1
    _geom_torsion_site_symmetry_2
    _geom_torsion_site_symmetry_3
    _geom_torsion_site_symmetry_4
    _geom_torsion
    _geom_torsion_publ_flag
    C1 C2 C3 C4 . . . . 174.15(10) ?
    C1 C2 C7 C6 . . . . -176.09(10) ?
    C2 C1 O3 Li1 . . . . -161.39(11) ?
    C2 C1 O4 Li2 . . . 7_576 -162.32(10) ?
    C2 C1 O4 Li2 . . . 3_655 20.4(2) ?
    C2 C3 C4 C5 . . . . 2.06(17) ?
    C3 C2 C7 C6 . . . . 0.04(17) ?
    C3 C4 C5 C6 . . . . -0.04(16) ?
    C3 C4 C5 O5 . . . . -179.08(10) ?
    C4 C5 C6 C7 . . . . -1.94(16) ?
    C4 C5 O5 Li1 . . . 7_575 -77.68(13) ?
    C4 C5 O5 Li2 . . . . 47.05(16) ?
    C5 C6 C7 C2 . . . . 1.97(17) ?
    C6 C5 O5 Li1 . . . 7_575 103.33(12) ?
    C6 C5 O5 Li2 . . . . -131.95(12) ?
    C7 C2 C3 C4 . . . . -2.04(17) ?
    O3 C1 C2 C3 . . . . -157.60(11) ?
    O3 C1 C2 C7 . . . . 18.45(16) ?
    O3 C1 O4 Li2 . . . 3_655 -160.47(14) ?
    O3 C1 O4 Li2 . . . 7_576 16.81(17) ?
    O4 C1 C2 C3 . . . . 21.57(15) ?
    O4 C1 C2 C7 . . . . -162.38(10) ?
    O4 C1 O3 Li1 . . . . 19.48(18) ?
    O5 C5 C6 C7 . . . . 177.08(10) ?
loop_
    _geom_hbond_atom_site_label_D
    _geom_hbond_atom_site_label_H
    _geom_hbond_atom_site_label_A
    _geom_hbond_site_symmetry_A
    _geom_hbond_distance_DH
    _geom_hbond_distance_HA
    _geom_hbond_distance_DA
    _geom_hbond_angle_DHA
    _geom_hbond_publ_flag
    O1 H1A O2 8_655 0.846(15) 1.887(16) 2.7171(13) 167(2) yes
    O2 H2B O5 2_565 0.869(14) 1.780(15) 2.6432(12) 172.5(19) yes
    O6 H6A O3 3_655 0.852(15) 1.864(16) 2.7146(12) 175(2) yes
_shelx_space_group_comment
;
The symmetry employed for this shelxl refinement is uniquely defined
by the following loop, which should always be used as a source of
symmetry information in preference to the above space-group names.
They are only intended as comments.
;
_shelx_estimated_absorpt_T_min     0.769
_shelx_estimated_absorpt_T_max     0.942
_shelx_hkl_file
;
   0   0   2  469.49    5.53
   0   0   3    0.06    0.37
   0   0   4  124.42    4.06
   0   0   5   -1.03    0.77
   0   0   6 1652.89   18.30
   0   0   7    0.01    0.59
   0   0   8 2621.46   27.34
   0   0   9   -0.45    0.96
   0   0  10 1062.94   20.34
   0   0  11   -0.24    1.17
   0   0  12 1070.64   23.31
   0   0  13   -0.64    0.74
   0   0  14    7.68    2.29
   0   0  14    6.06    1.03
   0   0  15    0.49    0.50
   0   0  16 1051.00   13.76
   0   0  17   -0.10    0.47
   0   0  18    8.16    1.25
   0   0  19   -0.54    0.54
   0   0  20  128.73    4.14
   0   0  21   -1.40    0.56
  -1   0   1   -0.13    0.19
  -1   0   2  204.71    3.77
  -1   0   2  197.28    4.09
   1   0   2  207.93    4.24
  -1   0   3    0.32    0.40
   1   0   3    0.09    0.38
  -1   0   4   26.04    1.94
   1   0   4   25.16    1.92
  -1   0   5    0.22    0.56
   1   0   5    0.47    0.67
   1   0   6 1286.64   16.56
  -1   0   6 1299.79   16.52
  -1   0   7   -0.06    0.60
   1   0   7    0.19    0.69
  -1   0   8 1597.92   21.66
   1   0   8 1631.95   21.87
  -1   0   9    0.71    0.72
   1   0   9   -0.35    0.76
  -1   0  10  464.48   13.48
   1   0  10  466.65   13.55
  -1   0  11   -0.19    0.71
   1   0  11   -0.42    1.07
   1   0  12  106.74    7.41
  -1   0  12  110.41    7.58
   1   0  13    3.34    1.48
   1   0  14  109.94    8.26
  -1   0  14  110.96    4.21
   1   0  15   -0.47    0.72
  -1   0  15   -0.34    0.54
  -1   0  16   17.62    1.80
   1   0  16   19.23    1.93
  -1   0  17   -0.40    0.64
   1   0  17    0.08    0.66
  -1   0  18  364.10    7.79
   1   0  18  357.44    7.86
   1   0  19   -0.27    0.45
  -1   0  19    0.21    0.44
   1   0  20   48.52    2.58
  -1   0  20   48.41    2.49
  -1   0  21    0.44    0.43
   1   0  21    0.05    0.40
   1   0  22    3.72    0.53
  -2   0   0 1444.48   10.11
  -2   0   1    0.59    0.39
  -2   0   2   51.32    2.28
  -2   0   3   -0.66    0.56
   2   0   4   79.23    3.72
   2   0   5   -0.01    0.61
   2   0   6  115.46    5.26
  -2   0   6  114.49    5.15
  -2   0   7    0.11    0.71
   2   0   7    0.22    0.70
   2   0   8   55.43    4.20
  -2   0   8   58.66    4.32
   2   0   9    0.39    0.69
  -2   0   9    0.19    0.69
   2   0  10    1.85    0.98
   2   0  11    0.11    0.80
   2   0  12  417.74   14.88
   2   0  13    2.72    1.47
   2   0  14   14.07    3.08
  -2   0  14   10.34    1.25
  -2   0  15   -0.22    0.57
  -2   0  16   34.15    2.47
  -2   0  17    0.18    0.48
   2   0  17    1.11    0.81
   2   0  18    6.80    1.18
  -2   0  18    6.38    1.09
   2   0  19    1.02    0.69
  -2   0  19    0.49    0.41
  -2   0  20   37.99    2.11
   2   0  20   37.69    2.30
   2   0  21    0.48    0.48
   2   0  22   17.30    1.10
  -3   0   0   -0.43    0.53
  -3   0   1   -0.43    0.48
  -3   0   2  470.07    8.05
  -3   0   3   -0.12    0.55
  -3   0   4 4964.16   30.44
   3   0   5    0.64    0.70
   3   0   6 4766.84   36.24
   3   0   7    0.96    0.73
   3   0   8  965.01   18.51
   3   0   9   -0.47    0.84
   3   0  10 1233.89   23.72
   3   0  11    0.01    0.60
   3   0  12  606.84   18.48
   3   0  13    0.69    0.92
   3   0  14   47.56    5.57
  -3   0  14   51.25    2.89
  -3   0  15    0.78    0.57
  -3   0  16   72.20    3.50
  -3   0  17   -0.65    0.73
  -3   0  18  131.14    4.48
   3   0  18  131.49    4.85
  -3   0  19    1.25    0.50
   3   0  19    0.96    0.65
   3   0  20    1.95    0.59
   3   0  21   -0.29    0.38
   3   0  22   13.65    0.96
  -4   0   0 9999.00   38.52
  -4   0   1    0.40    0.54
  -4   0  -1    0.25    0.43
  -4   0   2  822.43   12.01
  -4   0   3   -0.29    0.62
  -4   0   4 2411.48   23.22
   4   0   5   -0.14    0.73
   4   0   6   13.70    2.19
   4   0   7   -0.27    1.02
   4   0   8  197.88    8.92
   4   0   9   -0.49    1.02
   4   0  10    9.73    2.36
   4   0  11   -2.91    1.38
   4   0  12  106.39    7.93
  -4   0  13    1.76    0.67
   4   0  13    1.33    1.05
   4   0  14    2.95    1.39
  -4   0  14    5.96    1.01
  -4   0  15    0.29    0.36
  -4   0  16  175.54    5.36
  -4   0  17    0.03    0.49
  -4   0  18  101.68    3.61
  -4   0  18  101.41    3.80
   4   0  18  104.93    4.33
   4   0  19   -0.59    0.57
   4   0  20  201.11    5.09
   4   0  21    0.03    0.36
  -5   0   0    1.08    0.76
  -5   0  -1   -0.28    0.50
  -5   0   1   -0.17    0.57
  -5   0   2  501.81   10.51
  -5   0  -2  508.46    9.57
  -5   0   3    0.15    0.64
  -5   0   4   29.23    2.87
  -5   0   5   -0.15    0.66
   5   0   6  180.29    8.40
   5   0   7    0.06    0.74
   5   0   8    7.01    2.01
   5   0   9    0.40    0.72
   5   0  10   54.60    5.55
   5   0  11    2.10    1.32
   5   0  12   -5.59    1.98
   5   0  13    0.94    0.80
  -5   0  13    0.43    0.52
  -5   0  14  350.44    7.47
  -5   0  15   -0.06    0.55
  -5   0  16    0.34    0.51
  -5   0  16    0.90    0.61
  -5   0  17   -0.86    0.58
  -5   0  18    0.28    0.31
   5   0  19    0.21    0.49
   5   0  20    0.12    0.38
   5   0  21   -0.12    0.31
  -6   0   0   46.68    3.35
  -6   0  -1   -0.79    0.63
  -6   0   1   -0.41    0.97
  -6   0  -2  114.23    5.15
  -6   0   2  115.37    5.56
  -6   0   3    0.04    0.61
  -6   0  -3    1.68    0.75
  -6   0   4  674.27   14.49
  -6   0   5    0.17    0.83
   6   0   6   91.97    6.63
   6   0   7    0.32    0.75
   6   0   8   53.55    5.37
   6   0   9    0.59    1.02
   6   0  10    3.53    1.97
   6   0  11   -0.82    2.01
   6   0  12   35.01    5.03
   6   0  13    6.98    2.26
  -6   0  13   -0.86    0.63
  -6   0  14   57.38    3.09
  -6   0  15    0.26    0.44
  -6   0  16   43.73    2.60
  -6   0  17    1.06    0.60
  -6   0  18    0.17    0.34
   6   0  19   -0.81    0.61
   6   0  20    1.18    0.47
   6   0  21   -0.31    0.31
  -7   0   0    0.27    0.65
  -7   0   1   -0.80    0.94
  -7   0  -1   -1.42    0.78
  -7   0  -2   48.30    3.70
  -7   0   2   49.83    4.06
  -7   0   3    0.05    0.72
  -7   0  -3   -0.02    0.52
  -7   0   4 1685.56   24.91
  -7   0  -4 1654.12   21.65
  -7   0  -5   -1.40    0.74
  -7   0   5    0.36    0.87
   7   0   6  262.33   12.11
  -7   0  -6  269.59    8.90
   7   0   7    0.96    0.90
   7   0   8    6.35    2.01
   7   0   9    0.11    1.31
  -7   0  10  271.67    6.41
   7   0  10  255.69   13.30
  -7   0  11    0.45    0.56
   7   0  11    2.81    1.28
   7   0  12 2246.00   41.36
  -7   0  12 2222.87   19.14
  -7   0  13   -0.16    0.40
  -7   0  14 1448.91   15.47
  -7   0  15    0.18    0.48
  -7   0  16   21.85    1.83
  -7   0  17    0.81    0.45
  -7   0  18   57.65    2.48
   7   0  19   -0.45    0.51
   7   0  20   84.51    2.80
  -8   0   0  420.70   12.13
  -8   0  -1   -0.30    0.64
  -8   0   1    0.12    0.62
  -8   0   2  242.09    9.53
  -8   0  -2  240.80    9.00
  -8   0   3   -0.72    0.92
  -8   0  -3    0.04    0.59
  -8   0   4  729.19   17.71
  -8   0  -4  767.77   15.84
  -8   0   5    0.53    0.99
  -8   0  -5    1.09    0.64
  -8   0  -6   54.50    4.30
   8   0   7   -0.84    0.95
  -8   0   8  139.39    4.52
   8   0   8  126.69    9.37
   8   0   9   -0.85    1.87
  -8   0   9    0.24    0.45
  -8   0  10   13.26    1.50
   8   0  10   16.75    3.46
   8   0  11   -4.18    1.99
  -8   0  11   -0.73    0.70
  -8   0  12  213.15    6.05
  -8   0  13   -0.50    0.47
  -8   0  14    0.71    0.53
  -8   0  15   -0.86    0.69
  -8   0  16    6.69    0.98
  -8   0  17   -0.02    0.43
  -8   0  18    1.66    0.47
   8   0  19    0.04    0.35
   8   0  20   35.96    1.62
  -9   0   0    1.50    1.07
  -9   0   1   -0.38    0.86
  -9   0  -1   -0.85    0.64
  -9   0  -2   28.37    3.35
  -9   0   2   26.85    3.43
  -9   0  -3   -0.45    0.78
  -9   0   3   -0.61    1.00
  -9   0   4  294.02   12.11
  -9   0  -4  316.90   11.02
  -9   0  -5   -0.13    0.41
  -9   0   6  856.64   11.15
   9   0   6  807.25   24.36
  -9   0   7    0.70    0.46
   9   0   7   -2.22    1.44
  -9   0   8   68.79    3.37
   9   0   8   64.22    7.07
  -9   0   9   -0.49    0.61
   9   0   9   -1.94    1.35
  -9   0  10   15.43    1.65
   9   0  10   12.05    3.07
  -9   0  11    1.04    0.74
  -9   0  12   41.68    2.71
  -9   0  13    0.49    0.53
  -9   0  14   96.56    3.86
  -9   0  15   -0.50    0.55
  -9   0  16   -0.20    0.36
  -9   0  17   -0.22    0.39
  -9   0  18   19.43    1.21
   9   0  19   -0.50    0.34
 -10   0   0  266.27   11.28
 -10   0   1   -0.63    0.85
 -10   0  -1    1.53    1.06
 -10   0  -2   41.59    4.42
 -10   0   2   35.05    4.27
 -10   0   2   44.06    2.49
 -10   0   3    0.24    0.34
 -10   0  -3   -2.07    1.11
 -10   0   3   -0.08    1.10
 -10   0   4  578.58    9.27
 -10   0   5    0.01    0.52
  10   0   6   28.69    4.94
 -10   0   6   34.79    2.37
  10   0   7   -0.05    0.55
 -10   0   7    0.10    0.49
  10   0   8   56.60    6.80
 -10   0   8   58.00    3.20
 -10   0   9   -0.99    0.68
 -10   0  10    9.57    1.36
 -10   0  11    0.53    0.59
 -10   0  12   78.53    3.60
 -10   0  13   -0.70    0.60
 -10   0  14  257.45    6.05
 -10   0  15    0.22    0.41
 -10   0  16  208.50    4.66
 -10   0  17    0.10    0.26
  10   0  18    5.38    0.75
 -11   0   0    0.42    0.40
 -11   0   0    7.05    1.91
 -11   0   1   -0.11    0.41
 -11   0  -1   -1.19    0.97
 -11   0  -2   68.99    3.13
 -11   0   2   69.69    3.33
 -11   0   2   64.17    6.27
 -11   0  -2   65.09    5.64
 -11   0   3   -0.41    0.49
 -11   0  -3    1.78    0.43
 -11   0   4   78.36    3.58
 -11   0   5   -0.04    0.45
  11   0   6   39.35    5.90
 -11   0   6   38.04    2.56
 -11   0   7    0.74    0.63
 -11   0   8   29.47    2.26
 -11   0   9   -0.56    0.58
 -11   0  10   46.90    2.81
 -11   0  11   -0.18    0.52
 -11   0  12  125.48    4.39
 -11   0  13   -0.13    0.55
 -11   0  14  209.67    5.10
 -11   0  15    0.46    0.45
 -11   0  16   51.63    2.09
 -11   0  17    0.30    0.23
 -12   0   0  527.32    9.20
 -12   0  -1    0.43    0.48
 -12   0   1   -0.16    0.58
 -12   0   2  142.17    4.90
 -12   0  -2  140.75    4.56
 -12   0   3    0.42    0.47
 -12   0  -3    0.42    0.47
 -12   0   4    3.45    0.78
 -12   0   5    0.43    0.52
 -12   0   6    4.33    0.97
 -12   0   7   -0.05    0.53
 -12   0   8    0.45    0.51
 -12   0   9    0.02    0.58
 -12   0  10    4.89    0.95
 -12   0  11    0.45    0.49
 -12   0  12  421.15    7.55
 -12   0  13   -0.30    0.47
 -12   0  14    2.55    0.58
 -12   0  15    0.18    0.30
 -13   0   0   -0.27    0.51
 -13   0  -1   -0.30    0.39
 -13   0   1    0.51    0.45
 -13   0   2   22.62    2.02
 -13   0  -2   25.34    1.96
 -13   0  -3    0.34    0.39
 -13   0   3    0.30    0.58
 -13   0   4   43.09    2.75
 -13   0   5   -0.05    0.52
 -13   0   6   96.74    4.03
 -13   0   7   -0.43    0.54
 -13   0   8    6.71    1.14
 -13   0   9    0.25    0.60
 -13   0  10  187.36    5.10
 -13   0  11   -0.40    0.51
 -13   0  12   23.51    1.65
 -13   0  13   -0.33    0.40
 -13   0  13    0.23    0.31
 -13   0  14    2.75    0.52
 -14   0   0  926.36   11.51
 -14   0  -1   -0.48    0.50
 -14   0   1   -0.05    0.45
 -14   0  -2  324.89    6.46
 -14   0   2  316.72    6.98
 -14   0   3   -0.18    0.51
 -14   0  -3    0.06    0.29
 -14   0   4    2.69    0.78
 -14   0   5    0.53    0.69
 -14   0   6   -0.29    0.69
 -14   0   7   -0.77    0.77
 -14   0   8    4.40    0.92
 -14   0   9   -0.01    0.43
 -14   0  10   17.92    1.46
 -14   0  11   -0.48    0.40
 -14   0  12    1.57    0.44
 -14   0  13   -0.31    0.20
 -15   0   0    0.28    0.39
 -15   0  -1    0.29    0.34
 -15   0   1   -0.23    0.49
 -15   0  -2   -0.88    0.52
 -15   0   2   -0.61    0.48
 -15   0   3    0.23    0.41
 -15   0   4   65.88    2.94
 -15   0   5    0.04    0.45
 -15   0   6   85.65    3.25
 -15   0   7    0.29    0.50
 -15   0   8   85.31    3.01
 -15   0   9   -0.16    0.33
 -15   0  10   33.68    1.67
 -15   0  11   -0.31    0.20
 -16   0   0    2.55    0.50
 -16   0   1   -0.35    0.33
 -16   0   2  128.52    3.43
 -16   0   3   -0.30    0.32
 -16   0   4    0.41    0.33
 -16   0   5   -0.03    0.32
 -16   0   6   10.17    0.95
 -16   0   7    0.51    0.37
 -16   0   8    6.84    0.71
 -16   0   9    0.32    0.24
   0  -1   0   -0.11    0.19
   0  -1   1    0.63    0.35
   0  -1   1    1.85    0.55
   0  -1   2   -0.13    0.16
   0  -1   2   -0.09    0.42
   0   1   3    0.20    0.23
   0   1   4    0.19    0.36
   0   1   5    0.30    0.38
   0   1   6    0.16    0.42
   0  -1   6    0.30    0.63
   0  -1   7   -0.49    0.90
   0   1   7   -0.34    0.40
   0   1   8    0.23    0.46
   0  -1   8    2.18    1.24
   0  -1   9    0.39    0.87
   0   1   9   -0.36    0.67
   0   1  10   -0.88    0.68
   0  -1  10   -0.71    1.13
   0  -1  11   -0.45    0.70
   0   1  11   -0.08    0.72
   0   1  12   -0.54    0.74
   0  -1  12    0.63    0.76
   0  -1  13   -2.16    1.36
   0  -1  13   -0.04    0.40
   0  -1  14    0.41    1.71
   0  -1  14   -0.43    0.49
   0   1  15   -0.08    0.43
   0  -1  15    1.14    0.70
   0  -1  16   -0.91    0.52
   0   1  16    0.34    0.41
   0   1  17   -0.51    0.49
   0  -1  17   -0.85    0.84
   0   1  18    0.00    0.44
   0  -1  18   -1.13    0.84
   0   1  19    0.58    0.43
   0  -1  19   -0.03    0.59
   0  -1  20   -0.51    0.61
   0  -1  21    0.61    0.49
   0  -1  22   -0.22    0.33
   1  -1   0   -0.06    0.34
  -1  -1   0   -0.63    0.49
  -1  -1   1   48.38    2.25
   1  -1   1   52.09    2.29
   1  -1   1   49.07    2.22
  -1  -1   1   51.68    2.13
  -1  -1   2  220.49    4.06
   1  -1   2  220.18    5.23
  -1  -1   2  219.76    5.03
  -1  -1   3   59.67    2.26
   1   1   3   59.02    2.03
   1   1   4   40.08    2.02
  -1  -1   4   39.73    2.07
   1   1   5   18.68    1.57
  -1   1   6  148.72    5.04
   1  -1   6  142.59    6.15
   1   1   6  144.63    4.93
  -1  -1   6  141.97    6.01
   1  -1   7  268.04    9.05
  -1   1   7  276.10    7.58
   1   1   7  262.72    7.37
  -1  -1   7  267.62    9.01
   1   1   8 1642.76   19.94
  -1  -1   8 1627.56   23.71
   1  -1   8 1612.04   23.72
  -1   1   8 1604.54   20.11
  -1   1   9  115.50    5.80
   1   1   9  118.57    5.84
   1  -1   9  114.96    6.89
  -1  -1   9  110.39    6.70
  -1  -1  10   25.01    3.44
   1  -1  10   21.02    3.11
   1   1  10   22.46    2.77
   1  -1  11   12.16    2.49
   1   1  11   14.19    2.23
  -1  -1  11   13.54    2.79
   1   1  12  133.28    7.53
   1  -1  12  118.17    8.31
  -1  -1  12  122.48    8.37
  -1  -1  13   20.71    1.82
  -1  -1  13   17.71    3.47
   1  -1  13   17.99    3.58
  -1  -1  14    0.74    0.61
   1  -1  14    1.88    1.15
  -1  -1  14    0.67    0.84
  -1  -1  15   19.03    1.91
   1  -1  15   19.16    1.95
  -1   1  15   19.08    1.75
   1   1  16   17.81    1.79
   1  -1  16   16.01    1.81
  -1  -1  16   16.76    1.81
  -1   1  16   17.65    1.70
  -1   1  17   17.58    1.69
   1  -1  17   15.13    1.72
   1   1  17   15.21    1.61
  -1  -1  17   13.64    1.64
   1  -1  18  305.30    7.53
   1   1  18  321.47    7.07
  -1  -1  18  299.78    7.34
  -1  -1  19   33.71    2.32
   1  -1  19   34.04    2.41
   1   1  19   36.93    2.25
   1  -1  20   37.15    2.36
   1   1  20   35.44    1.99
  -1  -1  20   35.95    2.26
   1  -1  21   48.16    2.38
  -1  -1  21   48.84    2.31
   1  -1  22    1.57    0.39
  -1  -1  22    1.81    0.42
   2  -1   0 6746.73   24.98
  -2  -1   0 6646.46   25.45
   2  -1   1  502.89    7.18
  -2  -1   1  504.81    7.16
  -2   1  -2 1109.46    5.21
  -2  -1   2 1106.90   11.14
  -2  -1   3   18.51    1.55
  -2  -1   4  206.17    5.41
   2   1   4  206.16    5.26
  -2  -1   5  504.80    9.23
  -2  -1   5  528.76   11.13
   2   1   5  527.32    9.21
   2  -1   5  535.40   11.47
  -2  -1   6  763.93   14.39
   2  -1   6  774.96   14.93
   2   1   6  755.99   12.23
   2  -1   7  316.82   10.28
   2   1   7  300.39    8.36
  -2  -1   7  301.35    9.71
  -2  -1   8    1.37    0.91
   2  -1   8    1.94    0.96
   2   1   8    0.79    0.77
   2  -1   9    1.53    0.80
  -2  -1   9    1.14    0.75
   2   1   9    1.59    1.07
  -2  -1  10   -0.88    1.21
   2  -1  10   -0.47    1.49
   2   1  10    1.44    0.74
  -2  -1  11   12.70    2.72
   2  -1  11    7.88    2.14
   2   1  11   13.08    2.49
   2  -1  12  203.69   11.05
  -2  -1  13   73.50    3.46
   2  -1  13   63.59    6.42
   2  -1  14  185.34   11.53
  -2  -1  14  205.50    6.03
  -2  -1  15    1.63    0.74
   2  -1  15    9.86    2.76
  -2  -1  16   10.39    1.50
   2  -1  16    9.86    1.50
   2   1  17   27.60    2.21
   2  -1  17   28.92    2.37
  -2  -1  17   27.71    2.32
   2  -1  18  122.81    4.79
  -2  -1  18  127.51    4.70
   2   1  18  131.69    4.62
   2   1  19    4.34    0.76
  -2  -1  19    3.76    0.92
   2  -1  19    5.35    1.04
   2  -1  20    3.78    0.86
  -2  -1  20    2.32    0.67
   2   1  20    3.29    0.69
   2   1  21   -0.24    0.28
   2  -1  21    0.43    0.36
  -2  -1  21   -0.49    0.40
   2  -1  22   -0.02    0.27
  -3  -1   0   -0.34    0.30
  -3   1   0    0.03    0.35
   3  -1   0    0.14    0.33
  -3  -1   1  993.74   11.90
  -3   1  -1  946.64    8.60
  -3   1  -2    9.40    0.80
  -3  -1   2   10.73    1.30
  -3   1  -3    6.32    0.63
  -3  -1   3    6.97    1.13
   3  -1   4    6.50    1.47
  -3  -1   4    5.61    1.07
   3  -1   5   55.00    4.05
   3   1   5   52.57    3.39
  -3  -1   5   55.55    3.35
   3   1   6    3.05    1.07
   3  -1   6    1.94    1.27
   3  -1   7  136.99    7.19
   3   1   7  128.42    5.84
   3  -1   8  138.55    7.68
   3   1   8  142.64    6.63
   3   1   9  213.24    8.59
   3  -1   9  196.13    9.58
   3  -1  10   38.28    4.46
   3   1  10   36.28    3.77
   3   1  11    4.05    1.44
   3  -1  11    1.46    0.71
   3  -1  12    6.14    2.15
  -3  -1  13  512.98    9.22
   3  -1  13  505.13   18.68
   3  -1  14   67.81    7.12
  -3  -1  14   62.96    3.36
  -3  -1  15    0.25    0.55
   3  -1  15    0.12    1.58
  -3  -1  16   12.30    1.62
  -3  -1  17   20.54    1.95
   3  -1  17   22.88    2.15
   3   1  18    0.39    0.49
  -3  -1  18    0.50    0.56
   3  -1  18   -0.40    0.71
  -3  -1  19    0.27    0.47
   3   1  19    0.89    0.46
   3  -1  19    0.93    0.60
  -3  -1  20    0.35    0.43
  -3   1  20    1.39    0.50
   3   1  20    0.89    0.43
   3  -1  20    1.09    0.55
  -3  -1  21    0.24    0.41
   3  -1  21   -0.74    0.52
   3   1  21    0.10    0.26
   3  -1  22   10.92    0.90
  -4   1   0 3392.43   20.91
  -4  -1   0 3354.59   17.18
  -4  -1  -1 1216.59   11.02
   4  -1  -1 1200.33   10.61
  -4   1  -1 1202.05   11.73
  -4   1   1 1214.84   13.58
  -4  -1   1 1184.59   14.82
  -4  -1   2  171.77    5.76
  -4   1  -2  149.07    3.95
  -4   1  -3    0.56    0.30
  -4  -1   3    0.66    0.70
  -4  -1   4   40.95    2.99
  -4   1  -4   41.77    1.99
   4  -1   5 1302.71   21.34
  -4  -1   5 1331.86   17.92
   4  -1   6   53.68    4.53
   4   1   6   50.83    3.87
  -4  -1   6   55.48    3.96
   4  -1   7  314.99   11.62
   4   1   7  330.89   10.34
   4   1   8  123.74    6.56
   4  -1   8  124.20    7.64
   4   1   9    0.47    0.79
   4  -1   9   -0.92    1.52
   4   1  10   23.07    3.07
   4  -1  10   28.03    4.09
   4   1  11   57.71    5.23
   4  -1  11   56.33    5.89
  -4  -1  12  228.31    6.01
   4  -1  12  228.55   12.52
   4  -1  13    0.62    0.78
  -4  -1  13    0.91    0.43
   4  -1  14   50.59    6.21
  -4  -1  14   58.41    3.26
  -4  -1  15   60.11    3.35
  -4  -1  16    1.21    0.67
   4  -1  17    2.75    0.84
  -4  -1  17    2.85    0.80
   4  -1  18    8.54    1.36
  -4  -1  18    8.49    1.27
  -4   1  19   16.98    1.47
   4   1  19   16.36    1.54
   4  -1  19   18.16    1.76
  -4  -1  19   15.46    1.49
  -4   1  20    3.01    0.62
  -4  -1  20    2.16    0.71
   4  -1  20    1.43    0.59
   4   1  20    1.94    0.48
   4  -1  21    1.92    0.51
  -4  -1  21    1.33    0.71
   4   1  21    2.36    0.46
   4  -1  22   10.29    0.83
  -5  -1   0    0.06    0.66
  -5   1   0   -0.31    0.45
  -5   1  -1  936.09   12.05
  -5   1   1  934.31   13.41
  -5  -1  -1  935.62    8.54
   5  -1  -1  928.87    8.00
  -5  -1   1  901.99   14.52
  -5  -1   2  266.14    8.00
  -5   1  -2  274.74    6.29
  -5   1   2  268.75    7.71
  -5   1  -3  347.28    6.88
  -5  -1   3  331.11    9.20
  -5   1  -4    0.94    0.41
  -5  -1   4   -0.23    0.89
  -5   1  -5   69.71    2.97
   5  -1   5   63.88    5.24
  -5  -1   5   66.23    4.39
  -5  -1   6   36.59    3.43
   5  -1   6   33.24    3.93
   5   1   6   39.12    3.78
   5  -1   7  176.57    9.15
   5   1   7  181.99    8.33
   5   1   8  202.02    9.12
   5  -1   8  213.20   10.43
   5   1   9  134.48    7.77
   5  -1   9  130.38    8.63
   5  -1  10   92.74    7.73
   5   1  10  112.19    7.31
   5   1  11  159.23    9.03
   5  -1  11  149.36   10.14
  -5  -1  12  182.26    5.03
  -5  -1  12  195.38    5.66
   5  -1  12  184.16   11.66
  -5  -1  13   38.81    2.62
   5  -1  13   44.04    5.72
  -5  -1  13   40.71    2.41
  -5  -1  14  552.35    8.96
   5  -1  14  600.42   22.00
  -5  -1  14  593.66   10.27
  -5  -1  15   -0.57    0.54
  -5  -1  16   14.57    1.65
  -5  -1  17    8.08    1.17
  -5   1  18  105.44    3.83
  -5  -1  18  104.51    3.96
   5  -1  18  109.47    4.33
   5  -1  19    1.41    0.73
  -5  -1  19   -0.31    0.66
   5   1  19    0.55    0.44
  -5   1  19    0.39    0.36
  -5   1  20    0.46    0.35
   5   1  20    0.30    0.33
   5  -1  20   -0.08    0.45
   5  -1  21    3.85    0.67
   5   1  21    2.59    0.47
  -6   1   0   80.39    4.17
  -6  -1   0   79.39    4.73
  -6  -1   1   -0.18    0.84
  -6   1   1    0.63    0.64
  -6  -1  -1   -0.38    0.92
  -6   1  -1    1.84    0.74
  -6   1   2  100.60    5.19
  -6   1  -2  108.05    4.49
  -6  -1   2  101.78    5.48
  -6   1  -3   19.13    1.82
  -6  -1   3   22.24    2.65
  -6  -1   4  253.75    9.05
  -6   1  -4  249.86    6.53
  -6   1  -5  248.00    6.40
  -6  -1   5  264.53    9.49
   6  -1   6  302.42   12.39
  -6  -1   6  314.50   10.88
   6   1   6  311.18   11.61
   6  -1   7  517.47   16.88
   6   1   7  548.86   15.64
   6  -1   8   37.40    4.77
   6   1   8   29.08    3.73
   6  -1   9   82.43    7.29
   6   1   9   89.57    6.75
   6  -1  10   -0.49    1.15
   6   1  10    3.56    1.60
   6  -1  11  185.49   11.79
  -6  -1  11  192.70    5.59
  -6  -1  11  189.34    5.14
   6  -1  12    2.05    1.30
  -6  -1  12    0.51    0.57
  -6  -1  12    1.33    0.48
  -6  -1  13   14.99    1.48
  -6  -1  13   15.89    1.72
   6  -1  13   16.96    3.47
  -6  -1  14    3.04    0.70
  -6  -1  14    1.79    0.71
  -6  -1  15    1.42    0.48
  -6  -1  15    1.36    0.84
  -6   1  16    2.08    0.74
  -6  -1  16    2.06    0.93
  -6   1  17   66.46    3.16
  -6  -1  17   66.98    3.26
  -6   1  18   32.25    2.04
   6  -1  18   31.36    2.27
  -6  -1  18   30.01    2.15
  -6  -1  19  152.67    4.06
   6  -1  19  150.79    4.49
   6   1  19  149.42    4.31
  -6   1  19  146.92    3.89
  -6   1  20    0.22    0.24
   6   1  20    0.38    0.39
   6  -1  20   -0.23    0.43
   6  -1  21   33.79    1.58
  -7  -1   0   -0.43    0.77
  -7   1   0    0.72    0.61
  -7   1  -1  940.25   15.35
  -7  -1   1  935.47   17.75
  -7  -1  -1  963.32   17.78
  -7   1   1  909.49   16.40
  -7   1  -2  195.00    6.77
  -7   1   2  193.31    7.91
  -7  -1  -2  194.56    8.04
  -7  -1   2  184.65    8.01
  -7   1  -3   30.29    2.59
  -7  -1  -3   27.49    3.07
  -7  -1   3   29.77    3.40
  -7   1  -4  564.25   10.83
  -7  -1   4  568.94   14.76
  -7  -1   5   13.53    2.41
  -7  -1   6  207.87    9.57
   7  -1   6  193.51   10.71
   7   1   7   27.49    3.75
   7  -1   7   24.38    3.87
   7   1   8   21.15    3.45
   7  -1   8   18.21    3.40
   7  -1   9   15.46    3.32
   7   1   9   16.45    3.09
  -7  -1  10  432.60    7.87
  -7  -1  10  435.32    8.29
   7  -1  10  443.63   18.35
   7   1  10  447.38   16.45
  -7  -1  11   61.92    3.24
   7  -1  11   62.98    7.03
  -7  -1  11   56.07    2.90
  -7  -1  12  407.51    7.86
   7  -1  12  393.73   18.22
  -7  -1  12  404.61    8.31
  -7  -1  13   92.93    3.76
  -7  -1  13   86.41    3.97
  -7   1  13   94.56    4.09
  -7  -1  14   16.92    1.63
  -7   1  14   17.16    1.79
  -7  -1  14   16.56    1.88
  -7  -1  15    8.18    1.11
  -7   1  15    7.18    1.22
  -7  -1  15    7.14    1.39
  -7   1  16   14.40    1.54
  -7  -1  16   11.21    1.19
  -7   1  17    0.42    0.50
  -7  -1  17    1.58    1.36
  -7  -1  18   20.64    1.92
   7  -1  18   19.24    1.74
  -7   1  18   20.56    1.57
   7  -1  19   19.71    1.56
  -7   1  19   21.74    1.42
   7   1  19   20.16    1.50
  -7   1  20   58.16    1.85
   7   1  20   54.64    2.10
  -8  -1   0   37.64    3.91
  -8   1   0   40.93    3.63
  -8  -1   1  125.21    7.06
  -8   1   1  121.49    6.52
  -8   1  -1  120.71    6.00
  -8  -1  -1  119.02    6.82
  -8  -1  -2    8.02    1.88
  -8   1  -2    9.12    1.58
  -8   1   2    8.00    1.87
  -8  -1   2    7.51    1.92
  -8  -1   3  293.13   11.16
  -8  -1  -3  284.01   10.63
  -8   1  -3  294.72    8.90
  -8  -1   4  936.54   20.37
  -8  -1  -4  936.46   19.37
  -8  -1  -5   30.23    3.45
  -8  -1   5   29.41    3.72
  -8  -1   6  109.53    7.48
   8  -1   6  110.51    8.73
   8  -1   7    3.46    1.65
   8   1   7    4.98    1.76
  -8   1   8  204.47    5.59
   8  -1   8  195.42   11.98
  -8  -1   8  198.93    5.35
   8   1   8  186.44   10.86
  -8  -1   9    3.26    1.27
  -8   1   9    2.48    0.77
  -8  -1   9    1.83    0.55
   8  -1   9    0.46    1.64
  -8  -1  10    8.22    1.16
  -8   1  10    8.75    1.29
   8  -1  10   10.86    2.93
  -8  -1  10    7.53    1.49
  -8   1  11    0.17    0.45
  -8  -1  11    0.61    0.58
  -8  -1  11    0.57    1.28
  -8   1  12    0.45    0.58
  -8  -1  12   -0.08    1.22
  -8  -1  12    0.11    0.48
  -8  -1  13  180.22    5.26
  -8   1  13  181.89    5.64
  -8  -1  13  166.58    5.53
  -8  -1  14   24.19    2.45
  -8  -1  14   24.82    1.94
  -8   1  14   24.59    2.08
  -8  -1  15    1.55    1.53
  -8   1  15    1.47    0.60
  -8  -1  15    0.97    0.39
  -8   1  16    2.93    0.70
  -8  -1  16    2.28    0.58
  -8   1  17    1.52    0.52
  -8   1  18    0.55    0.40
   8  -1  18    1.79    0.62
   8   1  19    8.49    0.92
   8  -1  19    9.20    1.00
  -8   1  19    9.00    0.87
   8  -1  20    0.38    0.27
  -9  -1   0   -0.58    1.03
  -9   1   0   -0.20    0.89
  -9  -1  -1   15.13    2.65
  -9  -1   1   13.08    2.69
  -9   1  -1   12.74    2.03
  -9   1   1   13.58    2.43
  -9  -1  -2  211.16    9.78
  -9   1  -2  218.80    8.47
  -9  -1   2  213.48   10.11
  -9  -1  -3  104.29    6.91
  -9  -1   3  104.86    7.23
  -9  -1   4    3.16    1.72
  -9  -1  -4    0.28    0.65
  -9  -1  -5    1.71    1.10
  -9  -1   5    1.28    0.86
   9  -1   6  123.92    9.73
  -9  -1   6  117.58    8.34
  -9  -1   6  124.57    4.25
  -9  -1  -6  117.38    7.45
  -9   1   6  121.33    4.25
  -9  -1   7   27.93    2.06
   9  -1   7   24.26    4.32
  -9   1   7   30.15    2.17
   9   1   7   24.61    4.08
  -9  -1  -7   29.08    3.68
   9   1   8    0.77    0.88
   9  -1   8    2.03    1.36
  -9   1   8   -0.05    0.57
  -9  -1   8    1.59    0.51
   9  -1   9    6.51    2.27
  -9   1   9    7.06    1.19
  -9  -1   9    6.95    1.11
  -9  -1  10   31.82    2.32
  -9   1  10   32.26    2.39
   9  -1  10   38.21    5.91
  -9   1  11   93.29    4.03
  -9  -1  11   88.57    3.84
  -9   1  12  247.97    6.54
  -9  -1  12  235.24    6.13
  -9  -1  13    1.67    0.65
  -9   1  13    1.75    0.73
  -9  -1  14  667.09    9.70
  -9   1  14  661.84   10.30
  -9   1  15  139.21    4.50
  -9  -1  15  141.03    4.19
  -9   1  16    0.13    0.41
  -9  -1  16    0.53    0.44
  -9   1  17   37.07    1.99
  -9   1  18   12.24    1.04
   9  -1  18   10.97    1.11
   9  -1  19    0.32    0.32
  -9   1  19   -0.06    0.22
   9   1  19    0.23    0.28
 -10  -1   0   21.77    1.79
 -10  -1   0   27.46    3.84
 -10   1   0   20.70    3.00
 -10  -1   1  145.57    8.85
 -10  -1  -1  143.02    4.58
 -10  -1   1  148.15    4.71
 -10  -1  -1  152.21    8.93
 -10  -1   2   20.16    1.75
 -10  -1   2   21.85    3.58
 -10  -1  -2   19.25    1.68
 -10   1   2   19.74    1.65
 -10  -1  -2   18.84    3.29
 -10  -1  -3   79.85    3.39
 -10  -1   3   86.84    7.09
 -10   1   3   79.44    3.33
 -10  -1   3   80.73    3.47
 -10  -1  -3   68.77    6.01
 -10  -1  -4   43.84    4.76
 -10  -1   4   52.54    5.67
 -10  -1   4   55.24    2.93
 -10   1   4   51.43    2.75
 -10  -1  -4   54.26    2.78
 -10  -1  -5   26.13    3.72
 -10  -1   5   22.80    1.93
 -10   1   5   24.21    1.97
  10  -1   5   24.03    4.65
 -10  -1   5   25.51    4.08
 -10  -1  -5   22.97    1.82
 -10  -1  -6  175.86    4.91
  10  -1   6  160.75   11.80
 -10  -1  -6  169.48    9.37
  10   1   6  173.15   11.90
 -10  -1   6  175.72    5.33
 -10   1   6  168.69    5.23
  10  -1   7   99.58    9.35
 -10  -1   7  102.70    4.10
 -10   1   7  100.99    4.09
  10   1   7   90.73    8.54
  10  -1   8   60.20    7.38
 -10  -1   8   51.67    2.97
 -10   1   8   51.91    2.98
 -10  -1   9    0.66    0.45
 -10   1   9    1.29    0.67
 -10  -1  10   30.39    2.27
 -10   1  10   29.22    2.26
 -10   1  11   -0.64    0.55
 -10  -1  11   -0.29    0.47
 -10  -1  12  144.03    4.73
 -10   1  12  145.29    4.94
 -10   1  13    1.57    0.73
 -10  -1  13    0.55    0.50
 -10  -1  14   38.71    2.25
 -10   1  14   37.97    2.38
 -10   1  15   48.60    2.52
 -10  -1  15   49.63    2.35
 -10  -1  16  147.97    3.58
 -10   1  16  143.73    3.95
 -10   1  17   17.92    1.27
  10  -1  18    5.19    0.66
 -10   1  18    7.93    0.73
 -11  -1   0    0.18    0.43
 -11  -1   0   -4.06    1.70
 -11  -1   1   60.86    6.04
 -11  -1  -1   70.24    3.35
 -11  -1  -1   64.34    6.16
 -11  -1   1   68.65    3.37
 -11   1   1   65.44    3.05
 -11  -1  -2    5.64    1.65
 -11  -1  -2    8.52    1.18
 -11  -1   2    6.48    2.36
 -11  -1   2    7.32    1.12
 -11   1   2    7.69    1.10
 -11  -1   3    0.74    0.42
 -11   1   3   -0.50    0.56
 -11  -1  -3    1.07    0.92
 -11  -1  -3    0.86    0.57
 -11  -1  -4    2.60    0.68
 -11  -1   4    2.93    0.83
 -11  -1   4    4.17    1.66
 -11  -1  -4    0.36    0.65
 -11   1   4    1.91    0.71
 -11  -1  -5   60.59    2.98
 -11  -1   5   61.22    3.22
  11  -1   5   61.19    7.70
 -11   1   5   60.50    3.17
 -11  -1  -6   12.00    1.30
 -11  -1   6   14.35    1.59
 -11   1   6   13.97    1.58
  11   1   6   11.73    2.81
 -11   1   7    3.90    0.90
 -11  -1   7    4.35    0.95
 -11  -1   8   44.39    2.78
 -11   1   8   39.62    2.62
 -11   1   9   49.05    2.91
 -11  -1   9   51.10    2.94
 -11  -1  10  221.18    6.01
 -11   1  10  224.21    6.13
 -11  -1  11   74.91    3.40
 -11   1  11   73.72    3.51
 -11  -1  12  212.06    5.48
 -11   1  12  215.68    5.80
 -11   1  13   13.69    1.42
 -11  -1  13   12.28    1.27
 -11  -1  14  170.35    4.37
 -11   1  14  170.83    4.61
 -11  -1  15    3.16    0.58
 -11   1  15    2.24    0.63
 -11  -1  15    1.58    0.41
 -11   1  16   34.15    1.73
  11  -1  17   24.59    1.36
 -11   1  17   35.66    1.53
 -12  -1   0  237.17    6.33
 -12   1   0  240.08    5.92
 -12  -1   1   99.80    4.17
 -12   1  -1  104.85    3.83
 -12  -1  -1  103.39    4.15
 -12  -1   2  240.80    6.50
 -12   1   2  230.14    6.02
 -12  -1  -2  231.06    6.11
 -12  -1  -3   48.54    2.76
 -12  -1   3   47.94    2.96
 -12   1   3   51.86    2.91
 -12  -1   4  100.75    4.25
 -12  -1  -4  102.30    3.95
 -12   1   4  104.68    4.16
 -12  -1  -5    4.57    0.88
 -12  -1   5    5.06    1.07
 -12   1   5    5.02    0.93
 -12  -1   6   35.30    2.53
 -12   1   6   35.18    2.48
 -12   1   7    1.56    0.66
 -12  -1   7    1.34    0.55
 -12  -1   8   63.70    3.27
 -12   1   8   62.10    3.23
 -12   1   9    1.08    0.60
 -12  -1   9    0.61    0.59
 -12  -1  10   24.08    1.95
 -12   1  10   21.90    1.87
 -12   1  11    3.15    0.81
 -12  -1  11    3.88    0.92
 -12  -1  12    7.22    1.01
 -12   1  12    7.76    1.12
 -12  -1  13   12.64    1.22
 -12  -1  13   13.06    1.25
 -12   1  13   13.23    1.32
 -12  -1  14    0.59    0.40
 -12   1  14    0.41    0.39
 -12  -1  14    0.92    0.39
 -12   1  15   29.51    1.57
 -12   1  16   32.31    1.42
 -13  -1   0   -0.47    0.64
 -13   1   0    0.19    0.48
 -13  -1  -1   32.90    2.34
 -13  -1   1   31.45    2.37
 -13   1   1   31.05    2.18
 -13  -1   2    0.69    0.57
 -13   1   2    1.55    0.63
 -13  -1  -2    0.90    0.55
 -13  -1  -3    4.63    0.84
 -13  -1   3    3.33    0.86
 -13  -1  -4   19.89    1.70
 -13  -1   4   20.05    1.92
 -13   1   4   20.17    1.83
 -13   1   5    0.88    0.55
 -13  -1   5   -0.50    0.64
 -13  -1   6   17.57    1.81
 -13   1   6   16.93    1.66
 -13  -1   7   27.70    2.18
 -13   1   7   26.82    2.07
 -13   1   8   90.18    3.69
 -13  -1   8   91.93    3.85
 -13   1   9   23.25    1.86
 -13  -1   9   23.73    1.93
 -13   1  10    5.56    0.96
 -13  -1  10    4.73    0.85
 -13   1  11    2.70    0.61
 -13  -1  11    4.38    0.81
 -13  -1  12    2.69    0.60
 -13   1  12    3.21    0.71
 -13  -1  13    8.70    0.89
 -13   1  13   10.63    1.04
 -13   1  14    3.53    0.55
 -13  -1  14    3.46    0.49
 -14   1   0  196.27    5.03
 -14  -1   0  194.06    5.46
 -14   1   1   24.02    1.82
 -14  -1  -1   23.87    1.89
 -14  -1   1   23.82    1.97
 -14  -1  -2    3.17    0.75
 -14  -1   2    2.86    0.78
 -14   1   2    4.06    0.87
 -14   1   3   29.32    2.05
 -14  -1  -3   29.52    2.02
 -14  -1   3   32.16    2.31
 -14  -1   4   88.53    3.81
 -14   1   4   87.40    3.59
 -14   1   5   46.32    2.61
 -14  -1   5   47.45    2.76
 -14  -1   6   96.41    3.87
 -14   1   6   93.87    3.65
 -14  -1   7   11.57    1.36
 -14  -1   8   77.02    3.24
 -14   1   8   75.63    3.10
 -14  -1   9   10.75    1.19
 -14   1   9    9.91    1.10
 -14   1  10    4.70    0.75
 -14  -1  10    4.55    0.78
 -14  -1  11   32.74    1.77
 -14   1  11   32.03    1.76
 -14   1  11   30.98    1.74
 -14   1  12   78.16    2.51
 -14  -1  12   77.61    2.39
 -14   1  13    1.89    0.37
 -15  -1   0   -0.55    0.53
 -15  -1   1   -0.48    0.49
 -15   1   1    0.40    0.35
 -15  -1  -1   -0.71    0.52
 -15  -1   2    0.96    0.56
 -15   1   2    0.32    0.38
 -15  -1  -2    1.21    0.44
 -15   1   3    7.94    1.00
 -15  -1   3    8.51    1.13
 -15   1   4   13.06    1.28
 -15  -1   4   11.12    1.26
 -15  -1   5    0.43    0.46
 -15   1   5    0.41    0.41
 -15  -1   6    1.99    0.60
 -15   1   6    1.17    0.52
 -15  -1  -6    2.31    0.47
 -15  -1   7   57.86    2.58
 -15   1   7   55.31    2.42
 -15  -1   8   31.71    1.84
 -15   1   8   29.96    1.72
 -15   1   9   93.71    2.85
 -15  -1   9   92.22    2.88
 -15   1  10  171.03    3.58
 -15  -1  10  173.21    3.59
 -15  -1  11   19.45    1.08
 -15   1  11   18.74    1.09
 -16  -1   0  530.97    6.94
 -16  -1   1   24.53    1.54
 -16   1   2   82.22    2.44
 -16  -1   2   80.14    2.81
 -16   1   3   46.14    1.86
 -16  -1   3   44.75    2.10
 -16   1   4    1.59    0.37
 -16  -1  -4    1.80    0.41
 -16  -1   4    2.09    0.53
 -16  -1   5   73.84    2.59
 -16  -1  -5   71.71    2.22
 -16   1   5   70.60    2.30
 -16  -1   6    4.07    0.64
 -16   1   6    3.87    0.56
 -16   1   7   36.07    1.54
 -16  -1   7   35.07    1.64
 -16  -1   8    1.86    0.39
 -16   1   8    1.69    0.34
 -17  -1  -2   70.51    2.07
 -17  -1   3    0.57    0.23
   0  -2   0 5070.32   32.63
   0  -2   0 5082.33   20.37
   0  -2   1 1216.29   11.99
   0  -2  -1 1225.65    6.54
   0  -2   2   53.36    2.85
   0  -2   2   50.73    3.36
   0  -2   3   41.55    1.62
   0  -2   3   41.01    2.80
   0  -2   4  137.66    2.99
   0  -2   4  132.89    5.50
   0  -2   5 2550.31   25.99
   0  -2   6  131.72    6.43
   0  -2   7  567.01   14.13
   0  -2   8  535.27   14.77
   0  -2   9 1024.04   21.66
   0  -2  10    0.49    0.83
   0  -2  11  936.79   23.39
   0  -2  12    3.58    1.46
   0  -2  13  241.32    6.50
   0  -2  13  211.47   12.19
   0  -2  14  234.09   13.50
   0  -2  14  251.23    6.82
   0  -2  15  233.07    6.70
   0  -2  16   51.15    3.22
   0  -2  17   61.79    3.52
   0  -2  18    4.15    0.99
   0  -2  19    0.24    0.54
   0  -2  20    2.63    0.75
   0  -2  21   46.60    2.25
   0  -2  22   78.05    2.40
   1  -2   0    0.09    0.32
  -1  -2   0   -0.40    0.69
   1  -2   0    0.17    0.59
   1  -2   1  249.56    7.23
   1  -2   1  250.85    5.92
  -1  -2   1  253.00    5.61
  -1  -2   1  270.26    7.53
   1  -2  -1  257.26    4.37
   1  -2   2  743.36   12.61
   1  -2   2  745.63   11.20
  -1  -2   2  727.99   12.59
   1  -2  -2  741.65    6.08
  -1  -2   2  717.65   10.66
   1  -2   3  899.63   13.60
  -1  -2   3  904.82   13.21
  -1  -2   3  911.77    9.96
   1  -2   4  705.52   12.98
  -1  -2   4  709.46   12.75
  -1  -2   4  691.08    8.87
  -1  -2   5  233.03    7.98
  -1  -2   5  243.12    5.47
   1  -2   5  238.96    8.25
   1  -2   6   43.32    3.84
   1   2   6   42.43    1.85
  -1  -2   6   39.53    3.55
   1  -2   7  368.85   11.69
  -1  -2   7  367.94   11.48
   1  -2   8   -0.37    0.82
  -1  -2   8    1.93    1.17
  -1  -2   9 1216.18   23.70
   1  -2   9 1206.23   23.92
  -1  -2  10  213.80   10.48
   1  -2  10  208.88   10.49
  -1  -2  11   97.50    7.48
   1  -2  11   91.16    7.36
   1  -2  12  340.84   14.91
  -1  -2  12  357.86    7.55
  -1  -2  12  334.06   14.64
  -1  -2  13   85.89    3.89
   1  -2  13   86.20    3.93
   1  -2  13   79.14    7.56
  -1  -2  13   83.12    7.73
   1  -2  14    4.13    1.77
  -1  -2  14    4.34    0.97
  -1  -2  14    2.15    1.36
   1  -2  14    5.69    1.11
  -1  -2  15    1.00    0.73
   1  -2  15    0.76    0.65
  -1  -2  16   29.67    2.46
   1  -2  16   27.90    2.40
   1  -2  17   44.90    2.97
  -1  -2  17   46.15    3.08
  -1  -2  18   18.30    1.84
   1  -2  18   19.09    1.94
  -1  -2  19    1.91    0.78
   1  -2  19    2.17    0.80
   1  -2  20   33.81    2.19
  -1  -2  20   33.72    2.16
  -1  -2  21   20.17    1.48
   1  -2  21   19.80    1.50
  -1  -2  22    4.03    0.60
   1  -2  22    4.83    0.64
   2  -2   0 1973.20   20.05
  -2  -2   0 1983.07   20.30
  -2  -2   1  872.24   13.65
   2  -2   1  859.31   13.23
   2  -2   2  237.48    6.87
   2  -2   3 1366.33   17.87
  -2  -2   3 1415.43   17.13
  -2  -2   3 1363.05   14.39
   2   2   4   22.82    1.31
  -2  -2   4   19.79    1.78
   2  -2   4   20.60    2.40
  -2  -2   4   20.93    2.32
  -2  -2   5   18.11    1.76
   2   2   5   18.32    1.29
  -2  -2   5   16.83    2.28
   2  -2   5   16.99    2.42
  -2  -2   6   66.79    3.58
  -2  -2   6   67.12    4.66
   2  -2   6   65.82    4.78
   2   2   6   72.35    2.88
  -2  -2   7  150.37    7.48
   2  -2   7  146.33    7.70
  -2  -2   8   39.66    4.17
   2  -2   8   48.56    4.68
  -2  -2   9   84.34    6.38
   2  -2   9   82.02    6.39
   2  -2  10    0.73    0.84
  -2  -2  10    0.94    0.86
   2  -2  11  251.05   12.35
  -2  -2  11  237.91   11.87
   2  -2  12   -0.41    0.89
  -2  -2  12    1.02    0.58
  -2  -2  12    1.82    1.28
   2  -2  13   95.71    8.40
  -2  -2  13   99.48    4.23
   2  -2  14   43.17    5.97
  -2  -2  14   47.73    3.05
   2  -2  14   51.83    3.16
  -2  -2  15   30.85    2.52
   2  -2  15   34.15    2.62
  -2  -2  16    7.38    1.33
   2  -2  16    8.45    1.37
   2  -2  17   43.70    2.96
  -2  -2  17   44.79    3.00
  -2  -2  18   -0.83    0.80
   2  -2  18    0.05    0.61
   2  -2  19  189.98    5.56
  -2  -2  19  188.19    5.47
  -2  -2  20    3.33    0.77
   2  -2  20    3.94    0.88
  -2  -2  21   93.73    3.06
  -2   2  21   89.60    2.61
   2  -2  21   93.54    3.13
   2  -2  22    2.99    0.47
  -3  -2   0    1.20    0.89
   3  -2   0   -0.14    0.51
   3  -2   1 1736.79   18.75
  -3  -2   1 1749.02   19.16
  -3  -2  -1 1779.12   19.53
   3  -2  -1 1704.51   19.07
  -3  -2   2  499.68    9.73
   3  -2   2  514.91   11.34
  -3  -2   3  501.77    9.85
   3  -2   3  489.44   11.62
   3  -2   4  452.48   11.87
  -3  -2   4  453.78    9.53
  -3  -2   5  324.26    8.36
   3   2   5  340.63    7.11
   3  -2   5  326.55   10.60
   3   2   6    3.82    0.93
  -3  -2   6    4.01    1.05
   3  -2   6    3.95    1.46
   3  -2   7   53.29    4.92
   3  -2   8   81.95    6.30
   3  -2   9    4.35    1.73
   3  -2  10  503.44   17.28
   3  -2  11   13.73    2.84
   3  -2  12  242.99   13.24
  -3  -2  12  257.15    6.62
   3  -2  13  395.04   17.51
  -3  -2  13  396.14    8.47
   3  -2  14   18.51    4.02
  -3  -2  14   16.89    1.88
  -3  -2  15  342.80    8.17
   3  -2  15  362.65    8.50
  -3  -2  16  106.80    4.58
   3  -2  16  111.67    4.71
   3  -2  17  118.90    4.78
  -3  -2  17  114.81    4.65
  -3  -2  18   -0.20    0.56
   3   2  18    0.41    0.42
   3  -2  18   -0.71    0.79
  -3  -2  19    3.34    0.89
   3  -2  19    4.24    0.91
   3  -2  20   48.26    2.50
  -3  -2  20   47.64    2.45
  -3   2  21   -0.09    0.31
  -3  -2  21   -0.34    0.52
   3  -2  21    0.34    0.33
  -4  -2   0 1632.65   18.64
   4  -2   0 1641.77   18.07
   4  -2  -1 3112.81   25.21
  -4  -2  -1 3097.28   25.57
  -4  -2   2  277.16    8.09
  -4  -2   3  222.78    7.33
   4  -2   3  219.90    8.66
  -4  -2   4  390.78    9.86
   4  -2   4  402.05   12.04
  -4  -2   5   25.73    2.58
   4   2   5   25.83    2.44
   4  -2   5   25.65    3.21
  -4  -2   6   52.60    3.81
   4   2   6   57.87    3.60
   4  -2   6   56.72    5.04
  -4  -2   7   40.21    3.59
   4  -2   7   44.16    4.64
   4  -2   8  443.05   15.41
   4  -2   9  394.24   15.15
   4  -2  10   56.90    6.00
   4  -2  11 1048.63   26.94
  -4  -2  11 1007.43   12.89
  -4  -2  12   41.89    2.72
   4  -2  12   38.68    5.41
   4  -2  13    7.43    2.47
  -4  -2  13   -0.27    0.61
  -4  -2  14  145.86    5.26
  -4  -2  15  214.29    6.44
  -4  -2  16   75.09    3.77
   4  -2  16   77.41    3.92
  -4  -2  17   12.73    1.57
   4  -2  17   14.62    1.72
  -4  -2  18    0.09    0.59
   4  -2  18    0.57    0.58
   4   2  18    0.87    0.56
  -4  -2  19   19.96    1.72
   4   2  19   20.51    1.48
   4  -2  19   18.67    1.72
  -4  -2  20    1.15    0.76
  -4   2  20   -0.38    0.38
   4  -2  20    0.44    0.44
  -4  -2  21   82.27    2.59
  -4   2  21   77.71    2.21
   4  -2  21   84.14    2.72
  -5  -2   0   -0.39    0.57
   5  -2   0   -0.56    0.54
   5  -2  -1  748.21   12.07
  -5  -2  -1  740.69   12.44
  -5  -2   1  747.51   14.48
  -5  -2  -2   70.22    3.95
   5  -2  -2   61.99    3.68
  -5  -2   2   65.75    4.37
  -5  -2   3  622.08   13.45
   5  -2   4  108.90    6.86
  -5  -2   4  114.23    5.88
   5  -2   5  707.30   17.95
  -5  -2   5  705.50   14.93
  -5  -2   6    4.42    1.41
   5  -2   6    6.82    2.10
   5   2   6    4.24    1.09
  -5  -2   7  160.22    7.65
   5  -2   7  159.01    9.25
   5  -2   8   17.41    3.31
   5  -2   9  926.39   24.53
   5  -2  10   14.61    3.35
  -5  -2  11   18.26    1.84
   5  -2  11   13.76    3.16
   5  -2  12  144.30   10.81
  -5  -2  12  155.91    5.30
   5  -2  13  401.23   18.58
  -5  -2  13  396.58    8.63
  -5  -2  14   35.96    2.68
  -5  -2  15    5.19    1.14
  -5  -2  16   23.18    2.15
   5  -2  16   27.18    2.33
   5  -2  17  201.57    6.00
  -5  -2  17  194.24    5.78
   5  -2  18   28.62    2.17
  -5  -2  18   28.36    2.15
  -5   2  19    1.42    0.51
  -5  -2  19    0.46    0.88
   5  -2  19    1.04    0.61
   5   2  19    0.80    0.34
  -5   2  20    1.09    0.37
   5  -2  20    0.87    0.48
   5  -2  21   26.61    1.41
  -6  -2   0 1089.62   19.05
  -6  -2   1   13.73    2.30
  -6  -2   2    5.48    1.61
  -6  -2   3  217.70    8.70
   6  -2   4  150.03    8.75
  -6  -2   4  166.54    7.73
  -6  -2   5  160.04    7.73
   6  -2   5  140.47    8.62
  -6  -2   6   17.34    2.65
   6   2   6   14.77    2.32
   6  -2   6   19.52    3.36
  -6  -2   7   36.93    3.99
   6  -2   7   30.51    4.39
   6  -2   8   38.26    4.95
   6  -2   9   52.59    6.05
   6  -2  10   30.28    4.75
  -6  -2  10   29.34    2.25
  -6  -2  11    5.45    1.13
   6  -2  11    8.58    2.50
  -6  -2  12    9.58    1.44
   6  -2  12    8.47    2.67
  -6  -2  13   53.29    3.21
  -6  -2  14   57.81    3.36
  -6  -2  15   64.68    3.55
  -6  -2  16   48.48    3.03
  -6   2  17    8.41    1.15
  -6  -2  17    8.90    1.59
   6  -2  17    7.67    1.22
   6  -2  18    6.03    1.06
  -6   2  18    5.21    0.85
  -6  -2  18    5.75    1.41
  -6   2  19   32.21    1.84
   6  -2  19   32.01    1.95
   6   2  19   31.86    1.74
  -6  -2  19   32.06    2.24
  -6   2  20    2.99    0.53
   6  -2  20    2.21    0.53
  -7  -2   0   -0.74    1.07
  -7  -2   1  129.39    7.13
  -7  -2  -1  120.92    6.85
  -7  -2   2   82.17    5.74
  -7  -2   3  706.28   16.98
   7  -2   4  274.87   12.73
  -7  -2   4  270.27   10.70
  -7  -2   5  354.16   12.46
   7  -2   5  347.92   14.51
  -7  -2   6    0.45    0.98
   7   2   6    1.38    1.18
   7  -2   7    8.76    2.42
  -7  -2   7    7.01    1.96
   7  -2   8    4.10    2.25
  -7  -2   9   56.69    3.14
   7  -2   9   48.77    6.22
  -7  -2  10   59.35    3.28
   7  -2  10   64.92    7.39
  -7  -2  10   57.98    2.81
   7  -2  11   89.63    8.84
  -7  -2  11   97.02    4.29
  -7  -2  11   92.90    3.60
  -7  -2  12  567.58   10.32
  -7  -2  13    0.48    0.98
  -7  -2  14  188.16    6.02
  -7  -2  15  315.73    7.54
  -7   2  15  328.53    7.44
  -7  -2  16    2.63    1.47
  -7   2  16    2.78    0.82
  -7   2  17  270.29    6.06
  -7  -2  17  263.79    6.33
   7  -2  17  262.82    6.27
  -7   2  18    2.77    0.61
  -7  -2  18    1.67    1.56
   7  -2  18    3.11    0.73
   7   2  19   22.09    1.35
  -7   2  19   25.23    1.51
   7  -2  19   23.19    1.56
  -7   2  20   44.56    1.61
   7  -2  20   48.52    1.87
  -8  -2   0  274.01   11.15
  -8  -2  -1  275.45   11.17
  -8  -2   1  274.04   11.16
  -8  -2  -2   45.30    4.60
  -8  -2   2   46.77    4.68
  -8  -2  -3 1549.15   26.72
  -8  -2   3 1616.24   27.60
  -8  -2   4   14.72    2.64
   8  -2   4   13.06    2.92
  -8  -2   5  257.35   11.43
   8  -2   5  228.04   12.61
  -8  -2   6   41.27    4.72
   8  -2   6   38.83    5.28
  -8  -2   7  139.55    8.89
  -8  -2   7  141.66    5.06
  -8   2   7  154.45    4.80
   8  -2   7  151.62   10.68
  -8  -2   7  146.66    4.46
  -8  -2   8  118.89    4.79
  -8   2   8  121.05    4.36
   8  -2   8  125.70    9.95
  -8  -2   8  113.73    3.97
   8  -2   9  161.14   11.68
  -8  -2   9  163.43    5.65
  -8   2   9  162.63    5.21
  -8  -2   9  157.61    4.75
   8  -2  10   24.07    4.68
  -8   2  10   22.96    2.02
  -8  -2  10   23.65    2.66
  -8  -2  10   23.22    1.84
  -8  -2  11  129.07    5.37
  -8   2  11  133.13    4.86
  -8  -2  11  139.41    4.47
  -8  -2  12   13.58    2.24
  -8   2  12   16.42    1.73
  -8  -2  12   19.23    1.67
  -8  -2  13  220.90    6.52
  -8   2  13  213.45    6.11
  -8   2  14   32.48    2.38
  -8  -2  14   33.38    3.07
  -8  -2  15   58.08    3.65
  -8   2  15   59.65    3.10
  -8   2  16   35.04    2.24
  -8  -2  16   35.93    2.95
   8  -2  17    5.91    0.90
  -8   2  17    7.13    0.99
  -8   2  18    0.27    0.32
   8  -2  18    0.85    0.44
  -8   2  19    4.73    0.63
   8  -2  19    3.98    0.61
  -9  -2   0    0.52    0.77
  -9  -2  -1  110.81    7.59
  -9  -2   1  109.48    7.54
  -9  -2   2   -0.53    0.97
  -9  -2  -2   -1.36    1.46
  -9  -2   3   46.23    5.06
  -9  -2   3   48.81    2.70
  -9  -2  -3   48.97    5.07
  -9  -2  -4   17.97    3.08
   9  -2   4   18.81    3.91
  -9  -2   4   25.45    3.70
  -9  -2   4   20.00    1.67
  -9  -2  -4   20.06    1.74
  -9  -2  -5   84.67    3.54
  -9  -2   5   79.36    6.78
   9  -2   5   73.68    7.63
  -9  -2   5   79.12    3.39
  -9   2   5   78.66    3.35
  -9  -2  -5   72.99    6.34
  -9  -2   6   14.61    3.00
  -9  -2  -6   10.21    2.45
   9  -2   6   10.98    3.03
  -9  -2   6   15.85    1.55
  -9   2   6   15.00    1.55
  -9   2   7   36.35    2.43
  -9  -2   7   39.01    5.14
   9  -2   7   40.68    5.89
  -9  -2  -7   33.50    4.35
  -9  -2   7   38.94    2.42
  -9   2   8    0.46    0.52
  -9  -2  -8   -0.52    0.42
   9  -2   8    0.69    2.06
  -9  -2   8    0.05    0.45
   9  -2   9   47.21    6.50
  -9   2   9   45.78    2.83
  -9  -2   9   44.58    2.60
  -9  -2  10    6.93    1.07
  -9   2  10    7.30    1.21
  -9   2  11    7.45    1.24
  -9  -2  11    8.65    1.14
  -9   2  12  126.77    4.68
  -9  -2  12  128.04    4.22
  -9   2  13    9.43    1.30
  -9  -2  13   10.28    1.20
  -9   2  14  108.19    4.14
  -9   2  15  271.95    6.19
  -9   2  16    2.39    0.70
   9  -2  16    1.65    0.62
   9  -2  17   10.65    1.10
  -9   2  17   13.83    1.21
   9  -2  18    0.71    0.38
  -9   2  18    1.39    0.44
 -10  -2   0  257.13    6.39
 -10  -2   0  253.00   12.19
 -10  -2  -1  143.17    4.76
 -10  -2   1  145.30    4.82
 -10  -2  -1  143.53    9.14
 -10  -2   1  149.06    9.40
 -10  -2   2   21.44    3.74
 -10  -2   2   17.15    1.68
 -10  -2  -2   16.54    3.22
 -10   2   2   16.75    1.50
 -10  -2  -2   15.38    1.61
 -10  -2  -3    1.57    1.46
 -10  -2   3    1.83    1.29
 -10  -2  -3    3.39    0.80
 -10   2   3    2.89    0.65
 -10  -2   3    2.63    0.77
 -10  -2   4  197.80    5.58
 -10  -2   4  203.18    5.80
 -10  -2   4  200.53   11.30
 -10  -2  -4  205.21   11.08
 -10  -2  -4  206.42    5.68
  10  -2   4  202.19   13.40
 -10   2   4  195.31    5.34
 -10  -2  -5    2.09    1.12
 -10  -2   5    2.85    1.20
 -10  -2  -5    4.12    0.82
 -10  -2   5    4.28    0.91
 -10   2   5    5.03    0.94
 -10  -2   5    2.44    0.72
  10  -2   5    5.61    2.17
 -10  -2  -6    5.07    1.46
 -10  -2   6    2.67    0.76
 -10  -2   6    2.59    1.19
  10  -2   6    5.09    1.98
 -10   2   6    2.95    0.73
 -10   2   7    9.66    1.26
 -10  -2  -7    7.10    1.86
  10  -2   7   10.19    3.22
 -10  -2   7   11.52    1.40
 -10   2   8    2.98    0.80
 -10  -2   8    3.22    0.82
 -10  -2  -8    2.34    0.67
 -10  -2   9   21.65    1.85
 -10   2   9   15.54    1.68
 -10   2  10    9.68    1.32
 -10  -2  10   11.38    1.34
 -10  -2  11   64.77    3.07
 -10   2  11   68.98    3.40
 -10   2  12    1.48    0.66
 -10  -2  12    1.70    0.48
 -10  -2  13   25.58    1.78
 -10  -2  13   22.98    1.68
 -10   2  13   24.85    1.99
 -10  -2  14   27.03    1.66
 -10   2  14   25.83    1.91
 -10   2  15   42.50    2.28
  10  -2  16   22.86    1.53
 -10   2  16   26.12    1.66
  10  -2  17    9.64    0.89
 -10   2  17   13.18    1.06
 -10   2  18   13.78    0.87
 -11  -2   0    1.77    1.06
 -11  -2   0   -0.01    0.48
 -11  -2  -1    4.81    1.30
 -11  -2   1    5.88    2.03
 -11  -2  -1    4.47    0.96
 -11  -2   1    3.00    0.74
 -11  -2  -2   35.77    4.79
 -11  -2   2   32.88    4.76
 -11  -2   2   31.35    2.36
 -11   2   2   33.50    2.18
 -11  -2  -2   36.61    2.52
 -11  -2   3  288.00   13.90
 -11  -2   3  290.02    7.10
 -11  -2  -3  291.36    6.98
  11  -2   3  285.99   16.70
 -11   2   3  284.61    6.43
 -11  -2  -3  295.76   13.72
 -11  -2  -4   94.71    3.94
 -11  -2   4   96.14    4.11
 -11   2   4   93.55    3.78
 -11  -2  -5    1.14    0.50
 -11  -2   5    1.47    0.64
 -11   2   5    1.26    0.54
 -11  -2   6    6.61    1.13
 -11  -2   6    7.46    1.17
 -11   2   6    6.75    1.13
 -11  -2   7    8.28    1.24
 -11  -2   7    9.69    1.37
 -11   2   7    8.33    1.26
 -11  -2   8    8.22    1.20
 -11  -2   8    7.38    1.23
 -11  -2  -8    8.77    1.16
 -11   2   8    8.26    1.25
 -11  -2   9   39.20    2.55
 -11  -2   9   38.19    2.47
 -11   2   9   40.97    2.62
 -11  -2  10   95.59    3.84
 -11  -2  10   89.97    3.68
 -11   2  10   93.88    3.87
 -11  -2  11   97.07    3.73
 -11  -2  11   95.79    3.62
 -11   2  11   95.55    3.84
 -11  -2  12   80.22    3.15
 -11   2  12   80.44    3.39
 -11  -2  12   78.78    3.19
 -11  -2  13  181.54    4.40
 -11   2  13  179.92    4.84
 -11   2  14    0.57    0.41
  11  -2  15   76.92    2.63
 -11   2  15  100.94    3.14
 -11   2  16   25.75    1.42
 -11   2  17    7.10    0.64
 -12  -2   0   28.67    2.27
 -12  -2   1  172.43    5.54
 -12  -2  -1  177.75    5.56
 -12  -2   2   48.57    2.96
 -12   2   2   47.68    2.66
 -12  -2  -2   45.74    2.81
 -12  -2   3   57.65    3.25
 -12   2   3   57.37    2.94
 -12  -2  -3   56.49    3.08
 -12  -2   4   52.61    3.10
 -12   2   4   55.44    2.91
 -12  -2  -4   52.39    2.96
 -12  -2   5  244.62    6.56
 -12   2   5  233.64    6.05
 -12   2   6    8.04    1.15
 -12  -2   6    7.46    1.17
 -12  -2   7   67.37    3.39
 -12  -2  -7   68.28    3.25
 -12   2   7   64.36    3.19
 -12   2   8    7.53    1.17
 -12  -2   8    8.22    1.23
 -12  -2  -8    7.18    1.07
 -12  -2   9   72.67    3.34
 -12   2   9   71.99    3.28
 -12  -2  10    4.09    0.85
 -12   2  10    3.32    0.76
 -12  -2  11  121.41    3.91
 -12   2  11  122.09    4.02
 -12  -2  12   -0.03    0.33
 -12   2  12    0.62    0.45
 -12  -2  13   13.37    1.12
 -12   2  13   12.71    1.20
 -12   2  14   -0.54    0.41
 -12   2  15   46.69    1.84
 -13  -2   0   -0.19    0.56
 -13  -2  -1    1.29    0.74
 -13  -2   1    0.89    0.68
 -13  -2  -2    0.09    0.46
 -13  -2   2    0.21    0.53
 -13   2   2   -0.49    0.34
 -13  -2   3   17.64    1.81
 -13  -2  -3   16.82    1.66
 -13   2   4    1.94    0.57
 -13  -2   4    1.54    0.75
 -13  -2  -4    1.87    0.63
 -13  -2   5    1.55    0.70
 -13   2   5    1.66    0.61
 -13   2   6    3.16    0.78
 -13  -2   6    0.59    0.60
 -13  -2   7    4.82    0.94
 -13   2   7    5.68    0.95
 -13  -2  -7    4.89    0.86
 -13  -2  -8    7.59    0.96
 -13  -2   8    8.99    1.21
 -13   2   8    7.42    1.02
 -13  -2   9   24.38    1.83
 -13   2   9   23.07    1.73
 -13  -2  10   21.98    1.64
 -13   2  10   20.59    1.56
 -13  -2  11   14.79    1.25
 -13   2  11   15.10    1.30
 -13  -2  12   45.12    1.95
 -13   2  12   46.40    2.10
 -13   2  13   11.11    0.97
 -13   2  14   73.71    2.13
 -14  -2   0  444.76    8.21
 -14  -2  -1   25.95    1.99
 -14  -2   1   26.39    2.06
 -14  -2  -2   26.61    1.95
 -14  -2   2   23.88    1.98
 -14   2   3   14.98    1.37
 -14  -2   3   15.19    1.59
 -14   2   4   21.72    1.65
 -14  -2   4   21.95    1.87
 -14  -2   5   64.12    3.09
 -14   2   5   63.00    2.81
 -14  -2   6    0.28    0.50
 -14  -2  -6    0.43    0.39
 -14  -2   7   33.78    2.13
 -14  -2  -7   36.60    2.04
 -14  -2   8   12.85    1.24
 -14   2   8   13.98    1.26
 -14  -2   9    1.02    0.44
 -14   2   9    1.22    0.47
 -14   2  10    0.02    0.28
 -14  -2  10    0.22    0.28
 -14  -2  11    0.53    0.26
 -14   2  12   12.15    0.91
 -15  -2   0    0.08    0.41
 -15  -2  -1   70.29    2.92
 -15  -2   1   69.24    2.97
 -15  -2   2   -0.20    0.52
 -15  -2   3    1.60    0.62
 -15  -2   4    7.17    1.01
 -15   2   4    7.35    0.88
 -15  -2  -4    7.63    0.98
 -15  -2   5    5.80    0.92
 -15   2   5    5.22    0.75
 -15  -2  -5    6.66    0.91
 -15  -2   6    0.19    0.37
 -15   2   6    0.65    0.37
 -15  -2  -6    0.26    0.28
 -15  -2   7    9.04    0.98
 -15   2   7    8.47    0.87
 -15  -2  -7    7.43    0.72
 -15  -2   8    1.91    0.48
 -15   2   8    0.47    0.27
 -15  -2   9    0.32    0.32
 -15   2   9   -0.01    0.22
 -15   2  10    6.54    0.65
 -15  -2  10    6.46    0.61
 -16  -2   1   22.77    1.44
 -16  -2   2   13.42    1.13
 -16  -2  -2   14.34    1.21
 -16  -2   3    0.27    0.34
 -16  -2  -3   -0.42    0.40
 -16  -2   4    3.69    0.63
 -16  -2  -4    2.85    0.49
 -16  -2   5   20.07    1.27
 -16  -2  -5   18.50    1.09
 -16  -2   6    0.46    0.30
 -16  -2   7    0.25    0.22
 -17  -2   0    0.07    0.23
 -17  -2  -1   50.11    1.71
 -17  -2   1   49.91    1.76
 -17  -2   2    1.90    0.39
   0  -3   0    0.48    0.31
   0  -3   0    0.19    0.86
   0  -3   1    0.08    0.31
   0  -3   1    0.12    0.80
   0  -3  -1    0.04    0.86
   0  -3   2   -2.10    0.76
   0  -3   2    0.12    1.07
   0  -3   3    0.55    0.31
   0  -3   3    0.31    0.66
   0  -3   4    0.13    0.68
   0  -3   5   -0.48    0.69
   0  -3   6   -0.06    0.61
   0  -3   7   -0.14    1.11
   0  -3   8    0.24    0.68
   0  -3   9   -4.59    1.67
   0  -3  10   -1.90    1.17
   0  -3  11   -2.64    1.41
   0  -3  11    0.85    0.51
   0  -3  12   -1.21    1.07
   0  -3  12    0.09    0.50
   0  -3  13    0.03    0.46
   0  -3  13   -1.79    1.31
   0  -3  14   -0.40    0.61
   0  -3  15   -0.17    0.68
   0  -3  16   -0.15    0.69
   0  -3  17   -0.94    0.69
   0  -3  18   -0.27    0.66
   0  -3  19    0.38    0.51
   0  -3  20   -0.72    0.53
   0  -3  21    0.48    0.34
   1  -3   0    0.06    1.04
   1  -3   0   -0.25    0.46
  -1  -3   0   -0.69    0.96
   1  -3   1  205.89    6.02
   1  -3  -1  198.62    8.15
  -1  -3  -1  204.28    8.29
   1  -3  -1  189.66    4.00
  -1  -3   1  204.70    8.23
   1  -3   1  201.72    8.16
   1  -3   2  710.91   15.47
  -1  -3   2  702.17   11.90
  -1  -3   2  717.81   15.53
   1  -3   2  720.19   12.50
  -1  -3   3  132.95    4.44
  -1  -3   3  122.33    5.50
   1  -3   3  128.43    5.76
  -1  -3   4  281.82    6.25
  -1  -3   4  274.66    8.87
   1  -3   4  265.38    8.98
  -1  -3   5    0.31    0.30
   1  -3   5   -0.62    0.93
  -1  -3   5   -0.44    0.96
   1  -3   6  286.99   10.61
  -1  -3   6  289.61   10.62
   1  -3   7    1.82    1.39
  -1  -3   7    2.77    1.30
  -1  -3   8   38.05    4.33
   1  -3   8   33.02    4.04
   1  -3   9    1.07    1.09
  -1  -3   9   -0.26    0.87
  -1  -3  10  216.08   11.44
   1  -3  10  234.35   12.03
   1  -3  11    0.64    0.77
  -1  -3  11    0.66    0.43
   1  -3  11    0.72    0.45
  -1  -3  12  122.95    4.64
   1  -3  12  122.51    4.59
  -1  -3  12  109.79    8.92
   1  -3  12  114.59    9.27
  -1  -3  13  561.02   10.33
   1  -3  13  553.28   10.04
  -1  -3  13  577.05   21.40
   1  -3  13  555.51   21.13
  -1  -3  14  143.61    5.30
   1  -3  14  146.54    5.32
  -1  -3  15  154.38    5.57
   1  -3  15  157.26    5.57
  -1  -3  16   64.90    3.64
   1  -3  16   65.51    3.59
  -1  -3  17    6.03    1.21
   1  -3  17    6.38    1.18
  -1  -3  18    3.10    0.83
   1  -3  18    4.22    1.03
  -1  -3  19   10.51    1.30
   1  -3  19   11.27    1.35
  -1  -3  20   44.09    2.30
   1  -3  20   46.07    2.32
  -1  -3  21   27.66    1.58
   1  -3  21   28.12    1.57
   2  -3   0    7.05    1.17
  -2  -3   0    5.33    1.57
   2  -3   0    5.65    1.46
   2  -3   1  698.01   12.14
   2  -3  -1  705.91    9.85
   2  -3   1  661.66   14.74
  -2  -3  -1  694.28   15.19
   2  -3  -1  680.68   15.07
  -2  -3   1  710.69   15.31
  -2  -3   2  261.18    9.47
   2  -3   2  245.03    7.90
   2  -3   2  256.84    9.26
   2  -3  -2  253.13    5.10
   2  -3   3  271.39    8.86
  -2  -3   3  300.12    7.67
   2  -3   4 1717.14   23.73
  -2  -3   4 1719.70   22.83
  -2  -3   4 1735.04   18.32
   2  -3   5   51.81    4.47
  -2  -3   5   47.98    4.16
  -2  -3   5   56.83    3.29
  -2  -3   6   58.28    3.42
  -2  -3   6   57.23    4.79
   2  -3   6   59.57    4.95
   2  -3   7   15.64    2.79
  -2  -3   7   16.81    2.88
   2  -3   8  240.41   11.18
  -2  -3   8  244.48   10.97
   2  -3   9   17.19    3.25
  -2  -3   9   17.40    3.25
   2  -3  10   55.29    6.02
  -2  -3  10   67.93    6.42
  -2  -3  11   86.25    3.82
   2  -3  11   92.40    3.82
  -2  -3  11   80.06    7.39
   2  -3  11   80.23    7.53
   2  -3  12    5.73    1.97
  -2  -3  12    5.68    1.08
   2  -3  12    5.56    1.06
  -2  -3  13    1.19    0.75
   2  -3  13    1.31    0.64
  -2  -3  14  241.31    6.89
   2  -3  14  242.65    6.81
  -2  -3  15   85.72    4.17
   2  -3  15   83.26    4.04
  -2  -3  16   29.29    2.45
   2  -3  16   31.91    2.51
  -2  -3  17  106.90    4.47
   2  -3  17  113.15    4.54
   2  -3  18   30.97    2.33
  -2  -3  18   28.33    2.21
  -2  -3  19    3.12    0.78
   2  -3  19    4.39    0.96
  -2  -3  20    1.36    0.58
   2  -3  20    1.41    0.54
  -2   3  21    1.52    0.37
  -2  -3  21    1.30    0.60
   2  -3  21    0.93    0.43
   3  -3   0    0.71    0.88
  -3  -3   0   -0.40    0.69
   3  -3   0    0.34    0.54
   3  -3  -1  448.16   12.19
   3  -3   1  445.38   10.71
  -3  -3  -1  428.47   12.21
   3  -3  -1  448.27    9.54
  -3  -3   1  451.70   12.39
   3  -3   1  432.21   11.84
  -3  -3   2 1037.74   15.83
   3  -3  -2 1029.11   18.95
   3  -3   2 1029.37   17.20
   3  -3  -2 1037.25   13.75
  -3  -3  -2 1008.33   18.92
  -3  -3   3  121.96    5.44
   3  -3   3  111.06    6.09
   3  -3   4  299.73   10.55
  -3  -3   4  322.06    8.84
   3  -3   5  100.87    6.48
  -3  -3   5  104.62    5.11
  -3  -3   6   27.62    2.65
   3  -3   6   22.36    3.23
  -3  -3   7   51.40    3.71
   3  -3   7   52.38    5.11
   3  -3   8   23.83    3.70
   3  -3   9  463.44   16.79
   3  -3  10   63.47    6.55
  -3  -3  11   17.81    1.84
   3  -3  11   19.44    3.78
   3  -3  11   18.21    1.73
  -3  -3  12   70.74    3.64
   3  -3  12   70.93    3.52
   3  -3  12   61.92    7.01
  -3  -3  13  151.82    5.42
   3  -3  13  156.98    5.40
   3  -3  13  144.29   11.03
  -3  -3  14  389.10    8.79
   3  -3  14  375.04    8.52
  -3  -3  15    5.83    1.14
   3  -3  15    7.47    1.30
  -3  -3  16   47.53    3.04
   3  -3  16   48.17    3.04
  -3  -3  17   50.11    3.09
   3  -3  17   52.21    3.04
  -3  -3  18   61.25    3.17
   3  -3  18   57.95    3.04
  -3  -3  19    1.03    0.65
   3  -3  19    1.36    0.62
  -3  -3  20   26.61    1.81
   3  -3  20   26.10    1.66
  -3   3  21    8.89    0.74
   3  -3  21    9.56    0.84
  -3  -3  21    9.33    1.10
   4  -3   0  208.64    8.23
   4  -3   0  214.99    8.10
  -4  -3   0  230.61    8.72
   4  -3  -1  266.78    9.50
  -4  -3  -1  282.82    9.75
   4  -3   1  279.40    9.52
   4  -3   1  288.07    9.54
  -4  -3   1  288.23    9.77
  -4  -3   2 1343.45   19.81
  -4  -3  -2 1385.04   22.03
   4  -3  -2 1334.56   21.59
   4  -3   2 1338.14   21.69
   4  -3   3  134.44    7.16
  -4  -3   3  133.04    6.27
  -4  -3   4    1.42    0.68
   4  -3   4    0.66    1.06
   4  -3   5  568.30   16.06
  -4  -3   5  558.78   12.97
   4  -3   6   12.28    2.47
  -4  -3   6   15.65    2.17
  -4  -3   7  251.34    9.03
   4  -3   7  239.01   11.57
   4  -3   8   61.63    6.14
   4  -3   9    1.07    1.42
  -4  -3  10   42.98    2.67
   4  -3  10   44.44    5.73
   4  -3  11   -1.67    1.32
  -4  -3  11    0.18    0.45
  -4  -3  12  138.69    5.16
   4  -3  12  170.44   11.96
  -4  -3  13    0.56    0.70
   4  -3  13    0.04    0.60
  -4  -3  14   -0.07    0.63
   4  -3  14    1.25    0.69
  -4  -3  15   20.72    2.10
   4  -3  15   23.44    2.15
  -4  -3  16    1.77    0.79
   4  -3  16   -0.02    0.58
  -4  -3  17    9.79    1.43
   4  -3  17   11.59    1.44
  -4  -3  18   28.90    2.20
   4  -3  18   27.42    2.01
  -4  -3  19   29.78    2.09
   4  -3  19   31.03    1.97
  -4   3  20    5.46    0.73
  -4  -3  20    6.76    1.20
   4  -3  20    5.45    0.76
   5  -3   0   -1.34    0.79
  -5  -3   0   -0.06    0.53
   5  -3   1   40.86    4.01
  -5  -3  -1   36.67    3.54
   5  -3  -1   38.93    3.64
  -5  -3   1   36.84    3.62
  -5  -3   2    0.80    0.62
  -5  -3  -2    0.46    0.69
   5  -3   2    0.05    0.73
   5  -3  -2   -0.34    0.61
   5  -3  -3  545.08   14.25
   5  -3   3  545.36   15.57
  -5  -3  -3  552.09   14.43
  -5  -3   3  533.40   13.65
  -5  -3   4    5.96    1.44
   5  -3   4    5.00    1.52
  -5  -3   5    1.90    0.96
   5  -3   5   -0.15    0.97
  -5  -3   6    1.91    1.06
   5  -3   6   -1.29    1.57
  -5  -3   7   55.35    4.68
   5  -3   7   54.36    5.82
   5  -3   8   30.06    4.58
   5  -3   9  342.61   15.74
  -5  -3   9  352.07    7.74
   5  -3  10  331.67   16.05
  -5  -3  10  343.33    7.93
  -5  -3  11   23.93    2.19
   5  -3  11   16.18    3.47
  -5  -3  12  109.93    4.66
   5  -3  12  111.36    9.89
  -5  -3  13  164.90    5.80
   5  -3  13  168.04    5.60
  -5  -3  14   46.63    3.12
   5  -3  14   53.02    3.15
  -5  -3  15    9.48    1.48
   5  -3  15   11.65    1.48
  -5  -3  16   33.15    2.57
   5  -3  16   33.87    2.43
  -5  -3  17   33.63    2.58
   5  -3  17   30.71    2.19
  -5  -3  18    9.50    1.57
   5  -3  18    6.68    1.00
   5  -3  19   24.53    1.63
  -5   3  19   24.72    1.61
  -5  -3  19   25.46    2.06
  -5  -3  20   31.99    1.98
   5  -3  20   30.96    1.56
  -5   3  20   32.36    1.55
  -6  -3   0    4.89    1.41
  -6  -3  -1 1036.18   18.13
   6  -3  -1  967.54   17.50
   6  -3   1  955.65   21.66
  -6  -3   1 1024.67   20.23
   6  -3  -2  285.73    9.63
  -6  -3  -2  292.96    9.96
   6  -3   2  279.73   11.87
  -6  -3   2  287.99   10.76
  -6  -3   3   24.20    3.19
   6  -3   3   29.26    4.01
   6  -3  -3   23.54    2.89
  -6  -3  -3   23.83    2.96
   6  -3  -4  369.22   11.91
   6  -3   4  368.60   14.26
  -6  -3  -4  390.37   12.37
  -6  -3   4  377.33   12.50
   6  -3   5   90.37    7.27
   6  -3  -5  101.78    6.55
  -6  -3   5   93.90    6.31
  -6  -3   6  269.56   10.85
   6  -3   6  260.41   12.79
  -6  -3   7  178.15    8.99
   6  -3   7  172.94   10.86
  -6  -3   8  415.46   14.28
  -6  -3   8  466.56    8.91
   6  -3   8  417.63   17.61
  -6  -3   9   39.72    2.73
  -6  -3  -9   38.73    2.31
   6  -3   9   45.73    5.97
  -6  -3  10    9.94    1.56
  -6  -3 -10    9.60    1.20
   6  -3  10    7.56    2.34
  -6  -3  11  281.54    7.53
   6  -3  11  289.07   15.78
  -6  -3  12   69.88    3.80
  -6  -3  13   40.48    2.99
  -6  -3  14   81.25    4.12
   6  -3  14   83.82    3.88
  -6  -3  15   48.92    3.23
   6  -3  15   46.58    2.82
  -6  -3  16    0.84    1.36
   6  -3  16   -0.46    0.58
  -6   3  17    1.20    0.63
  -6  -3  17    0.49    1.50
   6  -3  17    0.25    0.52
  -6   3  18    1.60    0.52
  -6  -3  18    0.81    1.60
   6  -3  18    2.71    0.62
  -6   3  19   31.30    1.67
   6  -3  19   28.23    1.63
  -6  -3  19   32.71    2.32
  -6   3  20   64.41    1.95
  -7  -3   0    1.50    1.41
  -7  -3  -1  238.98   10.45
  -7  -3   1  262.82   11.00
   7  -3   2   88.90    7.33
  -7  -3   2   81.85    6.16
   7  -3   3   43.07    5.20
  -7  -3   3   32.71    3.94
  -7  -3   4   24.54    3.42
   7  -3   4   26.04    4.07
  -7  -3   5    6.19    1.89
   7  -3   5    1.02    0.80
  -7  -3   6  108.16    7.40
  -7  -3   6  108.22    4.57
   7  -3   6  107.83    8.67
  -7  -3   7   11.25    2.57
  -7  -3   7   14.26    2.14
   7  -3   7   11.65    2.90
  -7  -3  -7   12.62    1.45
   7  -3   8    3.92    2.05
  -7  -3   8    5.65    1.65
  -7  -3  -8    5.51    0.94
  -7  -3   9   50.23    3.44
   7  -3   9   51.15    6.63
  -7  -3  -9   50.04    2.74
   7  -3  10   63.20    7.52
  -7  -3  10   56.30    3.58
  -7  -3 -10   55.71    2.81
  -7  -3  11    5.02    1.87
  -7  -3  12   64.44    3.99
  -7  -3  13   35.40    3.22
  -7  -3  14    1.33    2.02
   7  -3  14    0.90    0.47
  -7   3  15    1.82    0.72
  -7  -3  15    1.89    2.02
   7  -3  15    1.58    0.54
  -7   3  16   14.26    1.47
  -7  -3  16   13.21    2.50
   7  -3  16   11.57    1.26
  -7   3  17    3.53    0.77
  -7  -3  17    3.03    2.11
   7  -3  17    2.60    0.60
  -7   3  18    8.51    0.96
   7  -3  18    8.05    0.89
   7  -3  19    8.34    0.77
  -7   3  19   10.47    0.89
  -8  -3   0  958.50   22.43
  -8  -3   1  467.58   15.56
  -8  -3  -1  434.69   15.15
   8  -3   2   53.49    6.17
  -8  -3  -2   52.90    5.30
  -8  -3   2   49.86    5.12
   8  -3   3   74.93    7.30
  -8  -3  -3   91.84    3.65
  -8  -3  -3   88.90    6.88
  -8  -3   3   82.54    6.70
  -8  -3   4    6.98    2.08
  -8  -3  -4    5.74    0.96
  -8  -3   4    4.73    0.95
   8  -3   4    4.59    1.80
  -8  -3   5   15.22    3.04
  -8  -3   5   17.94    1.67
   8  -3   5   16.89    3.59
  -8  -3   6   13.43    2.71
  -8  -3   6   14.19    1.47
  -8   3   6   16.25    1.55
  -8  -3  -6   15.69    1.61
   8  -3   6   14.21    3.10
  -8   3   7    0.87    0.49
  -8  -3   7    0.14    1.08
  -8  -3   7   -0.03    0.29
  -8  -3   7    1.14    0.62
  -8  -3  -7   -0.48    0.49
  -8  -3   8  219.80    6.97
  -8  -3   8  218.07    5.70
   8  -3   8  206.80   13.37
  -8  -3  -8  238.21    6.29
  -8   3   8  212.69    5.86
   8  -3   9   14.12    3.56
  -8  -3   9    8.25    2.64
  -8  -3  -9   12.87    1.45
  -8   3   9   14.96    1.66
  -8  -3  10  100.61    5.07
  -8  -3 -10  104.01    3.91
  -8   3  10   92.78    4.00
  -8  -3  11   32.23    3.64
  -8   3  11   28.19    2.24
  -8   3  12   14.67    1.66
  -8  -3  12   12.37    3.00
  -8  -3  13  122.60    5.56
  -8   3  13  127.30    4.61
  -8   3  14    2.14    0.76
  -8  -3  14    0.28    2.74
   8  -3  14    1.28    0.50
  -8   3  15   12.57    1.41
   8  -3  15   12.62    1.38
  -8  -3  15   10.00    2.71
   8  -3  16   32.27    1.96
  -8   3  16   35.78    2.13
   8  -3  17   13.09    1.15
  -8   3  17   11.65    1.15
   8  -3  18    7.83    0.74
  -8   3  18   11.14    0.99
  -9  -3   0    0.51    1.20
  -9  -3   0   -0.53    0.61
  -9  -3  -1    6.55    1.99
  -9  -3  -1    7.55    1.09
  -9  -3   1    7.16    1.09
  -9  -3   1    5.72    1.86
  -9  -3  -2   13.80    2.87
  -9  -3   2   11.69    2.65
  -9  -3   2   10.81    1.34
   9  -3   2   13.53    3.03
  -9  -3  -2   14.58    1.54
  -9  -3   3  243.52    6.18
  -9  -3  -3  246.10    6.26
  -9  -3  -3  243.51   12.10
  -9  -3   3  241.59   12.07
  -9  -3   4   51.99    5.80
  -9  -3   4   49.19    2.84
   9  -3   4   44.52    6.03
  -9  -3  -4   51.40    2.91
  -9  -3  -4   49.50    5.55
  -9  -3  -5   20.75    3.54
  -9  -3   5   18.82    3.42
  -9  -3   5   20.10    1.85
   9  -3   5   15.35    3.27
  -9   3   5   19.37    1.66
  -9   3   6    4.34    0.83
  -9  -3  -6    3.35    1.58
  -9  -3   6    5.52    1.82
   9  -3   6    6.38    2.32
  -9  -3   6    4.16    0.88
  -9  -3  -6    3.86    0.90
  -9   3   7    0.19    0.49
  -9  -3   7    1.31    1.04
  -9  -3   7    1.47    0.69
  -9  -3  -7   -0.09    0.55
  -9  -3   8   86.43    3.72
  -9  -3  -8   93.31    4.05
  -9   3   8   85.24    3.74
  -9  -3   9   48.45    2.76
  -9  -3  -9   52.62    2.95
  -9   3   9   45.36    2.78
  -9   3  10    5.89    1.03
  -9  -3  10    5.12    0.90
  -9  -3 -10    5.85    0.95
  -9   3  11   25.15    2.07
  -9   3  12   -0.43    0.67
  -9   3  13   21.22    1.87
  -9   3  14    2.46    0.74
   9  -3  14    2.80    0.63
   9  -3  15   61.48    2.61
  -9   3  15   71.43    2.97
  -9   3  16    2.32    0.62
  -9   3  17  106.40    2.97
  -9   3  18  119.99    2.65
 -10  -3   0   39.24    2.59
 -10  -3   0   41.09    5.18
 -10  -3  -1   35.40    4.82
  10  -3   1   37.27    5.60
 -10  -3  -1   38.65    2.62
 -10  -3   1   39.46    5.09
 -10  -3   1   35.98    2.48
 -10  -3   2  483.92    9.02
  10  -3   2  443.33   19.49
 -10  -3  -2  468.87    8.94
 -10  -3  -2  500.76   17.98
 -10  -3   2  482.65   17.76
 -10  -3   3  238.12    6.33
 -10  -3  -3  239.60    6.35
 -10  -3  -3  244.47   12.62
 -10  -3   3  245.39   12.76
 -10  -3  -4   16.99    3.39
 -10  -3   4   15.44    1.64
 -10  -3   4   17.58    3.53
 -10  -3  -4   12.94    1.50
  10  -3   4   15.83    3.62
 -10  -3   5    0.52    0.69
 -10   3   5    0.94    0.46
 -10  -3   6    2.75    0.74
 -10  -3  -6    2.51    0.79
 -10   3   6    2.13    0.66
 -10   3   7    2.29    0.69
 -10  -3   7    1.62    0.67
 -10  -3  -7    1.38    0.71
 -10  -3   8  166.25    5.24
 -10  -3  -8  182.74    5.59
 -10   3   8  168.05    5.16
 -10  -3   9   17.88    1.67
 -10  -3  -9   20.88    1.87
 -10   3   9   16.86    1.69
 -10  -3  10   25.11    1.90
 -10  -3 -10   26.25    1.88
 -10   3  10   22.74    1.91
 -10   3  11   -0.13    0.58
 -10   3  12    1.08    0.54
 -10   3  13    3.71    0.77
 -10   3  14   37.27    2.11
 -10   3  15    1.60    0.51
 -10   3  16   54.91    2.13
 -10   3  17    0.07    0.21
 -11  -3   0   -0.21    0.59
 -11  -3  -1    7.92    1.22
 -11  -3   1    7.84    1.22
 -11  -3  -2  281.18    7.00
 -11  -3   2  287.99    7.13
 -11  -3  -3    4.79    1.01
 -11  -3   3    5.95    1.08
 -11  -3   4  238.05    6.43
 -11  -3   5   18.19    1.80
 -11   3   5   20.87    1.76
 -11  -3   6   29.71    2.25
 -11  -3  -6   31.92    2.37
 -11   3   6   32.36    2.20
 -11  -3   7   -0.07    0.40
 -11  -3  -7    0.48    0.48
 -11   3   7    0.53    0.43
 -11  -3   8   28.46    2.12
 -11  -3  -8   29.74    2.20
 -11   3   8   29.42    2.10
 -11  -3   9   57.93    2.91
 -11  -3  -9   62.52    2.98
 -11   3   9   57.08    2.89
 -11  -3  10   82.52    3.29
 -11  -3 -10   84.43    3.17
 -11   3  10   86.62    3.48
 -11  -3  11   51.82    2.44
 -11   3  11   51.62    2.62
 -11   3  12  203.94    4.95
 -11   3  13   25.41    1.67
 -11   3  14    3.72    0.61
 -11   3  15   17.99    1.20
 -11   3  16   19.09    1.03
 -12  -3   0  196.42    5.86
 -12  -3  -1  129.02    4.72
 -12  -3   1  134.05    4.85
 -12  -3  -2   28.28    2.23
 -12  -3   2   25.98    2.17
 -12  -3  -3   50.33    2.94
 -12  -3   3   52.83    3.04
 -12  -3   4    7.85    1.24
 -12  -3   5    8.67    1.24
 -12  -3  -5    9.45    1.34
 -12   3   5    9.84    1.16
 -12  -3   6    1.75    0.64
 -12  -3  -6    2.51    0.77
 -12   3   6    1.81    0.55
 -12  -3   7    1.39    0.60
 -12  -3  -7    2.25    0.79
 -12   3   7    1.29    0.52
 -12  -3   8   75.86    3.28
 -12  -3  -8   82.00    3.39
 -12   3   8   78.01    3.19
 -12  -3   9    0.31    0.41
 -12  -3  -9   -0.07    0.31
 -12   3   9   -0.03    0.44
 -12   3  10   16.71    1.42
 -12  -3  10   17.28    1.42
 -12  -3  11    1.44    0.41
 -12   3  11    2.59    0.63
 -12   3  12    1.19    0.40
 -12   3  13   11.78    1.00
 -12   3  14   18.44    1.12
 -13  -3   0   -0.76    0.69
 -13  -3   1   56.70    3.06
 -13  -3  -1   51.70    2.92
 -13  -3  -2  200.49    5.61
 -13  -3   2  208.80    5.82
 -13  -3   3   52.77    2.94
 -13  -3  -4  312.62    7.06
 -13  -3   4  326.14    7.09
 -13  -3   5    2.50    0.77
 -13  -3  -5    1.98    0.65
 -13  -3  -6  165.48    4.89
 -13   3   6  157.87    4.24
 -13  -3   6  157.31    4.73
 -13  -3   7    2.53    0.70
 -13  -3  -7    2.91    0.72
 -13   3   7    1.98    0.49
 -13  -3   8   11.05    1.19
 -13  -3  -8   11.05    1.16
 -13   3   8   11.28    1.12
 -13  -3   9    0.91    0.49
 -13  -3  -9    0.22    0.29
 -13   3   9    0.64    0.42
 -13  -3  10    7.45    0.84
 -13   3  10    8.66    0.94
 -13   3  11   19.05    1.26
 -13   3  12   58.81    1.99
 -14  -3   0    5.13    0.95
 -14  -3   1    6.93    1.09
 -14  -3   2   82.76    3.39
 -14  -3  -3   30.89    2.12
 -14  -3   3   29.50    2.04
 -14  -3  -4   15.84    1.50
 -14  -3   4   16.15    1.51
 -14  -3   5   12.09    1.28
 -14  -3  -5   13.03    1.34
 -14  -3   6    1.19    0.45
 -14   3   6    1.28    0.36
 -14  -3   7    0.64    0.35
 -14  -3  -7    0.86    0.43
 -14  -3   8   30.14    1.68
 -14  -3  -8   31.05    1.53
 -14  -3   9    1.24    0.37
 -15  -3   0   -0.30    0.42
 -15  -3  -1    4.05    0.77
 -15  -3  -2  124.38    3.80
 -15  -3   2  115.92    3.53
 -15  -3   3    6.40    0.87
 -15  -3  -3    6.75    0.91
 -15  -3  -4  133.39    3.71
 -15  -3   4  127.35    3.56
 -15  -3   5    6.35    0.81
 -15  -3  -5    5.33    0.71
 -15  -3   5    5.33    0.74
 -15  -3   6    1.75    0.44
 -15  -3  -6    2.00    0.44
 -15  -3   6    2.24    0.43
 -15  -3  -7    7.30    0.64
 -15  -3   7   12.81    0.97
 -15  -3   8    8.46    0.71
 -16  -3   0  109.46    3.02
 -16  -3  -1   22.67    1.39
 -16  -3   1   24.91    1.43
 -16  -3  -2   16.67    1.15
 -16  -3   2   16.48    1.16
 -16  -3  -3    2.20    0.44
 -16  -3   3    1.56    0.38
 -16  -3  -4    8.25    0.71
 -16  -3   4    8.01    0.70
   0  -4   0 2963.22   37.55
   0  -4   1   86.41    6.37
   0  -4  -1   82.38    6.29
   0  -4  -2  252.86   11.14
   0  -4   2  273.64    8.12
   0  -4   2  270.67   11.41
   0  -4   3  352.12   10.24
   0  -4  -3  329.43   13.11
   0  -4   4  392.01   11.74
   0  -4   5  175.73    8.39
   0  -4   6    4.35    1.52
   0  -4   7   39.39    4.58
   0  -4   8   17.40    3.22
   0  -4   9   17.86    3.28
   0  -4  10  103.16    4.12
   0  -4  10   93.27    7.93
   0  -4  11   -0.31    0.54
   0  -4  11   -0.51    2.09
   0  -4  12  656.42   10.93
   0  -4  12  664.97   23.17
   0  -4  13    2.52    0.91
   0  -4  14  739.18   11.87
   0  -4  15   17.43    1.85
   0  -4  16   86.70    3.93
   0  -4  17    6.69    1.15
   0  -4  18    8.08    1.12
   0  -4  19    0.44    0.39
   0  -4  20    3.37    0.65
  -1  -4   0   -0.43    1.35
   1  -4   0   -0.85    1.10
  -1  -4  -1  148.37    8.54
   1  -4  -1  153.87    8.62
  -1  -4   1  143.30    8.24
   1  -4   1  161.32    8.81
   1  -4   2  601.35   12.38
  -1  -4  -2  591.78   17.21
   1  -4  -2  588.87   17.17
  -1  -4   2  592.89   17.08
   1  -4   3    0.90    0.72
   1  -4  -3   -0.78    1.29
  -1  -4  -3    0.95    0.84
  -1  -4   3    0.30    0.54
  -1  -4   4  486.62   13.06
   1  -4   4  486.62   13.28
   1  -4   5    0.48    0.54
  -1  -4   5   -0.23    0.96
  -1  -4   6  174.13    8.86
   1  -4   6  168.40    8.82
  -1  -4   7  102.67    7.31
   1  -4   7  101.86    7.38
  -1  -4   8  210.69   10.98
   1  -4   8  207.16   11.03
  -1  -4  -9   60.87    2.73
  -1  -4   9   52.05    5.78
   1  -4   9   55.16    5.99
  -1  -4  10  145.26    4.94
   1  -4  10  141.28    4.72
  -1  -4 -10  147.59    4.28
  -1  -4  10  149.06   10.21
   1  -4  10  141.35   10.08
  -1  -4  11   31.60    2.41
   1  -4  11   34.34    2.44
  -1  -4  11   35.15    5.11
   1  -4  11   34.00    4.99
  -1  -4  12  860.08   12.63
   1  -4  12  837.05   12.26
   1  -4  13   57.72    3.29
  -1  -4  13   56.36    3.32
  -1  -4  14   -0.15    0.55
   1  -4  14   -0.27    0.57
  -1  -4  15  104.67    4.46
   1  -4  15  101.80    4.36
  -1  -4  16   37.75    2.64
   1  -4  16   35.78    2.51
  -1  -4  17   -0.32    0.62
   1  -4  17    1.35    0.65
  -1  -4  18  245.63    5.86
   1  -4  18  240.40    5.65
  -1  -4  19    0.29    0.44
   1  -4  19    0.21    0.38
  -1  -4  20  202.80    4.08
   1  -4  20  197.44    3.94
  -2  -4   0   56.01    5.24
   2  -4   0   53.35    5.11
   2  -4  -1   63.92    5.53
  -2  -4  -1   64.71    5.60
  -2  -4   1   62.34    5.45
   2  -4   1   65.01    5.52
   2  -4  -2   62.20    5.56
  -2  -4  -2   72.58    6.06
   2  -4   2   74.41    4.61
  -2  -4  -3   20.02    3.22
   2  -4   3   20.02    2.62
   2  -4  -3   18.46    3.22
  -2  -4   3   19.56    2.18
   2  -4   4   10.38    2.17
   2  -4   5  159.36    8.33
   2  -4   6   77.99    6.13
   2  -4   7   17.12    3.02
   2  -4   8    1.65    0.67
  -2  -4   9   52.00    2.89
  -2  -4  -9   54.94    2.63
   2  -4   9   50.46    5.75
  -2  -4 -10    0.59    0.34
  -2  -4  10    0.28    0.47
   2  -4  10    1.18    0.53
  -2  -4 -11   -0.86    0.53
  -2  -4  11   -0.18    0.67
   2  -4  11   -0.23    0.55
  -2  -4  12  223.73    6.48
   2  -4  12  223.77    6.26
  -2  -4  13   23.47    2.18
   2  -4  13   24.35    2.14
  -2  -4  14   81.83    3.98
   2  -4  14   77.29    3.80
  -2  -4  15    4.86    0.98
   2  -4  15    4.23    0.89
  -2  -4  16   39.76    2.66
   2  -4  16   39.81    2.59
  -2  -4  17   -0.65    0.73
   2  -4  17    0.68    0.56
  -2  -4  18    4.03    0.87
   2  -4  18    5.50    0.86
  -2  -4  19    2.57    0.78
   2  -4  19    3.42    0.68
  -2  -4  20   60.48    2.27
   2  -4  20   57.61    2.02
  -3  -4   0    0.61    0.89
   3  -4   0    0.17    0.73
  -3  -4  -1   20.61    3.25
   3  -4  -1   18.55    3.14
  -3  -4   1   18.12    3.02
   3  -4   1   15.62    2.71
   3  -4   2  230.69    8.80
  -3  -4  -2  218.25   10.62
   3  -4  -2  229.71   10.83
  -3  -4   2  227.26    8.37
   3  -4   3   61.19    4.84
  -3  -4  -3   65.03    5.93
   3  -4  -3   62.36    5.70
  -3  -4   3   74.55    4.73
   3  -4   4   34.42    3.90
  -3  -4  -4   26.79    3.86
   3  -4  -4   28.82    4.04
  -3  -4   4   33.13    3.07
   3  -4   5   38.43    4.25
   3  -4   6  749.70   19.84
   3  -4   7   21.67    3.68
  -3  -4  -8  123.90    4.02
   3  -4   8  113.07    8.50
   3  -4   9   13.30    3.18
  -3  -4  -9   12.68    1.28
  -3  -4   9   13.16    1.54
  -3  -4  10  137.85    4.95
  -3  -4 -10  134.27    4.18
   3  -4  10  145.25   10.49
  -3  -4  11   79.68    3.88
   3  -4  11   80.78    3.63
  -3  -4 -11   75.55    3.14
   3  -4  11   77.00    7.82
  -3  -4  12  131.57    5.06
   3  -4  12  133.88    4.82
  -3  -4  13  273.71    7.37
   3  -4  13  286.35    7.14
  -3  -4  14    4.32    1.10
   3  -4  14    4.11    0.94
  -3  -4  15   83.89    4.03
   3  -4  15   83.95    3.83
  -3  -4  16   93.83    4.11
   3  -4  16   94.77    3.92
  -3  -4  17    2.17    0.94
   3  -4  17    2.11    0.63
  -3  -4  18  114.80    3.94
   3  -4  18  108.53    3.57
   3  -4  19   15.68    1.26
  -3  -4  19   15.50    1.54
  -3  -4  20  127.38    3.18
  -3   4  20  131.30    2.94
  -4  -4   0   33.60    4.09
   4  -4   0   28.50    3.82
   4  -4   1  245.55    9.17
  -4  -4  -1  223.48   10.67
   4  -4  -1  217.87   10.29
  -4  -4  -2   60.74    5.64
   4  -4   2   59.93    4.81
   4  -4  -2   58.89    5.47
  -4  -4   2   62.41    4.79
   4  -4   3  173.15    8.67
  -4  -4  -3  156.19    9.11
   4  -4  -3  155.46    9.21
  -4  -4   3  166.95    7.70
  -4  -4  -4   31.89    4.28
   4  -4  -4   29.56    4.10
   4  -4   4   26.70    3.61
  -4  -4   4   29.47    3.25
   4  -4   5   56.19    5.54
  -4  -4  -5   54.83    5.79
   4  -4  -5   50.58    5.54
  -4  -4   5   61.01    4.62
   4  -4   6  123.44    8.42
   4  -4   7    8.74    2.20
  -4  -4   8  698.12   10.89
  -4  -4  -8  708.87    9.92
   4  -4   8  697.89   21.93
  -4  -4   9   25.87    2.22
  -4  -4  -9   27.79    1.98
   4  -4   9   29.66    4.69
  -4  -4  10   89.12    4.10
  -4  -4 -10   90.19    3.53
   4  -4  10  101.00    8.96
  -4  -4  11   82.63    4.06
   4  -4  11   85.81    3.75
  -4  -4 -11   87.75    3.42
   4  -4  11   87.19    8.57
  -4  -4  12  141.51    5.32
   4  -4  12  149.89    5.02
  -4  -4 -12  153.97    4.45
  -4  -4  13    2.46    0.83
   4  -4  13    3.27    0.84
  -4  -4  14  392.84    8.75
   4  -4  14  382.77    8.07
  -4  -4  15    2.20    1.01
   4  -4  15    1.53    0.65
  -4  -4  16   27.93    2.34
   4  -4  16   26.74    2.03
  -4  -4  17    3.01    1.17
   4  -4  17    2.40    0.62
  -4  -4  18   28.03    2.17
   4  -4  18   25.56    1.67
   4  -4  19   14.25    1.06
  -4  -4  19   14.54    1.70
  -4   4  19   15.77    1.17
  -5  -4   0   -2.37    1.21
  -5  -4   1   -0.04    1.13
   5  -4   1    0.86    0.87
  -5  -4  -1    1.42    1.09
   5  -4  -1    1.51    1.32
   5  -4   2  181.48    9.12
  -5  -4  -2  176.47    9.50
   5  -4  -2  175.54    9.45
  -5  -4   2  181.60    8.70
   5  -4   3   42.07    4.56
  -5  -4  -3   49.15    5.18
   5  -4  -3   46.00    4.93
  -5  -4   3   45.51    4.38
   5  -4   4  193.38   10.26
  -5  -4  -4  179.15    9.92
   5  -4  -4  189.36   10.27
  -5  -4   4  183.72    8.72
   5  -4   5    0.45    0.50
  -5  -4   5    1.87    1.06
   5  -4  -5   -0.08    0.85
  -5  -4  -5    1.40    1.34
  -5  -4   6    7.69    1.43
  -5  -4  -6    8.60    1.14
  -5  -4  -6    4.76    1.64
   5  -4  -6    7.47    2.20
   5  -4   6    7.65    2.35
   5  -4   7   44.54    5.52
  -5  -4   7   43.14    2.83
   5  -4   7   42.74    2.58
  -5  -4  -7   44.21    2.57
  -5  -4   8   40.02    2.77
  -5  -4  -8   43.29    2.57
   5  -4   8   34.50    4.88
  -5  -4   9   -0.49    0.84
   5  -4   9   -0.84    1.05
  -5  -4  -9    0.35    0.34
  -5  -4 -10   16.98    1.59
   5  -4  10   13.18    3.36
  -5  -4  10   17.30    2.04
  -5  -4  11   14.00    1.83
  -5  -4 -11   12.39    1.28
  -5  -4  12  214.79    6.66
   5  -4  12  216.64    5.97
  -5  -4 -12  226.12    5.41
  -5  -4  13   61.72    3.62
   5  -4  13   64.89    3.25
   5  -4  14   29.53    2.14
  -5  -4  14   26.44    2.54
   5  -4  15   29.42    2.12
  -5  -4  15   30.32    2.63
   5  -4  16   16.81    1.51
  -5  -4  16   17.61    2.27
  -5  -4  17    2.51    1.59
   5  -4  17    5.31    0.83
  -5   4  18    3.48    0.70
  -5  -4  18    4.35    1.69
   5  -4  18    3.54    0.62
  -5   4  19   -0.36    0.33
  -6  -4   0 1445.21   26.52
   6  -4   1  227.76   10.58
  -6  -4   1  199.16    9.81
  -6  -4   2    2.25    1.12
   6  -4   2   -0.07    1.20
  -6  -4   3    3.00    1.38
   6  -4   3    3.69    1.29
  -6  -4   4    3.12    1.05
   6  -4   4    4.56    1.42
  -6  -4  -4    2.87    0.68
  -6  -4   5   22.33    3.30
   6  -4   5   22.70    1.84
   6  -4   5   24.96    4.09
  -6  -4   5   26.32    2.57
  -6  -4  -5   28.04    2.12
  -6  -4   6   67.10    5.66
  -6  -4   6   65.14    3.70
   6  -4   6   68.83    3.21
   6  -4   6   63.64    6.69
  -6  -4  -6   67.71    3.30
   6  -4   7   13.68    1.46
  -6  -4   7   16.44    2.50
  -6  -4  -7   14.30    1.51
   6  -4   7   14.28    3.24
   6  -4   8  340.22   16.54
  -6  -4   8  340.35    8.22
  -6  -4  -8  340.97    7.42
  -6  -4   9   11.70    2.21
  -6  -4  -9   11.10    1.39
   6  -4   9    7.78    2.46
  -6  -4  10   81.97    4.34
  -6  -4 -10   77.59    3.39
  -6  -4 -11   24.78    1.87
  -6  -4  11   29.89    3.01
  -6  -4  12   95.48    4.66
  -6  -4 -12  101.56    3.61
  -6  -4  13    3.86    2.00
   6  -4  14   51.92    2.74
  -6  -4  14   56.69    3.93
   6  -4  15   28.40    1.92
  -6  -4  15   28.68    3.05
  -6  -4  16  134.28    4.90
   6  -4  16  124.44    3.78
  -6  -4  17   19.04    2.51
  -6   4  17   20.55    1.53
  -6   4  18   11.38    1.02
  -6   4  19    2.05    0.39
  -7  -4   0    0.09    0.71
  -7  -4   0   -0.41    0.41
  -7  -4  -1    9.36    2.40
  -7  -4   1   10.14    2.28
  -7  -4  -1   12.94    1.39
  -7  -4   1   12.28    1.34
   7  -4  -2  503.66    9.10
   7  -4   2  493.63   17.57
  -7  -4  -2  530.21    8.67
  -7  -4   2  503.93    8.28
  -7  -4   2  506.90   16.52
  -7  -4   3    5.49    1.72
  -7  -4   3    8.05    1.05
   7  -4  -3    7.68    1.16
  -7  -4  -3   10.23    1.32
  -7  -4   4    0.35    1.04
   7  -4   4    0.74    0.44
  -7  -4   4   -0.74    0.53
   7  -4  -4    0.01    0.44
   7  -4   4    1.19    1.50
  -7  -4  -4    1.15    0.53
  -7  -4   5    0.84    0.79
   7  -4   5    1.14    0.58
   7  -4   5    0.11    1.17
  -7  -4  -5    0.60    0.55
  -7  -4   6    0.62    0.57
   7  -4   6    2.24    1.95
   7  -4   6    0.19    0.38
  -7  -4  -6    0.59    0.53
  -7  -4   7   15.88    2.77
  -7  -4  -7   15.44    1.68
   7  -4   7   14.40    3.42
  -7  -4   8   13.63    2.85
  -7  -4  -8   16.65    1.70
   7  -4   8   13.27    2.98
  -7  -4   9  102.22    5.14
  -7  -4  -9  106.19    4.14
  -7  -4  10   43.36    3.97
  -7  -4 -10   36.71    2.38
  -7  -4  11   42.96    4.05
  -7  -4 -11   45.31    2.52
  -7  -4  12    2.46    2.91
  -7  -4 -12    2.31    0.57
  -7  -4  13   -1.98    2.98
  -7  -4  14  105.32    5.13
  -7   4  14  103.14    3.87
  -7  -4  15   21.64    3.21
  -7   4  15   20.60    1.68
  -7   4  16    2.64    0.55
  -7   4  17   81.91    2.74
  -7   4  18    0.92    0.28
  -8  -4   0  155.64    4.92
  -8  -4   0  161.31    9.96
   8  -4  -1   37.70    2.44
  -8  -4  -1   41.44    2.55
  -8  -4   1   38.86    2.46
  -8  -4  -1   42.05    5.17
  -8  -4   1   41.30    4.97
  -8  -4  -2    6.07    2.14
  -8  -4   2    7.48    2.22
   8  -4   2    6.33    2.11
  -8  -4  -2    5.05    0.96
  -8  -4   2    4.30    0.89
   8  -4  -2    4.49    0.88
  -8  -4  -2    4.43    0.97
   8  -4  -3  220.73    6.08
   8  -4   3  189.90   11.74
  -8  -4  -3  218.42    6.19
  -8  -4  -3  227.97   11.97
  -8  -4   3  215.87    5.73
  -8  -4   3  200.12   11.04
  -8  -4   4   19.02    3.42
   8  -4  -4   20.92    1.95
  -8  -4  -4   21.24    1.98
   8  -4   4   19.70    3.83
  -8  -4   4   19.85    1.76
  -8  -4   5   24.81    3.88
   8  -4  -5   23.12    2.08
   8  -4   5   23.50    4.08
  -8  -4  -5   23.72    2.12
  -8  -4   5   22.74    1.86
  -8  -4   6   81.05    6.98
   8  -4   6   90.02    8.66
   8  -4  -6   80.96    3.97
  -8  -4  -6   91.68    4.09
  -8  -4   6   80.20    3.45
  -8   4   7   -0.67    0.59
  -8  -4  -7    0.24    0.49
  -8  -4  -8  258.65    6.65
  -8   4   8  275.04    6.46
  -8   4   9    0.65    0.43
  -8  -4  -9    0.56    0.40
  -8  -4 -10   53.33    2.86
  -8   4  10   52.49    2.89
  -8  -4 -11   23.15    1.79
  -8   4  11   21.35    1.84
  -8  -4 -12  109.43    3.55
  -8   4  12  108.98    4.02
  -8   4  13   16.53    1.59
  -8   4  14   39.57    2.26
  -8   4  15    1.53    0.51
  -8   4  16   57.83    2.33
  -8   4  17    0.59    0.35
   8  -4 -17    0.05    0.22
  -9  -4   0   -2.15    1.33
  -9  -4   0   -0.12    0.42
  -9  -4  -1   28.31    4.35
  -9  -4   1   21.34    3.71
  -9  -4  -1   23.12    2.00
  -9  -4   1   22.37    1.95
  -9  -4  -2   95.74    3.99
  -9  -4   2   92.81    3.91
  -9  -4  -2  104.14    8.38
  -9  -4   2   96.53    8.01
  -9  -4   3    3.11    0.71
  -9  -4  -3    3.88    0.86
  -9  -4  -4  140.13    5.13
  -9  -4   4  139.35    4.79
  -9  -4  -5   44.20    2.93
  -9  -4   5   37.03    2.46
   9  -4  -6  239.95    6.42
  -9  -4  -6  236.04    6.64
  -9  -4   6  232.43    6.01
  -9   4   7    2.36    0.64
  -9  -4   7    1.60    0.59
   9  -4  -7    1.46    0.61
  -9  -4  -7    1.55    0.66
   9  -4  -8   48.72    2.95
  -9  -4  -8   47.95    2.85
  -9   4   8   48.48    2.68
   9  -4  -9   30.78    2.39
  -9  -4  -9   26.75    2.11
  -9   4   9   31.37    2.17
  -9   4  10   -0.15    0.42
  -9  -4 -10    0.38    0.55
  -9  -4 -11   50.93    2.51
  -9   4  11   50.63    2.67
  -9   4  12   47.21    2.51
  -9   4  13    2.21    0.61
  -9   4  14    6.79    0.89
   9  -4 -14    6.94    0.94
  -9   4  15    0.29    0.28
   9  -4 -15    0.56    0.34
  -9   4  16    0.37    0.29
 -10  -4   0  253.59    6.56
 -10  -4  -1  375.33    8.02
 -10  -4   1  391.05    8.07
 -10  -4   2   10.17    1.32
 -10  -4  -2   10.77    1.53
 -10  -4   3   -0.29    0.41
 -10  -4  -3    0.41    0.51
 -10  -4   4    1.11    0.56
 -10  -4  -4   -0.29    0.65
 -10  -4   5    6.94    1.10
 -10  -4  -5    8.20    1.32
 -10  -4  -6   20.77    2.02
 -10  -4   6   22.35    1.90
 -10  -4   7   -0.78    0.42
 -10  -4  -7    0.41    0.56
 -10  -4  -8   42.64    2.62
 -10   4   8   44.66    2.42
 -10  -4   8   40.66    2.33
 -10  -4  -9    3.47    0.82
 -10   4   9    3.52    0.71
 -10  -4 -10   34.08    2.09
 -10   4  10   33.63    2.08
 -10  -4 -11   30.93    1.80
 -10   4  11   32.49    1.98
 -10   4  12    0.21    0.32
 -10   4  13   44.30    2.12
 -10   4  14    0.38    0.28
 -10   4  15   23.24    1.25
 -11  -4   0    0.21    0.50
 -11  -4  -1   92.64    3.97
 -11  -4   1   92.02    3.94
 -11  -4  -2  182.81    5.84
 -11  -4   2  185.06    5.52
 -11  -4   3   12.69    1.51
 -11  -4  -3    9.81    1.43
 -11  -4  -4   20.72    1.98
 -11  -4   4   18.44    1.75
 -11  -4   5    1.86    0.64
 -11  -4  -5    2.85    0.91
 -11  -4   6    6.33    1.02
 -11  -4  -6    4.26    0.99
 -11  -4  -7   40.96    2.54
 -11  -4   7   40.99    2.35
 -11  -4   8    2.32    0.66
 -11  -4  -8    1.74    0.63
 -11   4   8    2.18    0.55
 -11  -4  -9    3.99    0.74
 -11   4   9    3.50    0.65
 -11  -4 -10   66.75    2.63
 -11   4  10   66.00    2.62
 -11   4  11    3.31    0.60
 -11   4  12   18.77    1.28
 -11   4  13   64.32    2.17
 -11   4  14   35.20    1.41
 -12  -4   0   20.22    1.93
 -12  -4   0   24.37    2.01
 -12  -4  -1   62.41    3.31
 -12  -4   1   60.18    3.11
 -12  -4  -2  186.42    5.72
 -12  -4   2  181.69    5.32
 -12  -4   3    0.42    0.50
 -12  -4  -3    0.64    0.53
 -12  -4   4    3.82    0.84
 -12  -4  -4    4.53    0.98
 -12  -4   5    0.59    0.47
 -12  -4  -5    0.27    0.54
 -12  -4   5   -0.19    0.49
 -12  -4   6    8.64    1.10
 -12  -4  -6    7.89    1.16
 -12  -4   6    7.64    1.00
 -12  -4   7   -0.39    0.44
 -12  -4  -7    0.05    0.47
 -12  -4   8    3.51    0.64
 -12  -4  -8    2.87    0.65
 -12  -4  -9   -0.31    0.33
 -12  -4 -10    7.45    0.75
 -12   4  10    9.14    0.86
 -12   4  11   24.82    1.29
 -13  -4   0   -0.26    0.49
 -13  -4  -1    5.09    1.00
 -13  -4   1    5.75    1.06
 -13  -4  -2   17.64    1.76
 -13  -4   2   16.88    1.62
 -13  -4   2   17.73    1.58
 -13  -4  -3   45.06    2.65
 -13  -4   3   43.56    2.48
 -13  -4   3   46.99    2.50
 -13  -4  -4   83.29    3.47
 -13  -4   4   77.00    3.16
 -13  -4   4   74.55    3.05
 -13  -4   5    0.16    0.44
 -13  -4  -5    1.39    0.57
 -13  -4   5    1.57    0.52
 -13  -4  -6   22.27    1.66
 -13  -4   6   21.42    1.49
 -13  -4   6   21.45    1.53
 -13  -4  -7   12.76    1.16
 -13  -4   7   11.85    1.09
 -13  -4  -8   37.98    1.85
 -13  -4   8   39.34    1.76
 -13  -4  -9   34.15    1.50
 -14  -4   0    2.64    0.65
 -14  -4  -1   -0.17    0.44
 -14  -4   1   -0.55    0.53
 -14  -4  -2   55.82    2.64
 -14  -4   2   57.91    2.62
 -14  -4  -3   61.16    2.69
 -14  -4   3   60.74    2.59
 -14  -4  -4   21.88    1.56
 -14  -4   4   22.69    1.54
 -14  -4  -5  135.56    3.63
 -14  -4   5  131.33    3.40
 -14  -4  -6    1.06    0.42
 -14  -4  -7   -0.06    0.25
 -15  -4   0    0.28    0.36
 -15  -4  -1   14.17    1.14
 -15  -4   1   15.20    1.18
 -15  -4  -2    1.05    0.39
 -15  -4   2    0.46    0.30
 -15  -4  -3    3.36    0.55
 -15  -4   3    3.55    0.56
 -15  -4  -4    3.02    0.50
 -15  -4   4    2.49    0.41
 -15  -4  -5    0.45    0.23
   0  -5   0    0.56    1.65
   0  -5  -1    0.34    1.59
   0  -5   1    1.14    1.55
   0  -5  -2   -0.30    1.52
   0  -5  -3   -0.90    1.83
   0  -5  -4    1.48    1.61
   0  -5   5   -0.73    0.62
   0  -5  -5    0.23    0.47
   0  -5  -5   -0.79    1.11
   0  -5   6    0.06    0.49
   0  -5  -6    0.07    0.46
   0  -5  -6   -1.28    1.51
   0  -5   7    0.15    0.40
   0  -5   9   -0.37    1.74
   0  -5  11   -0.41    0.49
   0  -5  12    0.46    0.37
   0  -5  13    0.11    0.63
   0  -5  14    0.49    0.57
   0  -5  15    0.73    0.56
   0  -5  16    0.52    0.50
   0  -5  17   -0.39    0.52
   0  -5  18   -0.78    0.65
  -1  -5   0    0.34    1.10
   1  -5   0   -0.55    1.74
  -1  -5  -1    1.23    1.40
   1  -5  -1    0.01    1.15
  -1  -5   1    1.98    2.02
   1  -5   1    0.51    1.54
  -1  -5  -2   52.20    5.97
   1  -5  -2   51.15    5.80
  -1  -5  -3  305.16   14.59
   1  -5  -3  305.67   14.67
   1  -5  -4   22.30    4.05
  -1  -5  -4   19.41    3.87
  -1  -5   5    6.77    1.01
   1  -5   5    9.25    1.25
  -1  -5  -5    8.47    1.09
  -1  -5  -5    8.33    2.82
   1  -5  -5    6.20    2.50
  -1  -5   6  579.06    9.51
   1  -5   6  581.62    9.80
  -1  -5  -6  577.94    9.02
  -1  -5  -6  542.76   20.91
   1  -5  -6  547.03   21.01
   1  -5   7  189.81    5.70
  -1  -5  -7  186.68    5.19
  -1  -5  -7  182.91   12.44
   1  -5  -7  180.12   12.29
  -1  -5  -8   31.16    2.13
   1  -5   8   32.71    4.65
  -1  -5   9  132.47    4.63
   1  -5   9  117.87    9.10
  -1  -5  10    3.97    0.94
  -1  -5  11  197.40    5.89
  -1  -5  12  105.26    4.33
   1  -5  12  109.68    4.23
  -1  -5  13  585.93   10.14
   1  -5  13  612.52    9.96
  -1  -5  14    5.58    1.08
   1  -5  14    7.06    1.13
  -1  -5  15   96.96    3.92
   1  -5  15   97.81    3.79
  -1  -5  16    3.11    0.84
   1  -5  16    2.89    0.65
  -1  -5  17   35.33    2.12
   1  -5  17   31.27    1.89
  -1  -5  18   53.68    2.30
   1  -5  18   48.67    2.01
  -2  -5   0  934.20   24.90
   2  -5   0  996.03   25.57
  -2  -5  -1   44.53    5.53
   2  -5  -1   55.49    6.10
  -2  -5  -2   72.84    7.12
   2  -5  -2   70.51    7.01
  -2  -5  -3  495.69   18.71
   2  -5  -3  489.08   18.55
   2  -5   4    0.12    0.38
   2  -5  -4    0.41    0.54
  -2  -5  -4    1.35    0.51
  -2  -5  -4    0.16    1.21
   2  -5  -4    2.50    1.32
  -2  -5   5  443.21    7.98
   2  -5   5  475.81    8.87
  -2  -5  -5  479.83    8.28
  -2  -5  -5  467.49   18.78
   2  -5  -5  462.15   18.58
   2  -5   6   17.82    1.79
  -2  -5  -6   15.52    1.52
  -2  -5  -6   16.45    3.58
   2  -5  -6   12.03    2.92
   2  -5   7   78.13    3.74
  -2  -5  -7   72.72    3.27
  -2  -5  -7   67.96    7.47
   2  -5  -7   74.29    7.79
   2  -5   8    3.29    1.86
  -2  -5   8    4.41    0.93
  -2  -5  -8    4.50    0.88
  -2  -5   9    8.40    1.33
  -2  -5  -9    6.24    0.98
   2  -5   9    5.38    1.94
  -2  -5  10    9.37    1.39
  -2  -5  11   20.73    2.00
  -2  -5  12  255.02    6.83
  -2  -5  13  159.65    5.33
   2  -5  13  161.50    5.00
  -2  -5  14  116.41    4.48
   2  -5  14  121.90    4.26
  -2  -5  15   21.56    1.98
   2  -5  15   20.59    1.70
  -2  -5  16  119.39    4.07
   2  -5  16  109.40    3.62
   2  -5  17   18.25    1.36
  -2  -5  17   20.59    1.76
  -2  -5  18    2.44    1.07
  -3  -5   0    2.00    1.42
   3  -5   0    2.19    1.72
  -3  -5  -1  214.05   11.96
   3  -5  -1  194.79   11.36
   3  -5   2   14.66    1.59
   3  -5  -2   17.10    1.76
  -3  -5  -2   11.64    2.84
   3  -5   3   18.90    1.79
   3  -5  -3   21.16    1.97
  -3  -5  -3   19.60    1.67
  -3  -5  -3   17.46    3.34
   3  -5  -3   17.11    3.44
   3  -5   4   25.19    2.08
   3  -5  -4   24.51    2.21
  -3  -5  -4   29.91    2.09
  -3  -5  -4   22.80    4.03
   3  -5  -4   31.06    4.83
   3  -5   5   14.57    1.64
  -3  -5  -5   15.97    1.58
  -3  -5  -5   12.56    2.95
   3  -5  -5   14.07    3.33
   3  -5   6   96.38    4.14
  -3  -5  -6   95.58    3.81
  -3  -5  -6  102.79    8.99
   3  -5  -6   91.58    8.40
   3  -5   7   34.29    2.52
  -3  -5   7   34.30    2.45
  -3  -5  -7   34.21    2.30
  -3  -5  -7   38.35    5.66
   3  -5  -7   34.74    5.28
  -3  -5   8    1.12    0.83
  -3  -5  -8    1.31    0.52
  -3  -5  -8    0.22    1.10
   3  -5  -8   -0.86    2.31
  -3  -5   9    7.66    1.36
  -3  -5  -9    7.22    1.06
  -3  -5  10   44.17    2.93
  -3  -5 -10   43.57    2.52
  -3  -5  11   29.15    2.44
  -3  -5  12    1.82    0.96
  -3  -5  13  288.61    7.14
  -3  -5  14   14.09    1.78
   3  -5  15   17.32    1.48
  -3  -5  15   20.41    2.01
  -3  -5  16    0.59    1.17
  -3  -5  17    1.16    1.29
  -3  -5  18    7.85    1.44
   4  -5   0    1.40    0.57
  -4  -5   0    1.37    0.45
   4  -5   1  156.78    5.13
   4  -5  -1  157.59    5.26
  -4  -5  -1  158.69    4.78
  -4  -5  -1  139.59    9.72
   4  -5  -1  144.66    9.94
  -4  -5   1  145.87    8.09
   4  -5   2    7.30    1.12
   4  -5  -2    7.07    1.18
  -4  -5  -2    7.24    1.07
  -4  -5  -2    6.79    2.25
   4  -5  -2    4.43    2.06
   4  -5   3  196.92    5.74
   4  -5  -3  203.72    6.20
  -4  -5  -3  198.95    5.47
  -4  -5  -3  190.95   11.70
   4  -5  -3  180.57   11.36
   4  -5   4   15.40    1.66
   4  -5  -4   15.39    1.77
  -4  -5  -4   16.33    1.62
  -4  -5  -4   14.10    3.48
   4  -5  -4   11.16    3.07
  -4  -5   5   96.52    4.06
   4  -5   5   98.61    4.16
  -4  -5  -5   97.73    3.93
  -4  -5  -5   86.91    8.07
   4  -5  -5   93.30    8.45
   4  -5   6    0.70    0.72
  -4  -5   6    1.50    1.55
  -4  -5  -6    0.08    0.39
  -4  -5  -6    0.85    1.52
   4  -5  -6    2.08    1.46
  -4  -5   7   70.31    3.67
   4  -5   7   72.89    3.64
  -4  -5  -7   67.22    3.27
  -4  -5  -7   81.14    8.05
   4  -5  -7   73.18    7.73
  -4  -5   8    7.94    1.94
  -4  -5  -8    5.78    1.02
  -4  -5  -8    4.94    2.06
   4  -5  -8    7.94    2.80
  -4  -5   9   11.25    1.93
  -4  -5  -9    9.00    1.18
  -4  -5  10    2.23    1.32
  -4  -5 -10    3.81    0.83
  -4  -5  11   42.64    3.08
  -4  -5 -11   44.00    2.52
  -4  -5  12  131.43    5.07
  -4  -5  13   -0.04    1.55
  -4  -5  14   29.21    2.58
  -4  -5  15  128.96    4.61
  -4  -5  16    1.44    1.66
  -4  -5  17   15.61    1.96
  -4   5  18    1.86    0.40
   4  -5 -18    1.17    0.41
  -5  -5   0    0.99    1.01
   5  -5   0    0.63    0.57
  -5  -5   0    1.02    0.48
   5  -5   1  375.43    8.05
   5  -5  -1  366.11    8.13
  -5  -5  -1  363.59    7.47
  -5  -5   1  364.84    7.35
  -5  -5  -1  334.12   14.90
  -5  -5   1  371.03   13.69
   5  -5   2  214.50    6.10
   5  -5  -2  222.99    6.42
  -5  -5  -2  230.17    6.00
  -5  -5   2  202.94    5.37
  -5  -5  -2  209.16   11.80
   5  -5  -2  199.54   11.56
  -5  -5   2  207.44   10.01
   5  -5   3    0.60    0.56
   5  -5  -3    0.21    0.58
  -5  -5  -3    0.08    0.40
  -5  -5  -3    0.63    1.66
   5  -5  -3    1.85    1.28
   5  -5   4  118.33    4.57
   5  -5  -4  116.37    4.85
  -5  -5  -4  115.60    4.38
  -5  -5  -4  114.19    8.96
   5  -5  -4  116.91    9.19
   5  -5   5    8.99    1.36
   5  -5  -5    7.99    1.39
  -5  -5  -5    8.58    1.24
  -5  -5  -5    4.34    1.34
   5  -5  -5    7.32    2.27
   5  -5   6  143.36    5.10
  -5  -5  -6  145.82    4.89
  -5  -5  -6  142.88   10.34
   5  -5  -6  140.67   10.30
   5  -5   7   24.58    2.14
  -5  -5   7   25.21    2.89
  -5  -5  -7   21.10    1.88
  -5  -5   8   -0.06    2.07
  -5  -5  -8    0.01    0.44
  -5  -5  -9   34.46    2.34
  -5  -5   9   40.70    3.31
  -5  -5  10    7.81    2.44
  -5  -5 -10    5.79    0.97
  -5  -5  11  121.06    5.22
  -5  -5 -11  122.15    4.17
  -5  -5  12    5.12    2.33
  -5  -5 -12    6.48    0.93
  -5  -5  13   77.11    4.21
  -5  -5  14   20.17    2.80
  -5  -5  15    2.76    2.22
  -5  -5  16   10.14    2.14
  -5   5  17  115.85    3.03
   5  -5 -18    5.91    0.65
   6  -5   0   52.52    3.09
  -6  -5   0   52.77    2.95
  -6  -5   0   48.50    5.36
   6  -5   1  842.44   12.18
   6  -5  -1  839.65   12.44
  -6  -5  -1  842.83   11.91
  -6  -5   1  845.14   11.61
  -6  -5  -1  820.70   21.99
   6  -5   2   70.54    3.56
   6  -5  -2   69.44    3.67
  -6  -5  -2   74.88    3.60
  -6  -5   2   72.03    3.34
  -6  -5   2   64.54    5.93
   6  -5   3    3.39    0.82
   6  -5  -3    3.56    0.88
  -6  -5  -3    4.16    0.92
  -6  -5   3    4.40    0.80
   6  -5   4   65.27    3.39
   6  -5  -4   60.66    3.55
  -6  -5  -4   66.47    3.39
   6  -5   5   33.98    2.50
   6  -5  -5   33.11    2.64
  -6  -5  -5   35.99    2.50
   6  -5   6   37.20    2.61
   6  -5  -6   40.61    2.98
  -6  -5  -6   38.11    2.59
   6  -5   7  176.52    5.59
  -6  -5  -7  168.57    5.33
  -6  -5  -8   29.60    2.26
  -6  -5  -9  149.06    4.85
  -6  -5  10   -1.96    2.79
  -6  -5 -10    1.72    0.54
  -6  -5 -11   16.04    1.48
  -6  -5  11   11.58    3.03
  -6  -5  12    5.45    2.81
  -6  -5 -12    5.40    0.86
  -6  -5  13  150.12    5.50
  -6   5  14    0.27    0.41
  -6   5  15   14.18    1.24
   6  -5 -16   36.70    2.00
  -6   5  16   38.71    1.83
   6  -5 -17  193.11    3.91
  -6   5  17  197.45    3.52
  -7  -5   0   -1.45    1.92
   7  -5   0   -0.19    0.43
  -7  -5   0   -0.07    0.44
   7  -5   1  264.25    6.89
   7  -5  -1  261.60    6.98
  -7  -5  -1  269.56    6.94
  -7  -5   1  275.94    6.92
  -7  -5  -1  261.24   12.90
  -7  -5   1  260.57   12.57
  -7  -5  -2    6.13    2.05
  -7  -5   2    0.30    1.53
   7  -5   2    2.82    0.82
   7  -5  -2    3.92    0.97
  -7  -5  -2    3.03    0.88
  -7  -5   2    4.59    0.92
  -7  -5  -3    3.71    1.28
   7  -5   3    6.53    1.12
   7  -5  -3    6.25    1.16
  -7  -5  -3    6.66    1.17
  -7  -5   3    6.22    1.04
   7  -5   4    3.87    0.90
   7  -5  -4    3.79    0.93
  -7  -5  -4    3.95    0.92
   7  -5   5    4.89    1.04
   7  -5  -5    4.42    1.07
  -7  -5  -5    4.19    0.97
   7  -5   6    6.92    1.16
   7  -5  -6    7.20    1.26
  -7  -5  -6    6.91    1.19
   7  -5  -7    0.90    0.65
  -7  -5  -7    0.85    0.59
   7  -5  -8    4.24    1.16
  -7  -5  -8    4.13    0.91
  -7  -5  -9    8.33    1.18
  -7  -5 -10   14.70    1.46
  -7   5  10   14.43    1.40
  -7  -5 -11   37.08    2.18
  -7   5  11   37.57    2.22
  -7   5  12    0.06    0.51
  -7  -5 -12   -0.06    0.46
  -7   5  13   33.67    1.98
   7  -5 -14   18.46    1.60
  -7   5  14   19.48    1.43
  -7   5  15    0.66    0.31
   7  -5 -15    1.14    0.49
  -7   5  16    5.24    0.61
   7  -5 -16    6.09    0.77
   8  -5   0  363.91    7.95
  -8  -5   0  368.09    8.33
   8  -5   1  422.38    8.51
   8  -5  -1  421.18    8.62
  -8  -5  -1  421.34    8.88
  -8  -5   1  417.65    8.81
   8  -5   2   -0.02    0.45
   8  -5  -2    0.62    0.50
  -8  -5  -2   -0.49    0.67
  -8  -5   2    0.15    0.49
   8  -5   3  254.10    6.47
   8  -5  -3  258.13    6.92
  -8  -5  -3  251.93    6.84
  -8  -5   3  263.84    6.77
   8  -5   4   10.20    1.35
   8  -5  -4    8.28    1.31
  -8  -5  -4    9.19    1.39
  -8  -5   4   11.02    1.37
   8  -5   5   36.89    2.44
   8  -5  -5   34.81    2.59
  -8  -5  -5   34.05    2.52
   8  -5  -6    2.77    0.86
  -8  -5  -6    2.08    0.76
   8  -5  -7    4.05    1.00
  -8  -5  -7    3.40    0.79
   8  -5  -8  163.32    5.49
  -8  -5  -8  165.34    5.14
   8  -5  -9    4.04    0.98
  -8  -5  -9    3.81    0.82
   8  -5 -10   25.67    2.14
  -8  -5 -10   28.59    1.99
   8  -5 -11   56.68    3.03
  -8  -5 -11   55.66    2.58
  -8   5  11   58.99    2.59
  -8   5  12    6.62    0.88
   8  -5 -12    5.08    0.92
  -8  -5 -12    5.46    0.76
   8  -5 -13   13.50    1.38
  -8   5  13   11.82    1.09
   8  -5 -14   12.56    1.16
  -8   5  14   13.34    1.07
   8  -5 -15    5.04    0.66
  -8   5  15    4.53    0.54
   9  -5   0   -1.02    0.50
  -9  -5   0   -0.11    0.50
   9  -5   1    9.68    1.22
   9  -5  -1    9.99    1.28
  -9  -5  -1    9.32    1.44
  -9  -5   1   11.36    1.50
   9  -5   2  194.38    5.46
   9  -5  -2  197.07    5.70
  -9  -5  -2  189.82    6.00
  -9  -5   2  195.24    5.97
   9  -5  -3    2.69    0.78
  -9  -5  -3    4.68    1.09
  -9  -5   3    3.98    0.91
   9  -5  -4   51.85    2.99
  -9  -5  -4   48.71    3.00
  -9  -5   4   52.49    2.94
   9  -5  -5   15.79    1.66
  -9  -5  -5   14.00    1.61
   9  -5  -6    6.81    1.17
  -9  -5  -6    4.81    0.93
   9  -5  -7   24.50    2.05
  -9  -5  -7   23.48    1.98
   9  -5  -8   30.78    2.23
  -9  -5  -8   31.62    2.21
   9  -5  -9  255.61    6.19
  -9  -5  -9  253.80    5.85
   9  -5 -10   15.01    1.46
  -9  -5 -10   14.66    1.35
   9  -5 -11  124.75    4.01
  -9  -5 -11  131.04    3.61
   9  -5 -12   20.46    1.53
  -9  -5 -12   21.15    1.30
  -9   5  12   21.60    1.34
   9  -5 -13  108.39    3.19
  -9   5  13  104.48    2.70
   9  -5 -14   70.32    2.23
 -10  -5   0  165.54    5.54
 -10  -5  -1   78.34    3.83
 -10  -5   1   78.08    3.79
 -10  -5  -2   67.88    3.55
 -10  -5   2   72.86    3.61
 -10  -5  -3    1.08    0.65
 -10  -5   3    2.37    0.69
 -10  -5  -4    3.87    0.99
 -10  -5   4    4.67    0.87
 -10  -5  -5   39.08    2.60
 -10  -5   5   40.47    2.39
 -10  -5  -6   19.03    1.78
  10  -5  -7   52.08    2.63
 -10  -5  -7   56.02    2.89
  10  -5  -8    3.11    0.70
 -10  -5  -8    2.43    0.60
  10  -5  -9    0.35    0.35
 -10  -5  -9    0.28    0.38
  10  -5 -10    1.02    0.34
 -10  -5 -10    2.43    0.56
  10  -5 -11    3.83    0.64
 -10  -5 -11    2.68    0.48
 -11  -5   0   -0.59    0.60
 -11  -5  -1   17.85    1.78
 -11  -5   1   18.64    1.84
 -11  -5  -2  148.09    4.98
 -11  -5   2  154.93    4.96
 -11  -5  -3    0.15    0.58
 -11  -5   3    1.95    0.55
 -11  -5  -4  110.39    4.20
 -11  -5   4  113.54    3.96
 -11  -5  -5   16.75    1.62
 -11  -5   5   16.16    1.45
 -11  -5  -6   88.11    3.52
 -11  -5  -7   10.67    1.19
 -11  -5  -8   21.42    1.57
 -11  -5  -9    0.20    0.35
 -11  -5 -10    2.10    0.42
 -12  -5   0    6.28    1.04
 -12  -5  -1    0.67    0.47
 -12  -5   1    1.43    0.55
 -12  -5  -2   21.98    1.85
 -12  -5   2   23.96    1.84
 -12  -5  -3    2.61    0.73
 -12  -5   3    2.78    0.65
 -12  -5  -4   -0.10    0.50
 -12  -5   4    0.77    0.40
 -12  -5  -5   92.47    3.37
 -12  -5  -6    1.78    0.51
 -12  -5  -7    1.67    0.50
 -12  -5  -8    7.78    0.83
 -12  -5  -9    2.16    0.42
 -13  -5   0   -0.12    0.40
 -13  -5  -1    3.18    0.67
 -13  -5   1    3.04    0.63
 -13  -5  -2    7.66    0.99
 -13  -5   2    8.88    0.98
 -13  -5  -3   36.21    1.98
 -13  -5   3   33.69    1.80
 -13  -5  -4   75.04    2.78
 -13  -5   4   76.68    2.49
 -13  -5  -5    6.43    0.81
 -13  -5  -6  140.08    3.36
 -13  -5  -7   48.97    1.83
 -13  -5  -8    0.34    0.19
 -14  -5   0  131.36    3.20
 -14  -5  -1    4.62    0.66
 -14  -5   1    3.84    0.58
 -14  -5  -2   40.26    1.77
 -14  -5   2   38.29    1.62
 -14  -5  -3   10.26    0.89
 -14  -5   3    8.78    0.73
 -14  -5  -4   -0.25    0.26
 -14  -5  -5   20.08    1.09
   0  -6   0  389.89    8.24
   0  -6   1   21.89    2.00
   0  -6  -1   19.54    1.89
   0  -6  -1   23.29    4.66
   0  -6   2  334.26    7.70
   0  -6  -2  317.66    7.60
   0  -6   3  233.19    6.43
   0  -6  -3  224.84    6.46
   0  -6   4   36.07    2.58
   0  -6  -4   34.49    2.58
   0  -6  -4   40.65    6.07
   0  -6   5   51.08    3.07
   0  -6  -5   47.35    3.02
   0  -6   6  202.89    6.15
   0  -6  -6  198.62    6.30
   0  -6  -7   17.66    1.91
   0  -6  -8   53.04    3.27
   0  -6  -9   20.82    2.03
   0  -6 -10  454.13    9.36
   0  -6 -11   16.16    1.74
   0  -6 -12  165.84    5.29
   0  -6 -13   78.52    3.44
   0  -6 -14  125.51    3.98
   0  -6 -15    0.31    0.33
  -1  -6   0    0.35    0.42
   1  -6   0    0.98    0.49
  -1  -6   0   -0.11    0.32
  -1  -6   1  256.58    6.54
   1  -6   1  243.18    6.68
  -1  -6  -1  251.20    6.45
   1  -6  -1  253.44    6.89
  -1  -6  -1  255.23    5.97
   1  -6  -1  273.87   15.20
  -1  -6   2   29.71    2.25
   1  -6   2   31.46    2.41
  -1  -6  -2   31.24    2.28
   1  -6  -2   31.08    2.46
  -1  -6  -2   29.86    2.10
  -1  -6  -2   40.44    5.89
   1  -6  -2   29.73    5.15
  -1  -6   3    2.20    0.68
   1  -6   3    2.67    0.76
  -1  -6  -3    3.27    0.86
   1  -6  -3    3.27    0.87
  -1  -6  -3    1.94    0.54
  -1  -6  -3    4.99    2.54
   1  -6  -3    2.76    1.96
  -1  -6   4    1.17    0.56
   1  -6   4    2.58    0.86
  -1  -6  -4    0.35    0.52
   1  -6  -4    1.76    0.68
  -1  -6  -4    1.14    0.57
  -1  -6  -4    5.07    2.20
   1  -6  -4    4.97    2.44
  -1  -6   5    5.78    1.03
   1  -6   5    6.48    1.18
  -1  -6  -5    6.73    1.12
   1  -6  -5    6.74    1.26
  -1  -6  -5    7.18    1.08
   1  -6   6    0.63    0.58
  -1  -6  -6    0.57    0.40
   1  -6  -6    0.17    0.62
  -1  -6  -7  115.98    4.58
   1  -6  -7  108.68    4.82
  -1  -6  -8    1.96    0.57
   1  -6  -8    1.89    0.67
  -1  -6  -9   91.79    4.05
   1  -6  -9   89.44    4.34
  -1  -6 -10   17.71    1.77
   1  -6 -10   15.79    1.85
  -1  -6 -11   60.58    3.15
   1  -6 -11   58.64    3.37
  -1  -6 -12    0.17    0.38
   1  -6 -12   -0.01    0.52
  -1  -6 -13   68.10    2.98
   1  -6 -13   63.96    3.23
  -1  -6 -14    0.38    0.36
   1  -6 -14    0.85    0.49
   1  -6 -15   84.88    3.12
   1  -6 -16   12.24    1.03
  -2  -6   0  142.56    4.75
   2  -6   0  154.41    5.39
  -2  -6   0  157.90    4.61
  -2  -6   1   -0.51    0.41
  -2  -6  -1    0.36    0.51
   2  -6   1    0.56    0.50
   2  -6  -1    0.46    0.63
  -2  -6   1   -0.14    0.38
  -2  -6  -1   -0.09    0.50
  -2  -6  -1   -0.23    0.98
  -2  -6   2   49.33    2.78
   2  -6   2   52.57    3.13
  -2  -6  -2   48.54    2.75
   2  -6  -2   52.68    3.22
  -2  -6  -2   51.56    2.75
  -2  -6  -2   49.46    6.51
   2  -6  -2   52.39    6.69
  -2  -6   3    3.00    0.74
   2  -6   3    4.06    0.90
  -2  -6  -3    2.33    0.55
   2  -6  -3    3.93    1.00
  -2  -6  -3    3.71    0.82
  -2  -6  -3    4.14    2.01
   2  -6  -3    3.19    2.05
  -2  -6   4   20.77    1.80
   2  -6   4   19.33    1.95
   2  -6  -4   19.35    2.07
  -2  -6  -4   21.03    1.81
  -2  -6  -4   18.59    3.90
   2  -6  -4   17.58    3.83
  -2  -6   5   24.03    2.01
   2  -6   5   22.74    2.09
   2  -6  -5   26.01    2.39
  -2  -6  -5   24.80    1.98
   2  -6   6    8.52    1.33
   2  -6  -6    8.08    1.43
  -2  -6  -6    7.75    1.16
   2  -6   7   43.30    2.92
   2  -6  -7   40.92    3.01
  -2  -6  -7   42.25    2.58
   2  -6  -8    1.22    0.72
   2  -6  -9   35.36    2.82
   2  -6 -10    8.04    1.38
   2  -6 -11   39.23    2.83
   2  -6 -12   18.08    1.90
  -2  -6  12   21.52    2.22
  -2  -6  13   45.60    2.77
   2  -6 -13   40.79    2.61
   2  -6 -14    0.25    0.52
  -2  -6  14    2.35    1.51
   2  -6 -15   38.98    2.14
   2  -6 -16   23.81    1.46
   3  -6   0    1.07    0.80
  -3  -6   0    0.71    0.39
   3  -6   1    2.99    0.92
   3  -6  -1    2.40    0.88
  -3  -6   1    1.97    0.55
  -3  -6  -1    1.37    0.61
   3  -6   2  303.48    7.62
   3  -6  -2  314.33    7.89
  -3  -6  -2  293.39    6.69
  -3  -6  -2  326.12   16.60
   3  -6  -2  318.78   16.46
   3  -6   3    3.18    0.85
   3  -6  -3    4.31    1.00
  -3  -6  -3    3.96    0.89
  -3  -6  -3    1.35    1.43
   3  -6  -3    0.03    1.81
   3  -6   4  152.45    5.41
   3  -6  -4  160.02    5.80
  -3  -6  -4  154.47    4.97
   3  -6   5    9.22    1.42
   3  -6  -5    7.64    1.37
  -3  -6  -5    8.56    1.24
   3  -6   6   14.77    1.71
   3  -6  -6   17.43    2.00
  -3  -6  -6   18.01    1.70
   3  -6   7   -0.01    0.48
   3  -6  -7    1.35    0.71
  -3  -6  -7    0.24    0.39
   3  -6  -8    0.21    0.62
  -3  -6  -8   -0.43    0.54
   3  -6  -9   11.88    1.69
   3  -6 -10   34.43    2.72
  -3  -6  10   30.61    2.81
  -3  -6  11   79.68    3.74
   3  -6 -11   77.44    3.93
  -3  -6  12  167.78    5.14
   3  -6 -12  159.46    5.43
  -3  -6  13   67.34    3.44
   3  -6 -13   64.00    3.25
   3  -6 -14    0.03    0.42
   3  -6 -15   18.43    1.48
   3  -6 -16    4.18    0.66
   4  -6   0  304.16    7.69
  -4  -6   0  305.29    6.74
   4  -6   1   16.17    1.84
   4  -6  -1   16.49    1.88
  -4  -6   1   16.52    1.54
  -4  -6  -1   15.62    1.60
   4  -6   2    3.50    0.88
   4  -6  -2    2.10    0.75
  -4  -6  -2    3.95    0.84
   4  -6   3   45.71    2.99
   4  -6  -3   49.55    3.23
  -4  -6  -3   47.30    2.75
   4  -6   4    1.88    0.82
   4  -6  -4    0.20    0.66
  -4  -6  -4    1.54    0.62
   4  -6   5   95.44    4.28
   4  -6  -5   96.44    4.56
  -4  -6  -5  100.94    4.04
   4  -6   6   27.43    2.32
   4  -6  -6   28.33    2.49
  -4  -6  -6   30.30    2.23
   4  -6   7   45.59    2.98
   4  -6  -7   46.15    3.19
  -4  -6  -7   41.94    2.60
   4  -6  -8   18.60    2.06
  -4  -6  -8   17.88    1.69
   4  -6  -9   48.48    3.23
  -4  -6  -9   47.19    2.66
   4  -6 -10   38.55    2.85
   4  -6 -11    7.94    1.35
   4  -6 -12   12.95    1.54
   4  -6 -13   31.07    2.21
   4  -6 -14   54.60    2.69
  -4   6  15    3.45    0.51
   4  -6 -15    3.80    0.72
   4  -6 -16    0.49    0.31
   5  -6   0   -0.67    0.66
  -5  -6   0    0.27    0.37
   5  -6   1  395.20    8.79
   5  -6  -1  404.48    8.98
  -5  -6   1  399.45    7.72
  -5  -6  -1  395.00    7.94
   5  -6   2    1.58    0.73
   5  -6  -2    1.71    0.69
  -5  -6   2    1.54    0.56
  -5  -6  -2    0.94    0.48
   5  -6   3   51.70    3.18
   5  -6  -3   46.80    3.15
  -5  -6  -3   45.06    2.73
   5  -6   4    0.52    0.61
   5  -6  -4    1.44    0.68
  -5  -6  -4    0.91    0.47
   5  -6   5   40.92    2.80
   5  -6  -5   41.98    3.01
  -5  -6  -5   40.17    2.59
   5  -6   6   56.54    3.29
   5  -6  -6   52.12    3.33
  -5  -6  -6   53.85    2.98
   5  -6  -7   78.52    4.05
  -5  -6  -7   76.42    3.49
   5  -6  -8    0.94    0.60
  -5  -6  -8    0.76    0.48
   5  -6  -9   85.98    4.13
  -5  -6  -9   88.13    3.56
   5  -6 -10   61.41    3.47
  -5  -6 -10   68.54    3.03
   5  -6 -11   45.14    2.87
   5  -6 -12   36.09    2.44
   5  -6 -13   45.08    2.53
  -5   6  13   45.20    1.97
   5  -6 -14   31.29    1.93
  -5   6  14   29.56    1.47
   5  -6 -15   15.24    1.24
   5  -6 -16   36.61    1.56
   6  -6   0    1.48    0.70
  -6  -6   0    1.06    0.51
   6  -6   1  200.14    6.22
   6  -6  -1  202.95    6.29
  -6  -6  -1  203.24    5.79
  -6  -6   1  199.77    5.57
   6  -6   2   32.30    2.50
   6  -6  -2   30.14    2.48
  -6  -6  -2   30.44    2.26
  -6  -6   2   32.36    2.18
   6  -6   3   32.14    2.47
   6  -6  -3   30.14    2.52
  -6  -6  -3   30.21    2.27
   6  -6   4    1.47    0.66
   6  -6  -4    0.50    0.55
  -6  -6  -4    1.84    0.65
   6  -6   5   -0.06    0.50
   6  -6  -5    0.54    0.58
  -6  -6  -5   -0.25    0.47
   6  -6   6    1.18    0.63
   6  -6  -6    1.10    0.74
  -6  -6  -6    0.84    0.67
   6  -6  -7   36.54    2.73
  -6  -6  -7   37.99    2.45
   6  -6  -8   76.90    3.85
  -6  -6  -8   74.91    3.35
   6  -6  -9    4.88    1.12
  -6  -6  -9    3.96    0.81
   6  -6 -10    5.74    1.09
  -6  -6 -10    6.01    0.95
   6  -6 -11    6.09    1.05
   6  -6 -12   29.36    2.07
   6  -6 -13    4.20    0.79
   6  -6 -14   54.40    2.34
   6  -6 -15   51.81    2.00
   7  -6   0    0.48    0.63
  -7  -6   0   -0.51    0.54
   7  -6   1   29.52    2.38
   7  -6  -1   30.15    2.42
  -7  -6  -1   29.49    2.24
  -7  -6   1   28.63    2.16
   7  -6   2  400.30    8.49
   7  -6  -2  388.68    8.55
  -7  -6  -2  385.78    8.06
  -7  -6   2  389.56    7.68
   7  -6   3   48.18    2.95
   7  -6  -3   43.25    2.88
  -7  -6  -3   42.32    2.70
  -7  -6   3   46.22    2.56
   7  -6   4    8.11    1.24
   7  -6  -4    8.99    1.42
  -7  -6  -4    7.77    1.21
   7  -6   5   32.92    2.38
   7  -6  -5   31.61    2.48
  -7  -6  -5   32.38    2.32
   7  -6  -6   54.76    3.20
  -7  -6  -6   52.47    2.90
   7  -6  -7   26.53    2.20
  -7  -6  -7   27.50    2.06
   7  -6  -8    0.30    0.53
  -7  -6  -8    0.54    0.44
   7  -6  -9   46.08    2.77
  -7  -6  -9   47.41    2.48
   7  -6 -10   41.88    2.55
  -7  -6 -10   42.25    2.21
   7  -6 -11  148.79    4.49
   7  -6 -12   18.95    1.54
   7  -6 -13   18.41    1.36
   7  -6 -14   51.11    2.00
   8  -6   0   17.27    1.76
  -8  -6   0   16.69    1.70
   8  -6   1   17.45    1.72
   8  -6  -1   20.10    1.91
  -8  -6  -1   17.47    1.74
  -8  -6   1   20.17    1.81
   8  -6   2    8.41    1.25
   8  -6  -2    5.36    1.03
  -8  -6  -2    8.14    1.21
  -8  -6   2    7.63    1.07
   8  -6   3  483.03    8.80
   8  -6  -3  489.59    9.13
  -8  -6  -3  469.65    8.85
  -8  -6   3  468.46    8.03
   8  -6   4   16.76    1.67
   8  -6  -4   16.71    1.72
  -8  -6  -4   15.84    1.66
   8  -6  -5  293.37    7.04
  -8  -6  -5  299.83    6.85
   8  -6  -6    1.37    0.49
  -8  -6  -6    1.70    0.74
   8  -6  -7   87.25    3.69
  -8  -6  -7   86.76    3.49
   8  -6  -8    0.65    0.54
  -8  -6  -8   -0.29    0.42
   8  -6  -9   24.13    1.84
  -8  -6  -9   23.64    1.69
   8  -6 -10    0.26    0.39
  -8  -6 -10    0.32    0.40
   8  -6 -11    8.33    0.99
   8  -6 -12    2.05    0.51
   8  -6 -13   34.07    1.58
   9  -6   0   -0.06    0.37
  -9  -6   0   -0.31    0.38
   9  -6   1    1.43    0.58
   9  -6  -1    0.83    0.54
  -9  -6  -1    0.82    0.66
  -9  -6   1    1.01    0.53
   9  -6   2   61.49    2.94
   9  -6  -2   60.10    3.00
  -9  -6  -2   64.89    3.20
  -9  -6   2   61.90    2.96
   9  -6   3    5.26    0.92
   9  -6  -3    5.72    0.98
  -9  -6  -3    6.70    1.13
  -9  -6   3    6.22    0.94
   9  -6  -4   34.37    2.26
  -9  -6  -4   32.98    2.28
   9  -6  -5   -0.27    0.51
  -9  -6  -5    0.95    0.47
   9  -6  -6   39.15    2.30
  -9  -6  -6   39.61    2.36
   9  -6  -7   22.89    1.73
  -9  -6  -7   22.84    1.71
   9  -6  -8    0.34    0.44
  -9  -6  -8   -0.43    0.47
   9  -6  -9    3.03    0.64
  -9  -6  -9    3.05    0.59
   9  -6 -10    2.43    0.54
  -9  -6 -10    2.54    0.47
   9  -6 -11    1.55    0.46
 -10  -6   0   80.07    3.35
 -10  -6  -1   92.31    3.59
 -10  -6   1   91.92    3.49
  10  -6  -2    7.92    0.94
 -10  -6  -2   10.62    1.28
 -10  -6   2    9.30    1.07
  10  -6  -3   39.37    2.12
 -10  -6  -3   43.85    2.47
 -10  -6   3   41.36    2.15
  10  -6  -4   12.87    1.24
 -10  -6  -4   13.06    1.36
  10  -6  -5   43.81    2.18
 -10  -6  -5   45.44    2.40
  10  -6  -6   19.35    1.41
 -10  -6  -6   16.89    1.42
  10  -6  -7    0.52    0.38
 -10  -6  -7    0.82    0.43
  10  -6  -8  139.23    3.39
 -10  -6  -8  145.24    3.65
  10  -6  -9    9.37    0.84
 -10  -6  -9   13.51    1.03
 -11  -6   0    0.20    0.43
 -11  -6  -1   32.59    1.98
 -11  -6   1   33.14    1.92
 -11  -6  -2   29.72    1.90
 -11  -6   2   28.90    1.74
 -11  -6  -3   14.47    1.34
 -11  -6   3   14.28    1.15
 -11  -6  -4    1.60    0.53
 -11  -6  -5   -0.09    0.36
 -11  -6  -6    5.56    0.76
 -11  -6  -7   22.04    1.35
 -11  -6  -8    0.47    0.27
 -11  -6  -9    1.83    0.32
 -12  -6   0    3.66    0.61
 -12  -6   1    2.19    0.49
 -12  -6  -1    3.18    0.60
 -12  -6   2  100.67    2.70
 -12  -6  -2  109.81    3.13
 -12  -6  -3    0.30    0.31
 -12  -6  -4   39.21    1.80
 -12  -6  -5    0.22    0.25
 -12  -6  -6    0.76    0.29
 -12  -6  -7   17.26    0.97
 -13  -6   0    0.25    0.17
 -13  -6  -1   -0.26    0.22
 -13  -6  -2  128.16    2.74
 -13  -6  -3   21.07    1.10
 -13  -6  -4    3.16    0.42
   0  -7   0    0.00    0.55
   0  -7   1   -0.12    0.55
   0  -7  -1   -0.13    0.50
   0  -7   2   -0.13    0.42
   0  -7  -2   -0.29    0.42
   0  -7   3    0.37    0.62
   0  -7  -3   -0.13    0.49
   0  -7   4   -0.56    0.64
   0  -7  -4   -0.07    0.54
   0  -7   5   -0.92    0.75
   0  -7  -5    0.10    0.45
   0  -7  -6   -0.47    0.46
   0  -7  -7   -0.24    0.37
   0  -7  -8   -0.10    0.44
   0  -7  -9    0.98    0.53
   0  -7 -10   -0.71    0.49
   0  -7 -11   -0.09    0.44
   0  -7 -12    0.18    0.32
  -1  -7   0   -0.58    0.38
   1  -7   0    0.18    0.57
  -1  -7   1  110.82    4.32
   1  -7   1  111.41    4.55
  -1  -7  -1  111.58    4.34
   1  -7  -1  113.92    4.63
  -1  -7   2  238.55    6.32
   1  -7   2  240.80    6.65
  -1  -7  -2  240.48    6.35
   1  -7  -2  244.48    6.75
  -1  -7   3    2.47    0.77
   1  -7   3    1.94    0.71
  -1  -7  -3    1.30    0.51
   1  -7  -3    1.48    0.72
  -1  -7   4    7.01    1.12
   1  -7   4    6.77    1.16
  -1  -7  -4    7.55    1.10
   1  -7  -4    6.33    1.14
   1  -7   5   44.68    2.84
  -1  -7  -5   48.51    2.77
   1  -7  -5   46.25    2.95
  -1  -7  -6    1.01    0.52
   1  -7  -6    1.37    0.68
  -1  -7  -7    0.98    0.46
   1  -7  -7    0.91    0.58
  -1  -7  -8   52.50    2.69
   1  -7  -8   49.57    2.93
  -1  -7  -9    0.75    0.43
   1  -7  -9   -0.14    0.61
  -1  -7 -10  111.98    3.58
   1  -7 -10  105.74    3.95
   1  -7 -11  120.40    3.93
   1  -7 -12    0.09    0.34
   1  -7 -13   18.36    1.28
  -2  -7   0    6.66    1.07
   2  -7   0    7.01    1.22
  -2  -7   1   -0.01    0.37
  -2  -7  -1   -0.24    0.32
   2  -7   1    0.48    0.54
   2  -7  -1    1.00    0.71
  -2  -7   2   18.11    1.69
   2  -7   2   17.27    1.84
   2  -7  -2   16.13    1.80
  -2  -7   3    9.08    1.23
   2  -7   3    7.68    1.31
   2  -7  -3    8.03    1.37
   2  -7   4  176.52    5.69
   2  -7  -4  169.86    5.76
   2  -7   5   33.13    2.48
   2  -7  -5   32.78    2.54
   2  -7  -6   15.03    1.76
   2  -7  -7   40.03    2.73
   2  -7  -8    8.95    1.32
   2  -7  -9   59.57    3.13
   2  -7 -10  146.75    4.66
   2  -7 -11  139.12    4.31
   2  -7 -12   76.89    2.94
   2  -7 -13   14.20    1.16
   2  -7 -14   21.23    1.20
   3  -7   0   -0.27    0.57
  -3  -7   0   -0.09    0.38
   3  -7   1   23.05    2.17
   3  -7  -1   23.64    2.20
  -3  -7  -1   23.90    1.81
   3  -7   2  163.38    5.59
   3  -7  -2  169.71    5.75
  -3  -7  -2  175.02    4.94
   3  -7   3   17.92    1.88
   3  -7  -3   17.55    1.86
  -3  -7  -3   16.89    1.60
   3  -7   4   12.87    1.62
   3  -7  -4   11.00    1.48
  -3  -7  -4   11.47    1.32
   3  -7   5  126.33    4.78
   3  -7  -5  119.43    4.83
   3  -7  -6   -0.17    0.70
   3  -7  -7   76.15    3.77
   3  -7  -8   25.92    2.17
   3  -7  -9   24.10    2.00
   3  -7 -10    7.82    1.16
   3  -7 -11    1.36    0.63
   3  -7 -12  120.91    3.67
   3  -7 -13   19.64    1.35
   3  -7 -14  169.50    3.35
   4  -7   0   23.99    2.15
  -4  -7   0   26.17    1.85
   4  -7   1   18.07    1.91
   4  -7  -1   21.57    2.11
  -4  -7   1   18.01    1.47
  -4  -7  -1   20.15    1.65
   4  -7   2  439.64    9.09
   4  -7  -2  447.34    9.31
  -4  -7  -2  440.68    7.83
   4  -7   3   11.80    1.58
   4  -7  -3   13.01    1.69
  -4  -7  -3   13.16    1.37
   4  -7   4   26.37    2.22
   4  -7  -4   25.47    2.26
  -4  -7  -4   27.53    2.00
   4  -7   5    1.05    0.65
   4  -7  -5    2.01    0.73
  -4  -7  -5    1.78    0.68
   4  -7  -6    5.39    1.07
  -4  -7  -6    5.42    0.98
   4  -7  -7  102.78    4.29
   4  -7  -8   46.63    2.80
   4  -7  -9    0.22    0.54
   4  -7 -10  113.21    3.99
   4  -7 -11    6.33    0.94
   4  -7 -12    1.13    0.47
   4  -7 -13   -0.17    0.36
   4  -7 -14   49.46    1.73
   5  -7   0   -0.21    0.58
  -5  -7   0   -0.14    0.36
   5  -7   1   34.75    2.57
   5  -7  -1   37.26    2.71
  -5  -7   1   37.25    2.13
  -5  -7  -1   39.79    2.31
   5  -7   2  169.50    5.56
   5  -7  -2  171.59    5.68
  -5  -7  -2  169.99    4.86
   5  -7   3   25.23    2.17
   5  -7  -3   23.32    2.17
  -5  -7  -3   24.44    1.86
   5  -7   4   25.72    2.17
   5  -7  -4   27.74    2.29
  -5  -7  -4   27.15    1.98
   5  -7   5   67.96    3.41
   5  -7  -5   68.66    3.56
  -5  -7  -5   67.91    3.04
   5  -7  -6   25.84    2.14
  -5  -7  -6   28.93    2.00
   5  -7  -7    6.80    1.18
  -5  -7  -7    9.17    1.16
   5  -7  -8    4.63    0.99
   5  -7  -9    5.11    0.90
   5  -7 -10  110.77    3.77
   5  -7 -11    1.45    0.56
   5  -7 -12   14.58    1.19
   5  -7 -13   20.69    1.24
   6  -7   0    1.61    0.78
  -6  -7   0    1.30    0.50
   6  -7   1    4.12    0.98
   6  -7  -1    3.70    0.96
  -6  -7   1    4.09    0.71
  -6  -7  -1    3.71    0.77
   6  -7   2    2.50    0.86
   6  -7  -2    1.53    0.67
  -6  -7  -2    1.79    0.57
   6  -7   3   69.31    3.40
   6  -7  -3   64.74    3.35
  -6  -7  -3   61.80    2.91
   6  -7   4   91.58    3.85
   6  -7  -4   89.31    3.89
  -6  -7  -4   86.86    3.41
   6  -7  -5    0.11    0.59
  -6  -7  -5    0.30    0.41
   6  -7  -6    1.50    0.63
  -6  -7  -6    1.90    0.62
   6  -7  -7    3.03    0.79
  -6  -7  -7    2.89    0.65
   6  -7  -8   49.96    2.65
   6  -7  -9   88.23    3.35
   6  -7 -10    3.59    0.71
   6  -7 -11   75.58    2.69
   6  -7 -12   24.60    1.39
   7  -7   0    1.02    0.60
  -7  -7   0   -0.76    0.54
   7  -7   1    0.12    0.54
   7  -7  -1   -0.24    0.65
  -7  -7   1    1.00    0.43
  -7  -7  -1   -0.70    0.54
   7  -7   2   38.21    2.44
   7  -7  -2   37.74    2.46
  -7  -7  -2   35.93    2.16
   7  -7   3    7.48    1.08
   7  -7  -3    6.83    1.09
  -7  -7  -3    6.54    0.97
   7  -7   4  138.56    4.45
   7  -7  -4  141.05    4.63
  -7  -7  -4  134.11    4.09
   7  -7  -5   31.51    2.17
  -7  -7  -5   32.21    2.01
   7  -7  -6   50.50    2.63
  -7  -7  -6   51.23    2.44
   7  -7  -7    0.50    0.45
  -7  -7  -7   -0.42    0.39
   7  -7  -8   10.50    1.16
   7  -7  -9    4.84    0.72
   7  -7 -10   91.03    2.88
   7  -7 -11    0.15    0.23
   8  -7   0   39.89    2.32
  -8  -7   0   35.84    2.00
   8  -7   1   59.75    2.81
   8  -7  -1   59.90    2.84
  -8  -7   1   55.88    2.37
  -8  -7  -1   57.71    2.57
   8  -7   2   18.32    1.55
   8  -7  -2   18.52    1.61
  -8  -7  -2   18.27    1.49
   8  -7   3    7.68    1.04
   8  -7  -3    6.62    0.97
  -8  -7  -3    6.67    0.92
   8  -7  -4   -0.07    0.37
  -8  -7  -4    0.68    0.46
   8  -7  -5    8.12    1.05
  -8  -7  -5    6.63    0.90
   8  -7  -6    4.82    0.79
  -8  -7  -6    6.00    0.84
   8  -7  -7    3.35    0.66
  -8  -7  -7    4.82    0.71
   8  -7  -8    0.26    0.36
   8  -7  -9    3.02    0.54
   8  -7 -10    0.79    0.25
   9  -7   0    0.12    0.31
  -9  -7   0   -0.25    0.27
   9  -7   1   18.68    1.39
   9  -7  -1   17.93    1.40
  -9  -7   1   19.17    1.29
  -9  -7  -1   18.40    1.37
   9  -7  -2   82.65    2.94
  -9  -7  -2   86.50    2.93
   9  -7  -3   18.23    1.35
  -9  -7  -3   17.62    1.36
   9  -7  -4   18.95    1.37
  -9  -7  -4   19.55    1.40
   9  -7  -5   50.73    2.16
  -9  -7  -5   54.10    2.22
   9  -7  -6   43.19    1.89
  -9  -7  -6   44.62    1.94
   9  -7  -7    3.18    0.55
  -9  -7  -7    2.20    0.47
   9  -7  -8    4.32    0.54
 -10  -7   0  324.31    4.83
 -10  -7  -1    0.43    0.26
 -10  -7  -2   94.07    2.72
 -10  -7  -3    1.85    0.44
 -10  -7  -4    2.81    0.53
 -10  -7  -5    0.11    0.22
 -10  -7  -6   53.20    1.82
 -11  -7  -1    4.07    0.47
 -11  -7  -2   31.64    1.30
 -11  -7  -3   14.34    0.88
 -11  -7  -4   24.74    1.11
   0  -8   0  354.67    6.91
   0  -8   1   50.41    2.63
   0  -8  -1   53.34    2.69
   0  -8   2  581.43    8.86
   0  -8  -2  576.82    8.71
   0  -8  -3   70.73    3.03
   0  -8  -4   32.15    2.00
   0  -8  -5   65.52    2.76
   0  -8  -6   58.77    2.51
   0  -8  -7    0.38    0.32
  -1  -8   0   -0.95    0.50
   1  -8   0    0.41    0.47
  -1  -8   1    8.33    1.02
   1  -8   1   10.13    1.24
  -1  -8  -1   10.06    1.15
   1  -8  -1    9.09    1.19
   1  -8   2  162.30    4.83
  -1  -8  -2  161.09    4.31
   1  -8  -2  157.22    4.73
   1  -8   3    1.24    0.53
  -1  -8  -3    1.31    0.48
   1  -8  -3    1.19    0.58
  -1  -8  -4    1.52    0.41
   1  -8  -4    2.01    0.61
   1  -8  -5   -0.43    0.54
   1  -8  -6   15.00    1.37
   1  -8  -7   -0.41    0.47
   1  -8  -8   28.39    1.66
   1  -8  -9   25.24    1.45
   2  -8   0   29.98    2.13
   2  -8   1    0.28    0.46
   2  -8  -1    1.30    0.65
   2  -8   2  178.55    5.10
   2  -8  -2  172.69    5.06
   2  -8   3   25.21    1.94
   2  -8  -3   24.42    1.93
   2  -8  -4    5.41    0.96
   2  -8  -5    0.05    0.49
   2  -8  -6    0.28    0.37
   2  -8  -7   35.01    2.02
   2  -8  -8    0.70    0.39
   2  -8  -9   29.56    1.63
   2  -8 -10   59.80    2.07
   3  -8   0   -0.74    0.57
   3  -8   1    1.03    0.50
   3  -8  -1    2.25    0.77
   3  -8   2  382.67    7.44
   3  -8  -2  385.43    7.53
   3  -8   3   21.69    1.78
   3  -8  -3   18.88    1.69
   3  -8  -4   97.55    3.69
   3  -8  -5   11.00    1.28
   3  -8  -6   53.41    2.60
   3  -8  -7   28.95    1.84
   3  -8  -8    8.07    0.95
   3  -8  -9    8.60    0.90
   3  -8 -10    7.13    0.74
   4  -8   0   63.12    3.01
   4  -8   1   22.50    1.80
   4  -8  -1   25.56    1.97
   4  -8   2    6.57    1.03
   4  -8  -2    7.78    1.12
   4  -8   3    1.02    0.54
   4  -8  -3    0.61    0.49
   4  -8  -4   40.95    2.35
   4  -8  -5    6.86    1.02
   4  -8  -6    5.84    0.89
   4  -8  -7    0.70    0.43
   4  -8  -8   37.06    1.88
   4  -8  -9   27.57    1.54
   4  -8 -10   22.91    1.24
   5  -8   0   -0.07    0.56
   5  -8   1   15.11    1.44
   5  -8  -1   14.62    1.45
   5  -8   2   16.59    1.50
   5  -8  -2   15.71    1.47
   5  -8   3   21.83    1.68
   5  -8  -3   21.61    1.68
   5  -8  -4   49.19    2.46
   5  -8  -5    0.31    0.38
   5  -8  -6    3.37    0.67
   5  -8  -7   13.83    1.19
   5  -8  -8    5.02    0.68
   5  -8  -9   11.94    0.95
   6  -8   0   57.72    2.58
   6  -8   1    1.88    0.55
   6  -8  -1    2.67    0.62
   6  -8   2   17.84    1.45
   6  -8  -2   19.06    1.51
   6  -8  -3    5.09    0.83
   6  -8  -4    3.00    0.64
   6  -8  -5    4.70    0.73
   6  -8  -6    0.58    0.42
   6  -8  -7   25.01    1.42
   6  -8  -8    4.88    0.62
   7  -8   0    0.38    0.36
   7  -8   1    4.04    0.66
   7  -8  -1    3.33    0.61
   7  -8  -2  174.82    4.04
   7  -8  -3   -0.04    0.29
   7  -8  -4   10.22    0.97
   7  -8  -5    1.75    0.44
   7  -8  -6    1.91    0.40
   7  -8  -7   71.86    2.06
   8  -8  -1    0.15    0.25
   8  -8  -2   21.40    1.21
   8  -8  -3   20.16    1.14
   8  -8  -4    9.55    0.75
   3  -9  -2    1.52    0.38
   3  -9  -3    2.67    0.46
   0   0   0    0.00    0.00
TITL CC114A_ABS2 in Pbca
REM Pbca (#61, found as Pcab in ba-c setting)
CELL 1.54184  13.979122   7.434779  18.279688  90.0000  90.0000  90.0000
ZERR    7.00   0.000593   0.000301   0.000708   0.0000   0.0000   0.0000
LATT  1
SYMM -x+1/2,-y, z+1/2
SYMM -x, y+1/2,-z+1/2
SYMM  x+1/2,-y+1/2,-z
SFAC C H Li O
UNIT 49.00 70.00 14.00 42.00
TREF
HKLF 4
END
_computing_structure_solution     'SHELXT 2014/5 (Sheldrick, 2014)'
;
_shelx_hkl_checksum     1217
_shelx_res_file
;
TITL cc114a_abs2_a.res in Pbca
    compound2.res
    created by SHELXL-2018/3 at 21:26:52 on 17-May-2021
REM Old TITL CC114A_ABS2 in Pbca
REM SHELXT solution in Pbca
REM R1 0.081, Rweak 0.018, Alpha 0.008, Orientation as input
REM Formula found by SHELXT: C7 Li2 O6
CELL 1.54184 13.9791 7.4348 18.2797 90 90 90
ZERR 8 0.0006 0.0003 0.0007 0 0 0
LATT 1
SYMM 0.5-X,-Y,0.5+Z
SYMM -X,0.5+Y,0.5-Z
SYMM 0.5+X,0.5-Y,-Z
SFAC C H Li O
UNIT 56 80 16 48
EQIV $1 1-X,1-Y,-Z
EQIV $2 1-X,2-Y,1-Z
EQIV $3 +X,1.5-Y,-0.5+Z
EQIV $4 0.5-X,-0.5+Y,+Z
EQIV $5 0.5-X,1-Y,0.5+Z
EQIV $6 1-X,0.5+Y,0.5-Z
DFIX 0.85 O2 H2a O2 H2b
DANG 1.34 H2a H2b
DFIX 0.85 O1 H1b O1 H1a
DFIX 0.85 O6 H6b O6 H6a
L.S. 4
PLAN  5
SIZE 0.058 0.101 0.266
TEMP -143.14(10)
CONF
HTAB O1 O2_$4
HTAB O2 O5_$5
HTAB O6 O3_$6
FREE C5 Li1_$3
FREE Li2 Li2_$1
FREE Li2 Li1_$3
FREE O4 O4_$2
BOND $H
list 4
MORE -1
fmap 2
acta
REM <olex2.extras>
REM <HklSrc "%.\\Compound2.hkl">
REM </olex2.extras>
WGHT    0.044700    0.503100
FVAR       0.45393
C1    1    0.407210    0.744414    0.429436    11.00000    0.01474    0.01382 =
         0.01193   -0.00014    0.00083    0.00145
C2    1    0.398312    0.733387    0.347953    11.00000    0.01633    0.01382 =
         0.01053   -0.00021   -0.00083    0.00082
C3    1    0.462649    0.825559    0.303220    11.00000    0.01727    0.01396 =
         0.01353   -0.00015   -0.00193   -0.00167
AFIX  43
H3    2    0.508216    0.904022    0.324857    11.00000   -1.20000
AFIX   0
C4    1    0.461436    0.805023    0.228032    11.00000    0.01730    0.01524 =
         0.01330    0.00119    0.00146   -0.00155
AFIX  43
H4    2    0.507474    0.866459    0.199101    11.00000   -1.20000
AFIX   0
C5    1    0.392982    0.694390    0.193616    11.00000    0.01573    0.01310 =
         0.01102    0.00005   -0.00122    0.00339
C6    1    0.326080    0.605726    0.238786    11.00000    0.01416    0.01722 =
         0.01488   -0.00133   -0.00196   -0.00133
AFIX  43
H6    2    0.277776    0.533145    0.217224    11.00000   -1.20000
AFIX   0
C7    1    0.329952    0.623207    0.314288    11.00000    0.01459    0.01544 =
         0.01399    0.00088    0.00140   -0.00080
AFIX  43
H7    2    0.285426    0.559285    0.343708    11.00000   -1.20000
AFIX   0
LI1   3    0.338259    0.623733    0.569270    11.00000    0.01992    0.01761 =
         0.01364   -0.00025    0.00117   -0.00224
LI2   3    0.501057    0.621687    0.057940    11.00000    0.01968    0.01888 =
         0.01377   -0.00072   -0.00006    0.00145
O1    4    0.370886    0.413523    0.622741    11.00000    0.02661    0.01739 =
         0.02781    0.00257   -0.00899   -0.00061
H1A   2    0.352461    0.309211    0.610856    11.00000    0.04239
H1B   2    0.412660    0.398995    0.656242    11.00000    0.05511
O2    4    0.199547    0.603867    0.565035    11.00000    0.01820    0.01896 =
         0.01881    0.00367   -0.00225   -0.00229
H2A   2    0.177399    0.619340    0.522456    11.00000    0.04021
H2B   2    0.173375    0.506956    0.582450    11.00000    0.03730
O3    4    0.370530    0.620098    0.467122    11.00000    0.02822    0.01763 =
         0.01175   -0.00027    0.00307   -0.00599
O4    4    0.451810    0.875875    0.456955    11.00000    0.02172    0.01554 =
         0.01127   -0.00145   -0.00079   -0.00294
O5    4    0.393081    0.673380    0.121380    11.00000    0.01786    0.01575 =
         0.00870   -0.00033   -0.00029    0.00107
O6    4    0.619080    0.765719    0.067743    11.00000    0.02259    0.01636 =
         0.02085    0.00076   -0.00295   -0.00064
H6A   2    0.618731    0.877041    0.056588    11.00000    0.04222
H6B   2    0.653891    0.745984    0.104811    11.00000    0.04937
HKLF 4
REM  cc114a_abs2_a.res in Pbca
REM wR2 = 0.0839, GooF = S = 1.041, Restrained GooF = 1.040 for all data
REM R1 = 0.0314 for 1672 Fo > 4sig(Fo) and 0.0351 for all 1874 data
REM 160 parameters refined using 7 restraints
END
WGHT      0.0448      0.4952
REM Highest difference peak  0.297,  deepest hole -0.209,  1-sigma level  0.046
Q1    1   0.3997  0.7411  0.3864  11.00000  0.05    0.30
Q2    1   0.4586  0.8108  0.2612  11.00000  0.05    0.21
Q3    1   0.3646  0.6760  0.3325  11.00000  0.05    0.20
Q4    1   0.3288  0.6307  0.2740  11.00000  0.05    0.19
Q5    1   0.4276  0.7812  0.3276  11.00000  0.05    0.17
;
_shelx_res_checksum     67483
data_compound3
_audit_creation_method
;
Olex2 1.3-alpha
(compiled 2020.11.12 svn.r5f609507 for OlexSys, GUI svn.r6272)
;
_chemical_name_systematic
;
Poly[\m-4-hydroxybenzoato-lithium]
;
_chemical_name_common     ?
_chemical_formula_moiety     'C7 H5 Li O3'
_chemical_formula_sum     'C7 H5 Li O3'
_chemical_formula_iupac     '[Li (C7 H5 O3)]'
_chemical_formula_weight     144.05
_chemical_melting_point     ?
_space_group_crystal_system     monoclinic
_space_group_name_H-M_alt     'P 1 21/c 1'
_space_group_name_Hall     '-P 2ybc'
loop_
    _space_group_symop_operation_xyz
    'x, y, z'
    '-x, y+1/2, -z+1/2'
    '-x, -y, -z'
    'x, -y-1/2, z-1/2'
_cell_length_a     14.8904(4)
_cell_length_b     5.04870(10)
_cell_length_c     8.4721(2)
_cell_angle_alpha     90
_cell_angle_beta     99.281(2)
_cell_angle_gamma     90
_cell_volume     628.57(3)
_cell_formula_units_Z     4
_cell_measurement_reflns_used     2876
_cell_measurement_theta_min     2.9960
_cell_measurement_theta_max     76.6360
_cell_measurement_temperature     100.02(10)
_exptl_crystal_description     plate
_exptl_crystal_colour     colourless
_exptl_crystal_size_max     0.355
_exptl_crystal_size_mid     0.207
_exptl_crystal_size_min     0.121
_exptl_crystal_density_diffrn     1.522
_exptl_crystal_density_meas     ?
_exptl_crystal_density_method     ?
_exptl_crystal_F_000     296
loop_
    _exptl_crystal_face_index_h
    _exptl_crystal_face_index_k
    _exptl_crystal_face_index_l
    _exptl_crystal_face_perp_dist
    -2 0 5 0.1647
    2 0 -5 0.1873
    1 1 0 0.0974
    -2 -3 -2 0.0838
    -1 -3 3 0.1368
    -5 1 0 0.0320
    1 0 0 0.0581
    -9 1 1 0.0303
    -3 -3 1 0.0872
    10 0 -1 0.0831
    3 3 -3 0.1496
_exptl_absorpt_coefficient_mu     0.987
_exptl_absorpt_correction_type     analytical
_exptl_absorpt_process_details
;
[CrysAlis PRO (Rigaku OD, 2018), based on expressions derived by Clark &
Reid (1995)]
;
_exptl_absorpt_correction_T_min     0.760
_exptl_absorpt_correction_T_max     0.924
_diffrn_ambient_temperature     100.02(10)
_diffrn_source     'micro-focus sealed X-ray tube'
_diffrn_radiation_type     'Cu K\a'
_diffrn_radiation_wavelength     1.54184
_diffrn_radiation_monochromator     mirror
_diffrn_measurement_device_type     'XtaLAB Synergy Dualflex HyPix'
_diffrn_measurement_device     'four-circle diffractometer'
_diffrn_measurement_method     '\w scans'
_diffrn_detector     'CCD plate'
_diffrn_detector_area_resol_mean     10.0000
_diffrn_reflns_number     4598
_diffrn_reflns_av_R_equivalents     0.0265
_diffrn_reflns_av_unetI/netI     0.0236
_diffrn_reflns_theta_min     3.007
_diffrn_reflns_theta_max     77.970
_diffrn_reflns_theta_full     67.684
_diffrn_measured_fraction_theta_max     0.978
_diffrn_measured_fraction_theta_full     1.000
_diffrn_reflns_limit_h_min     -18
_diffrn_reflns_limit_h_max     18
_diffrn_reflns_limit_k_min     -6
_diffrn_reflns_limit_k_max     5
_diffrn_reflns_limit_l_min     -10
_diffrn_reflns_limit_l_max     10
_diffrn_radiation_probe     x-ray
_refine_special_details     ?
_reflns_number_total     1321
_reflns_number_gt     1235
_reflns_threshold_expression     'I > 2\s(I)'
_refine_ls_structure_factor_coef     Fsqd
_refine_ls_matrix_type     full
_refine_ls_R_factor_all     0.0347
_refine_ls_R_factor_gt     0.0331
_refine_ls_wR_factor_gt     0.0906
_refine_ls_wR_factor_ref     0.0925
_refine_ls_goodness_of_fit_ref     1.070
_refine_ls_restrained_S_all     1.071
_refine_ls_number_reflns     1321
_refine_ls_number_parameters     104
_refine_ls_number_restraints     1
_refine_ls_hydrogen_treatment     mixed
_refine_ls_weighting_scheme     calc
_refine_ls_weighting_details
              'w=1/[\s^2^(Fo^2^)+(0.0495P)^2^+0.2315P] where P=(Fo^2^+2Fc^2^)/3'
_atom_sites_solution_hydrogens     mixed
_atom_sites_solution_primary     ?
_atom_sites_solution_secondary     ?
_refine_ls_shift/su_max     0.000
_refine_ls_shift/su_mean     0.000
_refine_diff_density_max     0.219
_refine_diff_density_min     -0.274
_refine_ls_extinction_method     none
_refine_ls_extinction_coef     .
loop_
    _atom_type_symbol
    _atom_type_description
    _atom_type_scat_dispersion_real
    _atom_type_scat_dispersion_imag
    _atom_type_scat_source
    'C' 'C' 0.0181 0.0091
                         'International Tables Vol C Tables 4.2.6.8 and 6.1.1.4'
    'H' 'H' 0.0000 0.0000
                         'International Tables Vol C Tables 4.2.6.8 and 6.1.1.4'
    'Li' 'Li' 0.0008 0.0003
                         'International Tables Vol C Tables 4.2.6.8 and 6.1.1.4'
    'O' 'O' 0.0492 0.0322
                         'International Tables Vol C Tables 4.2.6.8 and 6.1.1.4'
_computing_data_collection
;
CrysAlis PRO (Rigaku OD, 2018)
;
_computing_cell_refinement
;
CrysAlis PRO (Rigaku OD, 2018)
;
_computing_data_reduction
;
CrysAlis PRO (Rigaku OD, 2018)
;
_computing_structure_solution
;
SHELXT2014 (Sheldrick, 2015a)
;
_computing_structure_refinement
;
SHELXL2018 (Sheldrick, 2015b)
;
_computing_molecular_graphics
;
OLEX2 (Dolomanov <i>et al.</i>,  2009) and
<i>CrystalMaker</i> (Palmer, 2020)
;
_computing_publication_material
;
OLEX2 (Dolomanov <i>et al.</i>,  2009)
;
loop_
    _atom_site_type_symbol
    _atom_site_label
    _atom_site_fract_x
    _atom_site_fract_y
    _atom_site_fract_z
    _atom_site_U_iso_or_equiv
    _atom_site_adp_type
    _atom_site_calc_flag
    _atom_site_occupancy
    _atom_site_disorder_assembly
    _atom_site_disorder_group
    C C1 0.60335(7) 0.3954(2) 0.44159(12) 0.0126(2) Uani d 1 . .
    C C2 0.69611(7) 0.4590(2) 0.53168(12) 0.0131(3) Uani d 1 . .
    C C3 0.73560(7) 0.2904(2) 0.65438(13) 0.0138(2) Uani d 1 . .
    H H3 0.702012 0.143679 0.684029 0.017 Uiso calc 1 . .
    C C4 0.82336(8) 0.3353(2) 0.73326(13) 0.0153(3) Uani d 1 . .
    H H4 0.849474 0.222357 0.818082 0.018 Uiso calc 1 . .
    C C5 0.87261(7) 0.5469(2) 0.68695(13) 0.0143(2) Uani d 1 . .
    C C6 0.83471(8) 0.7161(2) 0.56450(13) 0.0152(3) Uani d 1 . .
    H H6 0.869094 0.859957 0.533352 0.018 Uiso calc 1 . .
    C C7 0.74606(8) 0.6729(2) 0.48814(13) 0.0143(2) Uani d 1 . .
    H H7 0.719378 0.789678 0.405833 0.017 Uiso calc 1 . .
    Li Li1 0.50567(13) -0.1082(4) 0.3561(2) 0.0164(4) Uani d 1 . .
    O O1 0.56766(5) 0.18015(16) 0.47434(9) 0.0151(2) Uani d 1 . .
    O O2 0.56669(5) 0.55318(15) 0.33411(9) 0.0146(2) Uani d 1 . .
    O O3 0.96060(5) 0.57851(16) 0.76571(10) 0.0180(2) Uani d 1 . .
    H H3A 0.9789(12) 0.735(3) 0.740(2) 0.038(5) Uiso d 1 . .
loop_
    _atom_site_aniso_label
    _atom_site_aniso_U_11
    _atom_site_aniso_U_22
    _atom_site_aniso_U_33
    _atom_site_aniso_U_12
    _atom_site_aniso_U_13
    _atom_site_aniso_U_23
    C1 0.0126(5) 0.0135(5) 0.0121(5) 0.0005(4) 0.0031(4) -0.0026(4)
    C2 0.0122(5) 0.0137(5) 0.0135(5) 0.0006(4) 0.0023(4) -0.0026(4)
    C3 0.0135(5) 0.0126(5) 0.0155(5) -0.0010(4) 0.0034(4) -0.0011(4)
    C4 0.0148(5) 0.0155(5) 0.0150(5) 0.0022(4) 0.0010(4) 0.0002(4)
    C5 0.0096(5) 0.0154(5) 0.0174(5) 0.0008(4) 0.0008(4) -0.0039(4)
    C6 0.0143(5) 0.0130(5) 0.0186(5) -0.0021(4) 0.0038(4) -0.0008(4)
    C7 0.0144(5) 0.0142(5) 0.0141(5) 0.0009(4) 0.0016(4) 0.0002(4)
    Li1 0.0154(9) 0.0154(9) 0.0178(9) -0.0006(7) 0.0015(7) 0.0006(7)
    O1 0.0134(4) 0.0150(4) 0.0164(4) -0.0034(3) 0.0016(3) 0.0000(3)
    O2 0.0135(4) 0.0148(4) 0.0147(4) 0.0013(3) -0.0001(3) 0.0003(3)
    O3 0.0108(4) 0.0174(4) 0.0243(4) -0.0015(3) -0.0021(3) 0.0003(3)
_geom_special_details
;
 All esds (except the esd in the dihedral angle between two l.s. planes)
 are estimated using the full covariance matrix.  The cell esds are taken
 into account individually in the estimation of esds in distances, angles
 and torsion angles; correlations between esds in cell parameters are only
 used when they are defined by crystal symmetry.  An approximate (isotropic)
 treatment of cell esds is used for estimating esds involving l.s. planes.
;
loop_
    _geom_bond_atom_site_label_1
    _geom_bond_atom_site_label_2
    _geom_bond_site_symmetry_2
    _geom_bond_distance
    _geom_bond_publ_flag
    C1 C2 . 1.5011(15) ?
    C1 Li1 2_655 2.770(2) ?
    C1 O1 . 1.2601(14) ?
    C1 O2 . 1.2655(14) ?
    C2 C3 . 1.3977(16) ?
    C2 C7 . 1.3942(16) ?
    C3 H3 . 0.9500 ?
    C3 C4 . 1.3871(15) ?
    C4 H4 . 0.9500 ?
    C4 C5 . 1.3879(16) ?
    C5 C6 . 1.3913(16) ?
    C5 O3 . 1.3804(13) ?
    C6 H6 . 0.9500 ?
    C6 C7 . 1.3905(16) ?
    C7 H7 . 0.9500 ?
    Li1 Li1 2_645 3.087(2) ?
    Li1 Li1 2_655 3.088(2) ?
    Li1 Li1 3_656 2.702(4) ?
    Li1 O1 . 1.917(2) ?
    Li1 O1 3_656 1.974(2) ?
    Li1 O2 1_545 1.959(2) ?
    Li1 O2 2_645 1.965(2) ?
    O3 H3A . 0.875(15) ?
loop_
    _geom_angle_atom_site_label_1
    _geom_angle_atom_site_label_2
    _geom_angle_atom_site_label_3
    _geom_angle_site_symmetry_1
    _geom_angle_site_symmetry_3
    _geom_angle
    _geom_angle_publ_flag
    C2 C1 Li1 . 2_655 145.11(8) ?
    O1 C1 C2 . . 117.30(10) ?
    O1 C1 Li1 . 2_655 89.36(7) ?
    O1 C1 O2 . . 123.57(10) ?
    O2 C1 C2 . . 119.08(10) ?
    O2 C1 Li1 . 2_655 39.43(6) ?
    C3 C2 C1 . . 119.35(10) ?
    C7 C2 C1 . . 121.17(10) ?
    C7 C2 C3 . . 119.34(10) ?
    C2 C3 H3 . . 119.7 ?
    C4 C3 C2 . . 120.63(10) ?
    C4 C3 H3 . . 119.7 ?
    C3 C4 H4 . . 120.4 ?
    C3 C4 C5 . . 119.29(10) ?
    C5 C4 H4 . . 120.4 ?
    C4 C5 C6 . . 120.95(10) ?
    O3 C5 C4 . . 117.13(10) ?
    O3 C5 C6 . . 121.92(10) ?
    C5 C6 H6 . . 120.3 ?
    C7 C6 C5 . . 119.40(10) ?
    C7 C6 H6 . . 120.3 ?
    C2 C7 H7 . . 119.8 ?
    C6 C7 C2 . . 120.37(10) ?
    C6 C7 H7 . . 119.8 ?
    C1 Li1 Li1 2_645 2_645 60.42(8) ?
    C1 Li1 Li1 2_645 2_655 59.73(8) ?
    Li1 Li1 C1 3_656 2_645 134.93(12) ?
    Li1 Li1 Li1 2_645 2_655 109.69(12) ?
    Li1 Li1 Li1 3_656 2_645 148.24(12) ?
    Li1 Li1 Li1 3_656 2_655 100.92(8) ?
    O1 Li1 C1 3_656 2_645 110.62(8) ?
    O1 Li1 C1 . 2_645 129.26(9) ?
    O1 Li1 Li1 . 3_656 46.87(6) ?
    O1 Li1 Li1 3_656 2_645 106.77(8) ?
    O1 Li1 Li1 . 2_645 154.34(13) ?
    O1 Li1 Li1 3_656 3_656 45.16(6) ?
    O1 Li1 Li1 3_656 2_655 126.13(10) ?
    O1 Li1 Li1 . 2_655 70.13(5) ?
    O1 Li1 O1 . 3_656 92.04(9) ?
    O1 Li1 O2 . 2_645 105.54(10) ?
    O1 Li1 O2 . 1_545 121.37(10) ?
    O2 Li1 C1 1_545 2_645 97.58(8) ?
    O2 Li1 C1 2_645 2_645 24.15(4) ?
    O2 Li1 Li1 2_645 2_655 38.04(6) ?
    O2 Li1 Li1 1_545 3_656 122.40(12) ?
    O2 Li1 Li1 1_545 2_645 38.17(3) ?
    O2 Li1 Li1 2_645 2_645 83.71(10) ?
    O2 Li1 Li1 2_645 3_656 117.83(12) ?
    O2 Li1 Li1 1_545 2_655 129.86(12) ?
    O2 Li1 O1 2_645 3_656 112.26(10) ?
    O2 Li1 O1 1_545 3_656 103.17(9) ?
    O2 Li1 O2 1_545 2_645 119.03(10) ?
    C1 O1 Li1 . . 136.40(9) ?
    C1 O1 Li1 . 3_656 128.43(9) ?
    Li1 O1 Li1 . 3_656 87.96(9) ?
    C1 O2 Li1 . 1_565 129.34(9) ?
    C1 O2 Li1 . 2_655 116.42(9) ?
    Li1 O2 Li1 1_565 2_655 103.79(6) ?
    C5 O3 H3A . . 107.0(12) ?
loop_
    _geom_torsion_atom_site_label_1
    _geom_torsion_atom_site_label_2
    _geom_torsion_atom_site_label_3
    _geom_torsion_atom_site_label_4
    _geom_torsion_site_symmetry_1
    _geom_torsion_site_symmetry_2
    _geom_torsion_site_symmetry_3
    _geom_torsion_site_symmetry_4
    _geom_torsion
    _geom_torsion_publ_flag
    C1 C2 C3 C4 . . . . 176.12(9) ?
    C1 C2 C7 C6 . . . . -174.77(10) ?
    C2 C1 O1 Li1 . . . . -133.51(12) ?
    C2 C1 O1 Li1 . . . 3_656 86.36(13) ?
    C2 C1 O2 Li1 . . . 1_565 -78.03(14) ?
    C2 C1 O2 Li1 . . . 2_655 143.27(10) ?
    C2 C3 C4 C5 . . . . -1.32(16) ?
    C3 C2 C7 C6 . . . . 0.85(16) ?
    C3 C4 C5 C6 . . . . 0.95(17) ?
    C3 C4 C5 O3 . . . . -178.04(9) ?
    C4 C5 C6 C7 . . . . 0.30(17) ?
    C5 C6 C7 C2 . . . . -1.20(16) ?
    C7 C2 C3 C4 . . . . 0.43(16) ?
    Li1 C1 C2 C3 2_655 . . . -140.64(13) ?
    Li1 C1 C2 C7 2_655 . . . 35.0(2) ?
    Li1 C1 O1 Li1 2_655 . . . 23.04(14) ?
    Li1 C1 O1 Li1 2_655 . . 3_656 -117.10(11) ?
    Li1 C1 O2 Li1 2_655 . . 1_565 138.71(12) ?
    O1 C1 C2 C3 . . . . -4.74(15) ?
    O1 C1 C2 C7 . . . . 170.88(10) ?
    O1 C1 O2 Li1 . . . 2_655 -34.08(14) ?
    O1 C1 O2 Li1 . . . 1_565 104.62(13) ?
    O2 C1 C2 C3 . . . . 177.74(9) ?
    O2 C1 C2 C7 . . . . -6.64(15) ?
    O2 C1 O1 Li1 . . . 3_656 -96.24(13) ?
    O2 C1 O1 Li1 . . . . 43.89(18) ?
    O3 C5 C6 C7 . . . . 179.25(9) ?
loop_
    _geom_hbond_atom_site_label_D
    _geom_hbond_atom_site_label_H
    _geom_hbond_atom_site_label_A
    _geom_hbond_site_symmetry_A
    _geom_hbond_distance_DH
    _geom_hbond_distance_HA
    _geom_hbond_distance_DA
    _geom_hbond_angle_DHA
    _geom_hbond_publ_flag
    O3 H3A O3 2_756 0.875(15) 1.959(15) 2.8144(7) 165.5(18) yes
_shelx_space_group_comment
;
The symmetry employed for this shelxl refinement is uniquely defined
by the following loop, which should always be used as a source of
symmetry information in preference to the above space-group names.
They are only intended as comments.
;
_shelx_estimated_absorpt_T_min     0.721
_shelx_estimated_absorpt_T_max     0.890
_shelx_hkl_file
;
  -1   0   0  620.07   15.23
  -2   0   0   45.71    1.68
  -3   0   0  934.30   23.47
  -4   0   0   76.86    2.98
  -5   0   0  558.00   15.18
   6   0   0  877.55   23.08
   7   0   0 7448.45  181.14
  -8   0   0  692.86   19.51
   8   0   0  684.36   19.45
  -9   0   0  647.86   18.93
   9   0   0  650.96   19.08
  10   0   0  550.58   17.33
 -10   0   0  555.97   17.26
 -11   0   0  173.94    7.92
  11   0   0  160.68    7.67
  12   0   0  112.74    6.41
 -12   0   0  108.61    6.38
 -13   0   0  817.95   25.73
 -14   0   0   72.77    5.42
 -14   0   0   69.54    5.12
 -15   0   0  504.87   17.12
  16   0   0  406.18   15.31
 -16   0   0  395.77   13.55
  17   0   0   87.73    5.37
  18   0   0   10.86    1.62
   0  -1   0    0.05    0.30
   1  -1   0  165.94    4.30
   1  -1   0  156.64    5.16
  -1   1   0  168.33    4.29
  -1  -1   0  166.59    4.29
   1   1   0  167.80    4.30
   2  -1   0 2637.87   62.80
   2   1   0 2632.99   62.82
  -3   1   0   31.30    1.49
   3  -1   0   35.41    1.55
  -3  -1   0   31.20    1.51
   3   1   0   34.03    1.52
   4  -1   0  678.23   17.67
   4   1   0  686.03   17.70
   5  -1   0   14.18    1.19
   5   1   0   13.28    1.15
   6   1   0  140.49    5.18
   6  -1   0  143.19    5.16
  -6   1   0  142.49    5.19
  -6  -1   0  139.44    5.09
   7   1   0   77.72    3.78
   7  -1   0   81.32    3.81
  -7   1   0   80.31    3.79
  -7  -1   0   82.88    3.79
  -8   1   0    5.62    1.04
   8   1   0    6.07    1.09
   8  -1   0    5.98    1.08
  -8  -1   0    6.14    1.04
  -9  -1   0  878.87   24.72
   9  -1   0  901.60   24.96
   9   1   0  868.34   24.89
  -9   1   0  877.16   24.84
 -10  -1   0   22.15    2.42
  10   1   0   21.70    2.45
 -10   1   0   24.14    2.47
  10  -1   0   22.16    2.43
 -11  -1   0    0.87    0.76
  11   1   0    0.64    0.58
 -11  -1   0   -0.21    0.58
 -11  -1   0    0.52    0.64
 -11   1   0    0.65    0.79
  12   1   0   75.45    5.19
 -12  -1   0   69.36    4.88
 -12  -1   0   70.18    5.05
  12  -1   0   70.71    5.03
 -12  -1   0   75.63    5.58
 -12   1   0   68.93    4.97
 -13  -1   0    8.74    1.99
 -13   1   0    5.89    1.57
 -13  -1   0    5.10    1.57
 -13  -1   0    7.94    1.65
 -14  -1   0    1.98    1.04
 -14  -1   0    1.47    0.77
  15   1   0    1.09    0.90
 -15  -1   0   -0.26    0.75
  15  -1   0    0.28    0.80
  16   1   0   29.35    3.23
 -16  -1   0   27.98    2.89
  16  -1   0   30.22    3.24
 -17  -1   0    1.57    0.93
  17   1   0    5.19    1.28
 -17   1   0    3.45    1.08
  17  -1   0    4.61    1.21
  18   1   0   11.14    1.37
  18  -1   0    9.77    1.29
   0  -2   0    2.77    0.75
   1  -2   0    6.72    1.11
   2  -2   0 1592.03   41.47
   2  -2   0 1626.89   41.67
  -3   2   0  699.15   17.65
   3  -2   0  695.47   19.82
   3  -2   0  677.86   19.75
  -3  -2   0  691.20   17.61
  -4  -2   0  239.74    7.02
   4  -2   0  234.28    8.71
   4  -2   0  238.04    8.65
  -4   2   0  243.54    7.06
   4  -2   0  227.61    6.96
   4   2   0  232.28    6.98
  -5  -2   0  216.72    6.85
   5  -2   0  207.82    8.27
  -5   2   0  217.37    6.90
   5  -2   0  203.57    6.79
   5   2   0  219.37    6.89
   6  -2   0    4.23    0.82
  -6  -2   0    5.13    0.85
   6   2   0    5.03    0.91
  -6   2   0    6.51    0.96
   7   2   0    1.82    0.60
  -7   2   0    1.22    0.52
   7  -2   0    1.30    0.51
  -7  -2   0    1.89    0.65
   7  -2   0    1.49    0.85
   8  -2   0   42.26    3.03
  -8  -2   0   45.77    3.96
  -8   2   0   46.30    3.17
   8  -2   0   50.04    4.16
  -8  -2   0   50.93    3.24
  -8  -2   0   37.48    3.11
  -8  -2   0   40.73    3.60
   8   2   0   47.72    3.19
   8  -2   0   47.50    3.67
  -9  -2   0  268.56    9.76
  -9  -2   0  248.21    9.73
   9  -2   0  255.47   11.27
  -9  -2   0  243.85   10.85
   9  -2   0  243.22    9.38
  -9   2   0  266.53    9.77
  -9  -2   0  253.63   10.65
   9   2   0  239.97    9.42
 -10  -2   0  187.31    9.53
 -10  -2   0  200.08    9.32
 -10  -2   0  196.89    8.47
 -10   2   0  203.29    8.61
  10  -2   0  192.15    9.92
 -10  -2   0  196.07    8.45
 -11  -2   0  832.30   25.39
  11  -2   0  794.86   26.31
 -11   2   0  794.36   24.21
 -11  -2   0  762.78   23.53
 -11  -2   0  795.93   24.18
 -11  -2   0  795.58   26.00
 -12  -2   0  823.79   26.35
 -12  -2   0  811.46   25.30
  12  -2   0  731.25   26.10
  12  -2   0  774.00   26.02
 -12  -2   0  799.09   24.60
 -12   2   0  812.28   24.64
 -13  -2   0    0.31    0.69
  13   2   0    2.34    1.15
  13  -2   0    1.53    0.89
 -13  -2   0    0.26    0.70
 -14  -2   0   38.89    3.47
  14  -2   0   28.86    3.25
  14   2   0   34.12    3.55
  15  -2   0   13.47    2.05
  15   2   0   14.75    2.19
 -15  -2   0   14.32    2.02
 -15   2   0   12.30    1.89
 -15  -2   0   15.56    1.94
  16   2   0   21.12    2.19
 -17  -2   0    9.26    1.14
   0  -3   0    0.21    0.51
   1  -3   0    8.19    1.60
  -1  -3   0    6.45    1.40
   2  -3   0   93.89    5.45
   2  -3   0  100.87    5.75
   3  -3   0  588.65   18.95
  -4  -3   0    0.43    0.58
   4  -3   0   -0.19    0.58
  -4  -3   0    0.26    0.50
  -4  -3   0    0.38    0.47
   4  -3   0    0.23    0.63
  -5  -3   0 1158.09   33.40
   5  -3   0 1248.20   33.22
  -5  -3   0 1176.76   35.19
   5  -3   0 1175.31   34.62
   6  -3   0   40.74    3.67
  -6  -3   0   41.83    3.88
   6  -3   0   37.47    3.84
  -6  -3   0   49.88    3.90
   6  -3   0   43.42    3.48
  -6  -3   0   44.42    4.35
   6  -3   0   39.43    3.75
   7  -3   0   26.55    2.80
   7  -3   0   30.59    3.27
  -7  -3   0   32.99    3.48
   7  -3   0   26.44    3.23
  -7  -3   0   31.14    3.25
   7  -3   0   28.69    3.44
   8  -3   0    1.49    0.99
  -8  -3   0    2.43    1.07
   8  -3   0    3.67    1.29
  -8  -3   0    2.88    1.27
  -9  -3   0  335.88   13.64
   9  -3   0  310.54   13.65
  -9  -3   0  324.79   12.75
 -10  -3   0  442.55   16.53
 -10  -3   0  434.21   15.40
  10  -3   0  408.14   16.58
  10  -3   0  420.45   15.13
  10  -3   0  422.85   16.99
 -11  -3   0   60.69    4.50
  11  -3   0   62.05    4.49
  11  -3   0   69.05    5.75
 -11  -3   0   69.68    5.35
  11  -3   0   51.14    5.00
 -12  -3   0  441.35   16.24
 -13  -3   0  256.89   10.68
 -14  -3   0  213.56    8.74
 -15  -3   0   10.93    1.38
 -15  -3   0    8.29    1.44
 -16  -3   0    2.50    0.60
   0  -4   0   38.94    3.84
   0  -4   0   28.34    3.59
   0  -4   0   35.87    3.15
  -1  -4   0   37.98    3.83
  -1  -4   0   40.16    3.89
   1  -4   0   41.22    3.67
   1  -4   0   40.16    4.22
   1  -4   0   43.47    3.66
   1  -4   0   46.95    4.34
  -1  -4   0   42.55    4.36
  -2  -4   0  165.90    8.57
   2  -4   0  173.09    8.96
  -2  -4   0  170.45    8.72
   2  -4   0  184.38    9.36
   2  -4   0  177.13    8.25
  -2  -4   0  170.20    9.35
  -3  -4   0   -0.33    0.72
   3  -4   0    0.96    0.70
   3  -4   0    0.24    0.71
   3  -4   0    0.58    0.90
   3  -4   0    1.25    1.09
  -3  -4   0    0.81    0.73
   4  -4   0    2.91    1.29
  -4  -4   0    3.02    1.43
  -4  -4   0    2.47    1.32
   4  -4   0    2.66    1.03
   4  -4   0    1.80    0.94
  -4  -4   0    3.96    1.36
   4  -4   0    2.65    1.26
   5  -4   0   89.48    6.00
  -5  -4   0   88.31    6.65
  -5  -4   0   93.50    6.14
  -5  -4   0   86.23    6.41
  -5  -4   0   87.96    6.15
   5  -4   0   91.18    5.76
   5  -4   0   90.27    6.30
   5  -4   0   90.95    6.62
  -5  -4   0   92.89    6.08
  -6  -4   0    7.13    1.93
   6  -4   0    7.39    2.00
   6  -4   0    9.03    1.77
  -6  -4   0    5.38    1.63
  -6  -4   0    8.72    1.86
   6  -4   0    9.03    2.06
  -6  -4   0    5.96    1.48
   6  -4   0    7.32    1.82
   6  -4   0    6.79    1.88
   7  -4   0  139.64    7.29
   7  -4   0  139.88    7.75
   7  -4   0  128.61    8.19
  -7  -4   0  135.63    8.57
   7  -4   0  132.63    8.25
  -7  -4   0  124.09    8.01
  -7  -4   0  122.29    7.15
  -8  -4   0   17.21    2.99
   8  -4   0   20.82    2.82
  -8  -4   0   18.16    3.00
  -8  -4   0   19.63    3.00
   8  -4   0   18.74    3.02
  -8  -4   0   15.48    2.39
  -9  -4   0   73.06    5.87
  -9  -4   0   80.12    6.27
  -9  -4   0   88.19    6.10
   9  -4   0   76.25    5.15
  -9  -4   0   74.49    4.98
   9  -4   0   75.86    5.38
 -10  -4   0   36.00    3.07
  10  -4   0   37.85    3.51
 -10  -4   0   36.96    3.95
 -10  -4   0   46.40    4.19
  10  -4   0   37.14    3.22
 -10  -4   0   38.51    4.18
 -11  -4   0   60.37    4.54
 -11  -4   0   59.94    4.71
  11  -4   0   51.76    3.76
 -12  -4   0    6.28    1.42
  12  -4   0    6.80    1.51
  13  -4   0   19.80    2.24
 -13  -4   0   20.61    2.20
  14  -4   0   30.60    1.97
 -14  -4   0   36.26    2.34
   0  -5   0   -0.23    0.92
  -1  -5   0   51.04    4.08
   1  -5   0   47.61    4.01
  -2  -5   0   70.87    4.70
  -2  -5   0   61.17    4.03
  -2  -5   0   70.28    5.53
  -3  -5   0  814.67   26.20
   3  -5   0  804.15   25.99
  -3  -5   0  785.35   23.82
  -3  -5   0  831.09   25.34
  -3  -5   0  809.19   25.59
   4  -5   0  501.72   18.45
  -4  -5   0  552.45   18.05
  -4  -5   0  501.78   16.33
   4  -5   0  546.56   17.74
  -4  -5   0  522.26   17.95
  -4  -5   0  527.11   18.94
  -5  -5   0    0.45    0.70
  -5  -5   0    0.88    0.80
  -5  -5   0   -0.14    0.42
   5  -5   0   -0.22    0.67
  -5  -5   0    0.57    0.95
   5  -5   0    0.54    0.95
  -6  -5   0    1.20    0.70
  -6  -5   0    0.55    0.74
   6  -5   0    1.41    0.93
   6  -5   0    0.25    0.77
   6  -5   0    0.79    0.83
   7  -5   0  116.52    6.28
   7  -5   0  112.95    6.53
   7  -5   0  103.08    5.96
  -7  -5   0  104.22    5.44
  -7  -5   0  111.30    6.58
   8  -5   0   83.46    4.92
  -8  -5   0   84.66    5.33
   8  -5   0   80.27    5.23
   9  -5   0    7.63    1.34
   9  -5   0    6.93    1.40
  -9  -5   0    4.27    1.20
  10  -5   0  109.66    4.82
 -10  -5   0  107.71    5.28
  11  -5   0   54.32    3.06
   0  -6   0    0.82    0.65
   1  -6   0   13.01    1.76
  -1  -6   0   10.94    1.55
  -2  -6   0  148.46    6.13
   3  -6   0   43.19    2.65
   3  -6   0   48.83    3.40
   4  -6   0    8.14    1.12
   4  -6   0    9.55    1.42
   5  -6   0    0.35    0.49
   5  -6   0    0.37    0.35
   6  -6   0    7.57    0.96
   6  -6   0    7.83    0.94
  18   0  -1    0.33    0.70
  17   0  -1   -0.22    0.77
 -17   0   1    0.17    0.49
 -17   0   1    0.22    0.59
 -16   0   1   -0.22    0.61
 -15   0   1    0.52    0.86
 -14   0   1    0.31    1.28
  13   0  -1   -0.25    0.99
 -13   0   1    0.29    0.73
 -12   0   1   -0.27    0.66
  12   0  -1   -0.22    0.77
  11   0  -1    0.94    0.75
 -11   0   1   -0.70    0.73
  10   0  -1    0.16    0.56
 -10   0   1   -0.20    0.85
   9   0  -1   -0.14    0.45
  -9   0   1   -0.33    0.55
  -8   0   1    0.14    0.37
  -7   0   1    0.92    0.51
  -6   0   1   -0.19    0.41
  -5   0   1    0.62    0.39
  -4   0   1    0.06    0.28
  -3   0   1    0.05    0.26
  -2   0   1   -0.12    0.22
  -1   0   1   -0.07    0.19
   0   0   1    0.20    0.14
   1   0   1    0.10    0.11
  -2   0  -1   -0.04    0.21
  -3   0  -1   -0.05    0.24
   4   0   1    0.28    0.33
  -4   0  -1    0.07    0.26
   5   0   1    0.18    0.36
  -5   0  -1    0.08    0.26
  -6   0  -1   -0.10    0.35
   6   0   1   -0.11    0.43
  -7   0  -1    0.35    0.31
   7   0   1   -0.26    0.53
   8   0   1    0.30    0.56
  -8   0  -1    0.13    0.36
   9   0   1    8.29    1.46
 -10   0  -1   -0.17    0.37
 -11   0  -1    0.39    0.58
 -11   0  -1    0.21    0.40
 -12   0  -1   -0.23    0.66
 -12   0  -1   -0.22    0.43
 -13   0  -1    0.45    0.75
 -13   0  -1    0.75    0.88
 -14   0  -1    0.21    0.47
  14   0   1    0.93    1.02
  15   0   1   -0.29    0.90
  16   0   1    0.25    0.67
  17   0   1   -0.19    0.57
  18   0   1   -0.12    0.38
  18  -1  -1   42.49    2.94
  18   1  -1   46.02    3.06
 -17  -1   1   26.25    2.60
  17   1  -1   31.71    3.04
 -17   1   1   29.93    2.85
  17  -1  -1   26.62    2.78
 -17  -1   1   23.39    2.58
 -16   1   1  107.38    6.43
 -16  -1   1  120.42    5.70
 -16   1   1  112.12    5.79
 -16  -1   1  109.67    6.49
 -16  -1   1  127.60    6.76
 -15  -1   1  115.70    6.99
 -15  -1   1  114.68    6.27
 -14  -1   1    2.66    1.04
  14   1  -1    3.36    1.31
 -14   1   1    3.03    1.25
  14  -1  -1    5.21    1.55
 -14  -1   1    3.32    1.33
 -14  -1   1    7.69    1.88
 -13  -1   1   49.23    4.52
  13  -1  -1   36.25    3.64
 -13  -1   1   35.11    3.82
 -13  -1   1   45.85    4.02
  13   1  -1   37.66    3.65
 -13   1   1   35.75    3.91
  12  -1  -1    1.13    0.86
 -12   1   1    2.43    1.12
 -12  -1   1    1.88    1.03
  12   1  -1    2.23    0.99
 -11  -1   1  372.13   13.89
  11   1  -1  377.31   13.14
 -11   1   1  375.82   14.02
  11  -1  -1  384.08   13.22
 -11  -1   1  364.65   12.56
 -10  -1   1   31.16    2.69
 -10  -1   1   36.64    3.28
 -10   1   1   31.96    3.13
  10   1  -1   41.00    3.11
  10  -1  -1   35.27    2.89
  -9  -1   1  973.45   28.40
   9  -1  -1 1044.67   27.72
  -9   1   1  983.56   28.41
   9   1  -1 1014.41   27.64
  -8   1   1  268.79    9.64
  -8  -1   1  274.37    9.70
  -7  -1   1    0.98    0.51
  -7   1   1    1.13    0.57
  -6  -1   1  555.23   15.66
  -6   1   1  543.17   15.61
  -5  -1   1   34.20    2.12
  -5   1   1   36.51    2.15
  -4   1   1 1914.30   48.27
  -4  -1   1 1971.67   48.29
  -3   1   1  319.83    8.96
  -3  -1   1  317.69    8.94
  -2   1   1 8121.82  196.00
   2  -1  -1 8152.57  196.01
  -2  -1   1 8117.71  196.02
  -1  -1   1 1335.04   32.83
   1  -1  -1 1366.47   33.01
  -1   1   1 1278.50   32.82
  -1  -1   1 1363.09   33.05
  -1   1   1 1369.81   33.06
   0  -1  -1 2866.11   69.81
   0  -1   1 2843.11   69.65
   0   1   1 2893.56   69.66
   1  -1   1  157.16    5.41
  -2   1  -1  769.11   19.60
   2  -1   1  789.43   20.31
   2  -1   1  790.01   20.64
  -2  -1  -1  764.34   19.61
  -3   1  -1   97.67    3.43
  -3  -1  -1   96.86    3.44
   3  -1   1  101.74    4.22
   4  -1   1  637.73   16.98
  -4   1  -1  648.31   16.92
   4   1   1  640.67   17.03
  -4  -1  -1  609.14   16.82
   5   1   1  130.95    4.96
  -5   1  -1  127.10    4.79
  -5  -1  -1  125.33    4.79
   5  -1   1  127.82    4.90
   6  -1   1   18.68    1.75
  -6   1  -1   21.13    1.73
  -6  -1  -1   16.83    1.58
   6   1   1   17.87    1.71
   7  -1   1 1370.37   36.43
  -7  -1  -1 1401.52   36.07
  -7   1  -1 1349.47   36.02
   7   1   1 1410.65   36.60
  -8   1  -1  206.69    7.66
  -8  -1  -1  202.73    7.64
   8   1   1  210.13    8.20
   8  -1   1  198.92    7.99
  -9  -1  -1  355.76   12.93
 -10  -1  -1   30.25    2.71
 -10   1  -1   33.15    2.84
 -10  -1  -1   29.33    3.17
 -11  -1  -1  138.99    7.58
 -11   1  -1  139.36    6.83
 -11  -1  -1  141.15    6.88
 -12  -1  -1   34.86    3.40
 -12   1  -1   28.22    3.07
 -12  -1  -1   31.37    3.48
 -13   1  -1  117.30    6.81
  13  -1   1  125.19    7.68
 -13  -1  -1  129.13    7.09
 -13  -1  -1  130.44    7.34
  13   1   1  117.89    7.42
  13  -1   1  117.38    8.07
  14   1   1  311.65   13.31
  14  -1   1  315.97   13.38
 -14  -1  -1  316.26   12.54
  15  -1   1   24.36    3.09
  15   1   1   25.14    3.20
  16   1   1    2.89    1.07
  16  -1   1    2.91    1.13
  17   1   1    1.31    0.75
  17  -1   1    1.64    0.72
 -17  -2   1   63.87    3.81
 -16  -2   1  179.57    7.22
  16   2  -1  179.98    7.51
 -15  -2   1    0.63    0.65
 -15   2   1   -0.20    1.23
  15   2  -1    1.68    0.84
  15  -2  -1    1.01    0.77
 -15  -2   1   -1.02    1.37
 -14  -2   1    0.97    0.76
 -14  -2   1    0.50    0.68
 -14   2   1   -0.24    0.93
 -14  -2   1    0.29    0.72
 -13  -2   1   95.53    6.18
 -13  -2   1   84.64    5.12
  13  -2  -1   73.30    5.91
 -13  -2   1   93.26    6.46
  12  -2  -1    9.32    2.03
 -12  -2   1    6.20    1.68
 -12  -2   1    9.51    1.90
  12   2  -1    8.03    1.70
 -12  -2   1    4.40    1.48
 -12   2   1    7.50    1.78
 -12  -2   1   10.50    1.78
  12  -2  -1    7.67    1.63
 -11  -2   1 2800.60   70.72
  11  -2  -1 2594.34   70.80
  11   2  -1 2600.57   68.56
 -11  -2   1 2712.47   69.04
 -11  -2   1 2663.02   71.16
 -11   2   1 2616.43   69.77
 -11  -2   1 2607.35   69.63
  11  -2  -1 2649.61   68.57
 -10  -2   1  217.83    9.90
  10   2  -1  214.69    8.64
 -10  -2   1  229.31    9.50
 -10   2   1  207.02    9.24
 -10  -2   1  210.78    8.97
  10  -2  -1  194.79    9.70
  10  -2  -1  211.60    9.29
  10  -2  -1  214.57    8.56
   9  -2  -1   70.65    4.72
  -9  -2   1   75.30    5.15
  -9  -2   1   82.14    4.85
   9   2  -1   77.06    4.28
   9  -2  -1   76.66    4.22
  -9   2   1   73.17    4.74
  -9  -2   1   71.76    4.62
   9  -2  -1   77.05    5.27
  -8  -2   1  233.53    8.86
  -8   2   1  219.26    8.80
   8   2  -1  237.46    8.21
  -8  -2   1  218.45    9.40
   8  -2  -1  225.93    8.04
   8  -2  -1  218.24    9.40
  -8  -2   1  209.13    9.41
  -8  -2   1  232.14    9.02
   8  -2  -1  231.37    9.12
  -7   2   1  153.31    6.51
   7  -2  -1  155.86    7.11
   7  -2  -1  155.90    5.83
  -7  -2   1  150.92    6.38
   7   2  -1  160.87    5.93
  -6  -2   1   15.90    1.64
  -6   2   1   14.42    1.56
   6  -2  -1   14.87    1.35
   6   2  -1   16.31    1.44
   6  -2  -1   18.77    2.06
   5  -2  -1   91.16    3.48
  -5  -2   1   81.02    3.77
   5  -2  -1   86.97    4.41
   5   2  -1   90.98    3.48
  -5   2   1   82.76    3.84
   4  -2  -1  665.84   18.89
  -4  -2   1  660.43   17.80
  -4   2   1  673.20   17.87
  -3   2   1  655.86   17.01
  -3  -2   1  645.81   16.94
   3  -2  -1  649.78   18.17
   2  -2  -1  794.98   21.87
   1  -2  -1 1269.36   32.27
   1  -2  -1 1142.54   31.24
   0  -2  -1   34.89    2.32
  -1  -2  -1  295.04    6.85
   1   2   1  269.45    7.00
   1  -2   1  327.89    9.70
   2  -2   1  576.47   16.29
   2   2   1  503.47   13.97
  -2  -2  -1  536.64   13.59
   2  -2   1  524.96   13.93
  -2   2  -1  552.59   13.59
  -3   2  -1  103.57    3.48
   3  -2   1  109.48    5.32
  -3  -2  -1  104.69    3.51
  -4   2  -1  829.84   21.94
   4  -2   1  901.24   24.72
   4  -2   1  847.75   24.14
  -4  -2  -1  860.83   21.99
   5  -2   1  943.97   27.52
   5  -2   1  970.50   27.17
   6  -2   1  639.46   20.27
  -6  -2  -1  692.42   18.25
   6  -2   1  635.37   20.61
  -7  -2  -1  261.22   10.64
  -7   2  -1  264.93    8.71
   7  -2   1  264.14   11.00
  -7  -2  -1  260.39    8.66
   7  -2   1  246.05   10.37
   8  -2   1  390.58   14.48
  -8   2  -1  411.47   12.54
   8  -2   1  386.91   14.91
   8  -2   1  376.67   13.21
  -8  -2  -1  414.85   12.50
  -8  -2  -1  388.05   13.95
  -8  -2  -1  386.83   14.49
  -8  -2  -1  360.43   12.78
  -9  -2  -1  175.10    7.54
   9  -2   1  165.69    9.11
  -9  -2  -1  187.18    9.13
   9  -2   1  163.40    7.64
   9  -2   1  182.77    8.94
  -9   2  -1  181.26    7.35
  -9  -2  -1  186.15    7.39
  -9  -2  -1  168.82    8.28
 -10  -2  -1   98.67    5.34
 -10  -2  -1  104.10    6.72
  10  -2   1  104.47    6.62
  10  -2   1   99.49    6.07
  10  -2   1  105.66    7.17
 -10  -2  -1   93.56    5.95
 -10   2  -1   90.53    5.15
  10   2   1   93.97    5.99
  11  -2   1    4.27    1.71
 -11  -2  -1    4.14    1.17
  11   2   1    5.11    1.57
 -11  -2  -1    4.68    1.62
  11  -2   1    5.29    1.59
 -11  -2  -1    7.35    1.68
 -11   2  -1    3.71    1.09
  11  -2   1    3.66    1.29
 -12   2  -1 1086.73   31.16
  12   2   1 1117.79   32.57
  12  -2   1 1045.78   32.48
 -12  -2  -1 1114.33   31.74
  12  -2   1 1034.86   32.01
  12  -2   1 1075.37   33.96
 -12  -2  -1 1074.00   31.15
 -13  -2  -1   17.04    2.32
  13   2   1   17.83    2.63
  13  -2   1   17.52    2.58
  14  -2   1   61.48    4.64
  14   2   1   63.27    4.75
  15  -2   1    8.50    1.57
  15   2   1   10.26    1.73
  16   2   1    9.11    1.29
 -16  -2  -1    9.05    1.22
 -17  -2  -1  167.01    6.44
 -16  -3   1   13.68    1.58
 -16  -3   1   13.66    1.54
 -15  -3   1  232.24    8.56
 -15  -3   1  218.91    9.06
  15  -3  -1  210.90    8.78
 -14  -3   1  473.72   16.80
 -14  -3   1  478.68   16.01
 -13  -3   1    6.78    1.37
 -13  -3   1    6.78    1.87
 -12  -3   1    6.97    1.54
 -12  -3   1    7.71    1.90
  11  -3  -1  537.50   18.00
 -11  -3   1  571.26   18.88
 -11  -3   1  560.21   19.72
  10  -3  -1    8.58    1.91
 -10  -3   1    7.25    1.72
 -10  -3   1    8.85    2.08
  10  -3  -1    7.51    2.03
  -9  -3   1  183.04    8.67
  -9  -3   1  175.19    9.13
   9  -3  -1  162.13    9.23
   9  -3  -1  180.31    8.89
   9  -3  -1  148.83    8.30
   8  -3  -1  343.45   13.21
   8  -3  -1  320.52   13.79
   8  -3  -1  344.64   12.26
   8  -3  -1  316.06   12.81
  -8  -3   1  327.64   12.84
   7  -3  -1  628.22   19.29
  -7  -3   1  582.82   19.57
  -7  -3   1  610.13   21.52
   7  -3  -1  644.05   20.04
  -7  -3   1  614.27   19.79
   7  -3  -1  579.43   19.50
   7  -3  -1  597.29   20.79
   6  -3  -1    1.25    0.73
  -6  -3   1    1.50    1.05
  -6  -3   1    0.73    0.71
  -6  -3   1    2.71    1.09
   6  -3  -1    1.54    0.80
  -6  -3   1    1.74    0.76
   6  -3  -1    0.86    0.89
   6  -3  -1    1.32    0.88
   5  -3  -1   13.38    1.88
  -5  -3   1   13.17    2.05
   5  -3  -1   13.82    2.27
  -5  -3   1    9.80    2.04
  -5  -3   1   11.17    1.90
  -4  -3   1  917.54   26.83
   4  -3  -1 1003.44   26.84
   4  -3  -1  937.79   28.19
  -4  -3   1  910.40   27.10
  -4  -3   1  895.08   28.29
   4  -3  -1  924.15   27.61
   3  -3  -1    2.92    1.00
   2  -3  -1  466.09   15.47
  -1  -3   1   64.95    4.22
   1  -3  -1   63.95    4.19
   0  -3  -1   80.32    5.15
   0  -3   1   77.86    4.77
   1  -3   1 1203.80   33.59
   2  -3   1  828.89   24.67
   3  -3   1    9.59    1.90
  -3  -3  -1   10.46    1.88
   3  -3   1    9.45    1.53
  -3  -3  -1    7.28    1.68
   4  -3   1  114.80    6.23
   4  -3   1  126.37    6.67
   4  -3   1  136.73    6.33
  -4  -3  -1  120.30    6.20
  -4  -3  -1  131.95    6.90
  -4  -3  -1  124.99    7.19
  -4  -3  -1  125.36    6.99
   5  -3   1  188.85    8.46
  -5  -3  -1  183.04    8.13
   5  -3   1  182.99    8.01
   5  -3   1  167.72    8.13
  -5  -3  -1  187.12    8.77
  -5  -3  -1  178.82    9.18
   6  -3   1    2.82    0.99
   6  -3   1    1.70    1.04
   6  -3   1    5.98    1.60
  -6  -3  -1    1.53    0.84
  -6  -3  -1    3.66    1.43
   6  -3   1    2.43    1.01
   7  -3   1   12.84    2.40
   7  -3   1    8.31    1.68
  -7  -3  -1   13.80    2.30
   7  -3   1   14.26    2.48
  -7  -3  -1   13.84    2.13
   8  -3   1  800.08   27.01
  -8  -3  -1  805.10   25.00
   8  -3   1  852.44   27.14
  -8  -3  -1  820.62   26.15
   8  -3   1  839.46   25.50
   9  -3   1  723.13   25.05
   9  -3   1  731.86   23.04
   9  -3   1  702.02   24.41
  -9  -3  -1  745.64   24.08
  10  -3   1  312.56   14.03
  10  -3   1  345.38   12.93
 -10  -3  -1  335.41   13.67
  10  -3   1  333.13   14.63
  11  -3   1   28.74    3.01
 -11  -3  -1   36.74    3.79
 -12  -3  -1  558.53   18.79
 -13  -3  -1   98.36    6.45
 -13  -3  -1   94.72    5.43
 -13  -3  -1   96.92    5.96
 -14  -3  -1  207.48    8.55
  14  -3   1  206.82    7.95
 -15  -3  -1  151.58    6.59
 -15  -3  -1  133.07    5.37
 -16  -3  -1  166.05    5.88
 -14  -4   1  549.17   16.15
 -14  -4   1  551.81   15.95
 -13  -4   1  375.38   12.75
 -13  -4   1  373.04   12.35
  13  -4  -1  350.84   12.56
 -13  -4   1  360.40   12.58
  12  -4  -1    3.08    0.85
 -12  -4   1    3.73    1.17
 -12  -4   1    4.45    1.27
 -12  -4   1    3.24    1.20
  12  -4  -1    4.90    1.36
  11  -4  -1    1.47    0.70
  11  -4  -1    2.20    1.05
 -11  -4   1    2.45    1.05
 -11  -4   1    1.37    1.17
  11  -4  -1    2.06    0.78
 -11  -4   1    1.41    1.03
  10  -4  -1   16.70    2.74
  10  -4  -1   16.67    2.34
 -10  -4   1   17.54    2.82
  10  -4  -1   16.89    2.36
 -10  -4   1   16.50    2.70
 -10  -4   1   16.42    2.36
   9  -4  -1   58.58    4.66
  -9  -4   1   51.21    4.99
  -9  -4   1   56.39    4.60
  -9  -4   1   48.99    3.56
   9  -4  -1   60.30    5.33
  -8  -4   1    8.52    2.18
  -8  -4   1    6.82    1.58
  -8  -4   1    8.42    1.97
   8  -4  -1    6.24    1.48
  -8  -4   1    4.86    1.29
   8  -4  -1    4.60    1.53
  -8  -4   1    8.01    1.75
   8  -4  -1    6.81    1.96
   8  -4  -1    5.52    1.71
   8  -4  -1    5.29    1.60
   7  -4  -1   73.94    5.12
  -7  -4   1   75.46    5.41
  -7  -4   1   72.85    5.36
   7  -4  -1   66.80    5.88
   7  -4  -1   81.53    6.25
  -7  -4   1   77.81    5.76
  -7  -4   1   71.31    4.91
  -7  -4   1   79.55    6.33
   7  -4  -1   71.10    5.70
   6  -4  -1   33.72    3.90
  -6  -4   1   33.44    4.05
   6  -4  -1   33.94    3.70
  -6  -4   1   26.06    3.00
  -6  -4   1   30.53    3.52
  -6  -4   1   33.26    3.69
  -6  -4   1   36.59    4.14
   6  -4  -1   35.06    3.46
   5  -4  -1   51.18    4.36
  -5  -4   1   42.00    4.20
  -5  -4   1   49.50    4.21
  -5  -4   1   44.24    3.94
   5  -4  -1   44.55    4.46
  -5  -4   1   48.69    4.88
  -5  -4   1   40.33    3.25
   5  -4  -1   54.04    4.30
  -5  -4   1   49.87    4.44
  -5  -4   1   50.60    4.71
  -4  -4   1   93.41    6.45
  -4  -4   1   81.48    5.67
  -4  -4   1   86.83    5.67
  -4  -4   1   76.49    5.32
   4  -4  -1   86.43    5.65
  -4  -4   1   76.44    4.76
  -4  -4   1   88.23    6.53
   4  -4  -1   94.89    5.91
  -3  -4   1    0.97    0.88
  -3  -4   1    1.00    0.73
  -3  -4   1    0.25    0.56
  -3  -4   1    0.31    0.68
   3  -4  -1    1.18    0.90
  -3  -4   1    0.74    0.86
   3  -4  -1   -0.29    0.84
   2  -4  -1   75.90    5.78
   2  -4  -1   77.94    5.48
  -2  -4   1   63.93    4.56
  -2  -4   1   71.78    5.12
  -2  -4   1   77.58    5.71
   2  -4  -1   64.31    4.63
  -2  -4   1   66.86    5.60
  -1  -4   1   17.12    2.76
   1  -4  -1   20.25    2.80
   1  -4  -1   20.53    3.01
   1  -4  -1   17.70    2.30
  -1  -4   1   16.94    2.31
  -1  -4   1   18.79    2.56
   1  -4  -1   22.03    2.96
  -1  -4   1   16.77    2.63
   0  -4  -1  411.99   13.84
   0  -4  -1  404.85   15.24
   0  -4  -1  397.28   15.70
   0  -4   1  386.66   14.21
   0  -4  -1  410.18   15.17
   0  -4   1  407.98   16.03
  -1  -4  -1 1335.86   38.83
  -1  -4  -1 1305.82   37.51
   1  -4   1 1330.41   38.23
   1  -4   1 1281.24   36.68
   1  -4   1 1302.10   37.73
  -2  -4  -1  128.01    7.84
  -2  -4  -1  141.06    8.18
   2  -4   1  129.76    7.69
   2  -4   1  128.51    6.94
  -2  -4  -1  130.09    7.21
   2  -4   1  145.93    7.92
  -3  -4  -1    4.91    1.53
   3  -4   1    4.15    1.42
  -3  -4  -1    1.59    0.99
  -3  -4  -1    0.32    0.71
  -3  -4  -1    1.70    0.93
   3  -4   1    3.82    1.38
  -4  -4  -1    0.97    1.01
  -4  -4  -1   -0.29    0.56
   4  -4   1    0.31    0.68
   4  -4   1    0.29    0.80
   4  -4   1    0.24    0.71
  -4  -4  -1    1.32    1.03
   5  -4   1   11.03    2.14
   5  -4   1    9.76    1.90
  -5  -4  -1    8.22    2.00
  -5  -4  -1   10.20    2.26
   5  -4   1   10.75    2.22
  -6  -4  -1    7.64    1.91
  -6  -4  -1    9.64    2.18
   6  -4   1    7.13    2.00
  -6  -4  -1   10.81    2.44
   6  -4   1    6.96    1.75
   7  -4   1    0.33    0.96
  -7  -4  -1   -0.35    0.87
   7  -4   1    0.28    0.61
   7  -4   1    0.26    0.76
  -7  -4  -1   -0.33    0.63
  -7  -4  -1    0.31    0.77
   8  -4   1  343.41   14.74
  -8  -4  -1  363.58   14.64
  -8  -4  -1  378.77   15.19
  -8  -4  -1  358.59   15.34
   8  -4   1  359.68   13.45
   8  -4   1  373.66   14.18
  -9  -4  -1  345.56   14.76
   9  -4   1  353.45   13.48
  -9  -4  -1  375.41   14.73
   9  -4   1  354.36   14.57
 -10  -4  -1    8.14    1.81
 -10  -4  -1    8.95    1.65
 -10  -4  -1   12.29    2.37
  10  -4   1    8.96    1.68
  10  -4   1    9.12    1.97
 -11  -4  -1   98.75    6.10
 -11  -4  -1   87.68    5.50
  11  -4   1   87.35    4.92
  11  -4   1   84.95    5.60
 -11  -4  -1   76.15    4.41
 -12  -4  -1  140.24    6.57
  12  -4   1  141.54    6.93
 -12  -4  -1  134.17    6.87
 -13  -4  -1   40.24    2.97
  13  -4   1   35.05    2.57
 -14  -4  -1   14.58    1.36
 -11  -5   1  100.23    4.46
  10  -5  -1    0.23    0.41
 -10  -5   1    0.46    0.61
   9  -5  -1   20.59    2.18
  -9  -5   1   20.63    2.38
   9  -5  -1   15.82    1.96
  -8  -5   1   10.87    1.89
   8  -5  -1   10.27    1.72
  -8  -5   1   11.30    2.00
   8  -5  -1   11.93    1.86
  -7  -5   1   20.68    2.78
   7  -5  -1   18.58    2.48
   6  -5  -1  280.68   11.59
   6  -5  -1  276.36   10.59
  -6  -5   1  268.84   10.77
  -6  -5   1  276.17   11.78
   5  -5  -1   47.77    3.80
  -5  -5   1   44.81    4.02
  -5  -5   1   46.79    4.35
   5  -5  -1   46.69    4.27
  -4  -5   1  511.39   17.72
   4  -5  -1  526.06   16.98
  -4  -5   1  497.72   17.98
   4  -5  -1  521.27   18.05
  -3  -5   1    0.88    0.91
  -3  -5   1    1.61    0.79
   3  -5  -1    0.22    0.60
   3  -5  -1    0.23    0.85
  -3  -5   1    1.20    1.04
  -2  -5   1  123.35    6.34
   2  -5  -1  119.72    6.42
  -1  -5   1    1.48    0.99
   1  -5  -1    2.57    1.18
  -1  -5   1    1.14    0.76
   1  -5  -1    1.50    0.75
   0  -5   1   18.21    2.36
   0  -5   1   17.24    2.35
   0  -5  -1   18.09    2.48
   0  -5  -1   17.97    2.69
  -1  -5  -1  455.24   15.94
   1  -5   1  458.56   15.95
   1  -5   1  457.82   15.79
  -2  -5  -1  308.35   13.07
   2  -5   1  310.01   12.03
   2  -5   1  322.93   12.46
  -2  -5  -1  311.82   12.00
   3  -5   1  119.62    6.68
  -3  -5  -1  106.53    5.94
  -3  -5  -1  107.56    6.81
  -3  -5  -1  109.50    6.56
   4  -5   1    5.15    1.41
  -4  -5  -1    7.02    1.49
  -4  -5  -1    6.20    1.55
  -4  -5  -1    6.33    1.35
  -4  -5  -1    4.78    1.46
  -5  -5  -1  253.46   10.51
  -5  -5  -1  245.68    9.25
  -5  -5  -1  258.06   11.20
  -6  -5  -1    9.97    1.97
   6  -5   1   10.90    1.95
  -6  -5  -1   10.55    1.83
   7  -5   1   92.05    5.57
  -7  -5  -1   78.92    4.80
   7  -5   1   96.42    5.47
  -7  -5  -1   88.55    5.61
  -8  -5  -1  117.39    6.23
   8  -5   1  112.67    6.05
  -8  -5  -1  121.47    5.55
   8  -5   1  119.21    5.92
   9  -5   1  183.41    7.34
  -9  -5  -1  189.31    7.86
   9  -5   1  195.17    7.90
 -10  -5  -1  219.27    8.01
 -11  -5  -1    0.59    0.37
  11  -5   1    0.97    0.40
   6  -6  -1   85.26    3.79
   5  -6  -1    5.28    0.87
   4  -6  -1  599.01   16.76
  -3  -6   1   89.22    4.46
   3  -6  -1  101.23    4.28
  -2  -6   1    1.93    0.83
  -1  -6   1  282.82    9.99
   1  -6  -1  275.44    9.11
   1  -6  -1  263.90    9.67
   0  -6  -1   31.76    2.60
   0  -6  -1   32.00    2.33
   0  -6   1   32.94    2.87
  -1  -6  -1  107.85    4.52
  -1  -6  -1  104.11    4.80
  -2  -6  -1    5.69    0.87
   2  -6   1    5.81    1.20
   3  -6   1  272.11    8.83
   3  -6   1  310.11   10.18
   4  -6   1   56.23    3.33
   5  -6   1    0.09    0.31
  18   0  -2  108.97    5.39
 -18   0   2   97.84    4.57
 -17   0   2    0.75    0.65
 -17   0   2   -0.22    0.59
 -16   0   2    1.75    0.80
 -16   0   2    0.71    0.83
 -16   0   2    1.65    1.00
 -15   0   2   11.01    2.29
 -14   0   2   63.55    5.54
  14   0  -2   69.89    5.13
 -13   0   2  343.83   14.75
  13   0  -2  384.55   13.83
 -12   0   2  507.37   18.91
  12   0  -2  553.39   17.67
  11   0  -2    5.13    1.23
 -11   0   2    6.20    1.55
 -11   0   2    4.66    1.13
 -10   0   2  976.37   28.99
  -9   0   2   94.11    5.45
  -8   0   2   26.76    2.58
  -7   0   2  416.50   13.51
  -6   0   2  263.96    9.10
  -5   0   2 1514.93   39.00
  -4   0   2 1683.53   42.69
  -3   0   2 4467.55  109.15
  -2   0   2 9206.83  222.59
  -1   0   2 9999.00  241.54
   0   0   2   43.38    1.76
   1   0   2 2176.86   53.34
   2   0   2  372.71    9.48
  -3   0  -2 2175.92   54.39
   3   0   2 2188.94   53.22
  -4   0  -2  602.12   16.59
  -5   0  -2 1728.98   44.54
  -5   0  -2 1784.27   44.76
  -6   0  -2 1559.99   41.34
  -6   0  -2 1638.81   41.29
  -7   0  -2  245.40    8.84
  -8   0  -2   10.58    1.59
  -9   0  -2  435.13   14.34
 -10   0  -2   25.78    2.71
 -11   0  -2  102.72    5.63
  11   0   2   87.64    6.37
 -12   0  -2  202.56    9.03
  12   0   2  211.60   10.63
 -13   0  -2  624.54   20.25
  13   0   2  617.15   22.00
  14   0   2    7.69    1.93
  15   0   2   11.19    2.25
  16   0   2   63.11    4.59
  17   0   2    5.19    1.16
  18  -1  -2   67.86    3.84
  18   1  -2   82.70    4.19
 -17  -1   2   31.35    2.90
 -17   1   2   31.77    2.97
 -17   1   2   26.01    2.37
 -17  -1   2   26.47    2.23
 -17  -1   2   25.09    2.67
 -16  -1   2   18.64    2.51
 -16  -1   2   11.53    2.14
 -16  -1   2   14.74    2.01
 -16   1   2   11.01    2.06
 -15  -1   2   64.14    4.69
 -15   1   2   63.09    5.16
 -15  -1   2   64.64    5.11
 -15  -1   2   68.19    5.31
  14  -1  -2    2.97    1.16
  14   1  -2    2.48    1.09
 -14  -1   2    2.20    1.10
 -14  -1   2    2.65    1.30
 -14   1   2    2.86    1.27
 -14   1   2    3.50    1.36
 -14  -1   2    2.82    1.30
 -13  -1   2 1180.06   32.56
 -13  -1   2 1113.74   34.82
  13   1  -2 1195.16   33.51
  13  -1  -2 1163.07   33.39
 -13   1   2 1109.43   34.97
  12   1  -2    0.84    0.84
 -12  -1   2   -0.20    0.53
  12  -1  -2    2.12    0.91
 -12  -1   2   -0.30    0.74
 -12   1   2    0.31    0.76
 -11  -1   2  292.20   11.07
 -11   1   2  294.15   12.59
  11  -1  -2  315.54   11.40
  11   1  -2  323.90   11.45
 -11  -1   2  293.98   12.47
 -10  -1   2 1156.51   32.89
 -10   1   2 1113.75   30.95
 -10   1   2 1169.65   33.17
 -10  -1   2 1093.60   31.08
  -9   1   2  315.31   11.95
  -9  -1   2  315.90   11.95
  -8   1   2   64.32    4.21
  -8  -1   2   51.82    3.75
  -7   1   2    5.29    1.10
  -7  -1   2    7.00    1.22
  -6   1   2  155.19    6.37
  -6  -1   2  153.55    6.28
  -5  -1   2  104.20    4.53
  -5   1   2   96.01    4.43
  -4  -1   2 1809.57   46.83
  -4   1   2 1894.41   46.88
  -3  -1   2 6612.00  161.47
  -3   1   2 6679.80  161.43
  -2  -1   2 3513.29   88.23
  -2   1   2 3602.25   88.27
  -2  -1   2 3703.33   87.94
  -2   1   2 3707.57   88.05
   2  -1  -2 3557.09   86.86
  -1  -1   2 1369.16   35.06
  -1   1   2 1398.18   35.13
  -1   1   2 1404.42   35.03
  -1  -1   2 1371.56   34.94
   0  -1   2   87.20    3.49
   0   1   2   83.23    3.45
   0  -1  -2   84.45    2.80
   1   1   2  235.14    7.42
   1  -1   2  232.51    7.74
   1  -1   2  231.88    7.44
   2  -1   2  930.12   24.44
   2  -1   2  942.38   25.03
   3  -1   2 2135.22   52.31
  -3  -1  -2 2011.67   52.00
  -3   1  -2 2122.76   52.08
  -4   1  -2 1109.45   29.52
   4  -1   2 1189.10   29.95
  -4  -1  -2 1139.84   29.71
  -5  -1  -2 2011.26   51.99
  -5  -1  -2 2024.39   52.02
   5  -1   2 2095.27   52.42
  -5   1  -2 2124.58   52.09
  -5   1  -2 2076.15   52.03
  -6   1  -2  137.02    5.66
  -6  -1  -2  131.65    5.60
  -6  -1  -2  147.47    5.84
  -6   1  -2  136.77    5.66
   6  -1   2  148.28    6.02
  -7  -1  -2   66.06    3.88
  -7   1  -2   70.97    3.92
  -8  -1  -2   16.48    2.05
  -8   1  -2   20.29    2.16
  -9   1  -2   52.45    3.59
  -9  -1  -2   53.14    3.63
   9  -1   2   52.70    4.37
   9   1   2   47.62    4.31
   9  -1   2   51.32    3.80
  -9  -1  -2   46.51    3.84
  10  -1   2  940.20   27.65
  10   1   2  966.49   29.70
  10  -1   2  971.05   29.44
 -10  -1  -2  946.84   28.26
 -11  -1  -2   20.04    2.62
 -11   1  -2   22.00    2.51
  11  -1   2   25.68    3.33
  11   1   2   15.71    2.66
 -11  -1  -2   21.05    2.46
 -12   1  -2    6.12    1.47
  12  -1   2    4.11    1.52
  12   1   2    2.24    1.32
 -12  -1  -2    3.54    1.12
  13  -1   2   42.59    4.39
  13   1   2   42.58    4.38
  14  -1   2    3.20    1.36
  14   1   2    2.60    1.23
  15   1   2    5.73    1.59
  15  -1   2    7.83    1.81
  16   1   2   46.08    3.65
  16  -1   2   44.73    3.60
  17   1   2   66.83    3.60
  17  -1   2   62.22    3.51
 -17  -2   2    0.30    0.33
 -17  -2   2    0.23    0.41
  16   2  -2   10.15    1.70
 -16  -2   2   14.82    1.90
 -16  -2   2   13.53    2.03
 -15  -2   2   81.82    5.14
 -15  -2   2   66.93    4.59
 -15   2   2   67.46    4.62
 -15  -2   2   75.14    5.20
 -15  -2   2   66.04    3.93
 -14   2   2    6.18    1.52
 -14  -2   2    4.90    1.41
 -14  -2   2    4.20    1.14
 -14  -2   2    7.00    1.72
 -14  -2   2    5.47    1.59
 -13  -2   2  535.84   17.46
 -13  -2   2  524.42   18.30
 -13   2   2  515.16   18.31
 -13  -2   2  523.69   18.48
 -12  -2   2   80.06    5.63
  12  -2  -2   76.27    4.89
 -12  -2   2   78.61    5.09
 -12   2   2   62.62    5.12
 -12   2   2   81.10    5.74
  12   2  -2   76.04    4.94
 -12  -2   2   68.72    5.32
 -12  -2   2   77.61    5.72
  11  -2  -2   77.62    5.21
  11   2  -2   80.62    4.85
 -11  -2   2   78.81    5.65
 -11   2   2   72.65    5.47
 -11  -2   2   82.90    5.65
 -11  -2   2   65.56    5.16
 -11   2   2   83.29    5.72
 -11  -2   2   82.16    5.19
  11  -2  -2   68.87    4.51
  11  -2  -2   65.33    5.11
 -11  -2   2   80.18    5.78
 -10  -2   2  258.15   10.20
 -10   2   2  223.99   10.11
  10  -2  -2  231.87    8.90
  10   2  -2  247.35    9.15
  10  -2  -2  236.50    9.87
 -10   2   2  248.12    9.23
 -10  -2   2  238.86   10.72
 -10  -2   2  223.19    9.96
  10  -2  -2  213.36    9.81
 -10   2   2  233.69   10.38
 -10  -2   2  212.68    9.91
  -9  -2   2  109.88    6.52
   9  -2  -2  106.14    6.09
  -9   2   2  114.94    6.45
  -9  -2   2  118.30    6.22
   9  -2  -2  111.13    6.08
  -9   2   2  122.17    5.69
  -9   2   2  107.97    6.41
  -9  -2   2  115.63    6.42
   9  -2  -2  129.27    5.60
  -9  -2   2  112.60    6.28
   9   2  -2  125.99    5.57
   8  -2  -2  160.48    7.26
  -8   2   2  160.71    7.44
  -8  -2   2  166.81    7.36
   8  -2  -2  178.86    7.47
  -8   2   2  170.55    6.81
  -8  -2   2  153.74    7.21
  -8  -2   2  151.69    7.60
  -8   2   2  154.27    7.42
  -8  -2   2  169.96    7.57
  -7   2   2  103.03    5.35
   7  -2  -2  101.17    5.16
  -7  -2   2  108.11    5.43
  -7  -2   2  110.32    5.39
  -7   2   2  102.82    5.46
  -6  -2   2  508.76   15.37
  -6   2   2  505.13   15.35
  -6  -2   2  512.00   15.26
  -6   2   2  497.63   15.41
   6  -2  -2  491.36   15.04
   5  -2  -2    1.80    0.65
  -5   2   2    2.50    0.73
  -5  -2   2    1.63    0.59
  -4   2   2  254.14    8.10
  -4  -2   2  231.02    7.90
   4  -2  -2  243.52    7.94
  -3   2   2  399.96   11.67
  -3  -2   2  394.36   11.54
   3  -2  -2  416.64   13.26
   2  -2  -2 1365.93   36.25
   2  -2  -2 1339.29   35.14
   1  -2  -2  127.05    5.15
   1  -2  -2  144.17    6.24
   0  -2  -2 1055.76   27.94
   0   2   2 1071.20   27.08
   0  -2   2 1055.63   26.98
   0  -2  -2 1121.90   29.62
   1  -2   2  214.03    6.70
  -1  -2  -2  215.63    6.43
  -1   2  -2  215.49    6.40
   1   2   2  218.97    6.80
   2  -2   2  386.52   12.41
  -2   2  -2  381.88   10.56
   2  -2   2  392.07   11.24
   2   2   2  378.69   11.18
  -2  -2  -2  372.61   10.56
   2  -2   2  382.14   12.77
   3  -2   2  219.71    8.91
   3  -2   2  223.24    8.43
  -3  -2  -2  220.28    6.82
  -3   2  -2  208.22    6.72
  -4   2  -2  363.57   10.82
   4  -2   2  374.63   12.58
  -4  -2  -2  364.64   10.85
   4  -2   2  376.39   13.31
  -5  -2  -2  804.31   21.83
   5  -2   2  823.56   24.67
   5  -2   2  821.81   23.76
  -5   2  -2  788.97   21.74
  -6  -2  -2  121.04    5.10
  -6   2  -2  118.33    5.04
   6  -2   2  123.40    6.35
   6  -2   2  121.66    6.85
   7  -2   2  279.40   11.74
  -7  -2  -2  260.50    9.09
  -7   2  -2  261.96    9.05
   7  -2   2  271.68   10.81
  -7  -2  -2  242.98   10.01
   7  -2   2  265.88   10.23
   8  -2   2   71.75    5.61
   8  -2   2   67.27    4.85
   8  -2   2   67.26    4.81
   8   2   2   70.32    4.98
  -8  -2  -2   59.34    4.38
   8  -2   2   73.49    4.68
  -9   2  -2   67.21    4.01
   9  -2   2   76.17    5.30
   9  -2   2   63.24    4.88
   9  -2   2   65.88    5.67
  -9  -2  -2   72.01    4.15
  -9  -2  -2   67.44    4.71
   9  -2   2   69.19    4.64
   9   2   2   64.73    5.03
  10  -2   2  953.57   28.79
  10  -2   2  959.95   30.91
  10  -2   2  887.19   28.52
 -10   2  -2  947.93   26.75
 -10  -2  -2  972.47   26.89
 -10  -2  -2  911.70   27.68
  10   2   2  964.59   29.20
  11  -2   2  395.20   16.51
  11  -2   2  356.64   14.29
 -11  -2  -2  396.65   13.49
  11  -2   2  370.27   14.65
  11   2   2  410.74   15.27
 -11   2  -2  401.00   13.45
 -11  -2  -2  352.93   13.39
  12   2   2  131.45    7.62
  12  -2   2  128.79    6.97
  12  -2   2  134.09    7.59
  13  -2   2   44.98    4.14
  13   2   2   39.00    3.98
  14   2   2   20.90    2.61
  14  -2   2   21.04    2.63
  15   2   2   19.42    2.14
 -16  -2  -2   14.08    1.70
 -16  -3   2    4.49    0.94
 -16  -3   2    4.00    0.81
 -15  -3   2  849.45   24.86
 -15  -3   2  900.47   24.98
 -14  -3   2   40.24    3.09
 -14  -3   2   40.63    3.52
 -14  -3   2   38.91    3.62
  14  -3  -2   40.37    3.57
 -13  -3   2    2.05    0.93
 -13  -3   2    0.85    0.94
 -13  -3   2    2.30    1.16
  13  -3  -2    3.73    1.28
 -12  -3   2    8.77    1.74
 -12  -3   2    7.73    2.05
 -12  -3   2    5.13    1.55
  11  -3  -2   16.64    2.80
 -11  -3   2   22.16    3.07
 -11  -3   2   18.33    2.62
  11  -3  -2   18.78    2.69
 -11  -3   2   11.73    2.44
 -11  -3   2   15.31    2.60
  10  -3  -2    7.32    1.87
 -10  -3   2    2.47    1.24
 -10  -3   2    5.66    1.53
  10  -3  -2    7.39    1.81
 -10  -3   2    3.97    1.39
   9  -3  -2   65.07    5.48
  -9  -3   2   61.00    5.51
  -9  -3   2   59.78    4.69
  -9  -3   2   55.35    4.82
   9  -3  -2   69.11    5.09
  -8  -3   2    0.53    0.72
  -8  -3   2   -0.28    0.61
  -8  -3   2    0.73    0.66
   8  -3  -2    0.30    0.75
  -8  -3   2    1.94    1.06
  -8  -3   2    0.33    0.82
   8  -3  -2    1.36    0.71
   8  -3  -2    1.99    0.99
  -7  -3   2   97.65    6.14
  -7  -3   2   96.59    6.23
   7  -3  -2   99.31    6.49
  -7  -3   2  100.52    6.83
   7  -3  -2  116.32    5.97
  -7  -3   2  104.26    6.38
   7  -3  -2  123.37    6.51
  -7  -3   2   89.19    5.69
  -6  -3   2  253.06   11.04
   6  -3  -2  254.43   11.13
  -6  -3   2  254.07   11.70
   6  -3  -2  257.45   11.62
  -6  -3   2  268.28   11.01
   6  -3  -2  298.99   10.98
  -5  -3   2   98.48    5.90
  -5  -3   2  108.83    6.45
  -5  -3   2  110.44    5.89
   5  -3  -2  109.34    6.32
  -5  -3   2  100.41    6.56
   5  -3  -2  117.09    6.89
   4  -3  -2  210.87    9.72
  -4  -3   2  195.31    9.26
  -4  -3   2  204.51    9.64
  -4  -3   2  215.26    8.68
  -4  -3   2  217.58    8.97
   4  -3  -2  203.58    9.01
   4  -3  -2  220.39    9.16
  -3  -3   2   18.82    2.13
   3  -3  -2   20.28    2.45
   3  -3  -2   21.45    2.47
   3  -3  -2   22.83    2.85
   2  -3  -2  380.10   13.34
   2  -3  -2  416.40   14.85
  -1  -3   2  277.82   10.05
  -1  -3   2  266.62   10.78
   1  -3  -2  301.27   11.74
   0  -3   2  134.27    6.34
   1  -3   2 1310.91   35.97
   1  -3   2 1321.43   36.73
   2  -3   2  166.96    7.95
   2  -3   2  164.75    7.23
  -2  -3  -2  174.59    8.29
  -2  -3  -2  172.85    8.28
  -3  -3  -2  612.42   20.10
  -3  -3  -2  611.55   19.87
   3  -3   2  587.96   19.32
   4  -3   2    2.93    1.08
  -4  -3  -2    2.96    1.15
   4  -3   2    1.92    0.80
  -4  -3  -2    3.58    1.18
   4  -3   2    3.83    1.26
   4  -3   2    1.37    0.87
  -4  -3  -2    5.83    1.48
   5  -3   2   27.46    3.22
   5  -3   2   27.08    2.94
  -5  -3  -2   26.16    3.33
  -5  -3  -2   28.39    3.17
  -5  -3  -2   25.41    3.13
   5  -3   2   26.74    3.00
   6  -3   2   36.68    3.88
  -6  -3  -2   38.50    4.09
  -6  -3  -2   31.89    3.57
   6  -3   2   36.29    3.52
  -6  -3  -2   30.96    3.41
   6  -3   2   32.42    3.81
   6  -3   2   34.01    3.24
  -7  -3  -2   40.81    4.15
   7  -3   2   38.16    4.28
   7  -3   2   34.95    3.98
  -7  -3  -2   31.51    3.90
  -7  -3  -2   32.30    3.55
   7  -3   2   35.06    3.52
   8  -3   2 1603.86   43.95
  -8  -3  -2 1562.47   44.97
  -8  -3  -2 1560.65   44.49
   8  -3   2 1543.79   45.01
   8  -3   2 1590.42   46.18
   9  -3   2    7.78    2.13
  -9  -3  -2    6.37    1.71
   9  -3   2    7.75    1.68
  -9  -3  -2    7.31    1.85
   9  -3   2    6.88    1.77
  10  -3   2   67.48    5.99
  10  -3   2   80.92    5.33
 -10  -3  -2   80.36    5.54
 -10  -3  -2   77.31    5.73
 -11  -3  -2   43.68    4.56
 -11  -3  -2   49.76    4.32
  12  -3   2  119.44    6.61
 -12  -3  -2  116.86    6.45
 -12  -3  -2  119.27    7.25
 -13  -3  -2    6.58    1.55
 -13  -3  -2    5.06    1.14
  13  -3   2    3.99    1.05
 -14  -3  -2  107.87    5.67
 -15  -3  -2  207.28    7.36
 -14  -4   2    2.22    0.67
 -14  -4   2    1.28    0.46
  13  -4  -2   19.12    2.13
 -13  -4   2   23.55    2.32
 -12  -4   2    8.47    1.62
  12  -4  -2    9.28    1.39
 -12  -4   2    6.96    1.58
  12  -4  -2   10.16    1.82
  11  -4  -2    1.86    1.02
 -11  -4   2    0.41    0.56
 -11  -4   2    0.51    0.74
 -11  -4   2   -0.26    0.88
  11  -4  -2    1.06    0.65
  11  -4  -2   -0.19    0.56
 -10  -4   2   18.44    2.49
 -10  -4   2   17.08    2.53
 -10  -4   2   23.84    3.19
  10  -4  -2   18.44    2.82
  10  -4  -2   19.12    2.68
 -10  -4   2   15.98    2.71
  -9  -4   2  100.99    6.12
  -9  -4   2   93.37    6.56
   9  -4  -2   97.94    6.27
  -9  -4   2   88.25    6.08
  -9  -4   2   88.31    6.45
   9  -4  -2   93.09    6.70
   8  -4  -2  407.73   15.13
   8  -4  -2  371.91   15.76
  -8  -4   2  391.42   15.77
   8  -4  -2  380.79   13.62
  -8  -4   2  373.55   14.79
  -8  -4   2  384.38   15.69
  -7  -4   2    0.88    0.97
  -7  -4   2    0.57    0.77
  -7  -4   2   -0.34    0.91
   7  -4  -2    0.23    0.83
  -7  -4   2   -0.33    0.88
   7  -4  -2   -0.32    0.61
   7  -4  -2   -0.35    0.78
  -6  -4   2  301.48   12.16
  -6  -4   2  261.40   10.67
  -6  -4   2  300.38   12.79
   6  -4  -2  293.55   12.74
  -6  -4   2  297.66   13.22
   6  -4  -2  328.97   14.05
   6  -4  -2  304.46   11.87
  -6  -4   2  281.75   12.19
  -6  -4   2  282.96   12.83
   5  -4  -2    6.99    2.01
  -5  -4   2   10.37    2.23
  -5  -4   2    8.41    2.04
  -5  -4   2    8.87    1.89
  -5  -4   2   10.51    2.24
   5  -4  -2    9.98    1.91
  -5  -4   2    9.41    1.68
  -5  -4   2    7.38    1.71
   5  -4  -2    9.67    1.98
   5  -4  -2   11.70    2.12
   4  -4  -2   21.41    3.20
  -4  -4   2   21.51    2.69
  -4  -4   2   19.66    2.51
  -4  -4   2   24.64    3.37
  -4  -4   2   18.01    2.92
  -4  -4   2   19.50    2.93
   4  -4  -2   25.50    3.01
  -4  -4   2   22.37    2.37
  -4  -4   2   22.17    2.79
   3  -4  -2    4.96    1.67
  -3  -4   2    3.75    1.19
  -3  -4   2    5.75    1.69
  -3  -4   2    4.43    1.42
  -3  -4   2    6.65    1.56
  -3  -4   2    7.81    2.01
  -3  -4   2    5.98    1.39
   3  -4  -2    6.47    1.69
   3  -4  -2    4.59    1.34
  -2  -4   2    3.16    1.31
  -2  -4   2    2.14    1.12
  -2  -4   2    3.61    1.09
   2  -4  -2    3.79    1.40
  -2  -4   2    2.68    0.92
   2  -4  -2    4.10    1.22
   1  -4  -2    1.45    0.90
   1  -4  -2   -0.27    0.83
  -1  -4   2    0.42    0.69
  -1  -4   2    0.60    0.94
   1  -4  -2    0.27    0.80
  -1  -4   2    0.43    0.67
   1  -4  -2    0.61    0.63
   0  -4  -2    0.56    0.88
   0  -4  -2    0.58    0.91
   0  -4   2    2.83    1.04
   0  -4   2    0.47    0.82
   0  -4  -2    0.38    0.51
   0  -4  -2   -0.26    0.90
   1  -4   2  361.10   13.96
  -1  -4  -2  404.36   13.20
  -1  -4  -2  378.63   15.10
  -1  -4  -2  380.12   14.95
   1  -4   2  373.73   13.85
   1  -4   2  403.14   14.65
  -1  -4  -2  406.96   14.59
   2  -4   2    4.90    1.40
   2  -4   2    6.07    1.60
  -2  -4  -2    7.24    1.80
  -2  -4  -2    5.21    1.39
   2  -4   2    6.56    1.75
   2  -4   2    5.30    1.37
  -2  -4  -2    5.56    1.62
  -3  -4  -2    0.62    0.76
  -3  -4  -2    2.68    1.02
   3  -4   2    1.36    1.00
   3  -4   2    1.19    0.98
  -3  -4  -2    4.10    1.44
   3  -4   2    1.09    0.85
  -4  -4  -2   13.31    2.47
  -4  -4  -2   12.71    2.42
   4  -4   2   17.40    2.65
   4  -4   2    9.30    2.10
   5  -4   2   15.00    2.49
  -5  -4  -2   12.64    2.50
  -5  -4  -2   13.05    2.55
   5  -4   2   13.22    2.32
   6  -4   2  281.59   12.04
  -6  -4  -2  294.84   12.81
   6  -4   2  260.68   12.05
  -6  -4  -2  296.47   12.95
  -7  -4  -2   58.33    5.05
  -7  -4  -2   57.54    5.13
   7  -4   2   61.29    4.86
   7  -4   2   55.58    4.90
   8  -4   2   26.53    3.41
  -8  -4  -2   27.65    3.49
  -8  -4  -2   26.88    3.32
   8  -4   2   29.02    3.25
  -9  -4  -2    8.16    1.96
   9  -4   2    8.03    1.76
   9  -4   2    4.15    1.41
  -9  -4  -2    8.56    1.81
 -10  -4  -2   16.21    2.46
 -10  -4  -2   19.14    2.47
  10  -4   2   20.72    2.73
  11  -4   2   10.79    1.83
  11  -4   2   18.35    2.38
 -11  -4  -2   16.22    2.23
 -11  -4  -2   12.05    1.70
 -11  -4  -2   16.47    2.02
 -12  -4  -2   30.38    2.64
  12  -4   2   28.47    2.53
 -13  -4  -2   56.95    3.02
  13  -4   2   51.01    2.69
 -10  -5   2    6.06    1.11
  10  -5  -2    4.83    0.92
  10  -5  -2    4.78    0.94
  -9  -5   2   53.98    3.74
   9  -5  -2   60.74    3.69
   9  -5  -2   58.72    3.76
  -8  -5   2   30.13    2.97
   8  -5  -2   27.56    2.81
   7  -5  -2  151.96    7.50
   7  -5  -2  144.55    6.44
  -7  -5   2  145.79    7.36
  -6  -5   2  181.78    8.52
  -6  -5   2  189.58    8.91
   6  -5  -2  191.79    7.99
   6  -5  -2  172.25    8.21
   6  -5  -2  187.38    8.91
   5  -5  -2   39.01    3.52
  -5  -5   2   31.98    3.49
  -5  -5   2   37.00    3.76
   5  -5  -2   34.53    3.22
   5  -5  -2   37.74    3.80
   4  -5  -2  142.46    7.26
  -4  -5   2  138.09    7.86
  -4  -5   2  151.46    8.11
   4  -5  -2  152.80    7.34
  -3  -5   2   27.04    3.40
   3  -5  -2   20.06    2.52
   3  -5  -2   21.25    2.63
   3  -5  -2   23.17    3.04
  -2  -5   2  129.11    7.81
   2  -5  -2  133.79    7.08
   2  -5  -2  138.13    6.80
   2  -5  -2  128.45    7.40
  -1  -5   2   10.23    1.64
   1  -5  -2   11.97    1.80
   1  -5  -2   11.30    2.11
   0  -5   2   24.59    3.38
   0  -5   2   20.41    2.42
   0  -5  -2   20.82    2.74
   0  -5  -2   23.86    2.94
   0  -5  -2   19.61    2.15
   1  -5   2  700.48   22.08
  -1  -5  -2  726.89   22.55
  -1  -5  -2  728.14   23.11
  -2  -5  -2    1.27    0.97
   2  -5   2    2.60    0.94
   2  -5   2    1.37    0.87
   3  -5   2  103.41    6.06
  -3  -5  -2  105.60    6.36
   3  -5   2   96.27    5.75
  -4  -5  -2    4.20    1.31
   4  -5   2    3.41    1.15
   4  -5   2    3.20    1.24
  -5  -5  -2    0.94    0.78
   5  -5   2    3.19    1.15
  -5  -5  -2    2.24    0.99
   6  -5   2   46.81    3.75
  -6  -5  -2   50.03    3.91
  -6  -5  -2   48.11    3.74
   6  -5   2   48.30    3.89
  -7  -5  -2    0.19    0.57
   7  -5   2    0.60    0.66
   7  -5   2    0.55    0.61
   7  -5   2    0.45    0.52
  -7  -5  -2   -0.17    0.58
  -8  -5  -2  257.31    9.16
  -8  -5  -2  260.30    9.60
   8  -5   2  259.21    9.79
  -9  -5  -2    1.60    0.54
  -9  -5  -2    1.27    0.60
 -10  -5  -2   20.92    1.61
   5  -6  -2   13.80    1.26
   4  -6  -2  110.93    4.40
  -3  -6   2    5.05    1.00
   3  -6  -2    4.66    0.79
  -2  -6   2  100.41    4.98
   2  -6  -2  110.02    4.54
   1  -6  -2    0.94    0.66
   0  -6   2   85.13    4.65
   0  -6  -2   93.71    4.10
   1  -6   2    0.30    0.50
  -1  -6  -2    0.56    0.44
   2  -6   2   16.10    1.80
  -2  -6  -2   15.10    1.33
   3  -6   2   86.46    4.17
   4  -6   2   59.44    2.94
 -18   0   3    0.37    0.47
 -17   0   3    0.13    0.38
 -17   0   3    0.37    0.65
 -17   0   3   -0.42    0.66
 -16   0   3   -0.27    0.66
 -15   0   3   -0.31    0.77
 -14   0   3    0.53    0.55
  14   0  -3    0.24    0.71
 -14   0   3   -0.34    0.83
 -14   0   3   -0.34    0.92
 -13   0   3    0.19    0.56
  13   0  -3   -0.24    0.64
 -13   0   3    0.68    1.00
 -13   0   3   -0.34    0.54
 -12   0   3   -0.33    0.73
 -12   0   3    1.35    0.80
 -12   0   3    0.33    0.90
 -11   0   3    1.24    0.96
 -11   0   3    0.94    0.92
 -10   0   3    0.44    0.54
 -10   0   3    0.57    0.76
  -9   0   3   -0.25    0.68
  -9   0   3   -0.13    0.36
  -8   0   3    1.52    0.86
  -8   0   3    2.22    0.98
  -7   0   3   -0.19    0.56
  -7   0   3    0.55    0.61
  -6   0   3    0.16    0.46
  -6   0   3   -0.16    0.60
  -5   0   3    0.28    0.57
  -5   0   3    0.86    0.61
  -4   0   3    0.13    0.44
  -4   0   3    0.13    0.41
  -3   0   3    0.21    0.34
  -3   0   3    0.34    0.47
  -2   0   3   -0.11    0.39
  -2   0   3    0.22    0.36
  -1   0   3    0.44    0.40
   0   0   3    0.12    0.34
   1   0   3   -0.07    0.27
   1   0   3    0.25    0.39
   2   0   3   -0.08    0.29
   3   0   3   -0.10    0.39
  -4   0  -3   -0.12    0.34
  -4   0  -3    0.25    0.41
  -5   0  -3    0.13    0.40
  -5   0  -3    0.54    0.53
  -6   0  -3    0.29    0.39
  -6   0  -3    0.15    0.40
  -7   0  -3    0.17    0.58
   7   0   3   -0.25    0.61
  -7   0  -3   -0.17    0.42
   8   0   3   -0.28    0.81
  -8   0  -3   -0.19    0.52
  -9   0  -3   -0.63    0.84
   9   0   3    0.61    0.89
 -10   0  -3    4.17    1.21
  10   0   3    5.88    1.81
  11   0   3   13.92    2.61
 -12   0  -3   -0.22    0.64
  12   0   3   -0.32    0.71
  12   0   3   -0.34    1.12
  13   0   3   -0.65    0.95
  14   0   3   -0.29    0.71
  15   0   3    0.48    0.79
  16   0   3   -0.18    0.61
  17   0   3   -0.09    0.33
  18  -1  -3    1.65    0.64
  18   1  -3    1.98    0.73
 -18   1   3    2.71    0.60
 -18  -1   3    3.36    0.79
 -17  -1   3   51.61    3.31
 -17  -1   3   53.32    3.70
 -17   1   3   48.53    3.39
 -17  -1   3   46.98    3.52
 -17   1   3   39.29    3.26
 -16  -1   3   64.95    4.62
 -16  -1   3   63.81    4.32
 -16   1   3   62.56    4.67
 -16  -1   3   61.28    4.66
 -15  -1   3   86.20    6.06
 -15  -1   3   85.37    4.76
 -15   1   3   92.93    6.24
 -15  -1   3   97.75    6.14
 -14  -1   3  636.53   22.43
 -14  -1   3  675.05   20.50
 -14   1   3  665.34   22.73
 -13   1   3  454.00   17.65
  13  -1  -3  480.06   16.03
  13   1  -3  460.13   15.87
 -13  -1   3  474.45   15.68
 -13  -1   3  406.82   16.92
 -13  -1   3  458.58   17.51
 -13   1   3  424.70   17.24
 -12  -1   3   -0.21    0.61
  12  -1  -3   -0.22    0.48
  12   1  -3   -0.22    0.59
 -12   1   3    3.28    1.40
 -12  -1   3   -0.32    0.79
 -12   1   3    4.65    1.64
 -12  -1   3   -0.32    1.13
 -11  -1   3    0.81    0.67
 -11  -1   3    0.60    0.82
 -11   1   3    0.20    0.57
 -11   1   3   -0.32    0.98
 -11  -1   3   -0.31    1.12
 -11   1   3   -0.31    0.76
 -10   1   3  444.01   14.09
 -10  -1   3  487.09   17.33
 -10   1   3  442.97   16.80
 -10  -1   3  484.45   15.51
 -10   1   3  488.89   15.41
 -10  -1   3  449.83   16.79
 -10   1   3  472.46   17.37
  -9   1   3  216.39    9.78
  -9  -1   3  214.18    9.72
  -9   1   3  224.36    8.56
  -9  -1   3  218.10    8.70
  -9   1   3  200.45    9.66
  -9  -1   3  212.29    9.80
  -9   1   3  224.94    7.90
  -8   1   3  696.24   22.00
  -8   1   3  692.52   21.74
  -8  -1   3  680.85   21.45
  -8  -1   3  711.21   21.78
  -7   1   3  798.14   23.45
  -7   1   3  810.06   23.63
  -7  -1   3  785.12   23.30
  -7  -1   3  768.21   23.34
  -6   1   3 2484.78   64.22
  -6  -1   3 2487.20   64.28
  -6   1   3 2533.68   64.43
  -6  -1   3 2534.47   64.43
  -5   1   3  103.84    4.99
  -5  -1   3  100.40    4.92
  -5   1   3  103.86    5.10
  -5  -1   3  101.84    5.01
  -4  -1   3  824.80   22.68
  -4   1   3  786.80   22.54
  -4   1   3  820.72   22.58
  -4  -1   3  801.89   22.53
  -3  -1   3 3719.56   88.39
  -3   1   3 3635.85   88.48
  -3   1   3 3461.51   88.83
  -3  -1   3 3474.77   88.84
  -2   1   3   19.35    1.82
  -2  -1   3   20.42    1.90
  -1   1   3  428.29   12.71
  -1  -1   3  416.65   12.68
   0  -1  -3  220.05    5.89
   0  -1   3  238.12    7.94
   0   1   3  227.73    7.81
   1  -1   3    1.88    0.71
   1  -1   3    1.18    0.57
   1   1   3    1.36    0.58
   2  -1   3 1557.14   40.75
   2   1   3 1561.01   40.74
   2  -1   3 1555.70   40.67
  -3   1  -3   66.84    3.53
   3  -1   3   69.52    4.00
  -3  -1  -3   75.38    3.70
  -4  -1  -3  494.04   15.00
   4  -1   3  531.87   16.17
   4  -1   3  507.18   14.82
  -4   1  -3  502.37   14.98
  -4  -1  -3  538.34   15.35
  -4   1  -3  531.10   15.27
   5  -1   3  463.90   13.68
  -5   1  -3  432.70   13.65
  -5  -1  -3  451.39   13.83
  -5   1  -3  454.87   13.93
   5  -1   3  455.65   15.14
  -5  -1  -3  470.19   14.06
   6  -1   3   31.64    3.11
  -6  -1  -3   35.43    2.79
   6  -1   3   35.74    2.64
  -6  -1  -3   37.34    2.77
  -6   1  -3   35.29    2.71
  -6   1  -3   37.80    2.77
   7  -1   3  778.41   23.95
  -7   1  -3  754.79   22.10
   7  -1   3  760.86   21.61
  -7  -1  -3  726.54   22.09
   7  -1   3  733.45   23.46
   7   1   3  759.66   23.80
   8  -1   3   28.78    3.43
  -8   1  -3   26.85    2.69
  -8  -1  -3   28.53    2.76
   8  -1   3   25.54    2.47
   8  -1   3   26.23    3.23
   8   1   3   30.01    3.47
   8  -1   3   27.36    2.94
   9  -1   3 1396.41   39.80
  -9  -1  -3 1367.82   37.11
  -9   1  -3 1329.72   36.82
   9  -1   3 1293.89   38.89
   9   1   3 1329.72   39.20
   9  -1   3 1286.42   37.19
 -10  -1  -3  133.92    6.74
 -10   1  -3  121.60    6.44
  10  -1   3  132.74    8.03
  10   1   3  134.90    8.15
  10  -1   3  122.34    7.94
  11  -1   3  141.17    8.73
  11  -1   3  137.12    8.34
  11   1   3  144.26    8.62
  12  -1   3   -0.35    0.66
 -12   1  -3    0.64    0.70
 -12  -1  -3    0.86    0.67
  12   1   3   -0.33    0.73
  12  -1   3    0.33    0.81
  13   1   3   64.08    5.28
  13  -1   3   53.45    4.88
  14   1   3   23.46    3.03
  14  -1   3   22.29    3.00
  15   1   3   42.11    3.61
  15  -1   3   42.72    3.66
  16   1   3  109.08    5.15
  16  -1   3  109.35    5.17
 -17   2   3   45.01    2.44
 -17  -2   3   63.69    3.24
 -16  -2   3   21.17    2.28
 -15  -2   3   23.23    2.67
 -15  -2   3   20.49    2.19
 -15  -2   3   17.19    2.24
 -15  -2   3   18.67    2.31
 -15   2   3   18.22    2.31
 -14  -2   3   86.96    5.09
 -14   2   3   80.25    5.45
 -14  -2   3   87.60    5.63
 -14  -2   3   77.72    5.60
 -14  -2   3   78.48    5.53
 -13  -2   3  492.80   16.11
 -13   2   3  451.72   16.70
 -13  -2   3  469.36   16.88
 -13  -2   3  439.47   16.43
 -13  -2   3  436.12   16.77
  12  -2  -3  668.72   20.74
  12   2  -3  720.91   21.24
 -12  -2   3  723.30   21.94
 -12  -2   3  735.10   23.22
 -12  -2   3  666.13   22.44
 -12   2   3  648.76   22.48
 -12  -2   3  616.17   22.08
 -12   2   3  689.70   22.85
 -12  -2   3  699.10   22.98
  11  -2  -3   31.42    2.87
 -11  -2   3   32.03    3.27
  11   2  -3   31.89    2.98
 -11   2   3   27.98    3.37
 -11   2   3   31.78    3.03
 -11  -2   3   26.10    3.24
 -11   2   3   24.90    3.25
 -11  -2   3   28.66    3.39
 -11  -2   3   25.30    3.20
  11  -2  -3   27.79    3.07
  10  -2  -3   31.06    3.10
 -10  -2   3   27.61    3.03
  10  -2  -3   27.34    2.60
 -10   2   3   24.99    3.13
 -10   2   3   21.94    2.88
 -10  -2   3   21.59    2.85
 -10   2   3   29.21    2.85
 -10  -2   3   19.85    2.74
 -10  -2   3   28.38    3.24
  -9  -2   3    6.17    1.42
  -9   2   3    6.62    1.30
  -9  -2   3    6.31    1.55
  -9  -2   3    5.45    1.39
  -9   2   3    8.13    1.68
  -9   2   3    6.81    1.61
  -9  -2   3    6.29    1.49
   9  -2  -3    7.42    1.49
  -8  -2   3   67.21    4.11
  -8  -2   3   70.12    4.56
  -8   2   3   72.81    4.28
  -8   2   3   75.93    4.96
  -8  -2   3   67.55    4.61
  -8   2   3   61.59    4.59
  -8  -2   3   67.23    4.68
  -8  -2   3   68.93    4.75
  -7  -2   3   26.29    2.72
  -7  -2   3   23.57    2.03
  -7   2   3   23.72    2.64
  -7   2   3   26.74    2.57
  -7   2   3   24.64    2.62
  -7  -2   3   27.59    2.69
  -6   2   3  390.95   13.01
  -6   2   3  362.08   12.59
  -6  -2   3  372.14   12.54
  -6  -2   3  371.38   12.70
  -5   2   3 1206.69   32.16
  -5  -2   3 1171.02   31.96
   5  -2  -3 1173.13   32.82
   4  -2  -3  448.28   14.70
  -4  -2   3  442.87   13.83
  -4   2   3  470.13   14.08
   3  -2  -3 1682.10   44.58
   2  -2  -3   93.80    4.22
   2  -2  -3   95.07    5.04
   1  -2  -3   27.44    1.95
  -1  -2   3   24.76    1.79
  -1   2   3   28.33    1.96
   0  -2   3   25.61    1.93
   0   2   3   25.86    1.96
   1  -2   3  410.60   12.46
   1   2   3  414.84   12.51
  -2   2  -3  396.90   11.76
  -2  -2  -3  389.14   11.62
   2  -2   3  414.76   12.54
   2   2   3  393.84   12.43
  -2  -2  -3  392.43   11.78
   3  -2   3   29.12    2.51
   3   2   3   29.50    2.50
  -3   2  -3   26.94    2.00
  -3  -2  -3   30.80    2.18
  -3  -2  -3   30.01    2.12
  -4   2  -3  188.09    6.85
  -4  -2  -3  183.85    6.86
   4  -2   3  201.76    8.07
   4   2   3  206.42    8.16
  -4   2  -3  189.52    6.85
  -4  -2  -3  183.29    6.86
  -5   2  -3   50.51    3.18
  -5  -2  -3   52.65    3.27
  -5  -2  -3   57.15    3.37
   5  -2   3   58.15    4.02
  -5   2  -3   52.48    3.20
   5  -2   3   53.08    3.95
  -6   2  -3   22.24    2.12
   6  -2   3   24.77    2.68
  -6  -2  -3   22.43    2.17
  -6  -2  -3   17.08    2.10
   6  -2   3   21.47    2.52
   7  -2   3   47.25    3.88
  -7  -2  -3   41.92    3.16
  -7   2  -3   45.53    3.21
   7  -2   3   43.75    3.78
   7   2   3   47.56    4.19
   7  -2   3   38.98    3.81
  -7  -2  -3   42.53    3.45
   8  -2   3    7.29    1.58
  -8  -2  -3    4.49    1.04
  -8   2  -3    4.53    1.09
   8   2   3    3.64    1.45
   8  -2   3    3.51    1.30
   9  -2   3  499.83   17.42
   9   2   3  555.57   19.13
   9  -2   3  526.95   18.64
  10  -2   3  547.30   21.35
  10   2   3  569.39   20.10
  10  -2   3  521.04   19.45
 -10   2  -3  585.64   17.62
 -10  -2  -3  591.56   17.72
  10  -2   3  540.46   19.17
  11  -2   3  468.33   18.69
  11   2   3  469.01   17.21
  11  -2   3  450.69   16.86
  11  -2   3  437.93   15.97
  12   2   3   24.57    3.21
  12  -2   3   22.83    3.00
  12  -2   3   21.09    2.50
  13   2   3    0.93    0.92
  13  -2   3   -0.23    0.56
  14   2   3    1.55    0.78
 -15  -2  -3   51.89    3.30
 -16  -3   3    2.08    0.61
 -16  -3   3    2.74    0.75
 -15  -3   3    0.55    0.47
 -15  -3   3    0.62    0.57
  14  -3  -3    9.91    1.60
 -14  -3   3   11.20    1.62
 -14  -3   3   10.01    1.75
  13  -3  -3   50.07    4.10
 -13  -3   3   56.81    4.08
 -13  -3   3   54.28    4.27
 -13  -3   3   61.13    4.62
  12  -3  -3    1.85    1.24
 -12  -3   3    2.32    1.02
 -12  -3   3    2.16    1.03
 -11  -3   3    1.74    0.95
 -11  -3   3    0.89    0.87
  11  -3  -3    2.35    1.07
 -11  -3   3    0.85    0.83
  11  -3  -3    2.33    1.07
  10  -3  -3  133.57    7.98
 -10  -3   3  154.07    7.72
  10  -3  -3  115.88    7.66
 -10  -3   3  140.09    8.16
  10  -3  -3  145.85    7.76
 -10   3   3  138.58    6.42
 -10  -3   3  146.44    8.16
 -10  -3   3  120.50    7.40
  -9  -3   3   43.93    3.93
   9  -3  -3   36.44    4.05
   9  -3  -3   41.53    3.90
  -9  -3   3   34.96    3.96
  -9   3   3   37.37    3.11
   9  -3  -3   42.38    4.34
  -9  -3   3   37.48    3.87
  -9  -3   3   38.06    3.83
  -8  -3   3  282.51   12.01
   8  -3  -3  272.34   12.16
   8  -3  -3  286.55   11.70
  -8  -3   3  272.68   12.33
  -8   3   3  307.39   10.66
  -8  -3   3  269.84   11.53
   8  -3  -3  282.68   12.57
   7  -3  -3   26.48    3.32
  -7  -3   3   27.84    3.02
   7  -3  -3   21.47    2.89
   7  -3  -3   25.29    2.97
  -7  -3   3   22.60    3.10
  -7  -3   3   23.50    3.13
  -7   3   3   25.86    2.66
  -7  -3   3   25.07    2.99
   7  -3  -3   23.69    2.57
  -7  -3   3   21.91    2.73
   6  -3  -3   43.57    4.16
  -6  -3   3   38.35    3.59
  -6  -3   3   37.37    3.97
  -6  -3   3   38.33    3.42
   6  -3  -3   33.45    3.49
  -6  -3   3   28.62    3.39
  -6   3   3   39.02    3.21
   5  -3  -3   56.17    4.70
  -5  -3   3   41.40    4.11
  -5  -3   3   48.85    3.77
   5  -3  -3   43.81    3.84
  -5  -3   3   50.50    4.39
  -5   3   3   56.50    3.93
  -5  -3   3   45.80    3.85
   4  -3  -3    4.93    1.48
  -4  -3   3    4.95    1.46
  -4  -3   3    4.48    1.13
   4  -3  -3    3.77    1.16
  -4  -3   3    5.76    1.45
  -4   3   3    6.27    1.35
  -4  -3   3    1.96    0.90
  -4  -3   3    4.96    1.40
   4  -3  -3    4.22    1.21
  -3  -3   3  270.91    9.84
   3  -3  -3  249.58    9.91
  -3  -3   3  248.99   10.56
   3  -3  -3  262.41   11.18
  -3   3   3  253.03   10.00
   3  -3  -3  263.69   10.42
  -3  -3   3  256.56   10.48
   2  -3  -3    1.80    0.90
  -2  -3   3    2.66    1.10
  -2  -3   3    2.76    0.80
   2  -3  -3    1.87    0.73
  -2  -3   3    3.06    1.11
   2  -3  -3    1.75    0.87
  -1  -3   3   48.06    3.90
  -1  -3   3   53.78    3.82
  -1  -3   3   47.04    3.47
   0  -3   3    0.20    0.54
   0  -3   3   -0.17    0.51
   0  -3   3   -0.21    0.52
   0  -3  -3   -0.15    0.43
  -1  -3  -3    1.00    0.59
  -1  -3  -3    1.12    0.74
   1  -3   3    1.17    0.69
   1  -3   3    1.74    0.83
  -2  -3  -3    1.39    0.63
  -2  -3  -3    1.65    0.86
  -2  -3  -3    1.40    0.81
   2  -3   3    0.93    0.62
   2  -3   3    2.32    1.05
  -3  -3  -3    0.25    0.55
  -3  -3  -3    1.20    0.57
  -3  -3  -3    1.19    0.79
   3  -3   3    1.20    0.80
  -4  -3  -3    9.66    1.95
  -4  -3  -3    9.34    1.81
  -5  -3  -3   18.59    2.60
  -5  -3  -3   22.54    3.04
   5  -3   3   20.43    2.74
  -6  -3  -3   81.33    5.96
   6  -3   3   77.17    5.41
  -6  -3  -3   73.25    5.36
  -7  -3  -3   51.64    4.80
   7  -3   3   46.37    4.19
  -7  -3  -3   49.54    4.37
  -8  -3  -3  232.05   11.44
  -8  -3  -3  256.57   11.00
   8  -3   3  259.86   11.03
  -9  -3  -3   38.94    4.23
  -9  -3  -3   36.46    3.58
 -10  -3  -3    6.08    1.72
  10  -3   3    9.45    1.95
 -10  -3  -3    8.69    1.70
 -11  -3  -3  105.28    6.68
  11  -3   3  117.69    6.59
 -12  -3  -3   29.75    3.12
  12  -3   3   26.69    2.71
 -13  -3  -3   64.13    4.03
  13  -3   3   55.58    3.29
 -14  -3  -3   18.19    1.63
 -14  -4   3   77.54    3.58
 -13  -4   3   21.74    2.10
 -13  -4   3   20.54    2.10
  12  -4  -3   48.91    3.67
 -12  -4   3   56.22    3.65
 -12  -4   3   54.06    3.89
 -12  -4   3   52.78    3.75
  12  -4  -3   47.24    3.30
 -11  -4   3  348.23   12.22
 -11  -4   3  318.10   11.91
  11  -4  -3  331.64   12.65
 -11  -4   3  346.55   12.53
 -11  -4   3  322.99   12.63
  10  -4  -3   27.99    3.33
 -10  -4   3   31.57    3.14
 -10  -4   3   28.54    3.11
 -10  -4   3   32.70    3.34
 -10  -4   3   31.29    3.46
  10  -4  -3   31.32    3.25
   9  -4  -3  188.45    9.54
  -9  -4   3  169.90    8.73
  -9  -4   3  190.95    8.93
  -9  -4   3  170.28    9.01
   9  -4  -3  191.81    9.01
   8  -4  -3    1.28    1.00
  -8  -4   3    0.89    0.87
  -8  -4   3    2.78    1.15
  -8  -4   3    1.12    0.82
   8  -4  -3    1.69    0.80
  -8  -4   3    2.09    1.04
   8  -4  -3    0.79    0.87
   7  -4  -3   55.59    5.03
  -7  -4   3   57.80    5.04
  -7  -4   3   52.44    4.37
  -7  -4   3   46.07    4.38
   7  -4  -3   53.94    4.08
  -7  -4   3   55.30    4.51
   7  -4  -3   57.08    4.59
  -7  -4   3   54.13    4.84
   6  -4  -3   27.18    3.57
  -6  -4   3   23.70    3.13
  -6  -4   3   24.05    3.33
  -6  -4   3   25.00    3.01
  -6  -4   3   16.11    2.62
   6  -4  -3   21.41    2.84
   6  -4  -3   22.01    2.68
  -6  -4   3   23.46    2.91
   5  -4  -3  266.21   12.32
  -5  -4   3  260.58   12.08
  -5  -4   3  262.54   10.86
  -5  -4   3  240.46   11.27
  -5  -4   3  242.68   10.53
  -5  -4   3  253.12   11.42
   5  -4  -3  277.73   11.22
  -4  -4   3  329.01   14.22
  -4  -4   3  331.42   12.53
  -4  -4   3  318.68   13.31
  -4   4   3  308.85   11.46
  -4  -4   3  327.78   12.35
  -4  -4   3  330.89   13.37
   4  -4  -3  351.27   13.00
  -3  -4   3   16.50    2.26
  -3  -4   3   13.32    2.39
  -3   4   3   15.06    2.08
  -3  -4   3   16.90    2.54
   3  -4  -3   18.42    2.68
   2  -4  -3  231.19   10.38
  -2  -4   3  229.92   11.37
  -2  -4   3  234.38    9.44
  -2  -4   3  256.51   11.08
  -2   4   3  220.44    9.32
  -2  -4   3  210.70    9.04
  -1  -4   3 2886.52   75.65
   1  -4  -3 2844.86   73.84
  -1   4   3 2734.73   72.24
  -1  -4   3 2712.67   72.02
  -1  -4   3 2831.95   72.36
   0  -4  -3  183.75    8.93
   0  -4   3  177.40    8.44
   0  -4  -3  167.17    8.80
   0  -4   3  171.05    8.39
   0  -4  -3  181.32    8.66
  -1  -4  -3  130.90    7.35
   1  -4   3  131.40    7.33
  -1  -4  -3  124.68    7.46
   1  -4   3  118.27    6.97
  -1  -4  -3  132.88    7.02
  -2  -4  -3   72.50    5.32
   2  -4   3   60.56    4.63
  -2  -4  -3   69.25    4.74
   2  -4   3   72.40    5.40
   2  -4   3   67.50    5.13
   3  -4   3   68.88    4.85
   3  -4   3   58.81    4.44
  -3  -4  -3   74.59    5.43
   3  -4   3   68.66    5.19
  -4  -4  -3  237.07   10.81
   4  -4   3  228.78   10.09
   5  -4   3  212.95    9.77
  -5  -4  -3  220.11   10.37
   6  -4   3 1530.44   42.66
   6  -4   3 1479.28   41.96
  -6  -4  -3 1535.66   43.32
   6  -4   3 1539.55   42.99
   7  -4   3   64.30    4.86
  -7  -4  -3   60.51    4.95
   7  -4   3   66.64    4.96
   8  -4   3  424.44   15.29
  -8  -4  -3  428.93   15.66
   8  -4   3  439.02   16.14
  -9  -4  -3   31.45    3.20
   9  -4   3   38.01    3.60
   9  -4   3   34.19    3.27
  10  -4   3  138.37    6.70
 -10  -4  -3  145.71    6.84
  10  -4   3  153.66    7.25
 -11  -4  -3  166.71    6.74
 -11  -4  -3  157.88    6.59
  11  -4   3  181.18    7.23
  12  -4   3  284.04    9.11
  12  -4   3  282.56    8.68
  10  -5  -3    9.13    1.21
  10  -5  -3    6.56    0.94
   9  -5  -3    7.49    1.32
   8  -5  -3  172.80    7.51
   7  -5  -3   18.33    1.89
   7  -5  -3   18.88    2.25
   7  -5  -3   23.97    2.64
  -6  -5   3   -0.46    0.68
   6  -5  -3    0.16    0.55
   6  -5  -3    0.40    0.62
  -5  -5   3   33.29    3.50
   5  -5  -3   34.78    2.98
   5  -5  -3   34.49    3.18
  -4  -5   3    1.66    1.01
   4  -5  -3    1.23    0.78
   4  -5  -3    0.97    0.68
   4  -5  -3    1.21    0.93
   3  -5  -3   87.36    5.59
   3  -5  -3   75.66    4.89
   3  -5  -3   82.61    5.01
  -2  -5   3   19.66    2.90
   2  -5  -3   20.88    2.56
   2  -5  -3   17.83    2.22
   2  -5  -3   21.60    2.74
  -1  -5   3    0.60    0.94
   1  -5  -3    0.17    0.51
   1  -5  -3    0.23    0.66
   0  -5   3  138.90    8.04
   0  -5  -3  135.28    6.88
   0  -5  -3  139.30    7.18
  -1  -5  -3  263.34   10.81
   1  -5   3  264.16   10.29
   1  -5   3  259.72   11.67
   2  -5   3  110.64    6.92
   2  -5   3  119.62    6.30
   2  -5   3  106.76    5.74
  -2  -5  -3  124.66    6.66
   3  -5   3  141.65    7.53
   3   5   3  132.98    6.08
  -3  -5  -3  137.94    7.10
   3  -5   3  132.61    6.66
   3  -5   3  138.59    6.94
   4  -5   3    8.20    1.67
  -4  -5  -3    9.21    1.73
   4   5   3    9.70    1.48
   4  -5   3    9.52    1.69
   4  -5   3    9.21    1.66
   5  -5   3    6.77    1.40
  -5  -5  -3    8.44    1.49
   5   5   3    7.87    1.39
   5  -5   3    7.55    1.50
   6  -5   3   77.77    4.19
  -6  -5  -3   85.50    4.58
   6  -5   3   89.81    5.03
  -7  -5  -3    0.38    0.48
   7  -5   3    0.33    0.60
  -7  -5  -3    0.15    0.44
  -8  -5  -3  129.38    5.22
   8  -5   3  129.67    5.50
  -9  -5  -3   13.15    1.21
   3  -6  -3  161.18    5.42
   2  -6  -3    4.58    0.77
  -1  -6   3   29.61    2.35
   0  -6   3   60.83    3.42
   1  -6   3   17.53    1.70
  -1  -6  -3   19.62    1.44
   2  -6   3    2.22    0.60
  -2  -6  -3    1.69    0.42
 -18   0   4    3.28    0.77
 -17   0   4   69.73    3.88
 -17   0   4   75.64    4.38
 -16   0   4  502.55   17.35
 -15   0   4  448.51   14.40
 -15   0   4  463.06   17.14
 -14   0   4 1523.13   41.48
 -14   0   4 1564.49   45.04
 -13   0   4    4.99    1.32
 -13   0   4    2.81    1.34
 -13   0   4    3.89    1.61
 -12   0   4   18.81    2.42
 -12   0   4   16.65    2.84
 -12   0   4   18.08    3.01
 -11   0   4    2.68    1.43
 -11   0   4    3.83    1.09
 -11   0   4    3.44    1.47
 -10   0   4  138.40    8.18
 -10   0   4  143.30    6.67
 -10   0   4  133.64    8.16
 -10   0   4  151.17    6.57
  -9   0   4   30.00    3.51
  -9   0   4   26.30    3.22
  -9   0   4   29.31    2.63
  -9   0   4   27.63    2.49
  -8   0   4  458.85   14.32
  -8   0   4  448.03   16.17
  -8   0   4  448.67   16.34
  -8   0   4  469.63   14.23
  -8   0   4  469.08   14.91
  -7   0   4 1005.58   29.70
  -7   0   4 1040.12   29.91
  -6   0   4   -0.20    0.59
  -6   0   4    0.20    0.53
  -5   0   4  341.44   12.21
  -5   0   4  360.73   12.45
  -4   0   4    0.67    0.67
  -4   0   4    0.43    0.45
  -3   0   4  146.46    6.55
  -3   0   4  158.67    6.52
  -2   0   4   44.96    3.10
  -1   0   4 1164.28   31.60
   0   0   4 2085.18   54.02
   1   0   4  141.68    6.49
   2   0   4   29.48    2.06
   2   0   4   26.73    2.64
   3   0   4  234.38    8.25
   3   0   4  247.51    9.86
   4   0   4   47.94    3.20
  -4   0  -4   60.37    3.83
   5   0   4  313.50   11.25
  -5   0  -4  328.79   11.44
  -5   0  -4  335.82   11.78
  -6   0  -4    4.72    1.14
   6   0   4    3.97    1.12
  -6   0  -4    3.57    1.00
   6   0   4    3.05    1.19
  -7   0  -4 1756.56   48.01
   7   0   4 1813.28   48.68
   7   0   4 1805.66   50.48
  -7   0  -4 1792.18   48.00
   8   0   4  359.88   13.92
  -8   0  -4  378.90   13.58
   8   0   4  339.45   14.89
   9   0   4  116.03    7.08
  -9   0  -4  106.03    6.42
   9   0   4  128.33    8.24
  10   0   4   51.92    4.76
 -10   0  -4   62.85    4.68
  10   0   4   62.13    5.63
  11   0   4  116.48    7.39
  11   0   4  112.82    7.81
  12   0   4   32.78    3.97
  13   0   4   32.66    3.80
  14   0   4   11.86    2.09
  15   0   4   40.57    3.24
  16   0   4  175.40    6.35
 -18   1   4   21.08    1.56
 -18  -1   4   25.67    1.86
 -17  -1   4   76.84    4.07
 -16  -1   4   80.35    3.99
 -16  -1   4   79.44    4.77
 -16   1   4   78.25    5.10
 -16  -1   4   78.29    5.09
 -15  -1   4  153.98    8.17
 -15  -1   4  166.67    7.07
 -15   1   4  147.18    8.14
 -14  -1   4  148.80    7.26
 -14   1   4  147.92    6.70
 -14   1   4  167.16    8.95
 -14  -1   4  166.50    8.90
 -13  -1   4    0.22    0.59
  13  -1  -4    0.90    0.79
  13   1  -4    0.69    0.68
 -13  -1   4    1.33    1.10
 -13   1   4   -0.34    1.19
 -13   1   4    1.03    1.07
 -13  -1   4    1.00    1.04
 -12  -1   4  128.42    6.75
 -12   1   4  107.58    7.55
 -12  -1   4  100.73    7.28
 -12   1   4  136.62    8.29
 -12  -1   4  125.15    7.91
 -11  -1   4   65.72    4.67
 -11   1   4   72.87    4.77
 -11   1   4   63.65    5.60
 -11  -1   4   61.05    5.39
 -11   1   4   71.40    5.91
 -11  -1   4   70.82    5.72
 -11   1   4   66.65    4.03
 -10  -1   4  107.44    5.95
 -10   1   4  106.85    5.71
 -10   1   4   92.37    6.62
 -10  -1   4   94.81    6.59
 -10   1   4  101.70    6.97
 -10  -1   4   97.41    6.67
 -10   1   4  102.98    5.10
  -9  -1   4  200.73    8.45
  -9   1   4  188.65    7.92
  -9   1   4  171.06    9.07
  -9  -1   4  176.93    9.17
  -9   1   4  190.84    9.54
  -9  -1   4  190.97    9.48
  -9   1   4  188.71    7.40
  -9  -1   4  191.93    8.28
  -8  -1   4  108.42    5.57
  -8  -1   4  107.51    5.03
  -8   1   4  104.93    5.26
  -8   1   4   97.52    6.15
  -8  -1   4   90.67    5.92
  -8   1   4  101.94    6.34
  -8  -1   4   98.61    6.19
  -7   1   4    7.03    1.53
  -7  -1   4    7.88    1.41
  -7  -1   4    5.78    1.40
  -7   1   4    8.60    1.44
  -7  -1   4    8.05    1.18
  -7   1   4    6.06    1.65
  -7  -1   4    7.54    1.66
  -6   1   4   23.65    2.63
  -6   1   4   21.39    2.42
  -6  -1   4   21.49    2.44
  -6  -1   4   18.74    2.36
  -5   1   4 1369.60   37.83
  -5  -1   4 1416.63   37.99
  -4   1   4  916.08   26.27
  -4  -1   4  931.35   26.29
  -3   1   4 1618.13   44.00
  -3  -1   4 1632.40   44.03
  -3  -1   4 1736.96   43.60
  -3   1   4 1680.07   43.64
  -2  -1   4  361.17   11.64
  -2   1   4  332.30   11.46
  -1  -1   4  170.43    7.04
  -1   1   4  167.85    6.93
   0  -1   4 2007.15   51.62
   0   1   4 1961.09   51.43
   1  -1   4  254.10    9.66
   1   1   4  265.62    9.82
   2  -1   4   24.33    2.29
   2  -1   4   21.55    2.35
   2   1   4   19.63    2.25
   3  -1   4  128.03    6.28
   3  -1   4  135.60    6.82
   3   1   4  147.99    7.04
  -4   1  -4 1221.82   33.20
   4   1   4 1164.72   31.72
   4  -1   4 1258.91   34.42
   4  -1   4 1260.45   35.13
   4   1   4 1252.92   35.16
  -4   1  -4 1300.37   33.69
  -4  -1  -4 1232.98   33.53
  -4  -1  -4 1220.83   33.24
   5   1   4   29.33    2.35
  -5   1  -4   30.90    2.70
   5  -1   4   28.00    3.04
   5   1   4   29.00    3.20
   5  -1   4   28.05    3.13
   5  -1   4   24.61    2.88
  -5  -1  -4   34.98    2.91
  -5   1  -4   33.24    2.76
  -5  -1  -4   28.54    2.59
  -6   1  -4  178.49    7.64
  -6  -1  -4  171.24    7.59
  -6   1  -4  183.00    7.77
   6  -1   4  179.96    8.71
  -6  -1  -4  187.53    7.87
   6   1   4  185.21    9.30
   6  -1   4  182.80    9.09
   6  -1   4  169.24    8.33
  -7  -1  -4  800.92   23.74
  -7   1  -4  774.50   23.54
   7  -1   4  773.69   25.12
   7   1   4  817.17   26.08
   7  -1   4  777.09   25.58
  -7  -1  -4  805.08   23.73
   7  -1   4  779.04   24.44
  -7   1  -4  777.56   23.60
  -8  -1  -4  225.87    9.77
   8   1   4  238.52   11.57
   8  -1   4  227.26   11.28
   8  -1   4  237.33   11.12
   8  -1   4  234.45   10.26
  -8   1  -4  229.74    9.77
   9  -1   4 1139.38   35.50
  -9  -1  -4 1228.47   33.75
  -9   1  -4 1179.20   33.47
   9   1   4 1208.76   36.50
   9  -1   4 1193.03   36.21
   9  -1   4 1083.89   33.27
  10  -1   4    1.35    1.06
 -10  -1  -4    1.35    0.82
 -10   1  -4    1.77    0.81
  10   1   4    0.37    1.07
  10  -1   4    0.71    0.95
  11   1   4    1.76    1.16
  11  -1   4    1.37    1.19
  12   1   4  179.50    9.51
  12  -1   4  173.14    9.37
  13   1   4  113.44    6.75
  13  -1   4  103.98    6.47
  14   1   4   53.34    4.04
  14  -1   4   47.02    3.89
  15   1   4   17.24    1.89
  15  -1   4   13.66    1.76
 -17  -2   4   77.19    3.56
 -16  -2   4   50.94    3.38
 -16  -2   4   43.14    2.64
 -16  -2   4   41.89    3.13
 -15  -2   4   34.41    2.80
 -15  -2   4   41.20    3.44
 -15  -2   4   36.00    3.27
 -14  -2   4   87.70    5.09
 -14  -2   4   86.70    5.56
 -14  -2   4   84.40    5.52
 -13  -2   4   92.46    5.48
 -13   2   4   79.24    5.62
 -13  -2   4   90.47    5.94
 -12  -2   4  751.86   22.98
 -12   2   4  751.70   22.26
 -12   2   4  701.52   23.64
 -12  -2   4  692.46   23.36
 -12  -2   4  722.44   23.53
 -11  -2   4    3.64    1.23
 -11   2   4    2.91    1.16
 -11   2   4    4.80    1.30
 -11  -2   4    2.52    1.11
 -11   2   4    2.40    1.24
 -11  -2   4    2.31    1.19
 -11  -2   4    6.29    1.65
  11  -2  -4    3.30    1.14
 -10  -2   4    4.98    1.34
 -10   2   4    4.50    1.24
 -10   2   4    6.50    1.62
 -10  -2   4    4.07    1.34
 -10   2   4    5.58    1.62
 -10  -2   4    3.94    1.43
 -10  -2   4    4.17    1.32
  10  -2  -4    2.60    1.07
   9  -2  -4    1.08    0.72
  -9  -2   4    0.75    0.65
  -9  -2   4    1.35    0.86
  -9   2   4    0.78    0.61
  -9   2   4    1.61    0.98
  -9  -2   4    1.81    0.85
  -9   2   4    0.55    0.96
  -9  -2   4    3.18    1.31
  -9  -2   4    0.48    0.65
  -8  -2   4   13.62    1.90
   8  -2  -4   15.27    2.13
  -8  -2   4   13.61    1.65
  -8   2   4   11.76    2.05
  -8  -2   4   15.22    2.31
  -8  -2   4   13.26    2.02
  -7  -2   4  118.95    6.01
   7  -2  -4  110.40    6.04
  -7  -2   4  131.29    6.39
  -7   2   4  127.48    6.31
  -7  -2   4  123.16    5.35
  -7   2   4  117.83    6.56
  -7  -2   4  114.50    6.37
  -7  -2   4  117.89    6.15
  -6  -2   4  250.03   10.01
  -6  -2   4  255.69    9.65
  -6  -2   4  255.97    9.68
  -6   2   4  268.92   10.04
   6  -2  -4  234.40    9.59
  -6  -2   4  255.19    8.61
  -6   2   4  231.06    9.84
   5  -2  -4 2416.09   66.36
  -5   2   4 2483.08   66.55
  -5  -2   4 2595.48   66.71
  -5  -2   4 2709.78   66.29
  -5   2   4 2589.87   66.67
  -5  -2   4 2614.76   66.57
   5  -2  -4 2688.63   65.98
   4  -2  -4   15.53    1.97
  -4  -2   4   14.09    2.25
  -4   2   4   18.60    2.23
   4  -2  -4   18.54    2.02
   3  -2  -4  490.11   14.59
  -2  -2   4  450.24   13.40
  -2   2   4  424.04   13.30
  -1  -2   4   86.81    4.43
  -1   2   4   99.80    4.69
   0  -2   4   15.06    1.78
   0   2   4   17.93    1.89
   1  -2   4  584.66   17.45
   1   2   4  561.98   17.31
   2  -2   4 1435.73   38.21
   2   2   4 1389.10   38.08
   2  -2   4 1385.43   38.84
  -2   2  -4 1448.14   37.36
  -2  -2  -4 1395.66   37.26
  -3  -2  -4  338.27   11.03
  -3   2  -4  328.50   10.97
   3  -2   4  327.35   11.86
   3   2   4  339.09   12.02
   3  -2   4  327.53   12.96
  -3   2  -4  314.29   10.69
  -3  -2  -4  314.30   10.72
   4  -2   4   75.07    5.02
   4  -2   4   78.08    5.02
   4   2   4   76.08    5.02
   4  -2   4   81.83    5.71
  -4   2  -4   73.62    4.13
  -4  -2  -4   81.91    4.29
  -4   2  -4   75.29    4.20
  -4  -2  -4   78.28    4.28
  -5   2  -4  364.21   11.83
  -5  -2  -4  336.46   11.65
  -5  -2  -4  328.13   11.63
   5  -2   4  351.19   14.00
   5   2   4  324.78   12.90
   5  -2   4  348.93   13.19
  -5   2  -4  340.12   11.66
   5  -2   4  341.12   13.21
   5   2   4  354.57   13.42
   5  -2   4  339.90   13.98
   6  -2   4    2.53    1.26
  -6   2  -4    3.34    0.97
  -6  -2  -4    4.66    1.10
   6   2   4    6.26    1.60
   6   2   4    8.10    1.81
   6  -2   4    6.61    1.63
   6  -2   4    1.79    1.05
   6  -2   4    2.72    1.13
   7  -2   4    0.68    0.92
  -7   2  -4    0.73    0.54
  -7  -2  -4   -0.19    0.41
   7   2   4   -0.29    0.79
   7  -2   4    0.28    0.70
   7  -2   4    0.30    0.65
   7   2   4    0.31    0.49
   8  -2   4   41.05    4.58
  -8  -2  -4   39.22    3.29
  -8   2  -4   42.89    3.40
   8   2   4   40.06    4.22
   8  -2   4   42.86    4.27
   8  -2   4   35.05    3.98
   8  -2   4   43.59    4.25
   8   2   4   39.52    4.38
   9  -2   4  439.84   17.52
  -9  -2  -4  425.24   14.35
  -9   2  -4  432.39   14.36
   9   2   4  425.30   16.48
   9  -2   4  430.14   16.36
   9  -2   4  439.16   16.14
   9  -2   4  398.41   16.36
   9   2   4  402.14   16.71
  10   2   4   84.09    6.04
  10  -2   4   73.91    5.66
  10  -2   4   72.76    5.26
  11   2   4  155.11    8.24
  11  -2   4  140.67    7.82
  11  -2   4  149.63    7.27
  12   2   4    0.23    0.62
  12  -2   4    1.57    0.86
 -13  -2  -4    2.39    0.83
  13   2   4    2.71    0.90
  14  -2   4    5.12    0.95
 -16  -3   4   44.76    2.34
 -15  -3   4    6.16    0.95
 -15  -3   4    4.29    0.95
 -14  -3   4    1.36    0.75
 -13  -3   4   32.65    2.99
 -13  -3   4   37.36    3.38
 -12  -3   4    1.95    0.99
 -12  -3   4    1.73    0.91
  12  -3  -4    0.83    0.76
  11  -3  -4   11.86    2.01
 -11  -3   4   13.88    2.14
 -11  -3   4    8.82    1.66
 -11   3   4   11.55    1.69
 -11  -3   4   10.40    2.10
  11  -3  -4   12.07    2.14
  10  -3  -4   84.80    5.72
 -10  -3   4   82.44    5.50
 -10   3   4   84.31    4.84
  10  -3  -4   88.50    5.68
 -10  -3   4   87.27    5.93
   9  -3  -4   23.90    3.11
   9  -3  -4   21.74    2.93
  -9  -3   4   25.83    2.96
   9  -3  -4   29.89    3.24
  -9   3   4   22.26    2.48
  -9  -3   4   27.24    3.30
  -8  -3   4   -0.16    0.42
  -8  -3   4    0.49    0.66
  -8  -3   4   -0.24    0.53
   8  -3  -4   -0.28    0.63
  -8  -3   4   -0.26    0.58
   8  -3  -4    0.24    0.65
  -7  -3   4   12.14    1.68
   7  -3  -4   10.76    2.13
  -7  -3   4   10.83    1.93
   7  -3  -4    9.20    1.93
  -7  -3   4   10.09    1.83
  -7   3   4   12.38    1.92
  -7  -3   4   15.09    2.28
  -6  -3   4   12.32    1.71
   6  -3  -4    6.92    1.71
  -6  -3   4   10.47    2.23
  -6  -3   4    8.01    1.64
   6  -3  -4    7.30    1.61
  -6   3   4    9.32    1.78
  -6  -3   4    8.47    1.69
  -5  -3   4  355.55   12.22
   5  -3  -4  343.90   13.73
  -5  -3   4  343.61   12.71
  -5  -3   4  366.04   12.92
  -5   3   4  358.12   12.92
  -5  -3   4  349.03   13.22
  -4  -3   4   74.54    4.57
  -4  -3   4   75.79    5.84
  -4  -3   4   77.50    4.73
  -4   3   4   78.85    5.07
  -3  -3   4  282.83   11.15
  -3  -3   4  304.83   13.13
  -3  -3   4  301.32   10.92
  -3   3   4  301.93   11.71
   3  -3  -4  322.97   11.77
   2  -3  -4 1110.26   30.49
  -2  -3   4 1063.38   31.14
  -2  -3   4 1095.10   33.15
  -2  -3   4 1130.88   30.23
  -2   3   4 1031.20   31.25
  -2  -3   4 1088.98   31.02
   2  -3  -4 1089.44   31.42
  -2  -3   4 1089.55   30.92
  -1  -3   4  511.81   17.83
  -1  -3   4  524.24   17.63
  -1  -3   4  549.10   19.28
  -1  -3   4  527.53   17.42
  -1  -3   4  553.31   17.95
   1  -3  -4  561.12   16.95
   0  -3   4    3.14    1.17
   0  -3   4    6.74    1.75
   0  -3   4    7.26    1.58
   0  -3   4    7.17    1.62
   0  -3  -4    7.85    1.41
   0  -3   4    5.91    1.43
   1  -3   4   55.43    4.78
   1  -3   4   55.46    4.45
   1  -3   4   53.76    4.51
   1  -3   4   55.41    4.49
  -1  -3  -4   57.30    3.77
   2  -3   4  112.14    6.99
   2  -3   4  112.60    6.97
   2  -3   4  117.11    6.79
  -2  -3  -4  111.97    5.54
   3  -3   4    3.50    1.36
   3  -3   4    4.58    1.47
  -3  -3  -4    4.10    1.00
   3  -3   4    2.73    1.17
  -4  -3  -4   43.21    3.07
   5  -3   4  129.22    8.04
   5  -3   4  126.59    7.35
  -6  -3  -4  643.50   21.40
   6  -3   4  657.57   22.78
  -7  -3  -4  190.62    9.38
   7  -3   4  203.17   10.36
  -8  -3  -4   47.23    4.31
   8  -3   4   51.18    4.73
  -9  -3  -4   42.24    3.87
   9  -3   4   43.42    4.11
 -10  -3  -4    1.95    0.86
  10  -3   4    2.13    1.01
 -11  -3  -4   76.75    4.53
  11  -3   4   80.43    4.81
  12  -3   4    0.63    0.46
  13  -3   4    4.26    0.91
 -13  -4   4    0.31    0.35
  13  -4  -4    0.22    0.36
 -12  -4   4    5.06    1.07
 -12  -4   4    5.60    1.09
 -12  -4   4    5.50    1.07
  12  -4  -4    5.59    1.09
 -11  -4   4    8.91    1.51
 -11  -4   4    9.00    1.54
  11  -4  -4    9.05    1.56
 -10  -4   4  161.99    7.37
 -10  -4   4  145.27    7.19
  10  -4  -4  161.40    7.51
  -9  -4   4  169.56    7.93
  -9  -4   4  164.84    7.77
  -9  -4   4  158.88    7.83
   9  -4  -4  170.25    8.06
  -8  -4   4   33.12    3.26
  -8  -4   4   26.92    2.76
  -8   4   4   33.45    2.54
  -8  -4   4   28.53    3.03
   8  -4  -4   35.83    3.49
  -8  -4   4   28.24    3.08
  -7  -4   4   51.75    4.12
  -7  -4   4   45.42    3.79
  -7   4   4   58.27    3.53
   7  -4  -4   64.37    4.66
   7  -4  -4   51.47    3.76
  -7  -4   4   45.92    3.86
  -7  -4   4   47.01    4.09
  -6  -4   4   20.16    3.07
  -6  -4   4   25.00    2.86
  -6  -4   4   19.74    2.50
  -6   4   4   19.94    2.28
   6  -4  -4   26.10    2.77
  -6  -4   4   23.16    2.62
  -6  -4   4   20.05    2.63
  -5  -4   4   24.26    2.78
  -5  -4   4   22.26    2.73
  -5   4   4   22.70    2.42
  -5  -4   4   20.56    2.59
  -4  -4   4   90.86    5.41
  -4   4   4   90.74    5.22
  -3  -4   4   36.66    4.28
  -3  -4   4   35.66    3.17
  -3   4   4   35.06    3.28
   3  -4  -4   34.08    3.41
  -2  -4   4  118.80    7.81
  -2   4   4  114.60    6.34
   2  -4  -4  119.48    6.74
  -1  -4   4  179.62    9.80
  -1   4   4  166.55    8.10
  -1  -4   4  166.46    7.91
   1  -4  -4  170.31    8.51
   0  -4   4   70.02    4.47
   0  -4   4   69.75    5.87
   0  -4  -4   74.30    5.02
   0   4   4   81.28    5.34
   0  -4   4   73.52    5.13
   0  -4  -4   72.17    5.29
   1  -4   4    7.40    1.52
   1  -4   4    7.30    1.95
  -1  -4  -4    8.81    2.00
   1  -4   4   10.99    1.84
   1  -4   4    9.29    1.93
   1  -4   4    9.87    2.00
  -1  -4  -4    8.16    1.57
   2  -4   4   10.64    1.84
   2  -4   4    7.28    1.96
   2  -4   4   13.93    2.36
   2  -4   4    9.01    1.90
   2  -4   4    9.32    1.80
   3  -4   4   23.05    2.82
   3  -4   4   23.22    3.15
  -3  -4  -4   21.81    2.63
   3  -4   4   22.12    2.83
   3  -4   4   21.72    3.04
   3  -4   4   29.18    3.33
   4  -4   4   98.43    6.03
   4  -4   4   95.83    6.12
  -4  -4  -4   97.80    5.76
   4  -4   4  109.17    6.91
   4  -4   4   92.22    6.08
   5  -4   4  170.19    8.24
  -5  -4  -4  166.33    7.88
   5  -4   4  175.83    9.15
   5  -4   4  160.51    8.41
  -6  -4  -4  106.44    5.89
  -7  -4  -4    1.31    0.72
  -8  -4  -4   89.44    4.78
   8  -4   4   92.18    5.66
   8  -4   4   89.12    5.53
   9  -4   4   41.13    3.43
   9  -4   4   41.63    3.48
  10  -4   4   28.41    2.56
  10  -4   4   32.93    2.67
  11  -4   4   36.43    2.49
  11  -4   4   39.15    2.42
 -11  -4  -4   40.01    2.43
  10  -5  -4  128.17    4.80
   9  -5  -4    0.36    0.50
   8  -5  -4    0.15    0.49
   7  -5  -4   24.83    1.85
   6  -5  -4    9.96    1.35
   6  -5  -4   11.30    1.66
   6  -5  -4   11.46    1.80
   5  -5  -4   53.46    3.45
   5  -5  -4   58.00    3.89
   5  -5  -4   57.96    4.09
   4  -5  -4    6.47    1.26
   4  -5  -4    4.20    1.16
   4  -5  -4    5.42    1.42
   3  -5  -4   43.16    3.34
  -3  -5   4   45.37    4.09
   3  -5  -4   42.68    3.33
   3  -5  -4   43.59    3.57
  -2  -5   4  138.99    7.58
   2  -5  -4  125.68    5.96
   2  -5  -4  119.20    6.18
  -1  -5   4   22.60    2.93
  -1   5   4   20.30    1.88
   1  -5  -4   21.18    2.14
   1  -5  -4   17.98    2.13
   0  -5   4    3.67    1.36
   0   5   4    6.46    1.12
   0  -5  -4    5.11    1.28
   1  -5   4    1.99    1.06
   1   5   4    3.02    0.83
  -1  -5  -4    2.48    0.99
   2  -5   4   12.34    1.98
   2   5   4    9.44    1.37
  -2  -5  -4    8.31    1.53
   3  -5   4   36.16    3.22
  -3  -5  -4   39.81    3.22
   3   5   4   39.63    2.89
   3  -5   4   39.97    3.08
   4  -5   4  108.62    5.45
   4   5   4  136.17    5.65
   4  -5   4  125.70    5.82
  -4  -5  -4  112.09    5.74
   5   5   4   89.61    4.39
   5  -5   4   96.79    4.84
  -5  -5  -4   84.88    4.65
   6   5   4  178.52    6.60
   6  -5   4  190.54    7.21
  -6  -5  -4  187.52    7.19
   7   5   4   50.48    2.64
   7  -5   4   60.48    3.24
  -7  -5  -4   58.47    3.13
 -17   0   5    0.23    0.35
 -16   0   5    1.04    0.50
 -15   0   5    0.77    0.59
 -14   0   5   -0.19    0.46
 -14   0   5    0.32    0.86
 -13   0   5   -0.21    0.57
 -13   0   5   -0.35    1.22
 -12   0   5   -0.36    0.69
 -12   0   5    0.67    0.66
 -12   0   5    0.54    0.69
 -12   0   5   -0.37    1.00
 -11   0   5   -0.36    0.80
 -11   0   5    0.74    0.64
 -11   0   5   -0.37    1.01
 -10   0   5    0.34    1.07
 -10   0   5    0.35    0.59
 -10   0   5   -0.35    0.78
  -9   0   5    2.82    1.20
  -9   0   5    1.31    1.02
  -8   0   5    0.36    0.52
  -8   0   5    0.32    0.50
  -8   0   5    0.58    0.84
  -8   0   5    0.30    0.80
  -7   0   5    0.67    0.52
  -7   0   5    0.43    0.45
  -7   0   5    0.27    0.59
  -6   0   5    0.16    0.47
  -6   0   5    0.49    0.60
  -5   0   5    1.14    0.71
  -4   0   5    0.36    0.57
  -3   0   5    0.18    0.50
  -2   0   5    0.39    0.53
  -1   0   5    0.80    0.77
   0   0   5    0.63    0.57
   1   0   5    0.23    0.61
   2   0   5    0.49    0.66
   3   0   5   -0.26    0.58
   3   0   5    0.27    0.59
   4   0   5    0.15    0.41
  -4   0  -5    0.22    0.49
   4   0   5   -0.29    0.55
   4   0   5   -0.30    0.57
   4   0   5   -0.23    0.44
  -5   0  -5   10.96    1.82
  -5   0  -5    8.64    1.68
   5   0   5   12.50    2.36
   5   0   5    1.63    1.14
  -6   0  -5    0.22    0.60
   6   0   5   -0.21    0.52
  -6   0  -5    1.16    0.81
   6   0   5    0.34    0.84
   6   0   5    0.36    0.68
   6   0   5    1.01    0.79
  -7   0  -5    0.24    0.79
  -7   0  -5    0.24    0.60
   7   0   5    0.37    0.90
   7   0   5   -1.16    1.04
   7   0   5   -0.26    0.69
  -8   0  -5   -0.26    0.50
   8   0   5   -0.39    1.05
  -9   0  -5    2.86    1.07
   9   0   5    0.39    0.86
   9   0   5    0.83    0.91
  10   0   5   -0.37    0.71
  11   0   5    0.67    0.91
  12   0   5    1.73    1.10
  13   0   5    0.23    0.72
  14   0   5    0.17    0.55
 -17  -1   5    2.04    0.64
 -17  -1   5    0.78    0.47
 -16  -1   5  822.55   23.29
 -16  -1   5  901.97   24.73
 -16  -1   5  897.69   24.70
 -15  -1   5   21.19    2.20
 -15   1   5   19.66    1.90
 -15  -1   5   24.93    2.69
 -14  -1   5  151.65    7.07
 -14   1   5  145.29    6.62
 -13  -1   5   93.77    5.57
 -12  -1   5  167.99    9.40
 -12  -1   5  168.65    8.11
 -12   1   5  177.13    7.96
 -12   1   5  146.71    9.04
 -12   1   5  164.10    7.00
 -12   1   5  172.94    9.68
 -12  -1   5  163.32    9.31
 -11  -1   5  110.60    6.27
 -11   1   5  109.80    5.98
 -11   1   5   89.92    6.89
 -11  -1   5   90.10    6.83
 -11   1   5  105.07    5.35
 -11   1   5  110.57    7.51
 -11  -1   5  107.02    7.29
 -10  -1   5  154.83    8.93
 -10  -1   5  159.41    7.82
 -10   1   5  137.80    8.56
 -10   1   5  166.16    9.29
 -10  -1   5  147.47    8.80
 -10   1   5  165.08    7.03
  -9  -1   5  424.18   14.58
  -9   1   5  367.38   15.56
  -9  -1   5  393.41   15.76
  -9   1   5  410.54   13.31
  -8  -1   5   30.06    2.65
  -8   1   5   30.11    3.55
  -8  -1   5   29.30    3.46
  -7  -1   5  491.44   15.29
  -7   1   5  538.32   16.72
  -7  -1   5  516.93   15.68
  -7   1   5  509.77   18.08
  -7  -1   5  504.33   17.92
   7  -1  -5  533.22   15.85
  -6   1   5    9.94    1.49
  -6  -1   5   14.34    1.95
   6  -1  -5   14.13    1.72
  -6   1   5   17.73    2.11
  -6   1   5   13.36    2.14
  -6  -1   5   14.10    2.29
  -5  -1   5  964.17   27.39
  -5   1   5  934.73   28.21
  -5  -1   5  945.24   28.36
  -5   1   5  974.95   27.10
  -4  -1   5    2.07    0.88
  -4  -1   5    2.17    0.85
  -4   1   5    3.77    1.03
  -3  -1   5  530.81   16.80
  -3   1   5  529.06   16.71
  -2  -1   5   89.05    5.18
  -2   1   5   96.89    5.28
  -1  -1   5  242.50    9.56
  -1   1   5  219.74    9.22
   0  -1   5  254.33   10.17
   0   1   5  254.66   10.15
   1  -1   5   82.75    5.24
   1   1   5   87.07    5.29
   1  -1   5   77.56    5.17
   1  -1   5   76.63    5.06
   2   1   5  281.82   11.37
   2  -1   5  266.02   11.20
   2  -1   5  277.91   11.34
   2   1   5  297.40   11.61
   2  -1   5  266.47   11.13
   2  -1   5  280.20   11.38
  -3   1  -5    5.07    1.26
  -3  -1  -5    9.01    1.66
   3   1   5    7.37    1.67
   3  -1   5    7.05    1.66
   3  -1   5    7.95    1.72
   3  -1   5    4.22    1.28
   3   1   5    5.90    1.57
   3  -1   5    4.36    1.33
   4   1   5   21.24    2.92
   4  -1   5   20.01    2.82
   4  -1   5   22.21    2.97
   4   1   5   24.28    3.16
   4  -1   5   23.78    2.93
  -4  -1  -5   21.45    2.54
  -4   1  -5   26.29    2.81
  -4  -1  -5   24.46    2.77
  -4   1  -5   24.73    2.63
  -5   1  -5   31.31    3.08
  -5  -1  -5   25.04    2.84
   5  -1   5   30.50    3.28
   5   1   5   35.63    3.91
   5  -1   5   32.62    3.70
   5  -1   5   32.83    3.76
   5   1   5   37.20    4.02
[truncated: 2,278,538 more chars]
