# Supplementary material for: Alkali metal salts of 4-hy­droxy­benzoic acid: a structural and educational study
Source: Acta Crystallogr C Struct Chem. 2021 Jun 9;77(Pt 7):340–53. doi: 10.1107/S2053229621005465 (PMC8254528; doi:10.1107/S2053229621005465)
Supplement: Supplementary file 2 [file c-77-00340-compound1sup2.hkl]

data_compound1                                                                  
_shelx_title ' cc126a_a.res in Pbca'                                            
_shelx_refln_list_code          4                                               
_shelx_F_calc_maximum      244.84                                               
_exptl_crystal_F_000       768.00                                               
_reflns_d_resolution_high  0.7947                                               
                                                                                
loop_                                                                           
 _space_group_symop_operation_xyz                                               
 'x, y, z'                                                                      
 '-x+1/2, -y, z+1/2'                                                            
 '-x, y+1/2, -z+1/2'                                                            
 'x+1/2, -y+1/2, -z'                                                            
 '-x, -y, -z'                                                                   
 'x-1/2, y, -z-1/2'                                                             
 'x, -y-1/2, z-1/2'                                                             
 '-x-1/2, y-1/2, z'                                                             
                                                                                
_cell_length_a     7.1897                                                       
_cell_length_b    11.7989                                                       
_cell_length_c    18.5349                                                       
_cell_angle_alpha  90.000                                                       
_cell_angle_beta   90.000                                                       
_cell_angle_gamma  90.000                                                       
                                                                                
_shelx_F_squared_multiplier     1.000                                           
                                                                                
loop_                                                                           
 _refln_index_h                                                                 
 _refln_index_k                                                                 
 _refln_index_l                                                                 
 _refln_F_squared_calc                                                          
 _refln_F_squared_meas                                                          
 _refln_F_squared_sigma                                                         
 _refln_observed_status                                                         
   2   0   0      59947.90      55667.17       168.13 o                         
   4   0   0       1774.69       1967.98        44.09 o                         
   6   0   0          2.71         -6.68         6.68 o                         
   8   0   0        269.88        277.36        12.42 o                         
   2   1   0      16205.19      16308.55        74.59 o                         
   4   1   0      24518.96      23707.40       215.62 o                         
   6   1   0        799.93        822.79        35.56 o                         
   8   1   0        129.05        123.81         5.97 o                         
   0   2   0      11580.99      11525.20        72.15 o                         
   2   2   0       3063.18       3148.44        61.35 o                         
   4   2   0       4693.98       4435.73        96.54 o                         
   6   2   0       4132.10       4129.64       116.36 o                         
   8   2   0       1091.53       1110.87        16.22 o                         
   2   3   0      31978.89      31042.52       137.40 o                         
   4   3   0        829.06        818.09        29.42 o                         
   6   3   0        502.06        454.93        13.05 o                         
   8   3   0          0.07          1.00         2.78 o                         
   0   4   0       6156.22       5738.13        74.04 o                         
   2   4   0        722.95        676.00        22.55 o                         
   4   4   0        746.13        774.92        30.31 o                         
   6   4   0       2674.36       2666.50        45.65 o                         
   8   4   0         67.23         70.87         5.85 o                         
   2   5   0        167.28        159.84        17.82 o                         
   4   5   0       1561.74       1367.43        60.40 o                         
   6   5   0       2663.99       2703.00        30.89 o                         
   8   5   0       1360.46       1297.40        20.82 o                         
   0   6   0       5103.61       5729.94        98.23 o                         
   2   6   0        115.26         92.36        14.70 o                         
   4   6   0          0.29          1.27         2.15 o                         
   6   6   0        414.61        437.46        12.14 o                         
   2   7   0       1727.61       1563.40        64.52 o                         
   4   7   0        249.42        253.59        15.25 o                         
   6   7   0       1304.80       1381.24        30.12 o                         
   0   8   0        148.34        131.28        17.20 o                         
   2   8   0       3022.28       2777.07        91.80 o                         
   4   8   0       4717.93       4754.68        42.96 o                         
   6   8   0        307.36        309.26        13.70 o                         
   2   9   0       1406.52       1371.54        18.32 o                         
   4   9   0        763.91        749.82        17.17 o                         
   6   9   0        216.13        215.84        10.02 o                         
   0  10   0       2954.46       2993.69        48.10 o                         
   2  10   0       3731.66       3827.10        41.25 o                         
   4  10   0        363.31        379.08        16.53 o                         
   6  10   0        601.90        615.52        14.36 o                         
   2  11   0       3986.23       4083.20        30.42 o                         
   4  11   0        469.14        494.49        16.70 o                         
   6  11   0        253.24        248.86         7.01 o                         
   0  12   0       5656.44       5667.04        63.75 o                         
   2  12   0       4466.31       4568.54        29.38 o                         
   4  12   0        317.98        319.06        11.36 o                         
   2  13   0        897.38        928.84        22.38 o                         
   0  14   0        566.20        551.61        14.31 o                         
   1   1   1        438.84        413.91         9.17 o                         
   2   1   1        504.08        460.59         9.41 o                         
   3   1   1        238.39        237.93         7.10 o                         
   4   1   1          0.11          6.08         2.23 o                         
   5   1   1          0.09          0.95         2.70 o                         
   6   1   1         23.68         22.87         2.80 o                         
   7   1   1        642.19        638.24        11.05 o                         
   8   1   1          9.03         10.30         1.64 o                         
   0   2   1      20551.86      20631.70        96.87 o                         
   1   2   1        386.10        419.73         9.28 o                         
   2   2   1      21202.97      20463.72        62.65 o                         
   3   2   1       2431.69       2571.02        30.16 o                         
   4   2   1       5364.89       5403.28        58.96 o                         
   5   2   1        105.77        103.61        12.38 o                         
   6   2   1        133.54        141.79         6.78 o                         
   7   2   1         15.51         15.98         2.62 o                         
   8   2   1          1.46          1.64         1.21 o                         
   1   3   1        357.84        380.26         9.42 o                         
   2   3   1       1953.15       1924.79        24.21 o                         
   3   3   1          1.12          6.06         2.79 o                         
   4   3   1       2002.34       1963.00        37.82 o                         
   5   3   1         59.55         62.18         9.96 o                         
   6   3   1       1579.44       1515.04        23.49 o                         
   7   3   1        705.69        688.18        10.70 o                         
   8   3   1        539.43        524.61        11.49 o                         
   0   4   1        775.07        801.74        14.01 o                         
   1   4   1         13.40         11.88         1.53 o                         
   2   4   1        365.21        367.81        13.70 o                         
   3   4   1          0.53          0.80         2.77 o                         
   4   4   1        472.92        471.21        19.57 o                         
   5   4   1         48.92         54.33         5.06 o                         
   6   4   1        470.82        476.39        13.86 o                         
   7   4   1          6.74          4.73         2.28 o                         
   8   4   1        958.72        926.86        14.03 o                         
   1   5   1        445.03        498.69        15.46 o                         
   2   5   1        178.89        142.63        12.03 o                         
   3   5   1        114.25         93.75         8.66 o                         
   4   5   1        615.65        633.11        31.12 o                         
   5   5   1        216.55        215.64         7.27 o                         
   6   5   1        534.35        546.34        10.37 o                         
   7   5   1        242.87        244.10         8.64 o                         
   8   5   1        180.89        196.41         8.18 o                         
   0   6   1        497.32        524.24        18.01 o                         
   1   6   1         80.49         65.70         6.23 o                         
   2   6   1         55.27         54.77         8.19 o                         
   3   6   1        721.98        667.34        30.00 o                         
   4   6   1        518.98        499.18        10.45 o                         
   5   6   1        337.69        323.53         7.55 o                         
   6   6   1        452.12        460.77         8.74 o                         
   7   6   1         17.02         22.03         2.26 o                         
   1   7   1        988.78        952.91        29.10 o                         
   2   7   1       1371.23       1223.69        40.35 o                         
   3   7   1        183.66        162.92        16.90 o                         
   4   7   1       1193.20       1157.87        14.75 o                         
   5   7   1         99.66         98.01         6.34 o                         
   6   7   1        366.19        393.17         8.87 o                         
   7   7   1        211.89        207.44         8.57 o                         
   0   8   1       2964.89       2859.57        80.17 o                         
   1   8   1        451.20        398.72        22.79 o                         
   2   8   1        534.09        511.22        13.78 o                         
   3   8   1         15.53         16.05         2.05 o                         
   4   8   1         52.96         57.41         3.56 o                         
   5   8   1        240.27        235.37         9.64 o                         
   6   8   1        228.20        225.89         8.10 o                         
   7   8   1         22.53         16.98         2.39 o                         
   1   9   1        158.04        149.27         4.47 o                         
   2   9   1        623.76        624.33        10.49 o                         
   3   9   1         44.35         39.90         3.03 o                         
   4   9   1       1566.71       1517.78        17.25 o                         
   5   9   1        889.53        901.97        17.56 o                         
   6   9   1        193.03        189.70         6.85 o                         
   0  10   1       6853.86       6836.31        51.51 o                         
   1  10   1         94.58        100.27         3.53 o                         
   2  10   1       2981.59       2997.94        20.93 o                         
   3  10   1         97.82         98.92         5.23 o                         
   4  10   1        405.21        404.24        11.87 o                         
   5  10   1        474.19        471.22        11.43 o                         
   6  10   1         34.83         37.54         2.72 o                         
   1  11   1         14.44         14.32         1.50 o                         
   2  11   1        424.26        443.77         7.12 o                         
   3  11   1         78.47         79.65         3.84 o                         
   4  11   1        198.08        208.78         7.75 o                         
   5  11   1          1.34         -1.63         1.87 o                         
   6  11   1          0.12          0.45         0.95 o                         
   0  12   1        462.52        469.80        13.01 o                         
   1  12   1        121.09        127.13         4.11 o                         
   2  12   1        358.45        377.88         6.65 o                         
   3  12   1         68.55         68.65         3.18 o                         
   4  12   1       1045.37       1026.40        14.27 o                         
   5  12   1        333.64        338.83         6.52 o                         
   1  13   1         10.31          8.15         1.34 o                         
   2  13   1        168.55        165.40         5.19 o                         
   3  13   1         41.75         36.74         3.51 o                         
   4  13   1          9.72         11.75         1.78 o                         
   0  14   1         15.72         14.75         1.88 o                         
   1  14   1         26.27         20.15         2.05 o                         
   0   0   2       1520.74       1532.73        19.04 o                         
   1   0   2        377.19        398.39        11.25 o                         
   2   0   2      12519.66      12047.25        82.34 o                         
   3   0   2        162.31        143.01         8.29 o                         
   4   0   2        253.54        258.99        17.06 o                         
   5   0   2        473.59        483.18        32.85 o                         
   6   0   2         39.71         29.18         7.82 o                         
   7   0   2        114.21        107.67         9.35 o                         
   8   0   2        994.29        991.85        16.17 o                         
   1   1   2         42.18         41.32         3.34 o                         
   2   1   2       6217.51       5578.50        34.09 o                         
   3   1   2       2222.84       2204.92        28.85 o                         
   4   1   2       1248.41       1164.02        25.67 o                         
   5   1   2        953.41        940.22        27.60 o                         
   6   1   2        124.03        120.47         6.25 o                         
   7   1   2          1.92          0.62         2.92 o                         
   8   1   2          1.02          1.28         1.17 o                         
   0   2   2        907.11        891.54        18.26 o                         
   1   2   2          1.15          1.12         1.97 o                         
   2   2   2       2387.57       2451.76        36.63 o                         
   3   2   2          0.05          4.99         2.74 o                         
   4   2   2        891.36        900.68        24.15 o                         
   5   2   2        896.78        865.88        34.61 o                         
   6   2   2        139.88        132.04         7.16 o                         
   7   2   2        424.32        437.00        10.23 o                         
   8   2   2         46.88         53.83         2.89 o                         
   1   3   2        174.64        169.91         6.35 o                         
   2   3   2       1255.47       1193.47        22.66 o                         
   3   3   2         33.74         26.41         4.59 o                         
   4   3   2       1258.07       1222.15        30.02 o                         
   5   3   2         78.67         69.18         5.98 o                         
   6   3   2        748.13        741.43        13.44 o                         
   7   3   2          0.14          0.46         1.58 o                         
   8   3   2        250.52        255.91         8.05 o                         
   0   4   2      11418.43      10722.33        62.47 o                         
   1   4   2          2.23          4.58         2.01 o                         
   2   4   2       1462.75       1436.05        27.21 o                         
   3   4   2        533.17        491.10        22.03 o                         
   4   4   2       1600.40       1603.12        44.58 o                         
   5   4   2       1307.94       1335.81        28.80 o                         
   6   4   2          6.40          3.65         2.39 o                         
   7   4   2        103.10         97.24         4.66 o                         
   8   4   2          0.77          1.09         1.70 o                         
   1   5   2       2087.58       2255.74        24.28 o                         
   2   5   2        119.64        131.23        11.57 o                         
   3   5   2         94.02         93.72        10.45 o                         
   4   5   2        258.86        220.33        17.68 o                         
   5   5   2        213.49        210.08         6.87 o                         
   6   5   2        279.98        284.64         8.44 o                         
   7   5   2        772.65        785.05        12.23 o                         
   8   5   2        577.72        534.90        13.08 o                         
   0   6   2         29.58         23.62         3.32 o                         
   1   6   2        106.15         89.71         5.89 o                         
   2   6   2       1334.14       1317.20        38.82 o                         
   3   6   2        998.14        816.00        47.93 o                         
   4   6   2        168.99        174.11         8.74 o                         
   5   6   2         41.35         37.88         2.73 o                         
   6   6   2        232.13        242.57         6.33 o                         
   7   6   2         12.94         15.24         1.83 o                         
   1   7   2        532.36        465.99        16.77 o                         
   2   7   2       3353.84       3109.54        93.20 o                         
   3   7   2        285.73        277.08        29.95 o                         
   4   7   2        284.23        268.59         7.08 o                         
   5   7   2         62.99         62.61         6.18 o                         
   6   7   2         68.67         84.50         4.19 o                         
   7   7   2        980.62       1024.81        14.02 o                         
   0   8   2        281.32        230.87        23.38 o                         
   1   8   2        461.71        460.58        35.80 o                         
   2   8   2          5.99          4.97         1.20 o                         
   3   8   2        742.84        712.79        10.90 o                         
   4   8   2        267.43        266.55         7.25 o                         
   5   8   2        555.93        589.57        14.99 o                         
   6   8   2       1583.72       1656.84        21.52 o                         
   7   8   2        201.04        201.42         7.52 o                         
   1   9   2         44.54         42.40         2.46 o                         
   2   9   2        206.73        207.47         5.48 o                         
   3   9   2         66.67         67.96         3.71 o                         
   4   9   2        195.88        191.58         7.86 o                         
   5   9   2          0.18         -0.17         2.04 o                         
   6   9   2         96.08         95.20         6.51 o                         
   0  10   2       2003.52       2036.11        28.32 o                         
   1  10   2         37.03         35.63         2.46 o                         
   2  10   2         19.57         23.72         2.35 o                         
   3  10   2          0.34          0.74         1.14 o                         
   4  10   2         83.93         88.09         4.76 o                         
   5  10   2        108.21        107.95         7.79 o                         
   6  10   2        181.12        184.32         5.53 o                         
   1  11   2        257.16        252.27         6.07 o                         
   2  11   2         51.55         50.93         2.83 o                         
   3  11   2         98.60        102.47         3.75 o                         
   4  11   2        530.48        544.93        14.06 o                         
   5  11   2        114.70        114.68         5.37 o                         
   0  12   2        663.57        702.76        15.76 o                         
   1  12   2         39.72         39.82         2.78 o                         
   2  12   2         17.49         17.54         1.76 o                         
   3  12   2         65.03         70.69         3.61 o                         
   4  12   2          2.89          4.28         1.55 o                         
   5  12   2         33.80         32.35         2.95 o                         
   1  13   2          3.18          3.51         1.16 o                         
   2  13   2        168.02        162.88         5.17 o                         
   3  13   2         60.74         58.40         4.18 o                         
   4  13   2         37.89         44.15         3.06 o                         
   0  14   2        587.01        564.03        20.88 o                         
   1  14   2         13.36         13.04         2.95 o                         
   2  14   2          2.03          2.06         1.61 o                         
   1   1   3          0.12         -0.80         1.42 o                         
   2   1   3       3892.45       3556.87        34.52 o                         
   3   1   3        226.45        197.87         7.61 o                         
   4   1   3        255.29        255.55         9.93 o                         
   5   1   3        109.05        105.72        15.42 o                         
   6   1   3         26.85         21.49         3.18 o                         
   7   1   3        183.62        177.02        14.56 o                         
   8   1   3          0.66          0.99         1.41 o                         
   0   2   3          2.88          0.64         1.08 o                         
   1   2   3        161.45        139.74         4.64 o                         
   2   2   3       4714.44       4598.63        37.63 o                         
   3   2   3        293.97        339.66        17.27 o                         
   4   2   3        494.58        445.05        13.67 o                         
   5   2   3          4.63          2.32         7.74 o                         
   6   2   3       1112.00       1102.87        16.64 o                         
   7   2   3         20.21         18.97         3.06 o                         
   8   2   3         53.54         52.92         3.41 o                         
   1   3   3       1457.67       1255.46        20.88 o                         
   2   3   3       4594.62       4423.05        43.18 o                         
   3   3   3        205.49        227.37        14.39 o                         
   4   3   3        351.13        390.45        21.46 o                         
   5   3   3        441.84        486.63        13.79 o                         
   6   3   3        114.67        130.12         7.38 o                         
   7   3   3         25.70         25.38         2.38 o                         
   8   3   3          3.61          3.73         1.83 o                         
   0   4   3       3635.39       3432.67        49.38 o                         
   1   4   3         66.91         61.15         5.18 o                         
   2   4   3        522.59        463.11        19.08 o                         
   3   4   3         56.73         61.76         8.44 o                         
   4   4   3        362.50        324.71        23.74 o                         
   5   4   3          0.17          2.54         1.85 o                         
   6   4   3          1.53          0.99         2.31 o                         
   7   4   3        204.89        212.26         6.85 o                         
   8   4   3         31.49         37.63         4.40 o                         
   1   5   3         42.39         62.74         5.25 o                         
   2   5   3         80.78         66.71         8.01 o                         
   3   5   3        163.45        172.67        14.25 o                         
   4   5   3       1876.70       1797.51        50.70 o                         
   5   5   3         73.48         63.59         5.74 o                         
   6   5   3         54.94         59.97         5.73 o                         
   7   5   3        544.35        549.18        10.29 o                         
   8   5   3         44.35         45.99         3.95 o                         
   0   6   3       2489.86       2582.97        41.01 o                         
   1   6   3        271.25        251.47        11.21 o                         
   2   6   3        590.85        515.08        35.57 o                         
   3   6   3        520.57        539.08        39.30 o                         
   4   6   3        206.18        218.83         8.48 o                         
   5   6   3          0.35         -0.63         1.59 o                         
   6   6   3          1.02          2.14         1.26 o                         
   7   6   3         48.14         51.33         3.68 o                         
   1   7   3        404.60        443.19        17.80 o                         
   2   7   3        248.30        234.34        16.02 o                         
   3   7   3        528.06        584.59        11.28 o                         
   4   7   3        229.43        228.41         9.03 o                         
   5   7   3        215.22        213.04         9.09 o                         
   6   7   3        263.41        285.63         9.32 o                         
   7   7   3         29.74         29.40         3.95 o                         
   0   8   3       1231.78       1198.30        54.61 o                         
   1   8   3        167.52        145.25        20.49 o                         
   2   8   3          0.03         -0.75         1.11 o                         
   3   8   3         35.78         30.68         2.74 o                         
   4   8   3          0.06          0.55         1.73 o                         
   5   8   3        241.46        239.85         9.50 o                         
   6   8   3         10.79          9.43         2.07 o                         
   7   8   3        283.85        268.90         8.74 o                         
   1   9   3          8.61         11.64         1.21 o                         
   2   9   3        220.09        222.97         5.69 o                         
   3   9   3        148.86        150.18         4.88 o                         
   4   9   3        608.83        610.14        12.34 o                         
   5   9   3         19.94         18.24         3.10 o                         
   6   9   3         70.77         72.79         4.18 o                         
   0  10   3        881.23        875.39        14.95 o                         
   1  10   3          1.78          1.34         1.35 o                         
   2  10   3         22.67         18.63         2.19 o                         
   3  10   3        142.56        147.87         4.82 o                         
   4  10   3          3.54          3.59         1.88 o                         
   5  10   3         64.97         65.60         5.85 o                         
   6  10   3          0.30          1.36         1.78 o                         
   1  11   3         26.15         27.30         2.21 o                         
   2  11   3          0.19         -1.28         1.28 o                         
   3  11   3          2.08          1.13         1.25 o                         
   4  11   3         10.15          7.30         1.64 o                         
   5  11   3        199.47        200.44         6.30 o                         
   0  12   3        835.93        832.15        16.91 o                         
   1  12   3        289.46        300.31         7.07 o                         
   2  12   3         73.97         77.91         3.09 o                         
   3  12   3          0.01          0.59         1.18 o                         
   4  12   3        116.79        122.06         4.88 o                         
   5  12   3         62.19         67.03         3.95 o                         
   1  13   3        202.33        207.06         6.18 o                         
   2  13   3          0.44          1.07         1.36 o                         
   3  13   3          0.34          1.89         1.73 o                         
   0  14   3        658.83        647.03        15.76 o                         
   1  14   3          3.03          2.94         1.19 o                         
   2  14   3        295.28        298.18         9.69 o                         
   0   0   4          0.04         -1.00         2.51 o                         
   1   0   4         51.76         28.23         4.40 o                         
   2   0   4       9534.44       9883.25        79.89 o                         
   3   0   4        259.46        268.91        11.87 o                         
   4   0   4        758.41        738.54        24.10 o                         
   5   0   4       2861.30       2913.13        76.16 o                         
   6   0   4          0.62          3.93         2.47 o                         
   7   0   4        379.87        386.98        16.53 o                         
   8   0   4         36.38         32.40         4.62 o                         
   1   1   4        131.29        120.84         3.32 o                         
   2   1   4        987.71        952.37        37.94 o                         
   3   1   4         94.90         92.24         5.32 o                         
   4   1   4          0.55         -0.65         2.34 o                         
   5   1   4         33.73         31.32         6.43 o                         
   6   1   4        664.86        701.27        14.75 o                         
   7   1   4         12.19         15.01         3.42 o                         
   8   1   4        144.12        134.15         6.12 o                         
   0   2   4       1085.75       1020.27        12.06 o                         
   1   2   4        830.70        826.78        10.82 o                         
   2   2   4         13.71          8.12         1.36 o                         
   3   2   4         98.73        119.53         5.45 o                         
   4   2   4        335.94        377.17        18.72 o                         
   5   2   4        182.39        174.30        33.65 o                         
   6   2   4         11.63         10.74         2.12 o                         
   7   2   4         58.92         60.28         3.80 o                         
   8   2   4         37.17         38.75         3.27 o                         
   1   3   4        167.18        156.09         5.81 o                         
   2   3   4        627.35        635.38        63.36 o                         
   3   3   4       2029.63       2003.00        34.30 o                         
   4   3   4       1391.50       1335.07        40.15 o                         
   5   3   4       2422.54       2574.06        43.39 o                         
   6   3   4         47.85         53.10         6.01 o                         
   7   3   4         27.14         28.83         7.96 o                         
   8   3   4        174.34        163.90         9.02 o                         
   0   4   4        390.85        432.02        19.26 o                         
   1   4   4        532.27        581.33        13.33 o                         
   2   4   4       1016.34        945.88        52.72 o                         
   3   4   4       1922.69       1936.64        44.91 o                         
   4   4   4          4.74         -4.79        10.10 o                         
   5   4   4       1765.30       1841.62        28.49 o                         
   6   4   4         74.44         87.68        11.05 o                         
   7   4   4         15.33         20.32         2.97 o                         
   8   4   4        152.74        154.10         7.91 o                         
   1   5   4      14432.83      15223.00        78.41 o                         
   2   5   4        542.92        570.17        30.37 o                         
   3   5   4       1394.87       1397.56        40.44 o                         
   4   5   4         95.80        127.68        14.13 o                         
   5   5   4          8.66          7.55         4.10 o                         
   6   5   4         39.46         37.73         4.03 o                         
   7   5   4         29.09         29.96         3.37 o                         
   8   5   4         22.68         22.10         2.78 o                         
   0   6   4       1095.62       1268.03        30.31 o                         
   1   6   4        687.05        752.04        16.46 o                         
   2   6   4        230.84        176.48        13.23 o                         
   3   6   4       4387.25       4179.80       111.68 o                         
   4   6   4          1.63          2.75         1.59 o                         
   5   6   4        202.22        213.00         6.15 o                         
   6   6   4         23.39         20.91         2.45 o                         
   7   6   4          0.00          1.87         4.65 o                         
   1   7   4       2282.88       2583.47        46.25 o                         
   2   7   4        254.65        207.58        27.78 o                         
   3   7   4        481.01        527.92         9.68 o                         
   4   7   4        327.13        355.44         8.88 o                         
   5   7   4        104.40        113.51         6.73 o                         
   6   7   4         88.91         89.72         5.29 o                         
   7   7   4        971.67       1000.55        20.77 o                         
   0   8   4        172.34        214.01        24.11 o                         
   1   8   4       1246.74       1212.00        60.02 o                         
   2   8   4         27.74         33.53         2.48 o                         
   3   8   4       1452.83       1485.02        15.72 o                         
   4   8   4         53.57         64.72         6.21 o                         
   5   8   4        285.93        313.30        10.68 o                         
   6   8   4         48.88         60.67         4.13 o                         
   7   8   4          4.43          4.62         1.61 o                         
   1   9   4          0.55          2.09         0.95 o                         
   2   9   4         50.29         44.10         2.68 o                         
   3   9   4        142.02        154.77         5.54 o                         
   4   9   4        395.93        406.71         9.91 o                         
   5   9   4        592.59        601.37        17.29 o                         
   6   9   4        165.45        167.06         9.74 o                         
   0  10   4       1263.09       1313.16        22.76 o                         
   1  10   4          3.90          3.75         1.20 o                         
   2  10   4        104.41        103.61         4.13 o                         
   3  10   4          9.58          7.18         1.45 o                         
   4  10   4         25.61         22.33         2.62 o                         
   5  10   4          1.59          1.11         1.66 o                         
   6  10   4         13.00          9.63         2.23 o                         
   1  11   4        494.73        499.12         8.42 o                         
   2  11   4          0.34          1.10         1.33 o                         
   3  11   4          2.28          0.73         1.38 o                         
   4  11   4        604.52        647.85        12.70 o                         
   5  11   4          3.43          2.86         1.75 o                         
   0  12   4        872.14        913.86        17.44 o                         
   1  12   4         13.92         11.09         2.00 o                         
   2  12   4        348.07        356.10         7.32 o                         
   3  12   4         76.89         83.15         3.20 o                         
   4  12   4        134.71        125.49         6.74 o                         
   5  12   4         10.40         14.59         1.95 o                         
   1  13   4        100.90        117.59         5.77 o                         
   2  13   4        169.96        179.87         6.90 o                         
   3  13   4        150.67        181.21         8.13 o                         
   0  14   4         43.14         35.96         3.90 o                         
   1  14   4         51.78         53.04         3.11 o                         
   2  14   4        107.85        130.16         6.18 o                         
   1   1   5       2630.63       2528.51        38.49 o                         
   2   1   5       2601.01       2638.88        31.05 o                         
   3   1   5        116.71        123.65         5.84 o                         
   4   1   5        992.28       1063.27        60.60 o                         
   5   1   5       1617.67       1733.03        21.16 o                         
   6   1   5         46.63         52.29         3.39 o                         
   7   1   5        311.10        328.69         8.57 o                         
   8   1   5          1.13         -0.80         1.85 o                         
   0   2   5       6088.04       5346.05        43.08 o                         
   1   2   5       4197.58       4122.05        27.93 o                         
   2   2   5        783.01        839.10        17.52 o                         
   3   2   5       1615.57       1704.09        25.09 o                         
   4   2   5        288.35        274.89        16.53 o                         
   5   2   5        845.47        891.74        14.04 o                         
   6   2   5        871.51        888.03        14.96 o                         
   7   2   5        579.70        613.84        11.41 o                         
   8   2   5         45.00         41.70         3.32 o                         
   1   3   5       3234.09       3374.22        31.88 o                         
   2   3   5       1145.89       1114.23        39.30 o                         
   3   3   5       1153.20       1271.75        53.47 o                         
   4   3   5        316.97        321.76        16.03 o                         
   5   3   5        229.77        238.85         9.27 o                         
   6   3   5         42.21         48.49         4.86 o                         
   7   3   5        200.88        211.64         8.52 o                         
   8   3   5         24.02         21.10         3.73 o                         
   0   4   5          3.40         -0.72         3.17 o                         
   1   4   5          9.43         10.24         3.35 o                         
   2   4   5        301.51        357.03        15.83 o                         
   3   4   5        462.36        488.12        23.27 o                         
   4   4   5        863.93        879.92        34.89 o                         
   5   4   5        226.92        256.46         9.70 o                         
   6   4   5         13.78         15.05         3.10 o                         
   7   4   5        118.17        114.85         6.22 o                         
   8   4   5        109.91        119.42         6.79 o                         
   1   5   5       5366.50       5488.18        57.36 o                         
   2   5   5       1679.39       1604.04        31.56 o                         
   3   5   5         82.44        108.94        11.77 o                         
   4   5   5        738.29        774.03        27.55 o                         
   5   5   5        216.04        232.84         9.64 o                         
   6   5   5         10.24         14.51         5.98 o                         
   7   5   5         85.17         87.88         5.10 o                         
   8   5   5         51.89         54.39         3.90 o                         
   0   6   5       2875.04       2882.34        61.91 o                         
   1   6   5        152.00        160.68         9.39 o                         
   2   6   5        705.70        652.44        26.27 o                         
   3   6   5        665.76        628.64        28.21 o                         
   4   6   5          0.51         -0.48         1.80 o                         
   5   6   5        111.65        116.25         5.36 o                         
   6   6   5        254.64        259.01         9.46 o                         
   7   6   5          3.37          3.36         1.55 o                         
   1   7   5       1527.13       1702.22        52.44 o                         
   2   7   5        181.03        153.23        13.76 o                         
   3   7   5       1078.84       1222.00        14.33 o                         
   4   7   5         14.89         14.90         2.96 o                         
   5   7   5        442.81        441.88        19.04 o                         
   6   7   5          2.03          0.46         2.73 o                         
   7   7   5         48.10         51.22         5.01 o                         
   0   8   5        870.95        762.16        45.54 o                         
   1   8   5        197.97        189.65         6.97 o                         
   2   8   5        406.19        467.03         8.75 o                         
   3   8   5         76.12         74.36         3.35 o                         
   4   8   5        240.24        252.36         9.99 o                         
   5   8   5         88.78         87.37         5.77 o                         
   6   8   5          4.05          5.04         1.73 o                         
   7   8   5          0.10          1.13         1.95 o                         
   1   9   5          8.45          6.81         1.40 o                         
   2   9   5        410.22        419.05         7.80 o                         
   3   9   5        370.65        357.97         8.31 o                         
   4   9   5        423.65        408.46        12.38 o                         
   5   9   5          2.42          2.72         3.54 o                         
   6   9   5         88.91         91.75         4.33 o                         
   0  10   5        646.53        681.51        16.41 o                         
   1  10   5          3.75          1.45         1.16 o                         
   2  10   5         56.22         59.14         3.13 o                         
   3  10   5        270.75        298.27         7.36 o                         
   4  10   5         58.90         58.68         3.08 o                         
   5  10   5        403.19        431.03        15.84 o                         
   6  10   5          1.45          1.50         1.45 o                         
   1  11   5          2.36          2.80         2.03 o                         
   2  11   5         48.06         46.80         3.11 o                         
   3  11   5         50.57         55.12         3.51 o                         
   4  11   5         29.94         28.89         4.29 o                         
   5  11   5         19.99         16.70         2.95 o                         
   0  12   5        686.72        704.50        17.29 o                         
   1  12   5         49.50         43.37         3.42 o                         
   2  12   5        193.03        193.95         7.83 o                         
   3  12   5        175.30        193.22         5.39 o                         
   4  12   5          0.03          2.23         1.61 o                         
   1  13   5         15.80         10.30         2.02 o                         
   2  13   5        222.25        243.36         7.29 o                         
   0  14   5         27.67         37.02         3.90 o                         
   1  14   5         59.69         66.26         3.98 o                         
   2  14   5          4.69          6.35         1.67 o                         
   0   0   6       9115.86       8929.02        83.56 o                         
   1   0   6        475.89        503.66        14.81 o                         
   2   0   6       5932.98       6253.38        73.43 o                         
   3   0   6        488.29        521.15        24.33 o                         
   4   0   6          5.04         25.96        28.73 o                         
   5   0   6        543.23        537.73        14.24 o                         
   6   0   6         61.69         61.37         8.38 o                         
   7   0   6        184.56        185.15         8.01 o                         
   8   0   6          9.80          9.35         2.89 o                         
   1   1   6       2001.22       2045.21        23.77 o                         
   2   1   6        572.40        629.28        16.42 o                         
   3   1   6        139.21        135.29         7.53 o                         
   4   1   6        392.20        365.53        18.44 o                         
   5   1   6        142.09        149.97         5.34 o                         
   6   1   6        155.59        149.02         5.51 o                         
   7   1   6        170.63        173.75         7.81 o                         
   8   1   6        212.40        197.10         6.93 o                         
   0   2   6        541.33        576.97        15.42 o                         
   1   2   6          0.71          0.41         1.58 o                         
   2   2   6          5.10          6.25         1.89 o                         
   3   2   6       1126.02       1098.00        24.65 o                         
   4   2   6         68.90         88.09         9.93 o                         
   5   2   6          0.90         -0.78         1.30 o                         
   6   2   6        355.70        375.54         8.57 o                         
   7   2   6          8.85          9.80         3.09 o                         
   8   2   6        210.73        204.45         7.71 o                         
   1   3   6        256.11        252.25         8.26 o                         
   2   3   6       1138.95       1159.26        28.35 o                         
   3   3   6        228.78        259.33        12.69 o                         
   4   3   6       1890.60       1953.90        40.43 o                         
   5   3   6         10.95         13.80         2.40 o                         
   6   3   6        149.97        157.34         6.72 o                         
   7   3   6        748.01        783.71        22.83 o                         
   8   3   6        257.15        257.49        10.47 o                         
   0   4   6        559.90        619.53        27.00 o                         
   1   4   6        213.44        263.73        10.00 o                         
   2   4   6         27.74         20.32         6.79 o                         
   3   4   6       1170.37       1260.95        29.96 o                         
   4   4   6         60.79         54.58         7.54 o                         
   5   4   6          5.41         -0.66         3.23 o                         
   6   4   6        101.88        111.91         8.57 o                         
   7   4   6          0.02          4.18         2.51 o                         
   8   4   6        234.38        215.29         8.52 o                         
   1   5   6        881.34       1052.02        26.96 o                         
   2   5   6         48.09         56.01         5.97 o                         
   3   5   6        333.67        352.98        16.67 o                         
   4   5   6         13.07         17.96         1.84 o                         
   5   5   6          2.18          3.63         2.26 o                         
   6   5   6          2.53          0.33         2.89 o                         
   7   5   6         61.89         65.73         4.41 o                         
   0   6   6       1518.01       1725.63        50.94 o                         
   1   6   6        222.43        249.06        12.25 o                         
   2   6   6       1970.99       2089.49        48.77 o                         
   3   6   6         85.02         60.49         9.35 o                         
   4   6   6        128.54        150.56         5.60 o                         
   5   6   6         97.35        105.00         6.30 o                         
   6   6   6          1.51         -1.15         3.42 o                         
   7   6   6          3.55          2.23         2.28 o                         
   1   7   6        235.62        269.65        14.57 o                         
   2   7   6        243.71        261.50        18.44 o                         
   3   7   6         25.64         32.03         2.91 o                         
   4   7   6        143.74        142.34         7.49 o                         
   5   7   6        265.40        272.93         9.96 o                         
   6   7   6        431.24        461.25        17.82 o                         
   7   7   6         58.66         62.58         5.18 o                         
   0   8   6         56.57         66.70         5.75 o                         
   1   8   6         20.98         13.57         1.66 o                         
   2   8   6         11.87         13.49         1.87 o                         
   3   8   6        149.25        166.26         5.62 o                         
   4   8   6        212.06        201.27        12.58 o                         
   5   8   6        165.02        161.83         7.44 o                         
   6   8   6        206.38        207.27        11.13 o                         
   7   8   6        101.86        101.06         9.58 o                         
   1   9   6          1.20          0.95         1.39 o                         
   2   9   6        392.10        400.46         7.79 o                         
   3   9   6        121.78        131.63         5.77 o                         
   4   9   6        937.54        977.52        18.62 o                         
   5   9   6         17.44         23.05         3.06 o                         
   6   9   6        245.56        244.96        10.69 o                         
   0  10   6       1269.56       1343.60        32.75 o                         
   1  10   6         29.72         34.88         2.52 o                         
   2  10   6        224.53        208.44         5.64 o                         
   3  10   6         19.05         21.25         2.24 o                         
   4  10   6         11.73          8.06         1.61 o                         
   5  10   6         20.59         15.76         3.28 o                         
   6  10   6        175.02        164.07         6.85 o                         
   1  11   6        103.48        114.46         5.51 o                         
   2  11   6        192.73        177.01         8.19 o                         
   3  11   6        191.86        189.00         6.15 o                         
   4  11   6        236.17        225.64         9.52 o                         
   5  11   6        144.78        145.08         6.96 o                         
   0  12   6        639.15        630.99        21.16 o                         
   1  12   6          7.93          8.96         2.59 o                         
   2  12   6        352.74        361.36        10.33 o                         
   3  12   6         19.62         16.57         1.95 o                         
   4  12   6         15.45         13.47         2.34 o                         
   1  13   6         12.10         18.26         2.50 o                         
   2  13   6        247.01        264.82         7.34 o                         
   0  14   6          0.87         -1.45         1.50 o                         
   1  14   6          1.83          3.51         1.06 o                         
   1   1   7       1302.89       1276.70        20.51 o                         
   2   1   7       2074.52       2251.31        33.50 o                         
   3   1   7        136.77        127.09         7.79 o                         
   4   1   7        121.97        119.53        11.02 o                         
   5   1   7        368.50        360.17        14.51 o                         
   6   1   7        275.62        283.84         7.56 o                         
   7   1   7         48.46         51.59         4.41 o                         
   8   1   7        159.94        156.40         5.94 o                         
   0   2   7       9196.32       8876.51        64.97 o                         
   1   2   7       3682.23       3695.38        30.94 o                         
   2   2   7         40.07         21.13         3.43 o                         
   3   2   7        256.39        210.16        13.79 o                         
   4   2   7          8.71          8.24         3.59 o                         
   5   2   7         57.89         60.36         3.46 o                         
   6   2   7        940.83        973.62        16.45 o                         
   7   2   7         26.77         30.79         5.23 o                         
   8   2   7         36.09         37.94         2.91 o                         
   1   3   7        533.10        471.02        14.21 o                         
   2   3   7        212.06        214.64        12.86 o                         
   3   3   7        363.49        327.55        15.58 o                         
   4   3   7        441.26        422.49        16.26 o                         
   5   3   7        113.44        111.09         6.03 o                         
   6   3   7         18.19         22.22         3.58 o                         
   7   3   7         14.61         18.48         4.18 o                         
   8   3   7         27.50         20.54         3.17 o                         
   0   4   7       1163.80       1366.54        42.87 o                         
   1   4   7         37.47         35.84         4.25 o                         
   2   4   7        358.85        373.24        14.32 o                         
   3   4   7        154.27        119.49         9.65 o                         
   4   4   7          7.57          6.76         3.51 o                         
   5   4   7         13.78         11.12         2.88 o                         
   6   4   7        284.18        325.85        17.09 o                         
   7   4   7        110.11        101.55         8.07 o                         
   8   4   7         56.20         57.45         4.34 o                         
   1   5   7       1445.06       1319.92        32.14 o                         
   2   5   7       1714.32       1624.95        46.82 o                         
   3   5   7        410.32        405.05        18.19 o                         
   4   5   7        267.57        270.73         7.21 o                         
   5   5   7         40.63         51.66         7.40 o                         
   6   5   7        214.79        219.91        13.70 o                         
   7   5   7          5.92          4.77         1.74 o                         
   0   6   7        945.94        868.16        38.47 o                         
   1   6   7        286.62        296.92        16.18 o                         
   2   6   7       1317.26       1307.77        39.94 o                         
   3   6   7         76.03         76.91         4.04 o                         
   4   6   7         15.66         17.99         2.65 o                         
   5   6   7        302.31        292.31        10.91 o                         
   6   6   7         35.81         38.25         5.90 o                         
   7   6   7         16.87         20.02         2.39 o                         
   1   7   7         34.70         38.02         5.88 o                         
   2   7   7          3.69          3.65         1.23 o                         
   3   7   7         53.43         48.73         3.39 o                         
   4   7   7        140.89        134.25         9.63 o                         
   5   7   7         46.62         31.42         3.57 o                         
   6   7   7        233.45        248.19        12.97 o                         
   7   7   7         38.91         37.91         4.01 o                         
   0   8   7       1127.19       1140.86        40.14 o                         
   1   8   7        173.08        156.43         5.04 o                         
   2   8   7        172.71        162.24         4.72 o                         
   3   8   7          1.00          0.93         1.58 o                         
   4   8   7          4.33          3.01         2.30 o                         
   5   8   7          2.41          5.38         2.02 o                         
   6   8   7         34.48         42.14         5.07 o                         
   7   8   7        129.96        120.20         5.57 o                         
   1   9   7        113.69        165.28         5.51 o                         
   2   9   7        274.48        287.83         7.34 o                         
   3   9   7        469.04        436.24         8.90 o                         
   4   9   7        574.32        599.39        14.31 o                         
   5   9   7          4.17          4.53         1.95 o                         
   6   9   7          6.01         10.02         2.84 o                         
   0  10   7          1.04          1.71         1.55 o                         
   1  10   7         26.91         21.90         2.34 o                         
   2  10   7        636.57        615.43         9.46 o                         
   3  10   7         10.16         16.23         1.91 o                         
   4  10   7        198.54        193.40         6.62 o                         
   5  10   7         46.38         58.57         5.62 o                         
   6  10   7          5.63          2.23         1.39 o                         
   1  11   7          7.34          4.14         2.98 o                         
   2  11   7         28.61         26.49         3.46 o                         
   3  11   7          0.13          1.08         2.06 o                         
   4  11   7         71.54         79.78         5.79 o                         
   5  11   7         37.87         34.24         3.28 o                         
   0  12   7        250.33        273.30        13.70 o                         
   1  12   7        134.95        144.92         6.98 o                         
   2  12   7        515.93        539.94        20.40 o                         
   3  12   7          0.67          0.64         1.16 o                         
   4  12   7         26.06         19.93         2.39 o                         
   1  13   7          1.47         -0.12         1.39 o                         
   2  13   7         45.66         46.26         3.03 o                         
   0  14   7          2.12         -0.45         1.28 o                         
   1  14   7          7.17         10.19         1.30 o                         
   0   0   8        276.65        349.74        20.21 o                         
   1   0   8       4554.84       4570.49        52.22 o                         
   2   0   8        884.58        812.43        31.23 o                         
   3   0   8        222.20        256.48        18.93 o                         
   4   0   8       1205.49       1280.93        58.87 o                         
   5   0   8        969.46       1066.56        42.70 o                         
   6   0   8         13.46         13.31         4.29 o                         
   7   0   8          0.26          3.62         2.45 o                         
   8   0   8         18.59         16.20         3.12 o                         
   1   1   8       9532.46       9798.96        61.69 o                         
   2   1   8        105.11         87.68         7.40 o                         
   3   1   8       1624.34       1685.14        29.25 o                         
   4   1   8         38.13         29.76         5.68 o                         
   5   1   8        349.43        366.95        11.59 o                         
   6   1   8          8.71          8.78         2.81 o                         
   7   1   8         34.37         30.21         3.42 o                         
   8   1   8        117.29        114.28         9.60 o                         
   0   2   8          0.27          3.19         3.56 o                         
   1   2   8        439.53        479.34        20.01 o                         
   2   2   8         18.97         31.03         3.98 o                         
   3   2   8       4683.36       4764.28       118.56 o                         
   4   2   8          0.77         -3.25         3.25 o                         
   5   2   8        889.48        908.67        16.90 o                         
   6   2   8          1.58         -0.32         2.31 o                         
   7   2   8        190.47        191.39         7.83 o                         
   8   2   8          0.22         -0.15         2.48 o                         
   1   3   8         16.11         14.35         3.01 o                         
   2   3   8        110.34        104.98         9.85 o                         
   3   3   8       1367.21       1357.14        37.30 o                         
   4   3   8        278.73        288.81        10.32 o                         
   5   3   8        327.79        340.60        18.23 o                         
   6   3   8        315.14        323.90        17.04 o                         
   7   3   8       1317.06       1351.51        29.17 o                         
   8   3   8         39.94         36.13         3.67 o                         
   0   4   8        636.81        615.30        31.01 o                         
   1   4   8          0.71          2.29         3.40 o                         
   2   4   8          2.32         -0.77         2.25 o                         
   3   4   8       1569.17       1531.33        30.36 o                         
   4   4   8        504.96        540.50        16.19 o                         
   5   4   8         46.75         46.65         6.96 o                         
   6   4   8          2.87          3.67         3.12 o                         
   7   4   8        104.93         90.58         7.46 o                         
   8   4   8          6.94         10.19         1.95 o                         
   1   5   8       2032.38       1928.75        41.35 o                         
   2   5   8          6.24         -0.45         4.57 o                         
   3   5   8        518.43        515.16        21.05 o                         
   4   5   8         25.54         22.92         2.24 o                         
   5   5   8          7.87          4.68         3.28 o                         
   6   5   8         10.74         13.47         4.51 o                         
   7   5   8          3.93          3.33         1.81 o                         
   0   6   8          1.33          5.62         5.79 o                         
   1   6   8        391.35        360.96        18.80 o                         
   2   6   8         11.16          9.96         4.04 o                         
   3   6   8         29.02         22.21         2.36 o                         
   4   6   8          2.40          3.94         1.73 o                         
   5   6   8          3.47          1.31         1.91 o                         
   6   6   8        159.93        148.70        10.47 o                         
   7   6   8        227.59        216.23         9.74 o                         
   1   7   8         97.83        127.15         5.86 o                         
   2   7   8        243.31        234.39         6.89 o                         
   3   7   8         33.57         55.41         4.36 o                         
   4   7   8          2.58          2.37         1.56 o                         
   5   7   8        515.04        529.16        13.03 o                         
   6   7   8        137.89        144.92         9.58 o                         
   7   7   8         23.75         19.04         2.78 o                         
   0   8   8        265.73        258.20        12.36 o                         
   1   8   8         39.14         25.46         2.65 o                         
   2   8   8         78.14         72.05         5.14 o                         
   3   8   8        340.72        331.34        14.36 o                         
   4   8   8         33.95         34.06         3.82 o                         
   5   8   8        141.15        160.06        10.91 o                         
   6   8   8        139.88        144.92         8.63 o                         
   1   9   8          4.50          0.93         3.98 o                         
   2   9   8          0.33          0.75         1.62 o                         
   3   9   8        216.20        187.41         6.85 o                         
   4   9   8          7.20          9.79         2.47 o                         
   5   9   8        199.18        197.35         7.17 o                         
   6   9   8          4.96          6.12         2.06 o                         
   0  10   8          0.11          3.22         1.75 o                         
   1  10   8         40.50         28.16         2.96 o                         
   2  10   8         16.74         14.32         1.92 o                         
   3  10   8        440.30        384.36        11.87 o                         
   4  10   8          1.28         -0.72         1.87 o                         
   5  10   8        209.26        187.90         9.02 o                         
   1  11   8       1765.29       1599.02        24.38 o                         
   2  11   8        272.98        266.29         9.44 o                         
   3  11   8        441.58        440.06        10.55 o                         
   4  11   8         20.68         20.49         3.06 o                         
   5  11   8        178.80        154.60         6.24 o                         
   0  12   8         31.77         27.00         4.84 o                         
   1  12   8         58.88         48.52         4.10 o                         
   2  12   8          0.01         -1.38         2.64 o                         
   3  12   8        364.37        332.98        11.47 o                         
   1  13   8        107.33         85.69         4.29 o                         
   2  13   8          0.44          1.30         1.11 o                         
   1   1   9       3083.78       3325.21        31.46 o                         
   2   1   9        180.53        181.51        11.17 o                         
   3   1   9       5015.14       5378.60        64.64 o                         
   4   1   9        238.07        251.77        17.31 o                         
   5   1   9        210.90        224.91        11.53 o                         
   6   1   9        232.54        241.15        10.53 o                         
   7   1   9          5.62          4.69         1.96 o                         
   8   1   9         28.42         27.02         2.40 o                         
   0   2   9       1466.40       1676.98        46.93 o                         
   1   2   9       2233.28       2317.39        28.45 o                         
   2   2   9        128.47        148.50        13.96 o                         
   3   2   9        548.54        565.32        24.33 o                         
   4   2   9         31.16         43.39         4.72 o                         
   5   2   9         28.21         27.95         5.51 o                         
   6   2   9         28.40         26.47         6.10 o                         
   7   2   9        130.17        116.33         6.01 o                         
   8   2   9        226.30        208.86        10.30 o                         
   1   3   9        600.81        678.68        19.32 o                         
   2   3   9          1.10          3.45         2.96 o                         
   3   3   9        952.33        997.24        36.44 o                         
   4   3   9        163.16        154.36         7.83 o                         
   5   3   9         43.51         48.94         7.35 o                         
   6   3   9         75.15         69.35         6.10 o                         
   7   3   9        402.48        390.62        10.39 o                         
   8   3   9         33.91         26.11         2.89 o                         
   0   4   9        151.11        168.13        17.43 o                         
   1   4   9         14.28          5.92         3.14 o                         
   2   4   9         41.83         38.11         8.41 o                         
   3   4   9       1494.50       1571.20        31.56 o                         
   4   4   9         75.61         86.41         5.05 o                         
   5   4   9       1366.20       1382.08        35.69 o                         
   6   4   9        312.08        334.82        16.87 o                         
   7   4   9        478.01        472.16        15.98 o                         
   1   5   9        294.28        296.08        17.35 o                         
   2   5   9        635.03        615.85        36.91 o                         
   3   5   9        618.54        666.20        11.48 o                         
   4   5   9        126.85        144.46         5.75 o                         
   5   5   9         34.79         42.65         6.85 o                         
   6   5   9        182.88        173.87        11.80 o                         
   7   5   9         33.58         26.88         2.63 o                         
   0   6   9        322.97        279.31        24.33 o                         
   1   6   9        367.85        350.59        19.70 o                         
   2   6   9        614.03        649.05        13.37 o                         
   3   6   9        167.49        146.61         5.64 o                         
   4   6   9         22.52         18.81         2.56 o                         
   5   6   9        201.86        222.69        13.92 o                         
   6   6   9         15.67         11.97         3.84 o                         
   7   6   9         58.76         59.29         4.95 o                         
   1   7   9         53.38         60.34         5.19 o                         
   2   7   9          2.32          4.05         1.86 o                         
   3   7   9        126.08        130.71         5.91 o                         
   4   7   9          0.05          0.51         1.53 o                         
   5   7   9        297.53        289.78        15.03 o                         
   6   7   9          0.09         -0.22         2.39 o                         
   7   7   9        232.36        222.91         7.91 o                         
   0   8   9        890.62        861.56        22.87 o                         
   1   8   9          1.29          1.30         1.40 o                         
   2   8   9         12.90         11.19         1.94 o                         
   3   8   9        518.61        428.19        10.36 o                         
   4   8   9        133.13        122.09         9.97 o                         
   5   8   9        868.03        799.57        22.71 o                         
   6   8   9         79.59         81.12         6.24 o                         
   1   9   9       3279.93       2936.78        36.57 o                         
   2   9   9        112.71        119.51         5.38 o                         
   3   9   9         82.55         52.69         4.46 o                         
   4   9   9        336.92        310.82        14.25 o                         
   5   9   9         38.73         35.46         4.68 o                         
   6   9   9          8.37         11.80         2.28 o                         
   0  10   9         22.34         12.52         2.66 o                         
   1  10   9          2.06          3.30         1.88 o                         
   2  10   9         68.50         81.64         4.62 o                         
   3  10   9        192.92        188.23        10.30 o                         
   4  10   9          7.09          5.77         1.98 o                         
   5  10   9        319.90        294.95        10.24 o                         
   1  11   9        322.71        281.15         7.88 o                         
   2  11   9         25.45         24.71         3.11 o                         
   3  11   9         54.47         39.36         5.12 o                         
   4  11   9         26.26         20.54         2.84 o                         
   0  12   9        319.18        330.31        13.81 o                         
   1  12   9        189.18        211.93         7.69 o                         
   2  12   9        139.83        150.40         5.88 o                         
   3  12   9        214.79        214.34         8.74 o                         
   1  13   9        522.90        470.84         9.05 o                         
   2  13   9         16.25         15.42         2.34 o                         
   0   0  10        657.94        794.34        35.30 o                         
   1   0  10        601.37        502.36        20.74 o                         
   2   0  10       1359.03       1258.65        44.04 o                         
   3   0  10       2225.85       2558.61        66.81 o                         
   4   0  10        560.26        549.71        39.03 o                         
   5   0  10         76.31         81.06         9.30 o                         
   6   0  10         30.78         31.96         6.12 o                         
   7   0  10         76.06         77.94         7.13 o                         
   8   0  10        168.95        170.97         7.13 o                         
   1   1  10       3050.75       3291.01        48.01 o                         
   2   1  10        216.47        186.35        12.10 o                         
   3   1  10         64.83         62.79         8.28 o                         
   4   1  10         28.15         26.65         9.30 o                         
   5   1  10         78.73         83.51         9.46 o                         
   6   1  10          6.92          8.99         2.70 o                         
   7   1  10          7.15          7.42         2.87 o                         
   8   1  10        126.87        116.47         4.08 o                         
   0   2  10        304.42        262.73        14.20 o                         
   1   2  10        783.39        841.17        18.38 o                         
   2   2  10          0.05          0.53         3.59 o                         
   3   2  10        118.04        130.89        12.46 o                         
   4   2  10         81.84         92.59         7.10 o                         
   5   2  10          0.00          2.89         3.34 o                         
   6   2  10          2.26          1.53         2.07 o                         
   7   2  10         60.71         61.89         4.41 o                         
   8   2  10          7.34          2.34         1.39 o                         
   1   3  10        783.41        786.20        22.04 o                         
   2   3  10         21.30         13.01         4.00 o                         
   3   3  10          1.48          3.49         3.40 o                         
   4   3  10       1247.94       1273.12        31.03 o                         
   5   3  10       1295.36       1361.98        35.63 o                         
   6   3  10        681.08        708.51        17.00 o                         
   7   3  10          3.49          2.25         1.55 o                         
   0   4  10       1917.69       1949.66        62.19 o                         
   1   4  10        691.80        661.75        20.87 o                         
   2   4  10         46.70         59.05         8.60 o                         
   3   4  10        325.40        341.11         9.53 o                         
   4   4  10        162.41        151.06         7.36 o                         
   5   4  10        596.91        597.20        23.61 o                         
   6   4  10         12.39         11.13         4.29 o                         
   7   4  10         99.90         82.75        11.19 o                         
   1   5  10        242.18        258.10        17.16 o                         
   2   5  10          7.81          6.80         2.53 o                         
   3   5  10        104.13        111.22         6.03 o                         
   4   5  10        244.80        238.04         9.91 o                         
   5   5  10         66.21         77.61         8.85 o                         
   6   5  10        135.28        149.65        10.58 o                         
   7   5  10         91.65         88.06         4.31 o                         
   0   6  10        414.08        405.80        31.01 o                         
   1   6  10        480.78        488.31        14.97 o                         
   2   6  10       1016.48       1042.34        23.30 o                         
   3   6  10         12.05         15.40         3.64 o                         
   4   6  10         88.15         92.93         6.38 o                         
   5   6  10        340.78        343.56        16.87 o                         
   6   6  10        109.91         96.37         7.91 o                         
   7   6  10        588.49        547.32        13.31 o                         
   1   7  10         97.71         82.31         5.06 o                         
   2   7  10        690.71        660.47        14.15 o                         
   3   7  10       1390.37       1296.62        22.61 o                         
   4   7  10         22.11         16.74         3.22 o                         
   5   7  10          0.04          5.90         3.23 o                         
   6   7  10         24.28         19.73         3.01 o                         
   0   8  10         32.01         33.46         5.46 o                         
   1   8  10         23.93         24.97         2.80 o                         
   2   8  10          2.08          0.39         3.56 o                         
   3   8  10          1.81          2.37         1.78 o                         
   4   8  10        236.85        245.29        13.25 o                         
   5   8  10          9.70          9.97         3.28 o                         
   6   8  10        128.84        130.39         7.07 o                         
   1   9  10          5.66          5.16         1.94 o                         
   2   9  10         11.91         16.38         2.84 o                         
   3   9  10         10.53          6.99         2.98 o                         
   4   9  10         52.50         60.29         6.07 o                         
   5   9  10        218.41        185.28         6.22 o                         
   6   9  10        101.27         97.54         4.79 o                         
   0  10  10          7.98          8.05         2.87 o                         
   1  10  10        399.31        357.99         9.46 o                         
   2  10  10          0.78         -2.25         2.25 o                         
   3  10  10        157.73        123.48         7.68 o                         
   4  10  10         34.36         35.93         3.04 o                         
   1  11  10        688.66        618.24        14.15 o                         
   2  11  10        360.65        353.18         9.85 o                         
   3  11  10        680.00        662.62        18.15 o                         
   4  11  10          0.91          1.61         1.39 o                         
   0  12  10         44.92         56.45         5.73 o                         
   1  12  10        134.15        123.06         5.50 o                         
   2  12  10          0.58         -0.78         1.73 o                         
   3  12  10        177.56        145.58         6.68 o                         
   1  13  10         86.38         62.69         6.40 o                         
   1   1  11          0.10         -0.61         2.38 o                         
   2   1  11         72.09         79.42         8.48 o                         
   3   1  11        135.69        123.21        12.08 o                         
   4   1  11        319.24        349.85        32.74 o                         
   5   1  11         76.74         74.27         8.57 o                         
   6   1  11        139.51        150.52         8.09 o                         
   7   1  11        289.90        287.71         8.80 o                         
   0   2  11        383.47        528.20        22.71 o                         
   1   2  11        633.70        617.20        16.82 o                         
   2   2  11          8.65          7.13         3.64 o                         
   3   2  11         46.04         40.47         4.42 o                         
   4   2  11         52.40         53.54         4.04 o                         
   5   2  11        156.03        161.40        12.53 o                         
   6   2  11         33.62         32.98         4.11 o                         
   7   2  11        136.95        144.17         6.14 o                         
   1   3  11         11.07          1.30         3.37 o                         
   2   3  11        156.02        194.90        15.29 o                         
   3   3  11          0.99         -1.95         4.68 o                         
   4   3  11        184.09        179.29        15.70 o                         
   5   3  11        206.36        208.49        14.09 o                         
   6   3  11         91.11         94.30         6.34 o                         
   7   3  11        340.74        327.33         8.62 o                         
   0   4  11         29.06         13.08         7.40 o                         
   1   4  11          0.13         -7.40         7.40 o                         
   2   4  11          6.36          1.16         6.57 o                         
   3   4  11        865.02        874.49        33.52 o                         
   4   4  11        352.42        365.57        12.06 o                         
   5   4  11        142.27        138.96        11.36 o                         
   6   4  11        637.69        686.33        22.32 o                         
   7   4  11         22.23         21.68         2.23 o                         
   1   5  11        282.33        279.68         9.02 o                         
   2   5  11         28.56         24.26         2.95 o                         
   3   5  11        327.48        333.75        10.35 o                         
   4   5  11         48.45         52.44         4.89 o                         
   5   5  11        159.22        155.61        11.64 o                         
   6   5  11        220.19        224.31        12.08 o                         
   7   5  11          1.88         -0.06         1.39 o                         
   0   6  11          1.69         14.31         7.01 o                         
   1   6  11          1.95          2.71         2.35 o                         
   2   6  11        345.58        334.28        13.48 o                         
   3   6  11          7.57          7.03         2.23 o                         
   4   6  11          0.96         -0.47         2.12 o                         
   5   6  11        185.77        186.60         7.54 o                         
   6   6  11         80.96         75.33         6.57 o                         
   7   6  11        131.50        121.64         5.62 o                         
   1   7  11        310.43        315.91        10.07 o                         
   2   7  11         54.15         46.66         4.46 o                         
   3   7  11          3.29          3.01         2.12 o                         
   4   7  11          6.86          7.82         2.50 o                         
   5   7  11         12.63         10.41         3.51 o                         
   6   7  11         93.55         76.69         9.27 o                         
   0   8  11         40.50         52.05         6.85 o                         
   1   8  11         50.76         53.48         3.92 o                         
   2   8  11         32.10         32.67         3.76 o                         
   3   8  11         49.46         41.89         4.20 o                         
   4   8  11        464.36        453.79        16.87 o                         
   5   8  11        107.12        123.99         5.26 o                         
   6   8  11        286.61        278.64         9.24 o                         
   1   9  11          0.04          3.99         1.59 o                         
   2   9  11        198.12        177.71        11.91 o                         
   3   9  11        148.40        144.64         7.38 o                         
   4   9  11          0.64          2.62         1.84 o                         
   5   9  11         33.27         27.07         2.31 o                         
   0  10  11        246.15        233.92         9.06 o                         
   1  10  11         62.33         65.07         3.41 o                         
   2  10  11        126.53        115.06         4.96 o                         
   3  10  11        116.20        128.21         9.13 o                         
   4  10  11        106.13        107.78         6.96 o                         
   1  11  11          0.09          2.20         1.41 o                         
   2  11  11         36.45         32.29         4.73 o                         
   3  11  11         41.21         50.05         4.95 o                         
   4  11  11        142.63        129.49         5.62 o                         
   0  12  11        174.45        188.01         9.07 o                         
   1  12  11          0.31         -1.21         1.25 o                         
   2  12  11         81.37         82.79         5.73 o                         
   3  12  11         31.24         30.23         2.78 o                         
   0   0  12        908.17        905.24        42.76 o                         
   1   0  12       1476.03       1407.91        52.22 o                         
   2   0  12       2794.14       2758.08        74.04 o                         
   3   0  12        462.16        506.17        37.22 o                         
   4   0  12         32.72         21.43         9.19 o                         
   5   0  12        874.33        851.63        28.34 o                         
   6   0  12        167.02        192.46        12.42 o                         
   7   0  12         15.88         17.70         3.45 o                         
   1   1  12       1633.22       1657.85        33.63 o                         
   2   1  12       1544.04       1577.77        33.06 o                         
   3   1  12          3.25          0.65         2.02 o                         
   4   1  12          7.75         13.20         2.68 o                         
   5   1  12        114.76        111.23        10.69 o                         
   6   1  12        412.61        416.00        12.75 o                         
   7   1  12        328.68        325.93        13.47 o                         
   0   2  12        466.51        492.37        33.13 o                         
   1   2  12        167.19        165.07         9.32 o                         
   2   2  12        470.16        484.40        24.09 o                         
   3   2  12        130.73        126.31         6.77 o                         
   4   2  12       1237.15       1237.75        21.49 o                         
   5   2  12        451.84        448.17        20.32 o                         
   6   2  12       1478.34       1530.80        23.88 o                         
   7   2  12        448.66        446.12         9.92 o                         
   1   3  12        788.78        777.64        24.39 o                         
   2   3  12        618.06        616.05        16.84 o                         
   3   3  12       1004.62        988.05        15.00 o                         
   4   3  12       2049.13       2011.13        27.53 o                         
   5   3  12         39.13         35.91         6.29 o                         
   6   3  12         48.09         41.92         4.19 o                         
   7   3  12          0.76          1.25         1.17 o                         
   0   4  12       4719.55       4495.74       105.89 o                         
   1   4  12        470.35        489.26        12.09 o                         
   2   4  12        430.75        436.82        12.68 o                         
   3   4  12        351.09        353.82         9.21 o                         
   4   4  12        251.91        276.67        10.40 o                         
   5   4  12        113.95        106.39         9.58 o                         
   6   4  12         74.84         78.15         5.31 o                         
   7   4  12        419.70        341.68        63.38 o                         
   1   5  12        287.08        286.12         9.51 o                         
   2   5  12        851.50        854.60        17.44 o                         
   3   5  12        200.51        192.29         7.25 o                         
   4   5  12       1135.09       1138.97        20.96 o                         
   5   5  12        200.70        204.74         8.04 o                         
   6   5  12        189.57        196.04         7.56 o                         
   7   5  12         44.13         42.26         3.45 o                         
   0   6  12       4763.81       4819.97       151.29 o                         
   1   6  12       1156.52       1161.78        24.61 o                         
   2   6  12       5031.19       5094.61        64.64 o                         
   3   6  12        523.91        531.12        14.41 o                         
   4   6  12        518.10        510.34        13.81 o                         
   5   6  12         57.45         58.42         4.20 o                         
   6   6  12         19.98         18.95         3.45 o                         
   1   7  12          0.68          2.02         2.02 o                         
   2   7  12       1644.78       1673.31        26.97 o                         
   3   7  12        370.58        370.10        11.61 o                         
   4   7  12        350.87        368.15        11.10 o                         
   5   7  12        703.58        716.86        12.88 o                         
   6   7  12        114.96         87.33        20.04 o                         
   0   8  12          1.69          5.12         3.40 o                         
   1   8  12        315.21        314.75         8.97 o                         
   2   8  12         72.10         80.47         5.68 o                         
   3   8  12          0.29          2.23         1.84 o                         
   4   8  12        227.10        204.43        10.58 o                         
   5   8  12        323.05        307.27        12.08 o                         
   1   9  12          0.67          3.13         1.75 o                         
   2   9  12        279.69        285.66        14.64 o                         
   3   9  12         53.46         48.05         6.29 o                         
   4   9  12        222.52        233.77         9.69 o                         
   5   9  12          2.05          4.19         1.67 o                         
   0  10  12        282.91        290.36         9.68 o                         
   1  10  12        397.38        398.99         7.71 o                         
   2  10  12          3.99          3.39         3.20 o                         
   3  10  12         45.65         50.16         5.57 o                         
   4  10  12        306.62        283.76        10.19 o                         
   1  11  12        122.93        126.91         4.55 o                         
   2  11  12         15.22         20.99         3.79 o                         
   3  11  12        713.99        717.57        16.26 o                         
   0  12  12        193.35        163.34         7.52 o                         
   1  12  12        107.28        111.07         6.40 o                         
   2  12  12          2.54          8.13         2.00 o                         
   1   1  13        157.07        156.04        10.78 o                         
   2   1  13       1094.39       1097.88        17.09 o                         
   3   1  13         28.29         33.61         3.31 o                         
   4   1  13       1519.57       1478.12        23.82 o                         
   5   1  13         48.09         44.75         4.89 o                         
   6   1  13        200.75        188.51         8.31 o                         
   7   1  13          4.40          3.82         1.43 o                         
   0   2  13        356.37        350.24        29.78 o                         
   1   2  13         32.35         40.56         4.10 o                         
   2   2  13          0.08          1.34         2.59 o                         
   3   2  13        194.80        194.10         6.50 o                         
   4   2  13          0.47          0.18         1.81 o                         
   5   2  13        135.09        168.97        12.64 o                         
   6   2  13       1142.88       1173.35        19.84 o                         
   7   2  13         81.84         82.43         3.96 o                         
   1   3  13        648.87        672.55        13.32 o                         
   2   3  13       2006.36       2037.30        20.85 o                         
   3   3  13        120.42        116.47         4.63 o                         
   4   3  13       2147.68       2096.26        42.81 o                         
   5   3  13         26.75         31.68         5.79 o                         
   6   3  13        424.36        410.07        11.51 o                         
   7   3  13          6.00          6.33         1.42 o                         
   0   4  13      10865.76      11107.20        83.80 o                         
   1   4  13        200.08        198.46         7.27 o                         
   2   4  13       7986.45       8074.36        57.09 o                         
   3   4  13        112.13        106.33         5.45 o                         
   4   4  13       1157.80       1201.02        16.80 o                         
   5   4  13        318.17        318.06        15.76 o                         
   6   4  13        103.16        106.49         5.73 o                         
   7   4  13          1.32          2.51         1.28 o                         
   1   5  13         85.77         83.84         4.57 o                         
   2   5  13        216.54        212.68         9.74 o                         
   3   5  13          6.27          3.63         2.07 o                         
   4   5  13        198.54        203.38         6.95 o                         
   5   5  13         16.90         21.47         2.69 o                         
   6   5  13        334.33        336.85         9.24 o                         
   0   6  13         21.38         12.25         3.84 o                         
   1   6  13         56.76         67.64         8.07 o                         
   2   6  13        151.64        163.07        11.91 o                         
   3   6  13         57.85         64.05         7.79 o                         
   4   6  13       1262.12       1311.10        21.00 o                         
   5   6  13        157.80        170.40         6.44 o                         
   6   6  13        257.27        231.49        11.64 o                         
   1   7  13        191.61        201.13         9.19 o                         
   2   7  13          0.37          1.37         2.03 o                         
   3   7  13         93.37         95.00         5.67 o                         
   4   7  13          2.86          3.89         1.89 o                         
   5   7  13         16.80         13.59         2.76 o                         
   6   7  13         46.71         43.42         3.40 o                         
   0   8  13       1263.47       1291.00        31.73 o                         
   1   8  13          0.01         -1.41         1.62 o                         
   2   8  13       1811.77       1895.00        38.78 o                         
   3   8  13        238.69        227.76        12.86 o                         
   4   8  13        496.18        496.43        14.86 o                         
   5   8  13        135.87        123.54         6.35 o                         
   1   9  13        157.47        141.87         5.59 o                         
   2   9  13         65.45         62.08         6.96 o                         
   3   9  13         77.35         73.27         6.96 o                         
   4   9  13        631.67        667.68        15.87 o                         
   0  10  13         58.62         51.42         3.98 o                         
   1  10  13          0.45         -0.98         1.09 o                         
   2  10  13         70.47         67.98         4.64 o                         
   3  10  13         68.56         70.70         5.96 o                         
   4  10  13        181.30        164.98         4.73 o                         
   1  11  13          0.89          3.01         2.28 o                         
   2  11  13         20.53         25.33         3.51 o                         
   3  11  13         31.50         29.19         2.16 o                         
   1  12  13          2.14          3.95         1.39 o                         
   0   0  14       1155.75       1074.46        24.00 o                         
   1   0  14        506.35        526.21        12.65 o                         
   2   0  14         56.48         53.99         8.80 o                         
   3   0  14        175.30        184.50        11.75 o                         
   4   0  14        181.22        193.24        11.58 o                         
   5   0  14        285.17        271.74        15.31 o                         
   6   0  14        313.33        319.56        14.25 o                         
   7   0  14        690.77        670.36        14.47 o                         
   1   1  14        951.98        927.61        11.49 o                         
   2   1  14         76.30         78.52         4.11 o                         
   3   1  14        319.29        304.41        10.65 o                         
   4   1  14        287.88        288.77         8.48 o                         
   5   1  14         39.44         35.83         4.47 o                         
   6   1  14       1593.67       1635.98        24.97 o                         
   7   1  14        127.53        122.72         4.39 o                         
   0   2  14        991.54       1024.48        17.92 o                         
   1   2  14        255.42        261.96         6.42 o                         
   2   2  14        554.27        544.19         9.50 o                         
   3   2  14        468.95        460.37        10.91 o                         
   4   2  14       1951.61       1975.76        27.18 o                         
   5   2  14         68.00         67.20         7.91 o                         
   6   2  14        375.32        395.03        10.80 o                         
   7   2  14         11.87          8.96         1.26 o                         
   1   3  14         42.05         39.70         2.71 o                         
   2   3  14       1387.06       1387.40        15.97 o                         
   3   3  14        413.38        405.87         8.80 o                         
   4   3  14        242.97        245.74         9.53 o                         
   5   3  14        573.72        583.84        20.82 o                         
   6   3  14         72.92         70.77         4.57 o                         
   0   4  14       1650.50       1750.00        32.34 o                         
   1   4  14       1402.47       1385.08        17.56 o                         
   2   4  14        803.83        813.68        18.51 o                         
   3   4  14        257.18        244.75         6.89 o                         
   4   4  14        282.63        281.20         9.96 o                         
   5   4  14          1.01          0.43         1.48 o                         
   6   4  14        686.14        692.06        12.88 o                         
   1   5  14        940.32        937.02        15.68 o                         
   2   5  14       2007.35       2094.05        29.93 o                         
   3   5  14        717.49        720.34        16.20 o                         
   4   5  14       1477.96       1553.32        25.18 o                         
   5   5  14         12.66         15.45         2.11 o                         
   6   5  14         59.36         58.12         3.53 o                         
   0   6  14      12874.97      13027.53       104.50 o                         
   1   6  14         50.96         51.43         4.59 o                         
   2   6  14       3748.39       3757.63        55.28 o                         
   3   6  14        235.15        248.34         9.14 o                         
   4   6  14        360.74        381.46         8.62 o                         
   5   6  14        293.46        295.73        11.80 o                         
   6   6  14         79.84         65.92        16.26 o                         
   1   7  14       1419.92       1428.36        23.99 o                         
   2   7  14       1436.68       1521.39        23.82 o                         
   3   7  14        138.21        144.64         6.89 o                         
   4   7  14       2243.27       2233.32        23.36 o                         
   5   7  14         99.48         99.10         6.07 o                         
   0   8  14         94.63         94.64         6.06 o                         
   1   8  14         59.97         58.70         5.02 o                         
   2   8  14         25.49         23.97         4.54 o                         
   3   8  14        484.96        495.04        17.54 o                         
   4   8  14       1350.48       1340.10        23.61 o                         
   1   9  14         57.65         55.01         3.59 o                         
   2   9  14        514.13        527.89        17.87 o                         
   3   9  14          0.97          1.34         2.28 o                         
   4   9  14        186.61        175.37         7.40 o                         
   0  10  14         80.93         88.21         3.70 o                         
   1  10  14        639.09        675.65        10.14 o                         
   2  10  14         21.83         19.98         2.58 o                         
   3  10  14        111.05        113.28         4.56 o                         
   1  11  14         41.29         46.99         2.83 o                         
   2  11  14          2.63          3.84         1.10 o                         
   1   1  15         81.87         87.93         4.06 o                         
   2   1  15          8.45          5.28         1.54 o                         
   3   1  15        285.54        279.63         8.59 o                         
   4   1  15          6.80          7.02         1.80 o                         
   5   1  15        125.58        127.36         7.18 o                         
   6   1  15        209.30        208.66         7.46 o                         
   0   2  15         24.74         24.53         3.20 o                         
   1   2  15        292.44        300.29         7.40 o                         
   2   2  15          0.05         -0.28         1.57 o                         
   3   2  15         16.64         16.01         2.43 o                         
   4   2  15        698.00        744.39        13.20 o                         
   5   2  15        122.64        128.10         7.05 o                         
   6   2  15         35.83         39.45         3.35 o                         
   1   3  15          1.18          0.82         1.43 o                         
   2   3  15          0.52          1.08         1.50 o                         
   3   3  15          2.33          2.56         1.81 o                         
   4   3  15         73.72         74.51         5.22 o                         
   5   3  15        408.96        415.76        16.48 o                         
   6   3  15        108.60        104.35         4.92 o                         
   0   4  15        996.16       1017.72        20.40 o                         
   1   4  15         42.61         41.48         3.12 o                         
   2   4  15        266.18        301.47         9.10 o                         
   3   4  15        140.93        140.74         5.18 o                         
   4   4  15        405.70        405.61        11.36 o                         
   5   4  15        308.21        307.42        13.31 o                         
   6   4  15         20.01         19.63         2.17 o                         
   1   5  15          1.98          4.32         1.56 o                         
   2   5  15        109.36        122.15         5.88 o                         
   3   5  15        420.28        424.27         9.76 o                         
   4   5  15         19.13         18.34         2.12 o                         
   5   5  15          0.00         -0.61         1.89 o                         
   6   5  15        202.78        190.57        12.16 o                         
   0   6  15        255.12        272.19        10.29 o                         
   1   6  15        337.41        350.89        16.67 o                         
   2   6  15        111.98        112.79         9.80 o                         
   3   6  15          0.71          4.97         2.26 o                         
   4   6  15         45.51         43.49         2.81 o                         
   5   6  15         21.25         18.26         2.95 o                         
   1   7  15         16.19         12.66         2.84 o                         
   2   7  15         71.71         84.29         5.93 o                         
   3   7  15         70.38         72.57         3.89 o                         
   4   7  15          8.41          5.29         2.28 o                         
   0   8  15          0.19          1.21         1.45 o                         
   1   8  15         18.83         21.33         3.27 o                         
   2   8  15         19.93         19.96         2.81 o                         
   3   8  15        284.61        285.41         8.58 o                         
   4   8  15        280.86        273.19         9.63 o                         
   1   9  15        248.53        232.37         5.57 o                         
   2   9  15          1.77          4.50         5.01 o                         
   3   9  15        118.83        130.55         7.24 o                         
   4   9  15         18.88         14.43         1.51 o                         
   0  10  15        613.26        648.37        11.69 o                         
   1  10  15         12.70         14.49         1.64 o                         
   2  10  15         97.23        100.98         4.32 o                         
   3  10  15         43.07         46.75         2.56 o                         
   0   0  16        371.53        310.93        15.87 o                         
   1   0  16        294.92        299.58        10.96 o                         
   2   0  16        638.18        616.80        22.44 o                         
   3   0  16         57.14         50.94         6.74 o                         
   4   0  16        402.95        410.90        12.05 o                         
   5   0  16        137.00        120.64         9.35 o                         
   6   0  16          0.68          3.28         1.95 o                         
   1   1  16          8.47          3.62         1.52 o                         
   2   1  16        342.35        310.06         9.10 o                         
   3   1  16        118.03        128.13         5.83 o                         
   4   1  16        122.59        127.32         5.45 o                         
   5   1  16        198.14        198.64         8.20 o                         
   6   1  16         12.33         16.90         2.24 o                         
   0   2  16        396.81        371.89        12.27 o                         
   1   2  16          5.06          4.33         1.48 o                         
   2   2  16          9.06          8.56         1.60 o                         
   3   2  16         17.91         19.59         2.50 o                         
   4   2  16         95.50        103.20         4.80 o                         
   5   2  16        157.36        157.61         7.14 o                         
   6   2  16        166.66        173.81         5.83 o                         
   1   3  16        106.49        102.29         4.62 o                         
   2   3  16         13.54         14.53         2.38 o                         
   3   3  16        118.62        120.56         4.67 o                         
   4   3  16          7.96          5.35         3.01 o                         
   5   3  16        171.08        170.28        10.55 o                         
   6   3  16        910.18        909.03        12.26 o                         
   0   4  16         89.38         95.99         6.49 o                         
   1   4  16        502.90        500.51         8.99 o                         
   2   4  16        358.29        355.35         9.77 o                         
   3   4  16         16.68         13.90         1.83 o                         
   4   4  16         38.56         39.20         4.98 o                         
   5   4  16         75.49         74.28         4.55 o                         
   6   4  16          3.76          2.94         1.78 o                         
   1   5  16         21.54         20.70         2.24 o                         
   2   5  16          0.54          2.91         2.30 o                         
   3   5  16         11.15         10.17         3.87 o                         
   4   5  16        232.22        231.55         7.56 o                         
   5   5  16         96.40         88.80         5.68 o                         
   0   6  16        632.42        644.67        22.91 o                         
   1   6  16          0.11         -0.47         1.37 o                         
   2   6  16        163.29        165.15         7.77 o                         
   3   6  16        179.33        192.30         7.65 o                         
   4   6  16        295.44        299.07        11.47 o                         
   1   7  16        330.96        333.81         8.82 o                         
   2   7  16         57.21         58.16         3.65 o                         
   3   7  16        322.82        349.63         7.60 o                         
   4   7  16        463.22        454.96        12.69 o                         
   0   8  16         73.48         75.21         3.67 o                         
   1   8  16         96.77         91.91         4.38 o                         
   2   8  16        276.63        322.58         7.41 o                         
   3   8  16        115.45        122.56         8.10 o                         
   4   8  16        295.58        316.78         9.02 o                         
   1   9  16         32.67         32.12         2.47 o                         
   2   9  16          6.06          3.28         1.12 o                         
   3   9  16          1.76          1.95         1.04 o                         
   0  10  16        136.87        143.25         6.74 o                         
   1  10  16        272.44        280.64         8.66 o                         
   2  10  16         12.74         15.62         1.53 o                         
   1   1  17         99.68         82.63         4.23 o                         
   2   1  17         76.09         72.04         4.52 o                         
   3   1  17       1074.13       1051.03        15.90 o                         
   4   1  17        137.86        124.65         4.47 o                         
   5   1  17          2.68          0.93         1.65 o                         
   6   1  17        333.24        331.21         6.96 o                         
   0   2  17        220.50        174.75         8.56 o                         
   1   2  17        562.89        546.92        10.46 o                         
   2   2  17        442.36        438.35         9.16 o                         
   3   2  17          5.01          6.35         1.78 o                         
   4   2  17         12.44         11.26         1.72 o                         
   5   2  17         95.13         98.66         5.08 o                         
   6   2  17         17.84         16.59         2.45 o                         
   1   3  17          2.70          7.05         1.91 o                         
   2   3  17         59.84         47.67         3.69 o                         
   3   3  17        113.57        101.14         6.19 o                         
   4   3  17        181.67        177.60         6.96 o                         
   5   3  17         58.12         58.01         3.84 o                         
   0   4  17        608.12        606.60        15.61 o                         
   1   4  17         20.00         22.88         2.39 o                         
   2   4  17         59.81         53.66         3.94 o                         
   3   4  17         27.74         23.56         3.10 o                         
   4   4  17        153.01        155.99         6.08 o                         
   5   4  17        178.49        170.47        10.05 o                         
   1   5  17          0.02         -0.47         1.35 o                         
   2   5  17          1.06          1.46         2.53 o                         
   3   5  17        730.24        752.15        28.78 o                         
   4   5  17          7.41          8.02         2.39 o                         
   5   5  17         22.00         23.77         3.40 o                         
   0   6  17        263.17        293.67         9.97 o                         
   1   6  17        490.87        498.04        10.72 o                         
   2   6  17          7.71          6.12         2.09 o                         
   3   6  17          5.33          5.87         1.65 o                         
   4   6  17         36.98         31.68         3.56 o                         
   5   6  17         19.24         15.92         2.51 o                         
   1   7  17         43.95         45.71         3.34 o                         
   2   7  17        105.92        118.23         4.71 o                         
   3   7  17        110.66        116.96         5.08 o                         
   4   7  17        139.07        149.65         6.35 o                         
   0   8  17        878.80        957.95        14.79 o                         
   1   8  17         67.00         64.83         2.85 o                         
   2   8  17        350.86        381.38         9.58 o                         
   3   8  17        217.48        232.82         8.74 o                         
   1   9  17        795.24        860.55        12.92 o                         
   2   9  17        485.41        497.79        11.33 o                         
   0   0  18        771.07        643.63        22.83 o                         
   1   0  18        324.03        304.28        11.04 o                         
   2   0  18        133.15        104.55         9.46 o                         
   3   0  18       1283.71       1229.17        29.65 o                         
   4   0  18        320.29        327.64         9.31 o                         
   5   0  18        100.76        104.44         6.68 o                         
   1   1  18       1972.06       1838.56        19.00 o                         
   2   1  18        306.14        289.48         8.55 o                         
   3   1  18        376.49        337.53         7.42 o                         
   4   1  18        307.27        296.36         6.29 o                         
   5   1  18        204.55        203.99         6.43 o                         
   0   2  18        176.91        150.33         7.91 o                         
   1   2  18        355.80        349.44         8.25 o                         
   2   2  18        117.65        114.07         5.31 o                         
   3   2  18        769.73        738.63        15.72 o                         
   4   2  18         58.58         54.38         3.23 o                         
   5   2  18        601.28        596.16        10.41 o                         
   1   3  18          0.07         -0.18         1.34 o                         
   2   3  18         57.01         47.63         3.59 o                         
   3   3  18        413.69        403.49        11.37 o                         
   4   3  18         26.12         24.59         2.83 o                         
   5   3  18        346.44        347.45        11.41 o                         
   0   4  18         86.98         92.43         6.10 o                         
   1   4  18          1.53          3.86         1.51 o                         
   2   4  18         32.39         31.51         3.73 o                         
   3   4  18        128.02        123.89         5.68 o                         
   4   4  18        364.42        351.46        11.86 o                         
   5   4  18         27.16         22.77         2.95 o                         
   1   5  18        389.29        422.07         8.15 o                         
   2   5  18         14.95         15.41         2.75 o                         
   3   5  18        113.32        123.04         5.42 o                         
   4   5  18         12.31         12.30         2.51 o                         
   0   6  18        133.07        144.75         6.85 o                         
   1   6  18          0.98          1.72         1.57 o                         
   2   6  18          5.34          4.74         1.56 o                         
   3   6  18         43.44         42.56         2.51 o                         
   4   6  18          0.59          1.17         1.11 o                         
   1   7  18         20.72         21.52         2.23 o                         
   2   7  18        115.91        125.31         7.04 o                         
   3   7  18          7.44          6.41         2.03 o                         
   0   8  18          3.73          3.90         2.03 o                         
   1   8  18        133.89        130.43         4.16 o                         
   2   8  18          0.19          0.69         0.86 o                         
   3   8  18          6.07          7.07         1.56 o                         
   1   9  18         14.67         14.64         2.28 o                         
   1   1  19        698.51        670.36        13.17 o                         
   2   1  19         62.26         59.84         6.40 o                         
   3   1  19         35.25         35.70         2.79 o                         
   4   1  19         16.40         14.54         2.03 o                         
   5   1  19        183.26        138.07         6.07 o                         
   0   2  19        197.16        172.95         8.33 o                         
   1   2  19        438.29        442.51         7.92 o                         
   2   2  19          0.34          0.48         1.97 o                         
   3   2  19         69.95         70.51         3.85 o                         
   4   2  19         99.13         93.94         4.47 o                         
   1   3  19        123.38        121.46         4.62 o                         
   2   3  19         12.57         14.22         2.06 o                         
   3   3  19         94.50         85.18         6.96 o                         
   4   3  19          0.02          0.07         1.42 o                         
   0   4  19        422.44        445.44        11.97 o                         
   1   4  19        200.57        211.08         6.46 o                         
   2   4  19         31.06         32.94         3.31 o                         
   3   4  19         92.90         80.56         6.40 o                         
   4   4  19        120.00        124.85         3.66 o                         
   1   5  19        194.17        198.87         6.33 o                         
   2   5  19         25.36         26.75         2.57 o                         
   3   5  19        276.96        277.08         7.58 o                         
   4   5  19          1.89          0.00         1.17 o                         
   0   6  19         69.62         72.70         4.33 o                         
   1   6  19        224.42        243.52         6.43 o                         
   2   6  19         18.01         17.68         1.85 o                         
   3   6  19         20.92         17.28         1.78 o                         
   1   7  19         28.97         29.74         2.63 o                         
   2   7  19          0.00          0.12         0.90 o                         
   3   7  19        122.18        128.94         5.51 o                         
   0   8  19         96.41        100.43         5.73 o                         
   1   8  19        361.99        360.45         9.32 o                         
   0   0  20        175.66        145.19        10.30 o                         
   1   0  20         13.77         11.96         2.39 o                         
   2   0  20        274.21        265.17        13.14 o                         
   3   0  20        193.25        182.88         9.74 o                         
   1   1  20        250.86        282.52         5.95 o                         
   2   1  20          1.54          3.05         1.89 o                         
   3   1  20          0.89          0.73         1.54 o                         
   0   2  20          5.41          8.78         2.54 o                         
   1   2  20         96.76        106.64         4.11 o                         
   2   2  20         16.86         15.99         3.59 o                         
   3   2  20         70.42         74.62         4.37 o                         
   1   3  20         38.07         34.83         2.43 o                         
   2   3  20        151.39        146.70         4.97 o                         
   3   3  20         50.24         47.04         4.79 o                         
   0   4  20        149.47        148.78         6.45 o                         
   1   4  20         50.49         63.71         3.58 o                         
   2   4  20         10.08         11.72         2.20 o                         
   3   4  20        154.49        172.93         5.73 o                         
   1   5  20        106.92        126.25         4.54 o                         
   2   5  20         61.19         56.51         2.81 o                         
   3   5  20         80.45         86.73         3.57 o                         
   0   6  20        523.76        529.02        12.39 o                         
   1   6  20          4.18          2.28         1.03 o                         
   2   6  20        564.52        601.53         9.71 o                         
   1   7  20        142.02        139.24         5.59 o                         
   1   1  21        274.09        271.54         7.07 o                         
   2   1  21         11.96         12.41         2.18 o                         
   3   1  21         38.78         29.62         2.50 o                         
   0   2  21         88.79         91.20         5.00 o                         
   1   2  21        436.84        463.77         7.38 o                         
   2   2  21         13.01          9.97         2.78 o                         
   3   2  21          1.29          4.68         1.89 o                         
   1   3  21         29.77         56.86         3.10 o                         
   2   3  21         19.44         21.82         3.51 o                         
   3   3  21        296.33        333.34         8.13 o                         
   0   4  21          8.63          5.26         1.44 o                         
   1   4  21        109.84        100.43         5.27 o                         
   2   4  21        149.78        166.08         5.61 o                         
   3   4  21          6.60          9.41         1.78 o                         
   1   5  21        397.21        445.31         7.50 o                         
   2   5  21         37.17         35.05         2.40 o                         
   0   6  21         11.46         16.65         2.51 o                         
   1   6  21        105.84        102.10         5.18 o                         
   0   0  22         56.15         45.54         4.90 o                         
   1   0  22        137.50        141.41         8.30 o                         
   2   0  22        155.51        147.31         7.68 o                         
   1   1  22         54.02         53.96         2.97 o                         
   2   1  22         30.59         30.77         2.58 o                         
   0   2  22         49.82         55.04         7.18 o                         
   1   2  22          3.05          1.09         1.24 o                         
   2   2  22         21.08         22.29         2.15 o                         
   1   3  22          2.47          2.51         1.21 o                         
   2   3  22         52.68         54.07         2.91 o                         
   0   4  22        366.50        381.47        10.30 o                         
   1   4  22          3.03          1.04         0.92 o                         
   1   1  23         28.01         24.27         2.78 o                         
                                                                                
