# Supplementary material for: Alkali metal salts of 4-hy­droxy­benzoic acid: a structural and educational study
Source: Acta Crystallogr C Struct Chem. 2021 Jun 9;77(Pt 7):340–53. doi: 10.1107/S2053229621005465 (PMC8254528; doi:10.1107/S2053229621005465)
Supplement: Supplementary file 3 [file c-77-00340-compound2sup3.hkl]

data_compound2                                                                  
_shelx_title ' cc114a_abs2_a.res in Pbca'                                       
_shelx_refln_list_code          4                                               
_shelx_F_calc_maximum      230.28                                               
_exptl_crystal_F_000       848.00                                               
_reflns_d_resolution_high  0.7996                                               
                                                                                
loop_                                                                           
 _space_group_symop_operation_xyz                                               
 'x, y, z'                                                                      
 '-x+1/2, -y, z+1/2'                                                            
 '-x, y+1/2, -z+1/2'                                                            
 'x+1/2, -y+1/2, -z'                                                            
 '-x, -y, -z'                                                                   
 'x-1/2, y, -z-1/2'                                                             
 'x, -y-1/2, z-1/2'                                                             
 '-x-1/2, y-1/2, z'                                                             
                                                                                
_cell_length_a    13.9791                                                       
_cell_length_b     7.4348                                                       
_cell_length_c    18.2797                                                       
_cell_angle_alpha  90.000                                                       
_cell_angle_beta   90.000                                                       
_cell_angle_gamma  90.000                                                       
                                                                                
_shelx_F_squared_multiplier     1.000                                           
                                                                                
loop_                                                                           
 _refln_index_h                                                                 
 _refln_index_k                                                                 
 _refln_index_l                                                                 
 _refln_F_squared_calc                                                          
 _refln_F_squared_meas                                                          
 _refln_F_squared_sigma                                                         
 _refln_observed_status                                                         
   2   0   0       7091.30       7010.37        49.07 o                         
   4   0   0      53030.74      48527.26       186.95 o                         
   6   0   0        308.25        226.55        16.26 o                         
   8   0   0       2153.20       2041.75        58.87 o                         
  10   0   0       1487.76       1292.26        54.74 o                         
  12   0   0       2601.25       2559.20        44.65 o                         
  14   0   0       4144.67       4495.82        55.86 o                         
  16   0   0         13.12         12.38         2.43 o                         
   2   1   0      33954.24      32506.35       243.32 o                         
   4   1   0      16829.23      16355.04        91.82 o                         
   6   1   0        431.99        388.04        15.18 o                         
   8   1   0        194.11        191.58        12.91 o                         
  10   1   0        107.48        109.26         8.58 o                         
  12   1   0       1163.99       1158.61        20.98 o                         
  14   1   0        911.16        947.65        17.95 o                         
  16   1   0       2560.66       2576.91        33.68 o                         
   0   2   0      27982.45      24649.30        83.86 o                         
   2   2   0      10217.15       9600.07        69.23 o                         
   4   2   0       8327.14       7946.47        62.97 o                         
   6   2   0       5002.75       5288.16        92.45 o                         
   8   2   0       1425.97       1329.83        54.11 o                         
  10   2   0       1172.74       1243.64        27.47 o                         
  12   2   0        147.69        139.14        11.02 o                         
  14   2   0       2009.05       2158.51        39.84 o                         
   2   3   0         41.30         30.60         3.83 o                         
   4   3   0       1052.50       1057.77        28.52 o                         
   6   3   0         22.97         23.73         6.84 o                         
   8   3   0       4314.32       4651.80       108.86 o                         
  10   3   0        199.56        192.30        11.24 o                         
  12   3   0        893.28        953.27        28.44 o                         
  14   3   0         25.00         24.90         4.61 o                         
  16   3   0        490.36        531.23        14.66 o                         
   0   4   0      14352.94      14381.13       182.24 o                         
   2   4   0        243.05        265.37        17.76 o                         
   4   4   0        171.59        150.87        13.55 o                         
   6   4   0       6736.40       7013.91       128.71 o                         
   8   4   0        813.91        760.91        21.41 o                         
  10   4   0       1047.00       1230.73        31.84 o                         
  12   4   0         99.23        108.73        10.07 o                         
  14   4   0         14.71         12.81         3.15 o                         
   2   5   0       4675.85       4684.73       150.04 o                         
   4   5   0          9.46          6.71         1.71 o                         
   6   5   0        256.65        252.96         9.62 o                         
   8   5   0       1715.13       1775.86        27.91 o                         
  10   5   0        766.07        803.40        26.89 o                         
  12   5   0         27.25         30.48         5.05 o                         
  14   5   0        630.98        637.52        15.53 o                         
   0   6   0       1930.60       1892.22        39.99 o                         
   2   6   0        730.48        736.92        20.48 o                         
   4   6   0       1474.18       1479.26        24.60 o                         
   6   6   0         11.87          6.00         2.00 o                         
   8   6   0         78.29         82.38         5.93 o                         
  10   6   0        395.73        388.60        16.26 o                         
  12   6   0         30.38         17.76         2.96 o                         
   2   7   0         33.42         33.08         3.90 o                         
   4   7   0        115.76        122.73         6.81 o                         
   6   7   0          6.45          6.90         2.04 o                         
   8   7   0        167.55        182.84         9.83 o                         
  10   7   0       1672.94       1573.94        23.44 o                         
   0   8   0       1569.73       1721.29        33.54 o                         
   2   8   0        136.11        145.50        10.34 o                         
   4   8   0        295.77        306.33        14.61 o                         
   6   8   0        274.59        280.13        12.52 o                         
   1   1   1        223.87        244.46         5.39 o                         
   2   1   1       2466.89       2445.31        24.61 o                         
   3   1   1       4533.08       4675.19       114.29 o                         
   4   1   1       5978.05       5847.57        26.18 o                         
   5   1   1       4645.26       4513.21        22.50 o                         
   6   1   1          0.21          2.66         2.12 o                         
   7   1   1       4390.66       4545.87        41.06 o                         
   8   1   1        623.25        589.79        15.93 o                         
   9   1   1         62.96         65.82         5.83 o                         
  10   1   1        694.20        710.00        14.12 o                         
  11   1   1        343.13        326.13         8.34 o                         
  12   1   1        502.04        499.16        11.32 o                         
  13   1   1        153.56        154.27         6.42 o                         
  14   1   1        118.32        116.03         5.30 o                         
  15   1   1          0.33         -0.86         1.62 o                         
  16   1   1        125.38        119.05         7.47 o                         
   0   2   1       6143.41       5937.98        27.86 o                         
   1   2   1       1218.88       1241.56        14.53 o                         
   2   2   1       4384.77       4201.04        46.11 o                         
   3   2   1       8713.39       8455.60        60.83 o                         
   4   2   1      14876.29      15070.07        87.13 o                         
   5   2   1       3385.10       3617.37        36.08 o                         
   6   2   1         45.85         66.63        11.16 o                         
   7   2   1        648.39        607.28        23.97 o                         
   8   2   1       1271.80       1333.40        38.32 o                         
   9   2   1        560.03        534.56        25.96 o                         
  10   2   1        678.99        702.09        14.60 o                         
  11   2   1         18.74         20.04         2.73 o                         
  12   2   1        804.57        849.90        19.05 o                         
  13   2   1          1.84          5.25         2.43 o                         
  14   2   1        123.74        126.98         6.95 o                         
  15   2   1        316.73        338.65        10.11 o                         
  16   2   1        119.60        110.51         6.99 o                         
  17   2   1        235.69        242.72         5.95 o                         
   1   3   1        874.84        960.61        12.55 o                         
   2   3   1       3112.62       3371.89        28.21 o                         
   3   3   1       2158.45       2150.28        22.44 o                         
   4   3   1       1224.26       1364.60        20.87 o                         
   5   3   1        180.24        185.65         8.95 o                         
   6   3   1       4612.08       4845.58        96.43 o                         
   7   3   1       1171.20       1217.45        57.85 o                         
   8   3   1       2182.09       2190.23        79.81 o                         
   9   3   1         40.70         34.47         3.25 o                         
  10   3   1        185.91        181.10         7.47 o                         
  11   3   1         37.62         38.24         4.19 o                         
  12   3   1        622.35        638.27        16.42 o                         
  13   3   1        238.75        263.04        12.13 o                         
  14   3   1         39.53         33.63         5.29 o                         
  15   3   1         16.85         19.66         3.74 o                         
  16   3   1        109.34        115.56         5.44 o                         
   0   4   1        419.73        409.70        21.72 o                         
   1   4   1        779.53        736.22        20.74 o                         
   2   4   1        284.60        310.59        13.41 o                         
   3   4   1        103.05         88.15         7.30 o                         
   4   4   1       1081.82       1121.59        40.38 o                         
   5   4   1          0.79          4.45         2.59 o                         
   6   4   1       1047.78       1035.38        69.40 o                         
   7   4   1         67.42         58.32         4.04 o                         
   8   4   1        186.30        192.54         6.46 o                         
   9   4   1        116.58        112.40         6.07 o                         
  10   4   1       1832.95       1860.25        38.15 o                         
  11   4   1        432.78        448.09        13.57 o                         
  12   4   1        280.74        297.24        11.00 o                         
  13   4   1         23.49         26.31         3.53 o                         
  14   4   1          0.48         -1.64         1.64 o                         
  15   4   1         56.74         71.27         3.98 o                         
   1   5   1          1.59          3.91         3.49 o                         
   2   5   1        252.16        243.03        26.60 o                         
   3   5   1       1064.25        991.89        46.74 o                         
   4   5   1        747.34        750.76        15.53 o                         
   5   5   1       1765.79       1775.18        18.09 o                         
   6   5   1       3830.09       4082.18        28.14 o                         
   7   5   1       1312.26       1296.17        15.70 o                         
   8   5   1       1920.81       2041.64        21.11 o                         
   9   5   1         53.11         48.90         3.27 o                         
  10   5   1        358.76        379.56        13.07 o                         
  11   5   1         85.43         88.52         6.21 o                         
  12   5   1          5.66          4.95         1.84 o                         
  13   5   1         16.40         15.08         2.23 o                         
  14   5   1         17.77         20.46         2.11 o                         
   0   6   1         85.16        101.65         6.39 o                         
   1   6   1       1231.71       1227.89        14.01 o                         
   2   6   1          0.32          0.19         0.91 o                         
   3   6   1         10.76         10.12         1.67 o                         
   4   6   1         73.30         78.60         4.12 o                         
   5   6   1       1929.74       1933.49        20.15 o                         
   6   6   1        946.70        977.88        14.43 o                         
   7   6   1        134.77        142.75         5.56 o                         
   8   6   1         94.93         91.23         4.34 o                         
   9   6   1          2.50          4.97         1.39 o                         
  10   6   1        472.42        447.03        12.14 o                         
  11   6   1        139.92        159.55         6.69 o                         
  12   6   1         15.39         12.99         2.40 o                         
  13   6   1          0.05         -1.07         1.07 o                         
   1   7   1        538.94        543.03        10.81 o                         
   2   7   1          1.46          0.81         1.21 o                         
   3   7   1        102.32        114.45         5.70 o                         
   4   7   1         85.80         93.75         4.21 o                         
   5   7   1        175.01        181.87         5.82 o                         
   6   7   1         17.96         19.03         2.02 o                         
   7   7   1          1.80          0.57         1.44 o                         
   8   7   1        302.04        282.02         6.37 o                         
   9   7   1         96.08         90.18         3.30 o                         
  10   7   1          0.68          2.09         1.26 o                         
  11   7   1         25.63         19.75         2.28 o                         
   0   8   1        221.98        251.80         9.13 o                         
   1   8   1         43.97         45.50         2.77 o                         
   2   8   1          4.02          3.41         2.48 o                         
   3   8   1          8.87          7.33         2.96 o                         
   4   8   1        113.65        116.43         7.43 o                         
   5   8   1         70.98         72.17         4.96 o                         
   6   8   1         15.89         11.15         2.00 o                         
   7   8   1         18.05         17.91         2.17 o                         
   8   8   1          0.50          0.73         1.21 o                         
   0   0   2       2251.04       2278.53        26.84 o                         
   1   0   2        970.85        987.03        13.71 o                         
   2   0   2        291.95        249.07        11.07 o                         
   3   0   2       2338.27       2281.35        39.07 o                         
   4   0   2       4188.39       3991.43        58.29 o                         
   5   0   2       2382.49       2453.14        34.34 o                         
   6   0   2        543.50        556.95        18.34 o                         
   7   0   2        228.75        237.84        13.27 o                         
   8   0   2       1111.39       1171.61        31.76 o                         
   9   0   2        153.12        134.19        11.63 o                         
  10   0   2        181.57        204.01        10.82 o                         
  11   0   2        341.41        331.56         9.72 o                         
  12   0   2        736.01        686.31        16.20 o                         
  13   0   2        119.71        116.95         6.83 o                         
  14   0   2       1452.30       1558.72        23.01 o                         
  15   0   2          0.02         -1.71         1.71 o                         
  16   0   2        614.78        623.73        16.65 o                         
   1   1   2       1193.20       1068.66        13.12 o                         
   2   1   2       5923.87       5382.22        22.90 o                         
   3   1   2         52.43         47.57         3.31 o                         
   4   1   2        890.30        762.19        55.08 o                         
   5   1   2       1275.51       1313.85        20.20 o                         
   6   1   2        487.75        505.31        14.01 o                         
   7   1   2        940.70        933.05        18.50 o                         
   8   1   2         26.62         40.31         4.36 o                         
   9   1   2       1066.57       1043.40        26.25 o                         
  10   1   2        112.35         96.10         4.40 o                         
  11   1   2         47.03         36.68         2.86 o                         
  12   1   2       1166.34       1134.60        17.37 o                         
  13   1   2          7.65          4.99         1.63 o                         
  14   1   2         15.59         16.41         2.23 o                         
  15   1   2          4.72          3.85         1.24 o                         
  16   1   2        417.13        394.75         8.94 o                         
  17   1   2        352.43        342.20        10.05 o                         
   0   2   2        223.37        253.78        10.55 o                         
   1   2   2       3741.40       3578.07        23.17 o                         
   2   2   2       1074.69       1152.54        33.34 o                         
   3   2   2       2442.65       2456.94        36.96 o                         
   4   2   2       1270.83       1345.12        39.26 o                         
   5   2   2        350.16        320.23        11.13 o                         
   6   2   2         38.27         26.60         7.81 o                         
   7   2   2        365.08        398.79        27.86 o                         
   8   2   2        212.79        223.41        15.92 o                         
   9   2   2          3.08         -3.92         3.92 o                         
  10   2   2         66.68         81.54         4.17 o                         
  11   2   2        164.05        164.50         6.09 o                         
  12   2   2        226.10        229.71         7.85 o                         
  13   2   2          0.05         -0.59         1.18 o                         
  14   2   2        124.94        122.98         6.74 o                         
  15   2   2          0.65         -0.97         2.52 o                         
  16   2   2         67.43         67.28         4.01 o                         
  17   2   2          6.64          9.22         1.89 o                         
   1   3   2       3424.34       3456.44        32.88 o                         
   2   3   2       1121.85       1229.18        17.46 o                         
   3   3   2       4959.96       5000.37        35.94 o                         
   4   3   2       6245.44       6551.69        51.50 o                         
   5   3   2          0.02          1.17         1.59 o                         
   6   3   2       1498.44       1393.66        25.37 o                         
   7   3   2        402.88        412.09        22.89 o                         
   8   3   2        285.44        252.10        15.35 o                         
   9   3   2         75.60         62.08         4.17 o                         
  10   3   2       2268.00       2314.87        37.93 o                         
  11   3   2       1384.51       1381.04        24.24 o                         
  12   3   2        130.37        131.75         7.55 o                         
  13   3   2        915.00        992.85        20.17 o                         
  14   3   2        398.86        401.65        16.45 o                         
  15   3   2        548.62        582.32        20.53 o                         
  16   3   2         76.70         80.45         3.96 o                         
   0   4   2       1373.26       1299.55        27.61 o                         
   1   4   2       2803.66       2888.61        37.53 o                         
   2   4   2        310.49        342.86        16.18 o                         
   3   4   2       1062.80       1101.78        22.99 o                         
   4   4   2        260.54        294.15        12.46 o                         
   5   4   2        904.07        868.67        22.27 o                         
   6   4   2          6.27          5.48         5.63 o                         
   7   4   2       2472.11       2480.70        26.95 o                         
   8   4   2         27.61         23.89         2.10 o                         
   9   4   2        462.14        463.31        12.21 o                         
  10   4   2         50.92         50.64         4.85 o                         
  11   4   2        854.39        893.02        19.47 o                         
  12   4   2        864.48        892.57        18.91 o                         
  13   4   2         75.42         84.54         4.62 o                         
  14   4   2        259.21        276.11         9.03 o                         
  15   4   2          2.76          3.48         1.43 o                         
   1   5   2        247.67        250.74        20.19 o                         
   2   5   2        348.18        347.86        24.24 o                         
   3   5   2         75.74         74.61         7.06 o                         
   4   5   2         26.67         33.87         2.89 o                         
   5   5   2        985.92       1044.25        18.42 o                         
   6   5   2        372.32        345.87         8.22 o                         
   7   5   2         13.34         17.11         3.07 o                         
   8   5   2          1.06          0.48         1.24 o                         
   9   5   2        891.98        942.74        14.00 o                         
  10   5   2        317.82        341.75        12.28 o                         
  11   5   2        655.16        735.75        17.06 o                         
  12   5   2        107.24        111.71         6.33 o                         
  13   5   2         37.28         40.38         3.38 o                         
  14   5   2        217.25        190.31         5.80 o                         
   0   6   2       1596.29       1582.45        40.28 o                         
   1   6   2        146.04        150.24         4.80 o                         
   2   6   2        246.39        246.64         6.07 o                         
   3   6   2       1417.47       1481.31        27.73 o                         
   4   6   2         23.03         15.93         2.37 o                         
   5   6   2          5.45          6.79         1.43 o                         
   6   6   2        155.04        152.24         5.68 o                         
   7   6   2       1835.76       1897.36        19.83 o                         
   8   6   2         42.87         36.08         2.77 o                         
   9   6   2        315.06        301.13         7.33 o                         
  10   6   2         40.82         44.35         3.27 o                         
  11   6   2        141.95        142.10         6.23 o                         
  12   6   2        509.55        508.45        22.18 o                         
  13   6   2        606.55        621.99        13.30 o                         
   1   7   2       1127.62       1169.59        15.80 o                         
   2   7   2         85.68         83.71         4.97 o                         
   3   7   2        809.88        825.02        15.11 o                         
   4   7   2       2029.83       2146.63        24.28 o                         
   5   7   2        779.84        826.57        14.93 o                         
   6   7   2         13.21          9.16         1.88 o                         
   7   7   2        172.19        180.56         6.56 o                         
   8   7   2         89.13         89.13         4.34 o                         
   9   7   2        388.50        410.70        10.07 o                         
  10   7   2        466.71        456.54        13.20 o                         
  11   7   2        159.61        153.56         6.31 o                         
   0   8   2       2553.15       2810.47        30.14 o                         
   1   8   2        714.00        777.78        12.91 o                         
   2   8   2        807.56        852.45        17.43 o                         
   3   8   2       1708.53       1863.82        25.69 o                         
   4   8   2         27.06         34.82         3.68 o                         
   5   8   2         77.87         78.39         5.10 o                         
   6   8   2         94.73         89.52         5.08 o                         
   7   8   2        826.98        848.44        19.61 o                         
   8   8   2        107.35        103.86         5.87 o                         
   3   9   2          6.22          7.38         1.84 o                         
   1   1   3        301.51        287.85         7.33 o                         
   2   1   3         79.92         89.83         7.52 o                         
   3   1   3         49.58         31.48         2.67 o                         
   4   1   3          4.29          2.86         1.34 o                         
   5   1   3       1680.56       1658.13        39.24 o                         
   6   1   3        101.43         98.19         7.55 o                         
   7   1   3        157.16        142.39         8.30 o                         
   8   1   3       1440.03       1413.01        28.25 o                         
   9   1   3        532.93        507.47        24.24 o                         
  10   1   3        369.59        386.33         9.52 o                         
  11   1   3          0.51          2.45         1.51 o                         
  12   1   3        246.44        240.18         8.05 o                         
  13   1   3         17.18         19.90         3.15 o                         
  14   1   3        145.26        146.75         5.93 o                         
  15   1   3         38.40         39.80         3.63 o                         
  16   1   3        232.16        221.01         6.76 o                         
  17   1   3          3.89          2.77         1.12 o                         
   0   2   3        221.45        201.00         6.81 o                         
   1   2   3       4498.64       4401.03        33.32 o                         
   2   2   3       6725.37       6697.69        75.62 o                         
   3   2   3       2413.33       2410.54        36.47 o                         
   4   2   3       1027.76       1075.41        27.15 o                         
   5   2   3       2883.03       3019.09        65.28 o                         
   6   2   3        858.96       1056.54        42.22 o                         
   7   2   3       3151.52       3427.73        82.41 o                         
   8   2   3       7816.73       7679.33       162.80 o                         
   9   2   3        235.40        234.85        10.46 o                         
  10   2   3         12.05         13.17         1.88 o                         
  11   2   3       1381.13       1401.68        17.31 o                         
  12   2   3        269.52        277.43         8.64 o                         
  13   2   3         85.04         83.50         5.94 o                         
  14   2   3         72.22         73.14         5.04 o                         
  15   2   3          6.01          7.77         3.01 o                         
  16   2   3          0.49         -0.23         1.67 o                         
   1   3   3        619.23        625.22        14.38 o                         
   2   3   3       1242.57       1400.22        69.72 o                         
   3   3   3        523.58        569.64        26.45 o                         
   4   3   3        623.92        648.64        22.89 o                         
   5   3   3       2648.95       2638.78        35.01 o                         
   6   3   3        137.02        120.61         7.73 o                         
   7   3   3        204.78        180.39        25.14 o                         
   8   3   3        418.21        426.98        16.30 o                         
   9   3   3       1151.16       1185.80        18.98 o                         
  10   3   3       1131.70       1165.24        19.46 o                         
  11   3   3         24.83         26.18         3.58 o                         
  12   3   3        242.13        250.27        10.26 o                         
  13   3   3        243.91        256.10        14.27 o                         
  14   3   3        139.22        146.49         7.13 o                         
  15   3   3         29.12         31.89         3.05 o                         
  16   3   3          7.66          9.16         1.55 o                         
   0   4   3       1623.31       1668.90        55.06 o                         
   1   4   3          2.50          2.17         1.79 o                         
   2   4   3         75.74         95.05         6.55 o                         
   3   4   3        274.14        323.88        13.62 o                         
   4   4   3        770.67        795.40        20.88 o                         
   5   4   3        221.48        221.25        11.48 o                         
   6   4   3         17.36         16.29         4.57 o                         
   7   4   3         46.84         40.46         3.98 o                         
   8   4   3       1034.18       1047.91        22.15 o                         
   9   4   3         22.32         16.81         2.66 o                         
  10   4   3          1.74          0.11         1.70 o                         
  11   4   3         64.40         55.12         6.99 o                         
  12   4   3          5.17          2.56         1.77 o                         
  13   4   3        193.31        219.58         7.12 o                         
  14   4   3        296.19        295.77         9.05 o                         
  15   4   3         16.45         16.77         1.90 o                         
   1   5   3       1447.08       1482.24        50.21 o                         
   2   5   3       2254.60       2389.62        63.93 o                         
   3   5   3         92.71         94.54         4.62 o                         
   4   5   3        917.89        959.99        15.55 o                         
   5   5   3          1.41          2.27         1.33 o                         
   6   5   3         17.78         19.06         2.07 o                         
   7   5   3         28.13         29.76         2.49 o                         
   8   5   3       1189.79       1247.40        16.36 o                         
   9   5   3         14.84         18.23         2.53 o                         
  10   5   3          6.30          8.49         3.13 o                         
  11   5   3          3.00          5.57         4.37 o                         
  12   5   3         13.82         13.14         2.36 o                         
  13   5   3        159.54        169.26         6.46 o                         
  14   5   3         41.12         45.77         3.59 o                         
   0   6   3       1054.77       1111.92        22.12 o                         
   1   6   3         16.44         13.14         1.50 o                         
   2   6   3         19.33         16.10         1.59 o                         
   3   6   3         15.46         15.35         3.35 o                         
   4   6   3        244.61        230.33         8.32 o                         
   5   6   3        232.71        231.57         8.64 o                         
   6   6   3        148.91        149.62         6.76 o                         
   7   6   3        208.51        218.71         6.70 o                         
   8   6   3       2255.03       2316.02        24.17 o                         
   9   6   3         31.19         28.91         2.39 o                         
  10   6   3        211.10        200.82         6.25 o                         
  11   6   3         81.26         69.70         4.24 o                         
  12   6   3          0.95          1.46         1.50 o                         
  13   6   3        109.67        102.26         5.34 o                         
   1   7   3          7.02          8.50         1.58 o                         
   2   7   3         39.38         40.53         3.64 o                         
   3   7   3         83.87         84.46         4.95 o                         
   4   7   3         64.19         61.75         4.28 o                         
   5   7   3        112.82        118.25         5.74 o                         
   6   7   3        316.05        315.71         8.96 o                         
   7   7   3         33.67         33.69         2.92 o                         
   8   7   3         39.07         33.87         2.73 o                         
   9   7   3         91.91         87.03         4.65 o                         
  10   7   3          6.66          8.98         2.14 o                         
  11   7   3         83.52         69.60         4.27 o                         
   0   8   3        316.52        343.27        14.71 o                         
   1   8   3          5.06          6.07         1.47 o                         
   2   8   3        110.32        120.45         6.64 o                         
   3   8   3         87.16         98.57         6.82 o                         
   4   8   3          6.73          3.91         1.76 o                         
   5   8   3        102.76        105.41         5.77 o                         
   6   8   3         25.24         24.70         4.03 o                         
   7   8   3          0.40         -0.19         1.41 o                         
   8   8   3        109.21         97.84         5.53 o                         
   3   9   3         16.06         12.96         2.23 o                         
   0   0   4        686.20        603.84        19.70 o                         
   1   0   4        141.89        124.26         6.62 o                         
   2   0   4        406.89        384.52        18.05 o                         
   3   0   4      25752.83      24092.12       147.73 o                         
   4   0   4      11621.09      11703.42       112.69 o                         
   5   0   4        178.91        141.86        13.93 o                         
   6   0   4       2941.65       3272.37        70.32 o                         
   7   0   4       8111.10       8094.16        79.31 o                         
   8   0   4       3468.44       3645.31        93.62 o                         
   9   0   4       1592.85       1489.74        55.52 o                         
  10   0   4       2510.87       2807.97        44.99 o                         
  11   0   4        339.98        380.30        17.37 o                         
  12   0   4         11.25         16.74         3.79 o                         
  13   0   4        210.79        209.12        13.35 o                         
  14   0   4          7.00         13.06         3.79 o                         
  15   0   4        299.79        319.73        14.27 o                         
  16   0   4          4.00          1.99         1.60 o                         
   1   1   4        229.51        193.69         7.02 o                         
   2   1   4       1108.35       1000.56        18.30 o                         
   3   1   4         21.87         28.87         4.20 o                         
   4   1   4        201.06        201.51         8.04 o                         
   5   1   4          4.34          2.77         2.84 o                         
   6   1   4       1005.04       1219.15        25.70 o                         
   7   1   4       2681.80       2746.43        42.38 o                         
   8   1   4       4280.92       4545.02        68.12 o                         
   9   1   4          9.02          5.19         6.99 o                         
  10   1   4        259.35        256.02         7.21 o                         
  11   1   4         15.33         10.49         2.56 o                         
  12   1   4        484.97        498.02        11.53 o                         
  13   1   4         96.64         97.21         5.07 o                         
  14   1   4        418.01        426.77        12.68 o                         
  15   1   4         64.15         58.98         4.71 o                         
  16   1   4          5.37          8.69         1.18 o                         
   0   2   4        681.16        662.95        12.75 o                         
   1   2   4       3641.00       3393.34        30.82 o                         
   2   2   4        114.31        104.60         4.33 o                         
   3   2   4       2286.54       2199.82        36.07 o                         
   4   2   4       1761.08       1918.87        37.02 o                         
   5   2   4        528.00        543.73        21.67 o                         
   6   2   4        678.91        775.18        40.06 o                         
   7   2   4       1247.83       1321.01        39.75 o                         
   8   2   4         67.22         68.05         9.50 o                         
   9   2   4         81.11         98.41         5.03 o                         
  10   2   4        904.87        974.88        12.55 o                         
  11   2   4        450.48        459.79        11.03 o                         
  12   2   4        257.10        259.97         8.37 o                         
  13   2   4          5.66          8.78         1.79 o                         
  14   2   4        104.70        105.90         6.00 o                         
  15   2   4         32.78         35.86         2.67 o                         
  16   2   4         17.93         15.62         2.04 o                         
   1   3   4       1184.48       1340.31        21.55 o                         
   2   3   4       7812.71       8376.19        59.41 o                         
   3   3   4       1531.92       1520.20        54.19 o                         
   4   3   4          2.84          5.45         2.78 o                         
   5   3   4         32.43         26.92         5.07 o                         
   6   3   4       1656.78       1829.37        30.75 o                         
   7   3   4        113.15        122.22        12.71 o                         
   8   3   4         19.55         26.14         2.94 o                         
   9   3   4        269.08        242.40         8.43 o                         
  10   3   4         78.10         72.26         4.71 o                         
  11   3   4       1131.65       1155.31        31.21 o                         
  12   3   4         34.96         38.10         6.02 o                         
  13   3   4       1448.38       1550.57        32.81 o                         
  14   3   4         67.59         77.63         5.16 o                         
  15   3   4        577.71        632.45        14.66 o                         
  16   3   4         39.98         39.46         2.42 o                         
   0   4   4       1730.38       1902.51        56.98 o                         
   1   4   4       2328.47       2361.67        45.19 o                         
   2   4   4         42.19         50.38        10.53 o                         
   3   4   4        163.13        152.43         8.86 o                         
   4   4   4        104.73        142.27         9.08 o                         
   5   4   4        891.14        903.69        23.60 o                         
   6   4   4         21.85         15.87         2.57 o                         
   7   4   4          2.60          1.76         1.25 o                         
   8   4   4        100.35         99.17         4.87 o                         
   9   4   4        687.59        678.06        16.99 o                         
  10   4   4          2.86          2.24         3.40 o                         
  11   4   4         96.23         94.67         6.36 o                         
  12   4   4         20.80         20.14         3.10 o                         
  13   4   4        380.84        378.81        11.20 o                         
  14   4   4         97.98        108.21         5.32 o                         
  15   4   4         21.24         13.24         1.54 o                         
   1   5   4        114.02        101.38        13.58 o                         
   2   5   4          0.65          3.47         1.88 o                         
   3   5   4        122.28        130.18         7.42 o                         
   4   5   4         73.90         74.54         4.34 o                         
   5   5   4        564.13        565.79        11.88 o                         
   6   5   4        319.58        312.22         9.64 o                         
   7   5   4         19.26         18.79         2.57 o                         
   8   5   4         48.55         47.37         3.29 o                         
   9   5   4        256.10        247.96         8.34 o                         
  10   5   4         18.05         21.15         3.17 o                         
  11   5   4        513.11        543.95        13.98 o                         
  12   5   4          2.93          1.86         2.11 o                         
  13   5   4        395.70        368.64         9.00 o                         
  14   5   4          0.93         -1.21         1.26 o                         
   0   6   4        154.79        173.76         8.48 o                         
   1   6   4          7.07          7.96         2.85 o                         
   2   6   4         87.45         97.18         4.35 o                         
   3   6   4        769.82        754.43        15.02 o                         
   4   6   4          3.96          5.67         2.35 o                         
   5   6   4          5.26          4.55         1.58 o                         
   6   6   4          3.32          5.94         1.81 o                         
   7   6   4         42.80         40.04         3.59 o                         
   8   6   4         82.03         79.79         4.72 o                         
   9   6   4        155.03        163.53         7.79 o                         
  10   6   4         64.15         62.88         4.45 o                         
  11   6   4          2.89          7.77         2.57 o                         
  12   6   4        174.69        190.29         8.74 o                         
  13   6   4         23.33         15.34         2.04 o                         
   1   7   4         42.30         33.76         2.74 o                         
   2   7   4        817.99        841.04        19.65 o                         
   3   7   4         53.34         56.99         4.08 o                         
   4   7   4        128.30        128.96         6.03 o                         
   5   7   4        122.54        130.48         5.98 o                         
   6   7   4        413.06        432.38        10.36 o                         
   7   7   4        633.05        668.12        12.25 o                         
   8   7   4          0.50          1.28         1.82 o                         
   9   7   4        104.53         93.42         4.75 o                         
  10   7   4          9.36         13.64         2.57 o                         
  11   7   4        109.37        120.07         5.39 o                         
   0   8   4        146.76        156.03         9.71 o                         
   1   8   4          7.41          8.27         1.65 o                         
   2   8   4         32.25         26.26         4.66 o                         
   3   8   4        462.50        473.43        17.91 o                         
   4   8   4        205.34        198.74        11.41 o                         
   5   8   4        254.35        238.73        11.94 o                         
   6   8   4         14.39         14.56         3.11 o                         
   7   8   4         52.20         49.60         4.71 o                         
   8   8   4         49.56         46.35         3.64 o                         
   1   1   5         94.58         90.66         7.62 o                         
   2   1   5       2771.82       2536.82        28.90 o                         
   3   1   5        266.20        263.76         9.97 o                         
   4   1   5       5994.44       6406.05        70.74 o                         
   5   1   5        309.72        329.25        10.81 o                         
   6   1   5       1160.96       1229.80        40.11 o                         
   7   1   5         88.96         65.66        11.70 o                         
   8   1   5        185.86        144.90        12.28 o                         
   9   1   5         15.90          7.13         3.29 o                         
  10   1   5        122.78        115.09         4.84 o                         
  11   1   5        286.06        294.99         8.51 o                         
  12   1   5         21.64         23.62         2.66 o                         
  13   1   5          1.47          1.18         3.35 o                         
  14   1   5        233.58        227.42         9.20 o                         
  15   1   5          3.96          2.04         1.49 o                         
  16   1   5        343.99        349.10         6.60 o                         
   0   2   5      12899.24      12377.19       126.13 o                         
   1   2   5       1133.85       1163.56        19.21 o                         
   2   2   5         72.38         86.82         4.28 o                         
   3   2   5       1511.57       1613.44        25.47 o                         
   4   2   5        168.69        124.98         7.53 o                         
   5   2   5       3190.40       3427.52        55.71 o                         
   6   2   5        681.19        737.41        47.49 o                         
   7   2   5       1686.89       1706.09        45.88 o                         
   8   2   5       1230.47       1189.04        71.12 o                         
   9   2   5        382.67        387.16         8.58 o                         
  10   2   5         17.20         18.54         2.22 o                         
  11   2   5          8.41          6.19         1.54 o                         
  12   2   5       1079.95       1159.01        26.64 o                         
  13   2   5          8.49          7.81         2.23 o                         
  14   2   5        275.61        308.24        10.09 o                         
  15   2   5         26.45         28.46         2.38 o                         
  16   2   5         99.38         93.17         4.01 o                         
   1   3   5          0.02         -0.08         1.55 o                         
   2   3   5        229.96        258.64        11.82 o                         
   3   3   5        392.63        500.92        19.47 o                         
   4   3   5       2405.73       2730.30        48.97 o                         
   5   3   5          0.01          4.27         4.97 o                         
   6   3   5        441.74        465.26        18.70 o                         
   7   3   5          8.12         12.88        12.55 o                         
   8   3   5         85.38         84.04         6.58 o                         
   9   3   5         97.56         93.98         5.08 o                         
  10   3   5          0.93          3.75         1.86 o                         
  11   3   5         81.28         95.37         6.50 o                         
  12   3   5         41.61         45.45         3.48 o                         
  13   3   5         16.82         10.80         2.41 o                         
  14   3   5         56.65         60.94         4.49 o                         
  15   3   5         28.67         27.47         2.10 o                         
   0   4   5        789.65        852.85        40.72 o                         
   1   4   5          0.89          1.09         2.28 o                         
   2   4   5        702.62        773.41        40.43 o                         
   3   4   5        155.62        186.51        20.63 o                         
   4   4   5        271.28        274.11        12.89 o                         
   5   4   5          3.63          3.61         2.03 o                         
   6   4   5        120.66        122.11         5.36 o                         
   7   4   5          5.38          3.61         1.65 o                         
   8   4   5        114.13        113.16         5.21 o                         
   9   4   5        203.68        195.61        17.40 o                         
  10   4   5         42.19         36.44         4.10 o                         
  11   4   5         10.33         11.06         2.54 o                         
  12   4   5          2.83          1.10         1.39 o                         
  13   4   5          6.45          4.75         2.08 o                         
  14   4   5        613.22        647.13        12.04 o                         
  15   4   5          1.38          2.18         1.12 o                         
   1   5   5         27.40         39.00         2.93 o                         
   2   5   5       2070.84       2260.38        25.25 o                         
   3   5   5         65.95         72.52         4.91 o                         
   4   5   5        497.16        469.03        10.53 o                         
   5   5   5         48.53         38.35         3.09 o                         
   6   5   5        172.53        167.18         7.13 o                         
   7   5   5         23.44         21.87         2.87 o                         
   8   5   5        179.80        171.49         7.05 o                         
   9   5   5         76.05         72.42         5.61 o                         
  10   5   5        179.46        193.38         8.54 o                         
  11   5   5         74.75         79.73         5.24 o                         
  12   5   5        395.43        448.78        16.36 o                         
  13   5   5         31.03         31.21         3.93 o                         
  14   5   5         94.08         97.45         5.29 o                         
   0   6   5        231.78        239.05        10.45 o                         
   1   6   5         30.37         32.00         2.44 o                         
   2   6   5        115.07        118.20         5.10 o                         
   3   6   5         38.18         41.30         3.75 o                         
   4   6   5        485.30        474.89        11.99 o                         
   5   6   5        203.14        198.72         7.80 o                         
   6   6   5          0.09          0.23         1.43 o                         
   7   6   5        160.64        156.91         6.70 o                         
   8   6   5       1371.87       1440.06        23.83 o                         
   9   6   5          1.87          1.77         2.96 o                         
  10   6   5        211.14        216.27         7.83 o                         
  11   6   5          0.19         -0.44         1.75 o                         
  12   6   5          0.80          1.07         1.21 o                         
   1   7   5        222.54        226.04         7.99 o                         
   2   7   5        178.74        159.96         8.61 o                         
   3   7   5        556.99        597.01        16.74 o                         
   4   7   5         10.42          7.74         1.92 o                         
   5   7   5        320.49        330.72         9.29 o                         
   6   7   5          0.18          1.08         1.63 o                         
   7   7   5        167.25        154.77         7.16 o                         
   8   7   5         37.67         35.60         3.62 o                         
   9   7   5        261.66        254.42         8.18 o                         
  10   7   5          0.48          0.53         1.07 o                         
   0   8   5        292.89        317.98        13.39 o                         
   1   8   5          0.02         -2.09         2.62 o                         
   2   8   5          1.20          0.24         2.38 o                         
   3   8   5         57.98         53.39         6.21 o                         
   4   8   5         33.20         33.29         4.95 o                         
   5   8   5          1.65          1.50         1.84 o                         
   6   8   5         24.84         22.81         3.54 o                         
   7   8   5         16.07          8.49         2.14 o                         
   0   0   6       7834.77       8021.82        88.81 o                         
   1   0   6       6101.17       6276.49        56.76 o                         
   2   0   6        555.55        557.96        17.86 o                         
   3   0   6      23514.23      23134.48       175.88 o                         
   4   0   6         81.92         66.49        10.63 o                         
   5   0   6        808.34        874.99        40.77 o                         
   6   0   6        447.45        446.35        32.18 o                         
   7   0   6       1623.72       1296.24        34.80 o                         
   8   0   6        215.10        264.50        20.87 o                         
   9   0   6       3895.97       4117.93       119.85 o                         
  10   0   6        197.74        164.12        14.80 o                         
  11   0   6        223.20        185.65        11.40 o                         
  12   0   6         25.23         21.01         4.71 o                         
  13   0   6        468.98        469.50        19.56 o                         
  14   0   6          0.03         -1.41         3.35 o                         
  15   0   6        404.91        415.68        15.77 o                         
  16   0   6         38.16         49.36         4.61 o                         
   1   1   6        701.74        703.36        13.23 o                         
   2   1   6       3620.71       3706.81        38.37 o                         
   3   1   6         11.44         12.34         3.97 o                         
   4   1   6        266.00        258.84        11.46 o                         
   5   1   6        151.49        177.41        10.35 o                         
   6   1   6       1391.59       1504.32        32.44 o                         
   7   1   6       1090.71        979.12        34.85 o                         
   8   1   6        506.51        533.60        27.57 o                         
   9   1   6        546.74        591.70        12.38 o                         
  10   1   6        845.17        837.65        13.02 o                         
  11   1   6         59.29         64.09         3.94 o                         
  12   1   6        192.84        171.02         8.60 o                         
  13   1   6         76.06         83.61         5.94 o                         
  14   1   6        438.92        461.46        12.89 o                         
  15   1   6          9.42          9.35         1.46 o                         
  16   1   6         20.63         19.21         2.05 o                         
   0   2   6        573.25        639.26        31.21 o                         
   1   2   6        226.02        204.22         7.32 o                         
   2   2   6        358.60        335.54         9.04 o                         
   3   2   6          1.04         19.00         3.05 o                         
   4   2   6        319.40        270.67        11.27 o                         
   5   2   6         12.88         23.48         3.87 o                         
   6   2   6        104.70         81.86         7.52 o                         
   7   2   6         11.88          4.23         3.66 o                         
   8   2   6        221.55        195.21        17.08 o                         
   9   2   6         85.10         70.57         4.72 o                         
  10   2   6         17.60         16.10         2.56 o                         
  11   2   6         29.65         33.72         3.20 o                         
  12   2   6         39.94         37.69         3.98 o                         
  13   2   6         10.79          9.22         6.24 o                         
  14   2   6          3.62          1.77         1.49 o                         
  15   2   6          2.20          1.73         0.93 o                         
  16   2   6          0.71          2.23         1.46 o                         
   1   3   6       1256.27       1399.20        36.43 o                         
   2   3   6        293.01        283.10        11.77 o                         
   3   3   6         99.12        125.04        12.76 o                         
   4   3   6         85.27         69.78         8.18 o                         
   5   3   6          1.58          3.01         7.77 o                         
   6   3   6       1306.41       1290.02        40.15 o                         
   7   3   6        500.41        524.83        17.22 o                         
   8   3   6         65.68         73.50         3.96 o                         
   9   3   6         17.97         20.94         2.20 o                         
  10   3   6         14.07         11.95         2.03 o                         
  11   3   6        170.92        152.25         6.36 o                         
  12   3   6         14.66          9.66         1.78 o                         
  13   3   6        734.38        776.58        12.87 o                         
  14   3   6          8.57          6.04         1.36 o                         
  15   3   6          6.96          9.81         1.22 o                         
   0   4   6          9.75         21.11         7.38 o                         
   1   4   6        726.71        831.35        30.34 o                         
   2   4   6        340.67        378.50        29.75 o                         
   3   4   6       3438.50       3638.45        96.29 o                         
   4   4   6        632.75        599.08        40.86 o                         
   5   4   6         37.21         37.41         3.42 o                         
   6   4   6        310.62        325.90         8.64 o                         
   7   4   6          2.87          2.75         1.49 o                         
   8   4   6        401.75        408.44        11.48 o                         
   9   4   6       1190.70       1145.42        17.77 o                         
  10   4   6        116.48        105.01         6.72 o                         
  11   4   6         19.25         26.53         5.02 o                         
  12   4   6         38.34         39.10         3.03 o                         
  13   4   6        109.58        105.25         4.36 o                         
  14   4   6          1.49          5.14         2.04 o                         
   1   5   6       2498.15       2793.30        35.56 o                         
   2   5   6        102.93         78.26         5.01 o                         
   3   5   6        480.11        466.65        12.38 o                         
   4   5   6          0.05          3.37         1.55 o                         
   5   5   6        686.14        699.43        15.42 o                         
   6   5   6        231.67        186.95         7.59 o                         
   7   5   6         44.97         33.99         3.37 o                         
   8   5   6         13.14         11.73         2.76 o                         
   9   5   6         31.08         27.93         4.85 o                         
  10   5   6        113.07         92.36         8.64 o                         
  11   5   6        478.93        427.62        17.08 o                         
  12   5   6          8.45          8.64         2.48 o                         
  13   5   6        667.25        679.84        16.31 o                         
   0   6   6        926.08        974.67        21.36 o                         
   1   6   6          0.31          2.32         1.41 o                         
   2   6   6         41.64         39.29         3.62 o                         
   3   6   6        101.05         81.54         5.01 o                         
   4   6   6        127.81        139.78         6.55 o                         
   5   6   6        258.13        263.14         8.93 o                         
   6   6   6          5.89          5.05         1.89 o                         
   7   6   6        267.27        259.78        10.43 o                         
   8   6   6          9.26          7.29         1.98 o                         
   9   6   6        184.65        191.10         7.99 o                         
  10   6   6         81.77         88.39         5.97 o                         
  11   6   6         20.72         26.98         3.69 o                         
  12   6   6          6.92          3.69         1.41 o                         
   1   7   6          5.78          5.66         2.00 o                         
   2   7   6         81.10         72.94         8.54 o                         
   3   7   6          3.77         -0.83         3.40 o                         
   4   7   6         27.70         26.24         3.51 o                         
   5   7   6        116.93        133.83         7.50 o                         
   6   7   6         10.02          8.27         2.14 o                         
   7   7   6        259.95        247.00         8.68 o                         
   8   7   6         32.79         26.39         2.86 o                         
   9   7   6        189.85        213.05         6.57 o                         
  10   7   6        226.46        258.19         8.83 o                         
   0   8   6        252.81        285.22        12.18 o                         
   1   8   6         80.36         72.80         6.65 o                         
   2   8   6          0.94          1.36         1.80 o                         
   3   8   6        286.27        259.21        12.62 o                         
   4   8   6         28.05         28.34         4.32 o                         
   5   8   6         15.45         16.36         3.25 o                         
   6   8   6          3.51          2.81         2.04 o                         
   7   8   6          6.27          9.27         1.94 o                         
   1   1   7       1362.98       1304.33        19.76 o                         
   2   1   7       1541.78       1482.06        26.18 o                         
   3   1   7        639.18        640.43        22.00 o                         
   4   1   7       1648.51       1572.71        38.58 o                         
   5   1   7        873.45        871.51        29.89 o                         
   6   1   7       2673.57       2595.59        76.17 o                         
   7   1   7        113.58        126.56        13.07 o                         
   8   1   7         25.85         20.36         5.84 o                         
   9   1   7        140.72        137.45         6.09 o                         
  10   1   7        473.61        488.82        12.77 o                         
  11   1   7         17.88         20.02         3.17 o                         
  12   1   7          8.47          6.99         2.05 o                         
  13   1   7        125.51        132.22         7.29 o                         
  14   1   7         48.06         56.15         6.60 o                         
  15   1   7        264.02        274.36         8.57 o                         
  16   1   7        182.42        172.82         5.45 o                         
   0   2   7       2775.48       2751.82        68.58 o                         
   1   2   7       1772.11       1787.86        39.75 o                         
   2   2   7        647.68        720.39        26.04 o                         
   3   2   7        206.32        258.63        23.88 o                         
   4   2   7        171.17        202.75        13.78 o                         
   5   2   7        740.07        775.21        28.61 o                         
   6   2   7        159.79        166.59        15.58 o                         
   7   2   7         38.35         37.85         7.39 o                         
   8   2   7        685.56        715.75        12.46 o                         
   9   2   7        164.88        182.38         7.16 o                         
  10   2   7         50.81         48.89         3.93 o                         
  11   2   7         47.25         42.50         3.60 o                         
  12   2   7        332.62        323.54         9.17 o                         
  13   2   7         31.15         24.95         2.56 o                         
  14   2   7        174.00        171.35         7.15 o                         
  15   2   7         40.51         39.78         2.34 o                         
  16   2   7          0.00          1.21         1.07 o                         
   1   3   7          0.13         11.22         4.61 o                         
   2   3   7         93.23         78.76         9.73 o                         
   3   3   7        274.92        251.12        14.57 o                         
   4   3   7       1206.60       1197.86        34.55 o                         
   5   3   7        309.38        266.76        17.70 o                         
   6   3   7        810.07        854.50        33.61 o                         
   7   3   7         66.19         61.82         4.94 o                         
   8   3   7          0.05          1.28         1.28 o                         
   9   3   7          2.86          2.80         1.88 o                         
  10   3   7          4.06          8.66         1.93 o                         
  11   3   7          3.30          1.45         1.21 o                         
  12   3   7          6.23          7.64         1.71 o                         
  13   3   7         14.37         11.67         1.70 o                         
  14   3   7          4.16          3.59         1.32 o                         
  15   3   7         54.14         47.01        13.37 o                         
   0   4   7        170.99        191.17        22.23 o                         
   1   4   7        449.37        496.34        25.21 o                         
   2   4   7         68.49         83.09        14.66 o                         
   3   4   7         68.16        105.17        17.86 o                         
   4   4   7         41.78         42.42        10.68 o                         
   5   4   7        216.15        210.98         7.16 o                         
   6   4   7         67.74         69.87         4.50 o                         
   7   4   7         86.41         74.73         6.43 o                         
   8   4   7          1.00         -0.84         2.21 o                         
   9   4   7          5.49          8.59         1.51 o                         
  10   4   7          0.38         -1.31         2.89 o                         
  11   4   7        195.91        198.87         8.37 o                         
  12   4   7          1.43         -0.86         1.56 o                         
  13   4   7         60.17         59.66         3.86 o                         
  14   4   7          0.54         -0.29         1.21 o                         
   1   5   7        916.19        907.92        17.05 o                         
   2   5   7        390.72        361.55        10.87 o                         
   3   5   7        176.44        167.62         6.37 o                         
   4   5   7        382.95        344.18         9.25 o                         
   5   5   7        130.55        112.91         6.21 o                         
   6   5   7        901.77        836.92        19.29 o                         
   7   5   7          6.63          4.24         2.12 o                         
   8   5   7         16.44         17.85         3.01 o                         
   9   5   7         90.90        116.40         6.91 o                         
  10   5   7        285.91        261.76         9.56 o                         
  11   5   7         47.56         51.78         5.78 o                         
  12   5   7          5.86          8.10         2.43 o                         
  13   5   7        222.17        237.66         8.88 o                         
   0   6   7         69.51         85.71         9.27 o                         
   1   6   7        553.04        546.64        17.71 o                         
   2   6   7        207.22        204.84         7.89 o                         
   3   6   7          1.43          2.00         1.75 o                         
   4   6   7        220.76        215.11         8.10 o                         
   5   6   7        400.22        375.29        12.83 o                         
   6   6   7        213.54        181.30         8.85 o                         
   7   6   7        147.88        131.31         7.30 o                         
   8   6   7        431.51        422.19        12.31 o                         
   9   6   7        105.92        110.97         5.90 o                         
  10   6   7          3.13          3.21         1.38 o                         
  11   6   7        114.95        106.96         6.55 o                         
  12   6   7         72.08         83.77         4.71 o                         
   1   7   7          7.07          4.61         1.75 o                         
   2   7   7        210.41        194.27        13.25 o                         
   3   7   7        372.24        369.57        18.30 o                         
   4   7   7        469.39        498.81        20.82 o                         
   5   7   7         41.25         39.70         5.75 o                         
   6   7   7         14.44         14.31         2.44 o                         
   7   7   7          1.81          0.03         2.23 o                         
   8   7   7         23.64         20.21         3.57 o                         
   9   7   7         16.13         13.12         2.38 o                         
   0   8   7          3.98          1.84         1.55 o                         
   1   8   7          0.21         -1.99         2.28 o                         
   2   8   7        177.05        169.91         9.80 o                         
   3   8   7        146.00        140.50         8.93 o                         
   4   8   7          0.30          3.40         2.09 o                         
   5   8   7         74.24         67.12         5.78 o                         
   6   8   7        147.58        121.38         6.89 o                         
   7   8   7        376.05        348.75        10.00 o                         
   0   0   8      12802.64      12722.50       132.69 o                         
   1   0   8       7125.04       7837.69        82.58 o                         
   2   0   8        318.38        276.85        14.61 o                         
   3   0   8       4159.67       4683.40        89.83 o                         
   4   0   8        884.39        960.35        43.29 o                         
   5   0   8         25.79         34.02         9.75 o                         
   6   0   8        295.28        259.89        26.06 o                         
   7   0   8         55.29         30.82         9.75 o                         
   8   0   8        678.63        665.73        30.82 o                         
   9   0   8        341.90        329.97        14.76 o                         
  10   0   8        276.32        280.28        14.05 o                         
  11   0   8        164.15        143.02        10.97 o                         
  12   0   8          0.41          2.18         2.48 o                         
  13   0   8         23.00         32.57         5.53 o                         
  14   0   8         16.93         21.35         4.46 o                         
  15   0   8        433.91        414.03        14.61 o                         
  16   0   8         41.56         33.20         3.45 o                         
   1   1   8       7290.68       7873.33        52.50 o                         
   2   1   8          0.04          6.42         2.43 o                         
   3   1   8        640.31        683.93        24.36 o                         
   4   1   8        590.28        601.49        24.15 o                         
   5   1   8        899.86       1004.68        33.32 o                         
   6   1   8        171.20        158.91        20.19 o                         
   7   1   8         91.15         95.94        11.75 o                         
   8   1   8       1009.05        968.91        16.91 o                         
   9   1   8          8.15          4.73         2.03 o                         
  10   1   8        257.76        254.87        10.45 o                         
  11   1   8        191.57        203.83        11.57 o                         
  12   1   8        284.13        305.27        11.15 o                         
  13   1   8        435.70        441.77        12.93 o                         
  14   1   8        357.05        370.30        10.87 o                         
  15   1   8        151.04        149.48         6.10 o                         
  16   1   8         12.53          8.58         1.24 o                         
   0   2   8       2643.07       2597.78        71.68 o                         
   1   2   8          8.55          2.80         5.58 o                         
   2   2   8        241.21        213.77        21.60 o                         
   3   2   8        356.80        397.72        30.58 o                         
   4   2   8       2120.14       2150.22        74.79 o                         
   5   2   8         93.40         84.49        16.06 o                         
   6   2   8        193.23        185.68        24.02 o                         
   7   2   8         16.26         19.90        10.92 o                         
   8   2   8        617.75        573.41        11.78 o                         
   9   2   8          0.06          0.06         1.27 o                         
  10   2   8         21.27         13.74         2.11 o                         
  11   2   8         51.57         39.83         2.93 o                         
  12   2   8         39.16         36.98         3.22 o                         
  13   2   8         42.77         38.50         2.94 o                         
  14   2   8         71.91         65.18         4.29 o                         
  15   2   8          9.26          5.27         3.49 o                         
   1   3   8        213.87        172.48        14.34 o                         
   2   3   8       1183.37       1176.91        38.00 o                         
   3   3   8        110.78        115.65        17.96 o                         
   4   3   8        327.07        299.10        29.80 o                         
   5   3   8        125.82        145.89        22.23 o                         
   6   3   8       2185.03       2175.22        93.43 o                         
   7   3   8         26.11         25.73         3.68 o                         
   8   3   8       1067.87       1074.66        21.91 o                         
   9   3   8        489.84        428.05        11.25 o                         
  10   3   8        780.53        835.57        23.57 o                         
  11   3   8        145.08        141.74         5.99 o                         
  12   3   8        384.15        381.55         9.20 o                         
  13   3   8         60.25         54.03         3.24 o                         
  14   3   8        184.05        148.72         5.49 o                         
  15   3   8         46.15         41.06         3.45 o                         
   0   4   8        108.13         84.45        15.63 o                         
   1   4   8       1123.97       1014.07        37.77 o                         
   2   4   8          2.96          8.01         3.25 o                         
   3   4   8        632.18        592.40        26.28 o                         
   4   4   8       3428.89       3413.86        33.75 o                         
   5   4   8        193.45        199.16        11.22 o                         
   6   4   8       1662.69       1653.22        25.36 o                         
   7   4   8         94.60         75.31         6.36 o                         
   8   4   8       1332.18       1297.43        39.77 o                         
   9   4   8        214.67        234.81         7.90 o                         
  10   4   8        222.57        207.07         6.86 o                         
  11   4   8         12.41         10.20         1.70 o                         
  12   4   8         14.29         15.66         2.21 o                         
  13   4   8        187.43        187.85         6.19 o                         
   1   5   8        136.83        152.58         9.40 o                         
   2   5   8         21.02         20.91         2.93 o                         
   3   5   8          6.65          4.01         2.15 o                         
   4   5   8         32.31         30.74         3.85 o                         
   5   5   8          0.74         -0.01         2.09 o                         
   6   5   8        164.69        143.66        10.97 o                         
   7   5   8         15.14         20.25         3.47 o                         
   8   5   8        813.63        797.88        18.21 o                         
   9   5   8        163.81        151.47         7.62 o                         
  10   5   8         15.84         13.39         2.21 o                         
  11   5   8        103.49        103.96         7.62 o                         
  12   5   8         53.08         37.76         4.03 o                         
  13   5   8          0.30          1.65         0.92 o                         
   0   6   8        274.68        257.41        15.87 o                         
   1   6   8         17.94          9.37         2.11 o                         
   2   6   8          6.93          5.92         3.49 o                         
   3   6   8          0.02         -0.64         1.98 o                         
   4   6   8         97.44         88.21         6.34 o                         
   5   6   8          8.21          4.08         1.82 o                         
   6   6   8        381.06        367.78        12.27 o                         
   7   6   8          1.91          2.09         1.64 o                         
   8   6   8          0.96          0.59         2.28 o                         
   9   6   8          1.18         -0.16         1.87 o                         
  10   6   8        747.66        689.53        14.58 o                         
  11   6   8          2.04          2.28         1.31 o                         
   1   7   8        242.93        248.49         9.62 o                         
   2   7   8         54.90         43.44         6.41 o                         
   3   7   8        119.32        125.80        10.53 o                         
   4   7   8        226.98        226.31        13.59 o                         
   5   7   8         25.10         22.47         4.80 o                         
   6   7   8        251.05        242.47        12.86 o                         
   7   7   8         55.68         50.96         5.63 o                         
   8   7   8          0.76          1.26         1.75 o                         
   9   7   8         29.95         20.97         2.62 o                         
   1   8   8        138.36        137.78         8.06 o                         
   2   8   8          4.93          3.40         1.89 o                         
   3   8   8         47.79         39.17         4.61 o                         
   4   8   8        194.94        179.86         9.12 o                         
   5   8   8         31.84         24.36         3.30 o                         
   6   8   8         23.48         23.68         3.01 o                         
   1   1   9        572.90        559.23        15.17 o                         
   2   1   9          7.55          6.79         2.36 o                         
   3   1   9        918.88        999.60        41.52 o                         
   4   1   9          2.08         -0.03         3.40 o                         
   5   1   9        599.39        643.90        28.02 o                         
   6   1   9        414.02        419.42        24.04 o                         
   7   1   9         80.81         77.68        10.98 o                         
   8   1   9         11.82         10.09         2.42 o                         
   9   1   9         37.95         33.72         3.71 o                         
  10   1   9          7.32          4.43         1.81 o                         
  11   1   9        264.94        243.08        10.04 o                         
  12   1   9          2.66          4.09         2.04 o                         
  13   1   9        121.48        113.97         6.50 o                         
  14   1   9         48.73         50.06         3.92 o                         
  15   1   9        460.06        451.25         9.83 o                         
   0   2   9       4812.65       4969.88       105.12 o                         
   1   2   9       5590.16       5878.56        81.71 o                         
   2   2   9        412.52        403.78        21.91 o                         
   3   2   9         39.11         21.11         8.40 o                         
   4   2   9       1943.97       1913.33        73.53 o                         
   5   2   9       4442.45       4495.97       119.05 o                         
   6   2   9        289.21        255.23        29.36 o                         
   7   2   9        260.62        268.22        19.22 o                         
   8   2   9        777.63        781.04        14.02 o                         
   9   2   9        273.01        219.90         8.91 o                         
  10   2   9         63.13         91.27        14.83 o                         
  11   2   9        214.91        191.37         7.13 o                         
  12   2   9        340.56        351.01        11.36 o                         
  13   2   9        134.12        115.05         6.10 o                         
  14   2   9          8.15          5.42         1.56 o                         
  15   2   9          1.32          0.60         0.88 o                         
   1   3   9          0.08          1.60         3.30 o                         
   2   3   9        114.94         83.94        11.15 o                         
   3   3   9       2209.17       2249.17        81.49 o                         
   4   3   9          1.01          5.19         6.89 o                         
   5   3   9       1639.98       1699.92        33.71 o                         
   6   3   9        201.88        192.95         8.21 o                         
   7   3   9        205.82        243.70         9.90 o                         
   8   3   9         63.08         65.01         5.58 o                         
   9   3   9        236.09        237.02         8.75 o                         
  10   3   9         92.14         89.93         5.34 o                         
  11   3   9        312.72        287.36         8.20 o                         
  12   3   9          1.96          0.28         1.05 o                         
  13   3   9          3.05          2.55         1.04 o                         
  14   3   9          4.05          6.02         1.80 o                         
   0   4   9         94.42         86.68        15.92 o                         
   1   4   9        301.33        285.71        14.33 o                         
   2   4   9        269.49        258.86         8.94 o                         
   3   4   9         57.89         62.69         4.56 o                         
   4   4   9        149.13        132.19         6.84 o                         
   5   4   9          0.59         -0.34         1.84 o                         
   6   4   9         48.78         52.41         5.15 o                         
   7   4   9        525.24        507.96        15.65 o                         
   8   4   9          4.46          2.93         1.42 o                         
   9   4   9        175.18        143.93         6.57 o                         
  10   4   9         21.20         16.98         2.60 o                         
  11   4   9         17.25         18.10         2.37 o                         
  12   4   9          1.74         -1.50         1.60 o                         
  13   4   9        202.49        165.74         7.28 o                         
   1   5   9        696.17        629.64        35.43 o                         
   2   5   9         32.55         33.67         4.25 o                         
   3   5   9         39.93         35.88         4.06 o                         
   4   5   9         49.46         47.16         5.46 o                         
   5   5   9        197.90        178.48        15.14 o                         
   6   5   9        749.24        723.42        23.54 o                         
   7   5   9         52.77         40.43         5.73 o                         
   8   5   9         26.18         18.97         3.05 o                         
   9   5   9       1197.60       1235.90        20.63 o                         
  10   5   9          2.13          1.54         1.25 o                         
  11   5   9          2.63          0.97         1.70 o                         
  12   5   9         13.59         10.48         2.04 o                         
   0   6   9        103.09        101.04         9.85 o                         
   1   6   9        428.82        440.24        14.37 o                         
   2   6   9        178.70        171.61        13.69 o                         
   3   6   9         61.34         57.66         8.20 o                         
   4   6   9        239.28        231.59         9.97 o                         
   5   6   9        438.87        423.33        13.09 o                         
   6   6   9         21.41         20.97         3.19 o                         
   7   6   9        246.61        227.26         8.97 o                         
   8   6   9        120.77        115.83         6.04 o                         
   9   6   9         16.89         14.76         2.11 o                         
  10   6   9         78.25         55.31        10.05 o                         
  11   6   9          5.41          8.88         1.55 o                         
   1   7   9          0.61          1.85         2.16 o                         
   2   7   9        295.01        289.11        15.19 o                         
   3   7   9        125.89        116.96         9.71 o                         
   4   7   9          4.21          1.07         2.62 o                         
   5   7   9         30.69         24.80         4.37 o                         
   6   7   9        412.05        428.20        16.26 o                         
   7   7   9         32.44         23.49         3.49 o                         
   8   7   9         15.71         14.66         2.62 o                         
   1   8   9        116.85        122.50         7.04 o                         
   2   8   9        143.77        143.46         7.91 o                         
   3   8   9         35.15         41.74         4.37 o                         
   4   8   9        140.86        133.80         7.47 o                         
   5   8   9         64.62         57.95         4.61 o                         
   0   0  10       5290.83       5158.67        98.71 o                         
   1   0  10       2004.19       2259.47        46.38 o                         
   2   0  10          5.73          8.98         4.76 o                         
   3   0  10       5503.29       5988.33       115.12 o                         
   4   0  10         45.08         47.22        11.45 o                         
   5   0  10        266.68        264.99        26.94 o                         
   6   0  10         12.07         17.13         9.56 o                         
   7   0  10       1323.90       1304.56        38.78 o                         
   8   0  10         69.75         67.60         8.47 o                         
   9   0  10         78.53         71.87         8.20 o                         
  10   0  10         51.59         46.45         6.60 o                         
  11   0  10        235.79        227.62        13.64 o                         
  12   0  10         20.41         23.73         4.61 o                         
  13   0  10        896.26        909.30        24.75 o                         
  14   0  10         90.19         86.97         7.09 o                         
  15   0  10        173.57        163.46         8.10 o                         
   1   1  10         70.02        110.52         8.60 o                         
   2   1  10         12.09          1.54         3.55 o                         
   3   1  10        210.25        180.25        13.97 o                         
   4   1  10        141.34        121.75        12.04 o                         
   5   1  10        566.52        504.36        47.20 o                         
   6   1  10          2.52          5.84         9.83 o                         
   7   1  10       2137.83       2116.24        25.11 o                         
   8   1  10         42.47         41.04         3.51 o                         
   9   1  10        157.22        158.06         7.78 o                         
  10   1  10        158.35        144.69         7.77 o                         
  11   1  10       1101.90       1080.69        20.83 o                         
  12   1  10        113.63        111.60         6.55 o                         
  13   1  10         25.69         24.89         3.09 o                         
  14   1  10         27.73         22.47         2.62 o                         
  15   1  10        850.86        835.35        12.30 o                         
   0   2  10          0.79          2.38         4.03 o                         
   1   2  10       1072.46       1025.83        35.98 o                         
   2   2  10          7.25          4.05         2.92 o                         
   3   2  10       2338.37       2443.30        83.86 o                         
   4   2  10        303.42        276.15        29.12 o                         
   5   2  10         89.66         70.91        16.26 o                         
   6   2  10        173.70        143.25         9.87 o                         
   7   2  10        329.07        286.85         9.95 o                         
   8   2  10        113.52        112.95         5.69 o                         
   9   2  10         33.75         34.44         3.89 o                         
  10   2  10         56.10         51.38         4.56 o                         
  11   2  10        496.18        451.89        10.63 o                         
  12   2  10         20.55         17.97         2.75 o                         
  13   2  10        114.80        103.24         5.49 o                         
  14   2  10          1.09          0.58         0.96 o                         
  15   2  10         36.70         31.53         2.16 o                         
   1   3  10       1119.68       1092.59        44.33 o                         
   2   3  10        264.01        300.19        30.67 o                         
   3   3  10        289.12        308.03        31.79 o                         
   4   3  10        191.25        209.89        11.75 o                         
   5   3  10       1546.97       1655.45        34.50 o                         
   6   3  10         48.02         46.02         4.28 o                         
   7   3  10        292.45        274.61        10.29 o                         
   8   3  10        514.53        481.74        14.39 o                         
   9   3  10         35.47         27.23         2.68 o                         
  10   3  10        135.56        120.38         5.31 o                         
  11   3  10        379.10        409.99         9.26 o                         
  12   3  10         87.08         82.50         4.87 o                         
  13   3  10         30.84         38.98         3.04 o                         
   0   4  10        480.80        491.24        24.00 o                         
   1   4  10        711.17        703.62        12.14 o                         
   2   4  10          2.10          3.18         1.19 o                         
   3   4  10        683.20        663.13        14.83 o                         
   4   4  10        498.31        440.50        14.25 o                         
   5   4  10         60.93         81.16         5.70 o                         
   6   4  10        429.28        384.89        12.97 o                         
   7   4  10        210.12        187.78        16.14 o                         
   8   4  10        240.55        256.82         9.87 o                         
   9   4  10          0.00          0.39         1.62 o                         
  10   4  10        167.07        164.31         7.16 o                         
  11   4  10        343.73        322.14         9.01 o                         
  12   4  10         50.98         40.12         4.10 o                         
   1   5  10         17.64         19.27         4.56 o                         
   2   5  10         47.30         45.47         6.75 o                         
   3   5  10        228.31        212.70         9.27 o                         
   4   5  10         19.20         16.26         3.83 o                         
   5   5  10         29.35         29.82         4.90 o                         
   6   5  10          8.38          5.59         8.93 o                         
   7   5  10         61.86         70.67         4.90 o                         
   8   5  10        159.25        132.56         7.09 o                         
   9   5  10         55.14         71.94         4.81 o                         
  10   5  10         10.76          8.15         3.42 o                         
  11   5  10          8.55         10.19         2.04 o                         
   0   6  10       2181.95       2203.99        45.43 o                         
   1   6  10         74.81         81.76         6.21 o                         
   2   6  10         41.09         39.02         6.70 o                         
   3   6  10        171.69        158.67         9.48 o                         
   4   6  10        197.14        187.09        13.83 o                         
   5   6  10        327.10        318.59        17.30 o                         
   6   6  10         41.33         28.62         3.48 o                         
   7   6  10        218.40        204.28         8.11 o                         
   8   6  10          1.06          1.41         1.36 o                         
   9   6  10         15.04         12.10         1.72 o                         
   1   7  10        514.12        530.23        15.14 o                         
   2   7  10        753.21        712.21        22.62 o                         
   3   7  10         39.96         37.95         5.63 o                         
   4   7  10        597.97        549.43        19.36 o                         
   5   7  10        519.39        537.59        18.30 o                         
   6   7  10         16.24         17.42         3.45 o                         
   7   7  10        439.42        441.79        13.98 o                         
   8   7  10          4.37          3.83         1.21 o                         
   2   8  10        338.53        290.22        10.05 o                         
   3   8  10         41.08         34.60         3.59 o                         
   4   8  10        134.27        111.19         6.02 o                         
   1   1  11         60.88         65.08         6.93 o                         
   2   1  11         47.40         55.08         7.49 o                         
   3   1  11         17.89         11.24         6.28 o                         
   4   1  11        274.21        277.17        18.98 o                         
   5   1  11        810.59        752.34        32.73 o                         
   6   1  11        962.64        924.06        17.48 o                         
   7   1  11        308.83        287.31        11.02 o                         
   8   1  11          1.04          1.92         1.66 o                         
   9   1  11        462.31        441.05        13.49 o                         
  10   1  11          0.05         -1.73         1.73 o                         
  11   1  11        352.09        360.78        11.85 o                         
  12   1  11         15.65         17.02         2.95 o                         
  13   1  11         21.75         17.01         4.08 o                         
  14   1  11        155.52        154.93         4.92 o                         
  15   1  11        101.80         92.72         3.72 o                         
   0   2  11       4649.78       4546.44       113.52 o                         
   1   2  11        502.18        458.07        25.46 o                         
   2   2  11       1324.32       1186.11        41.53 o                         
   3   2  11         87.26         66.63        13.78 o                         
   4   2  11       4891.37       4927.75        99.98 o                         
   5   2  11         77.59         84.18        10.92 o                         
   6   2  11         36.31         30.15         7.60 o                         
   7   2  11        453.02        457.28        12.78 o                         
   8   2  11        684.76        653.39        13.62 o                         
   9   2  11         45.52         39.53         4.07 o                         
  10   2  11        340.50        323.84        11.06 o                         
  11   2  11        466.49        466.61        10.44 o                         
  12   2  11        577.58        590.84        13.60 o                         
  13   2  11         88.99         72.51         4.37 o                         
  14   2  11          0.86          2.57         1.26 o                         
   1   3  11          2.65          3.29         1.40 o                         
   2   3  11        389.07        425.44        14.84 o                         
   3   3  11         75.32         88.21         5.80 o                         
   4   3  11          0.67         -1.41         4.49 o                         
   5   3  11        127.12        108.16        18.81 o                         
   6   3  11       1406.06       1373.30        32.98 o                         
   7   3  11         10.53         24.36         9.08 o                         
   8   3  11        140.89        142.74         9.80 o                         
   9   3  11        117.89        122.06        10.05 o                         
  10   3  11          6.20         -0.63         2.81 o                         
  11   3  11        280.35        251.04         8.67 o                         
  12   3  11         13.42          9.40         2.79 o                         
  13   3  11        100.96         92.45         6.12 o                         
   0   4  11          0.17         -1.70         2.54 o                         
   1   4  11        174.19        161.68         7.50 o                         
   2   4  11          0.01         -1.61         1.61 o                         
   3   4  11        370.73        379.96         9.52 o                         
   4   4  11        430.64        416.52        10.10 o                         
   5   4  11         60.50         62.91         5.09 o                         
   6   4  11        122.86        128.14        12.40 o                         
   7   4  11        213.85        216.84        10.38 o                         
   8   4  11        120.55        108.28         6.23 o                         
   9   4  11        256.42        246.49         8.88 o                         
  10   4  11        160.45        153.63         6.46 o                         
  11   4  11         16.24         16.06         2.91 o                         
  12   4  11        122.72        120.46         6.26 o                         
   1   5  11        936.60        958.02        28.59 o                         
   2   5  11        106.11        100.61         9.71 o                         
   3   5  11        172.75        141.47        11.84 o                         
   4   5  11        226.72        210.94         9.47 o                         
   5   5  11        596.55        590.77        15.81 o                         
   6   5  11         54.01         74.67        10.82 o                         
   7   5  11        174.27        181.13         7.55 o                         
   8   5  11        277.71        277.53         7.60 o                         
   9   5  11        628.41        622.67        15.26 o                         
  10   5  11         13.95         15.49         2.79 o                         
   0   6  11         86.73         78.43         8.44 o                         
   1   6  11        281.51        289.69        11.17 o                         
   2   6  11        188.11        190.39        13.73 o                         
   3   6  11        347.64        381.61        13.15 o                         
   4   6  11         33.74         38.53         6.55 o                         
   5   6  11        225.17        219.07        13.93 o                         
   6   6  11         30.13         29.56         5.10 o                         
   7   6  11        763.55        722.11        21.79 o                         
   8   6  11         48.95         40.43         4.80 o                         
   9   6  11          2.45          7.52         2.23 o                         
   1   7  11        585.32        584.33        19.07 o                         
   2   7  11        714.64        675.18        20.92 o                         
   3   7  11          5.46          6.60         3.06 o                         
   4   7  11         25.84         30.72         4.56 o                         
   5   7  11          2.67          7.04         2.72 o                         
   6   7  11        371.01        366.81        13.06 o                         
   7   7  11          0.91          0.73         1.12 o                         
   0   0  12       5155.73       5196.04       113.13 o                         
   1   0  12        565.65        526.89        25.72 o                         
   2   0  12       2179.73       2027.38        72.22 o                         
   3   0  12       3002.84       2945.12        89.69 o                         
   4   0  12        514.77        516.33        38.49 o                         
   5   0  12          0.18         -9.61         9.61 o                         
   6   0  12        181.33        169.91        24.41 o                         
   7   0  12      10694.81      10808.03        84.30 o                         
   8   0  12       1077.53       1034.46        29.36 o                         
   9   0  12        204.01        202.28        13.15 o                         
  10   0  12        376.36        381.12        17.47 o                         
  11   0  12        584.61        608.98        21.31 o                         
  12   0  12       1966.60       2043.93        36.64 o                         
  13   0  12        110.54        114.10         8.01 o                         
  14   0  12         12.15          7.62         2.14 o                         
   1   1  12        606.42        609.47        22.53 o                         
   2   1  12        993.21        988.55        53.63 o                         
   3   1  12         10.92         29.80        10.43 o                         
   4   1  12       1120.50       1108.25        26.30 o                         
   5   1  12        988.78        911.89        19.28 o                         
   6   1  12         10.03          5.52         1.98 o                         
   7   1  12       1968.37       1965.87        26.45 o                         
   8   1  12          3.63          0.99         1.72 o                         
   9   1  12       1105.45       1171.37        30.89 o                         
  10   1  12        712.23        701.95        16.58 o                         
  11   1  12        988.13       1037.53        19.33 o                         
  12   1  12         33.57         36.26         3.64 o                         
  13   1  12         15.78         14.22         2.22 o                         
  14   1  12        407.67        377.93         8.40 o                         
   0   2  12         18.07         17.37         7.09 o                         
   1   2  12       1721.18       1704.04        38.98 o                         
   2   2  12          6.00          3.64         2.86 o                         
   3   2  12       1272.70       1234.87        34.36 o                         
   4   2  12        219.43        200.35        11.79 o                         
   5   2  12        745.65        746.41        28.17 o                         
   6   2  12         54.49         45.39         6.15 o                         
   7   2  12       2713.27       2754.59        50.09 o                         
   8   2  12         81.91         83.45         7.35 o                         
   9   2  12        591.10        618.66        15.21 o                         
  10   2  12         10.70          7.84         1.88 o                         
  11   2  12        377.37        387.28         9.07 o                         
  12   2  12          2.02          1.19         1.58 o                         
  13   2  12        243.51        221.90         6.93 o                         
  14   2  12         56.64         58.97         4.42 o                         
   1   3  12        591.43        585.84        14.77 o                         
   2   3  12         29.12         27.34         3.43 o                         
   3   3  12        339.60        339.37        11.55 o                         
   4   3  12        634.13        701.78        77.04 o                         
   5   3  12        554.71        534.79        20.46 o                         
   6   3  12        365.77        339.14        18.44 o                         
   7   3  12        315.58        312.74        19.36 o                         
   8   3  12         75.30         68.91         7.05 o                         
   9   3  12          0.31         -2.09         3.25 o                         
  10   3  12         11.47          5.24         2.62 o                         
  11   3  12        957.57        989.76        24.02 o                         
  12   3  12          5.49          5.78         1.94 o                         
  13   3  12        306.30        285.42         9.66 o                         
   0   4  12       3150.45       3193.38        47.98 o                         
   1   4  12       4101.29       4117.36        55.88 o                         
   2   4  12       1102.61       1085.91        21.85 o                         
   3   4  12        665.47        644.46        16.94 o                         
   4   4  12        701.70        724.81        14.87 o                         
   5   4  12       1061.32       1068.13        16.90 o                         
   6   4  12        486.47        482.25        14.75 o                         
   7   4  12          8.61         11.30         2.71 o                         
   8   4  12        531.94        530.13        12.91 o                         
   9   4  12        226.72        229.12        12.18 o                         
  10   4  12          1.89          1.02         1.55 o                         
  11   4  12         95.41         91.09         6.21 o                         
   1   5  12        486.92        522.05        14.68 o                         
   2   5  12       1235.81       1237.67        33.15 o                         
   3   5  12          6.52          8.83         4.66 o                         
   4   5  12        605.76        637.86        24.61 o                         
   5   5  12         24.76         30.48         4.19 o                         
   6   5  12         27.78         26.24         3.99 o                         
   7   5  12          0.18         -0.02         1.66 o                         
   8   5  12         31.71         28.04         2.37 o                         
   9   5  12        111.96        102.56         3.87 o                         
   0   6  12        737.23        804.86        25.67 o                         
   1   6  12          0.11          0.46         1.49 o                         
   2   6  12         95.49         95.52         8.35 o                         
   3   6  12        784.99        795.70        20.19 o                         
   4   6  12         65.07         62.85         7.47 o                         
   5   6  12        181.94        175.15        11.84 o                         
   6   6  12        151.67        142.49        10.05 o                         
   7   6  12         99.29         91.97         7.47 o                         
   8   6  12          6.94          9.95         2.48 o                         
   1   7  12          1.11          0.44         1.65 o                         
   2   7  12        394.26        373.16        14.27 o                         
   3   7  12        611.88        586.80        17.81 o                         
   4   7  12          5.91          5.48         2.28 o                         
   5   7  12         71.45         70.76         5.78 o                         
   6   7  12        132.67        119.39         6.75 o                         
   1   1  13        112.78         96.13         7.13 o                         
   2   1  13        381.23        347.05        24.05 o                         
   3   1  13       2511.16       2482.23        40.13 o                         
   4   1  13          2.85          3.92         1.83 o                         
   5   1  13        185.35        195.41         8.22 o                         
   6   1  13         88.88         75.46         5.18 o                         
   7   1  13        460.93        443.74        11.04 o                         
   8   1  13        833.63        856.87        21.70 o                         
   9   1  13         11.19          8.29         2.36 o                         
  10   1  13          3.93          4.68         2.48 o                         
  11   1  13         68.71         62.82         4.59 o                         
  12   1  13         65.61         62.93         3.53 o                         
  13   1  13         55.24         46.65         4.68 o                         
  14   1  13         12.66          9.17         1.80 o                         
   0   2  13       1160.06       1142.28        72.43 o                         
   1   2  13        416.94        412.88        11.95 o                         
   2   2  13        474.16        479.21        18.34 o                         
   3   2  13       1940.18       1921.54        37.00 o                         
   4   2  13          1.80          6.11        18.68 o                         
   5   2  13       1901.27       1928.73        37.99 o                         
   6   2  13        248.35        258.63        15.58 o                         
   7   2  13          1.70          2.33         4.76 o                         
   8   2  13       1074.02       1053.13        21.64 o                         
   9   2  13         44.30         48.08         4.28 o                         
  10   2  13        125.42        118.59         5.05 o                         
  11   2  13        852.00        877.51        15.80 o                         
  12   2  13         61.85         63.44         3.97 o                         
  13   2  13         55.13         53.92         4.71 o                         
   1   3  13       2614.08       2712.08        31.51 o                         
   2   3  13          3.17          6.09         2.36 o                         
   3   3  13        724.70        744.61        17.54 o                         
   4   3  13          1.50          1.36         2.21 o                         
   5   3  13        797.71        808.25        19.55 o                         
   6   3  13        188.67        196.46        14.51 o                         
   7   3  13        182.13        171.80        15.63 o                         
   8   3  13        610.46        608.73        17.22 o                         
   9   3  13         96.14        102.99         9.08 o                         
  10   3  13         17.53         18.01         3.74 o                         
  11   3  13        124.01        123.32         8.10 o                         
  12   3  13         61.92         57.17         4.85 o                         
   0   4  13         12.16         12.23         4.42 o                         
   1   4  13        273.24        276.90        11.34 o                         
   2   4  13        114.62        116.12         7.41 o                         
   3   4  13       1338.84       1360.71        30.67 o                         
   4   4  13         12.67         14.15         2.87 o                         
   5   4  13        294.96        308.25        11.74 o                         
   6   4  13         21.65         18.73         9.71 o                         
   7   4  13          0.18         -9.61        14.46 o                         
   8   4  13         63.63         80.22         7.72 o                         
   9   4  13          9.56         10.73         2.96 o                         
  10   4  13        224.04        215.00        10.29 o                         
  11   4  13        293.75        312.16        10.53 o                         
   1   5  13       2779.29       2910.75        64.52 o                         
   2   5  13        749.34        779.62        17.70 o                         
   3   5  13       1333.45       1400.69        34.65 o                         
   4   5  13          1.64         -0.19         7.52 o                         
   5   5  13        379.92        374.23        20.43 o                         
   6   5  13        672.96        728.56        26.69 o                         
   7   5  13        159.42        163.41         9.61 o                         
   8   5  13         56.83         60.76         4.15 o                         
   9   5  13        510.87        515.15        10.00 o                         
   0   6  13        412.25        381.07        16.70 o                         
   1   6  13        324.42        321.58        10.63 o                         
   2   6  13        204.95        209.59        11.67 o                         
   3   6  13        318.11        318.46        11.47 o                         
   4   6  13        148.31        150.79        10.73 o                         
   5   6  13        215.56        219.15         7.54 o                         
   6   6  13         21.74         20.38         3.83 o                         
   7   6  13         92.94         89.35         6.60 o                         
   8   6  13        175.65        165.35         7.67 o                         
   1   7  13        103.62         89.10         6.21 o                         
   2   7  13         77.94         68.92         5.63 o                         
   3   7  13         96.08         95.32         6.55 o                         
   4   7  13          2.43         -0.83         1.75 o                         
   5   7  13         98.75        100.41         6.02 o                         
   0   0  14         25.40         31.01         4.56 o                         
   1   0  14        544.40        537.50        18.20 o                         
   2   0  14         57.45         53.50         9.05 o                         
   3   0  14        264.84        245.15        12.45 o                         
   4   0  14         27.53         24.98         7.30 o                         
   5   0  14       1662.63       1700.76        36.25 o                         
   6   0  14        263.90        278.48        15.00 o                         
   7   0  14       6808.03       7031.87        75.08 o                         
   8   0  14          3.82          3.45         2.57 o                         
   9   0  14        454.66        468.63        18.73 o                         
  10   0  14       1200.98       1249.46        29.36 o                         
  11   0  14        994.27       1017.57        24.75 o                         
  12   0  14         13.27         12.38         2.81 o                         
  13   0  14          7.41         13.35         2.52 o                         
   1   1  14          1.54          4.78         2.20 o                         
   2   1  14        987.61        977.98        48.92 o                         
   3   1  14        313.94        310.11        14.75 o                         
   4   1  14        283.74        276.16        18.98 o                         
   5   1  14       2723.68       2783.79        77.94 o                         
   6   1  14         14.24         12.30         3.03 o                         
   7   1  14         83.52         82.00         4.92 o                         
   8   1  14        127.96        119.31         5.96 o                         
   9   1  14       3067.33       3225.60        34.27 o                         
  10   1  14        187.42        186.19         7.94 o                         
  11   1  14        802.63        827.85        15.39 o                         
  12   1  14          2.23          3.11         1.10 o                         
  13   1  14         17.47         16.94         1.78 o                         
   0   2  14       1190.00       1203.29        41.59 o                         
   1   2  14         22.44         21.45         2.93 o                         
   2   2  14        230.21        238.27        11.47 o                         
   3   2  14         78.18         83.49         8.26 o                         
   4   2  14        750.13        707.89        25.53 o                         
   5   2  14        160.10        174.52        13.01 o                         
   6   2  14        285.19        280.56        16.31 o                         
   7   2  14        893.84        913.18        29.22 o                         
   8   2  14        161.69        159.30         9.13 o                         
   9   2  14        515.60        525.07        20.09 o                         
  10   2  14        137.45        128.74         6.08 o                         
  11   2  14          5.50          2.77         1.99 o                         
  12   2  14          0.24         -1.99         1.99 o                         
  13   2  14        347.41        357.73        10.34 o                         
   1   3  14        679.35        704.12        18.22 o                         
   2   3  14       1126.87       1174.43        23.51 o                         
   3   3  14       1783.72       1853.83        34.12 o                         
   4   3  14          0.08          2.72         3.20 o                         
   5   3  14        244.45        242.66        15.51 o                         
   6   3  14        380.38        401.03        13.71 o                         
   7   3  14          2.57          4.76         2.22 o                         
   8   3  14          8.53          7.22         2.37 o                         
   9   3  14         11.39         12.95         2.33 o                         
  10   3  14        174.22        180.88        10.24 o                         
  11   3  14         22.79         18.05         2.96 o                         
  12   3  14         84.91         89.49         5.44 o                         
   0   4  14       3429.29       3587.40        57.61 o                         
   1   4  14          0.02         -1.01         1.92 o                         
   2   4  14        372.19        385.93        13.34 o                         
   3   4  14         19.38         20.39         3.47 o                         
   4   4  14       1841.79       1880.44        28.79 o                         
   5   4  14        136.55        137.49         7.94 o                         
   6   4  14        279.49        260.01        11.57 o                         
   7   4  14        467.85        504.45        14.99 o                         
   8   4  14        207.42        192.04        10.97 o                         
   9   4  14         32.51         33.30         3.14 o                         
  10   4  14          3.58          1.84         1.36 o                         
  11   4  14        183.39        170.83         6.84 o                         
   1   5  14         28.91         30.93         3.79 o                         
   2   5  14        584.97        579.26        14.98 o                         
   3   5  14         56.67         68.38         8.64 o                         
   4   5  14        130.82        141.76        12.52 o                         
   5   5  14         94.21         97.89        13.59 o                         
   6   5  14          3.26          1.31         1.99 o                         
   7   5  14         89.86         92.41         5.17 o                         
   8   5  14         60.06         63.06         3.82 o                         
   9   5  14        351.29        341.28        10.82 o                         
   0   6  14        617.15        609.13        19.32 o                         
   1   6  14          1.46          2.81         1.41 o                         
   2   6  14          5.02          3.82         5.10 o                         
   3   6  14          0.01          0.15         2.04 o                         
   4   6  14        273.89        264.99        13.06 o                         
   5   6  14        152.39        146.66         5.68 o                         
   6   6  14        270.25        264.01        11.36 o                         
   7   6  14        246.03        248.05         9.71 o                         
   2   7  14        118.46        103.03         5.82 o                         
   3   7  14        877.64        822.62        16.26 o                         
   4   7  14        256.06        240.04         8.40 o                         
   1   1  15         97.66         92.64         5.22 o                         
   2   1  15         13.22         17.58        19.97 o                         
   3   1  15          5.13          1.05         2.52 o                         
   4   1  15        318.26        291.73        16.26 o                         
   5   1  15          0.00         -2.62         2.62 o                         
   6   1  15          7.82          6.79         2.02 o                         
   7   1  15         35.61         36.92         3.43 o                         
   8   1  15          8.67          5.91         1.55 o                         
   9   1  15        646.85        680.38        14.88 o                         
  10   1  15        226.35        238.57         8.34 o                         
  11   1  15          9.96         11.36         1.92 o                         
  12   1  15        137.38        143.22         7.62 o                         
   0   2  15       1154.24       1131.14        32.52 o                         
   1   2  15          7.60          4.24         2.36 o                         
   2   2  15        139.99        157.82         8.81 o                         
   3   2  15       1617.54       1711.30        48.17 o                         
   4   2  15       1027.68       1039.99        31.25 o                         
   5   2  15         13.70         25.19         5.53 o                         
   6   2  15        310.56        313.91        17.23 o                         
   7   2  15       1522.23       1564.40        31.06 o                         
   8   2  15        308.39        286.35        11.47 o                         
   9   2  15       1192.32       1319.83        30.04 o                         
  10   2  15        207.52        206.26        11.07 o                         
  11   2  15        499.81        429.19        58.29 o                         
  12   2  15        214.50        226.60         8.93 o                         
   1   3  15        732.72        756.29        19.11 o                         
   2   3  15        407.09        409.95        14.08 o                         
   3   3  15         33.50         32.24         4.16 o                         
   4   3  15        109.95        107.41         7.29 o                         
   5   3  15         55.98         51.81         5.27 o                         
   6   3  15        226.46        231.11        10.31 o                         
   7   3  15          5.95          8.30         2.05 o                         
   8   3  15         60.91         59.93         4.50 o                         
   9   3  15        347.00        321.21        24.14 o                         
  10   3  15          9.05          7.77         2.48 o                         
  11   3  15         83.13         87.31         5.82 o                         
   0   4  15         94.71         84.59         8.98 o                         
   1   4  15        460.76        500.96        15.13 o                         
   2   4  15         21.99         22.02         3.20 o                         
   3   4  15        395.08        407.29        13.47 o                         
   4   4  15          7.84          8.70         2.65 o                         
   5   4  15        149.59        144.53         8.01 o                         
   6   4  15        126.72        138.22         7.89 o                         
   7   4  15         93.60        101.10         7.22 o                         
   8   4  15          3.57          7.43         2.48 o                         
   9   4  15          2.70          2.00         1.05 o                         
  10   4  15        100.41        112.79         6.07 o                         
   1   5  15        456.51        472.71        13.22 o                         
   2   5  15         97.35        101.98         6.26 o                         
   3   5  15         91.47         89.90         7.50 o                         
   4   5  15        588.84        625.87        22.37 o                         
   5   5  15          6.39         13.39        10.77 o                         
   6   5  15         59.39         68.82         6.02 o                         
   7   5  15          3.23          4.11         1.27 o                         
   8   5  15         23.61         23.04         2.03 o                         
   0   6  15          3.97          1.50         1.60 o                         
   1   6  15        459.45        411.94        15.14 o                         
   2   6  15        200.20        189.18        10.39 o                         
   3   6  15        103.73         89.44         7.18 o                         
   4   6  15         24.22         17.35         2.02 o                         
   5   6  15         78.58         73.96         6.02 o                         
   6   6  15        269.70        251.44         9.71 o                         
   0   0  16       5167.74       5100.73        66.78 o                         
   1   0  16        115.96         89.32         6.39 o                         
   2   0  16        183.99        165.74        11.99 o                         
   3   0  16        401.37        350.40        16.99 o                         
   4   0  16        901.97        851.93        26.01 o                         
   5   0  16          0.06          2.89         1.90 o                         
   6   0  16        224.90        212.23        12.62 o                         
   7   0  16        114.75        106.04         8.88 o                         
   8   0  16         33.65         32.47         4.76 o                         
   9   0  16          0.03         -0.97         1.75 o                         
  10   0  16        979.42       1011.89        22.62 o                         
  11   0  16        259.15        250.57        10.14 o                         
   1   1  16        119.00         83.04         4.31 o                         
   2   1  16         47.86         49.17         5.15 o                         
   3   1  16         52.08         59.69         7.86 o                         
   4   1  16          2.54          5.87         3.25 o                         
   5   1  16         62.07         70.71         8.01 o                         
   6   1  16          7.24         10.05         2.81 o                         
   7   1  16         68.08         61.12         7.74 o                         
   8   1  16         11.53         12.54         2.17 o                         
   9   1  16          0.26          1.57         1.46 o                         
  10   1  16        678.95        709.00        12.87 o                         
  11   1  16        159.54        165.74         8.40 o                         
  12   1  16        140.53        156.81         6.89 o                         
   0   2  16        256.28        248.24        15.63 o                         
   1   2  16        163.78        139.73         8.34 o                         
   2   2  16         42.79         38.51         4.63 o                         
   3   2  16        564.63        530.07        15.94 o                         
   4   2  16        357.79        369.92        13.19 o                         
   5   2  16        117.34        122.20         9.71 o                         
   6   2  16        227.21        235.28        14.71 o                         
   7   2  16         12.41         13.25         3.48 o                         
   8   2  16        174.36        171.66         8.66 o                         
   9   2  16          6.61          9.81         2.25 o                         
  10   2  16        120.02        118.74         7.91 o                         
  11   2  16        112.84        124.97         6.89 o                         
   1   3  16        333.20        316.48        12.40 o                         
   2   3  16        142.29        148.63         8.51 o                         
   3   3  16        220.84        232.24        10.43 o                         
   4   3  16          5.98          3.58         4.34 o                         
   5   3  16        156.81        162.75         8.57 o                         
   6   3  16          0.59         -0.35         3.15 o                         
   7   3  16         68.80         62.59         4.34 o                         
   8   3  16        168.35        164.86         8.52 o                         
   9   3  16         16.28         11.26         3.01 o                         
  10   3  16        251.87        266.49        10.34 o                         
  11   3  16         98.34         92.65         5.00 o                         
   0   4  16        390.20        420.77        19.07 o                         
   1   4  16        173.17        178.32         8.83 o                         
   2   4  16        193.17        193.09         9.01 o                         
   3   4  16        455.70        457.78        13.77 o                         
   4   4  16        131.74        132.32         7.44 o                         
   5   4  16         88.60         82.81         6.10 o                         
   6   4  16        571.02        622.61        23.88 o                         
   7   4  16          9.60         12.81         2.67 o                         
   8   4  16        277.43        280.66        11.31 o                         
   9   4  16          0.08          1.80         1.41 o                         
   1   5  16         16.38         14.44         2.49 o                         
   2   5  16        540.17        553.41        24.24 o                         
   3   5  16          3.32          2.86         5.68 o                         
   4   5  16          5.83          6.99         8.06 o                         
   5   5  16         50.79         49.21        10.39 o                         
   6   5  16        200.13        183.55         6.55 o                         
   7   5  16         32.45         27.17         2.32 o                         
   1   6  16         72.54         59.40         5.00 o                         
   2   6  16        132.86        115.55         7.09 o                         
   3   6  16         23.07         20.29         3.20 o                         
   4   6  16          2.12          2.38         1.50 o                         
   5   6  16        181.05        177.68         7.57 o                         
   1   1  17         74.44         75.18         4.04 o                         
   2   1  17        152.46        136.19         6.44 o                         
   3   1  17        124.32        105.12         7.01 o                         
   4   1  17          8.03         13.61         2.81 o                         
   5   1  17         44.72         39.21         5.68 o                         
   6   1  17        324.23        323.77        11.01 o                         
   7   1  17          1.47          3.55         2.81 o                         
   8   1  17          7.46          7.38         2.52 o                         
   9   1  17        167.06        179.91         9.66 o                         
  10   1  17         88.79         86.97         6.16 o                         
  11   1  17        162.63        148.03        26.86 o                         
   0   2  17        350.73        299.88        17.08 o                         
   1   2  17        208.56        220.87        10.38 o                         
   2   2  17        217.93        214.73        10.23 o                         
   3   2  17        571.96        567.02        16.18 o                         
   4   2  17         70.31         66.27         5.63 o                         
   5   2  17        883.85        960.14        20.20 o                         
   6   2  17         43.16         40.14         3.59 o                         
   7   2  17       1266.20       1289.96        17.42 o                         
   8   2  17         31.10         31.64         3.23 o                         
   9   2  17         64.53         59.68         7.72 o                         
  10   2  17         58.79         55.22         8.59 o                         
  11   2  17         34.60         34.46         3.11 o                         
   1   3  17         38.25         30.16         4.10 o                         
   2   3  17        535.08        534.17        15.46 o                         
   3   3  17        269.09        248.48        10.52 o                         
   4   3  17         55.11         52.22         4.92 o                         
   5   3  17        158.86        155.29         8.10 o                         
   6   3  17          3.02          3.15         1.88 o                         
   7   3  17         20.11         14.66         2.24 o                         
   8   3  17         60.89         60.24         3.95 o                         
   9   3  17        489.69        516.38        14.41 o                         
  10   3  17          0.08          0.34         1.02 o                         
   0   4  17         41.87         32.47         5.58 o                         
   1   4  17          4.20          2.40         4.05 o                         
   2   4  17          0.17          0.50         3.23 o                         
   3   4  17          7.68         10.35         2.54 o                         
   4   4  17         14.15         12.51         2.66 o                         
   5   4  17         32.80         23.10         6.79 o                         
   6   4  17         99.51         97.86         6.34 o                         
   7   4  17        361.25        397.53        13.30 o                         
   8   4  17          1.66          1.25         1.31 o                         
   1   5  17        156.63        161.08         9.85 o                         
   2   5  17         93.68         93.14         5.68 o                         
   3   5  17          4.61          5.63         6.26 o                         
   4   5  17         66.20         75.76         9.51 o                         
   5   5  17        514.39        562.24        14.71 o                         
   6   5  17        954.35        948.95        12.70 o                         
   0   0  18         79.59         39.60         6.07 o                         
   1   0  18       1697.69       1751.19        26.85 o                         
   2   0  18         23.60         31.93         3.89 o                         
   3   0  18        688.34        637.23        15.97 o                         
   4   0  18        521.62        497.35        10.87 o                         
   5   0  18          3.78          1.36         1.50 o                         
   6   0  18          0.39          0.83         1.65 o                         
   7   0  18        267.92        279.79        12.04 o                         
   8   0  18          7.37          8.06         2.28 o                         
   9   0  18        101.30         94.30         5.87 o                         
  10   0  18         32.72         26.11         3.64 o                         
   1   1  18       1527.97       1502.15        29.63 o                         
   2   1  18        677.31        619.01        13.17 o                         
   3   1  18          0.01          1.04         1.59 o                         
   4   1  18         36.34         41.32         4.50 o                         
   5   1  18        489.34        515.99        11.28 o                         
   6   1  18        143.79        151.75         6.02 o                         
   7   1  18         94.43         97.88         4.84 o                         
   8   1  18          5.59          5.03         3.01 o                         
   9   1  18         56.18         56.69         3.68 o                         
  10   1  18         46.27         32.57         6.65 o                         
   0   2  18         30.68         20.14         4.80 o                         
   1   2  18         79.26         90.67         6.48 o                         
   2   2  18          0.66         -1.61         2.35 o                         
   3   2  18          0.74         -0.25         1.50 o                         
   4   2  18          3.09          2.51         1.61 o                         
   5   2  18        144.16        138.27         7.41 o                         
   6   2  18         28.64         27.16         2.91 o                         
   7   2  18         16.44         13.40         2.18 o                         
   8   2  18          3.12          2.50         1.41 o                         
   9   2  18          2.48          5.02         1.65 o                         
  10   2  18         62.28         66.88         4.22 o                         
   1   3  18         21.91         17.60         3.14 o                         
   2   3  18        126.70        143.84         7.78 o                         
   3   3  18        276.17        289.14        10.65 o                         
   4   3  18        148.32        136.44         7.20 o                         
   5   3  18         43.10         37.43         6.84 o                         
   6   3  18          9.03          9.84         2.66 o                         
   7   3  18         32.35         40.13         3.17 o                         
   8   3  18         42.77         45.11         8.03 o                         
   9   3  18        543.49        582.34        12.86 o                         
   0   4  18         35.44         39.21         5.44 o                         
   1   4  18       1085.90       1179.08        19.74 o                         
   2   4  18         28.82         23.72         3.57 o                         
   3   4  18        518.87        540.86        15.21 o                         
   4   4  18        131.47        128.77         6.42 o                         
   5   4  18         19.56         17.45         2.17 o                         
   6   4  18         53.89         55.23         4.95 o                         
   7   4  18          6.68          4.46         1.36 o                         
   1   5  18        256.53        247.32        12.16 o                         
   2   5  18         17.81         11.84         5.19 o                         
   3   5  18         35.25         38.10         6.99 o                         
   4   5  18          5.72          7.73         1.67 o                         
   5   5  18         27.04         28.68         3.15 o                         
   1   1  19        181.02        169.96         6.51 o                         
   2   1  19         23.12         21.76         2.48 o                         
   3   1  19          2.01          3.30         1.40 o                         
   4   1  19         77.68         81.01         3.77 o                         
   5   1  19          4.79          2.32         1.32 o                         
   6   1  19        681.34        727.43        10.12 o                         
   7   1  19         99.64        100.17         4.17 o                         
   8   1  19         45.22         43.17         2.59 o                         
   9   1  19          1.22          0.67         0.74 o                         
   0   2  19          2.40          1.16         2.62 o                         
   1   2  19          5.38          9.89         2.71 o                         
   2   2  19        911.77        917.62        18.92 o                         
   3   2  19         15.19         18.61         3.09 o                         
   4   2  19         96.14         96.22         4.56 o                         
   5   2  19          4.94          4.66         1.20 o                         
   6   2  19        174.31        155.44         4.65 o                         
   7   2  19        127.52        113.92         4.10 o                         
   8   2  19         26.27         21.23         2.13 o                         
   1   3  19         57.29         52.85         4.54 o                         
   2   3  19         15.33         18.11         3.08 o                         
   3   3  19         10.94          5.82         2.18 o                         
   4   3  19        144.18        147.80         6.96 o                         
   5   3  19        123.01        120.50         4.86 o                         
   6   3  19        156.61        147.73         6.11 o                         
   7   3  19         54.91         45.48         5.17 o                         
   0   4  19          0.02          2.14         1.89 o                         
   1   4  19          0.01          1.20         1.40 o                         
   2   4  19         12.75         15.10         2.49 o                         
   3   4  19         67.64         75.75         4.73 o                         
   4   4  19         72.54         72.31         3.46 o                         
   5   4  19          0.03         -1.60         1.60 o                         
   6   4  19          8.51          9.95         1.89 o                         
   0   0  20        545.37        624.75        20.09 o                         
   1   0  20        228.67        235.20         8.70 o                         
   2   0  20        166.34        183.71         7.55 o                         
   3   0  20          8.81          9.46         2.86 o                         
   4   0  20        965.02        976.03        24.70 o                         
   5   0  20          0.07          0.58         1.84 o                         
   6   0  20          1.62          5.73         2.28 o                         
   7   0  20        398.61        410.14        13.59 o                         
   8   0  20        203.84        174.52         7.86 o                         
   1   1  20        149.63        175.21         6.12 o                         
   2   1  20         15.41         15.26         2.04 o                         
   3   1  20          1.33          4.38         1.14 o                         
   4   1  20          9.08         10.69         1.41 o                         
   5   1  20          5.52          1.22         1.03 o                         
   6   1  20          5.02          0.73         0.90 o                         
   7   1  20        302.52        275.06         8.54 o                         
   8   1  20          0.01          1.84         1.31 o                         
   0   2  20         14.19         12.76         3.64 o                         
   1   2  20        161.46        163.87         7.46 o                         
   2   2  20         11.56         17.57         2.81 o                         
   3   2  20        217.55        232.69         8.49 o                         
   4   2  20          0.04          1.18         1.98 o                         
   5   2  20          5.05          4.83         1.42 o                         
   6   2  20         13.86         12.90         1.89 o                         
   7   2  20        207.77        224.84         9.61 o                         
   1   3  20        196.97        218.85         7.93 o                         
   2   3  20          2.99          6.73         1.92 o                         
   3   3  20        123.14        127.81         5.94 o                         
   4   3  20         20.30         27.69         2.34 o                         
   5   3  20        127.85        154.11         4.67 o                         
   6   3  20        291.93        312.60         9.46 o                         
   0   4  20         12.97         16.36         3.15 o                         
   1   4  20        918.57        970.94        13.75 o                         
   2   4  20        248.87        285.92         7.32 o                         
   3   4  20        579.88        628.60        10.48 o                         
   1   1  21        216.36        235.44         8.04 o                         
   2   1  21          1.79         -0.49         1.21 o                         
   3   1  21          0.03         -0.27         1.30 o                         
   4   1  21          5.26          9.83         1.49 o                         
   5   1  21         24.69         15.15         3.06 o                         
   6   1  21        168.07        163.99         7.67 o                         
   0   2  21        210.86        226.16        10.92 o                         
   1   2  21         86.60         97.01         5.11 o                         
   2   2  21        379.42        446.56         8.14 o                         
   3   2  21          0.05          0.05         1.01 o                         
   4   2  21        381.64        392.98         8.84 o                         
   5   2  21        108.37        129.14         6.84 o                         
   1   3  21        110.73        135.37         5.40 o                         
   2   3  21          5.64          6.28         1.23 o                         
   3   3  21         35.52         44.76         2.41 o                         
   1   0  22         17.29         18.05         2.57 o                         
   2   0  22         98.72         83.96         5.34 o                         
   3   0  22         59.03         66.25         4.66 o                         
   1   1  22         13.26          8.20         1.39 o                         
   2   1  22          2.68         -0.10         1.31 o                         
   3   1  22         33.25         53.00         4.37 o                         
   4   1  22         35.82         49.94         4.03 o                         
   0   2  22        325.79        378.79        11.65 o                         
   1   2  22         16.94         21.55         2.12 o                         
   2   2  22         17.23         14.51         2.28 o                         
                                                                                
