# Supplementary material for: Alkali metal salts of 4-hy­droxy­benzoic acid: a structural and educational study
Source: Acta Crystallogr C Struct Chem. 2021 Jun 9;77(Pt 7):340–53. doi: 10.1107/S2053229621005465 (PMC8254528; doi:10.1107/S2053229621005465)
Supplement: Supplementary file 4 [file c-77-00340-compound3sup4.hkl]

data_compound3                                                                  
_shelx_title ' abs_analytical_a.res in P2(1)/c'                                 
_shelx_refln_list_code          4                                               
_shelx_F_calc_maximum       87.77                                               
_exptl_crystal_F_000       296.00                                               
_reflns_d_resolution_high  0.7882                                               
                                                                                
loop_                                                                           
 _space_group_symop_operation_xyz                                               
 'x, y, z'                                                                      
 '-x, y+1/2, -z+1/2'                                                            
 '-x, -y, -z'                                                                   
 'x, -y-1/2, z-1/2'                                                             
                                                                                
_cell_length_a    14.8904                                                       
_cell_length_b     5.0487                                                       
_cell_length_c     8.4721                                                       
_cell_angle_alpha  90.000                                                       
_cell_angle_beta   99.281                                                       
_cell_angle_gamma  90.000                                                       
                                                                                
_shelx_F_squared_multiplier     1.000                                           
                                                                                
loop_                                                                           
 _refln_index_h                                                                 
 _refln_index_k                                                                 
 _refln_index_l                                                                 
 _refln_F_squared_calc                                                          
 _refln_F_squared_meas                                                          
 _refln_F_squared_sigma                                                         
 _refln_observed_status                                                         
   1   0   0        487.87        459.08        11.28 o                         
   2   0   0         47.04         33.84         1.24 o                         
   3   0   0        692.94        691.72        17.38 o                         
   4   0   0         51.54         56.90         2.21 o                         
   5   0   0        451.96        413.12        11.24 o                         
   6   0   0        634.48        649.70        17.09 o                         
   7   0   0       5057.50       5514.55       134.11 o                         
   8   0   0        493.79        509.83        10.20 o                         
   9   0   0        423.03        480.79         9.95 o                         
  10   0   0        385.34        409.64         9.05 o                         
  11   0   0        123.28        123.91         4.91 o                         
  12   0   0         82.70         81.96         3.35 o                         
  13   0   0        602.19        605.58        19.05 o                         
  14   0   0         60.41         52.64         2.76 o                         
  15   0   0        375.27        373.79        12.67 o                         
  16   0   0        334.24        296.45         7.51 o                         
  17   0   0         62.10         64.95         3.98 o                         
  18   0   0          5.17          8.04         1.20 o                         
   1   1   0        123.96        122.68         1.47 o                         
   2   1   0       1916.75       1951.17        32.88 o                         
   3   1   0         23.11         24.46         0.74 o                         
   4   1   0        473.40        505.03         9.26 o                         
   5   1   0          7.47         10.16         0.61 o                         
   6   1   0         92.56        104.69         1.91 o                         
   7   1   0         61.44         59.67         1.40 o                         
   8   1   0          4.41          4.41         0.39 o                         
   9   1   0        630.89        652.72         9.20 o                         
  10   1   0         15.92         16.71         0.90 o                         
  11   1   0          0.51          0.34         0.22 o                         
  12   1   0         54.28         53.02         1.54 o                         
  13   1   0          5.87          5.18         0.62 o                         
  14   1   0          1.69          1.25         0.46 o                         
  15   1   0          0.04          0.24         0.35 o                         
  16   1   0         28.24         21.56         1.33 o                         
  17   1   0          4.67          2.74         0.51 o                         
  18   1   0          5.08          7.74         0.70 o                         
   0   2   0          6.26          2.05         0.56 o                         
   1   2   0          6.16          4.98         0.82 o                         
   2   2   0       1194.70       1191.66        21.76 o                         
   3   2   0        458.51        511.94         6.89 o                         
   4   2   0        169.75        174.70         2.25 o                         
   5   2   0        148.39        158.02         2.34 o                         
   6   2   0          1.49          3.90         0.33 o                         
   7   2   0          2.30          1.13         0.20 o                         
   8   2   0         37.22         33.70         0.91 o                         
   9   2   0        196.01        187.10         2.63 o                         
  10   2   0        154.25        145.45         2.72 o                         
  11   2   0        592.38        589.04         7.52 o                         
  12   2   0        584.27        587.69         8.49 o                         
  13   2   0          0.11          0.70         0.35 o                         
  14   2   0         24.69         25.35         1.77 o                         
  15   2   0         10.46         10.46         0.67 o                         
  16   2   0         12.30         15.64         1.62 o                         
  17   2   0          5.70          6.86         0.84 o                         
   1   3   0          8.87          5.41         0.78 o                         
   2   3   0         55.58         72.05         2.93 o                         
   3   3   0        428.48        435.81        14.03 o                         
   4   3   0          0.02          0.17         0.18 o                         
   5   3   0        885.01        882.06        12.91 o                         
   6   3   0         30.54         31.59         1.07 o                         
   7   3   0         25.13         21.74         0.97 o                         
   8   3   0          1.54          1.88         0.42 o                         
   9   3   0        248.00        239.96         5.70 o                         
  10   3   0        320.94        315.44         5.32 o                         
  11   3   0         46.05         46.34         2.03 o                         
  12   3   0        312.40        326.76        12.02 o                         
  13   3   0        184.68        190.19         7.91 o                         
  14   3   0        154.76        158.11         6.47 o                         
  15   3   0          6.26          7.29         0.98 o                         
  16   3   0          1.93          1.85         0.44 o                         
   0   4   0         24.56         25.82         2.02 o                         
   1   4   0         31.68         30.96         1.11 o                         
   2   4   0        136.71        128.51         2.67 o                         
   3   4   0          0.38          0.40         0.24 o                         
   4   4   0          3.05          2.01         0.33 o                         
   5   4   0         70.06         66.79         1.53 o                         
   6   4   0          6.02          5.54         0.44 o                         
   7   4   0         96.88         97.79         2.19 o                         
   8   4   0         12.99         13.57         0.86 o                         
   9   4   0         55.33         57.59         1.68 o                         
  10   4   0         27.85         28.54         1.09 o                         
  11   4   0         37.97         42.09         2.04 o                         
  12   4   0          7.21          4.84         0.77 o                         
  13   4   0         15.18         14.97         1.16 o                         
  14   4   0         29.66         24.57         2.10 o                         
   1   5   0         34.26         36.54         2.12 o                         
   2   5   0         44.71         49.44         2.30 o                         
   3   5   0        577.04        598.60         8.39 o                         
   4   5   0        374.17        389.04         5.54 o                         
   5   5   0          0.05          0.19         0.20 o                         
   6   5   0          1.35          0.61         0.26 o                         
   7   5   0         82.41         80.93         2.02 o                         
   8   5   0         60.64         61.33         2.20 o                         
   9   5   0          4.17          4.79         0.67 o                         
  10   5   0         83.85         80.54         2.64 o                         
  11   5   0         40.80         40.22         2.27 o                         
   0   6   0          0.60          0.61         0.48 o                         
   1   6   0          7.97          8.83         0.86 o                         
   2   6   0        112.32        109.91         4.54 o                         
   3   6   0         32.41         33.68         2.09 o                         
   4   6   0          5.61          6.47         0.65 o                         
   5   6   0          0.01          0.27         0.21 o                         
   6   6   0          6.90          5.70         0.50 o                         
 -18   1   1         30.75         32.76         1.57 o                         
 -17   1   1         17.77         20.40         0.96 o                         
 -16   1   1         88.15         85.73         2.57 o                         
 -15   1   1         84.42         85.24         3.46 o                         
 -14   1   1          3.14          3.04         0.48 o                         
 -13   1   1         29.49         29.63         1.67 o                         
 -12   1   1          1.44          1.39         0.37 o                         
 -11   1   1        282.79        277.43         4.41 o                         
 -10   1   1         26.34         26.13         1.08 o                         
  -9   1   1        669.00        744.39        10.91 o                         
  -8   1   1        187.25        201.08         5.06 o                         
  -7   1   1          1.15          0.78         0.28 o                         
  -6   1   1        435.48        406.64         8.19 o                         
  -5   1   1         33.43         26.19         1.12 o                         
  -4   1   1       1524.14       1438.82        25.28 o                         
  -3   1   1        224.18        236.00         4.69 o                         
  -2   1   1       6338.67       6019.68        83.78 o                         
  -1   1   1       1052.19        994.51        10.91 o                         
   0   1   1       2304.42       2123.17        29.80 o                         
   1   1   1         96.29        116.36         4.01 o                         
   2   1   1        648.25        575.92         7.41 o                         
   3   1   1         86.24         72.87         1.56 o                         
   4   1   1        460.81        469.55         6.27 o                         
   5   1   1         72.26         94.60         1.80 o                         
   6   1   1          9.45         13.83         0.63 o                         
   7   1   1       1012.05       1024.12        13.43 o                         
   8   1   1        132.92        151.50         2.91 o                         
   9   1   1        270.99        263.39         9.57 o                         
  10   1   1         23.46         23.01         1.23 o                         
  11   1   1        107.99        103.57         3.02 o                         
  12   1   1         23.41         23.32         1.41 o                         
  13   1   1        100.75         91.22         2.23 o                         
  14   1   1        252.88        232.99         5.58 o                         
  15   1   1         19.04         18.32         1.65 o                         
  16   1   1          1.30          2.15         0.58 o                         
  17   1   1          0.30          1.09         0.38 o                         
 -17   2   1         49.14         47.29         2.82 o                         
 -16   2   1        124.09        133.09         3.85 o                         
 -15   2   1          0.61          0.45         0.29 o                         
 -14   2   1          0.60          0.30         0.28 o                         
 -13   2   1         62.87         64.33         3.30 o                         
 -12   2   1          5.97          5.99         0.45 o                         
 -11   2   1       1998.26       1966.94        18.26 o                         
 -10   2   1        163.81        157.70         2.41 o                         
  -9   2   1         54.52         55.98         1.23 o                         
  -8   2   1        169.72        167.27         2.19 o                         
  -7   2   1        120.02        115.22         2.09 o                         
  -6   2   1         12.33         11.74         0.52 o                         
  -5   2   1         62.61         64.49         1.37 o                         
  -4   2   1        411.84        493.48         7.77 o                         
  -3   2   1        460.53        481.63         7.41 o                         
  -2   2   1        607.30        588.57        16.19 o                         
  -1   2   1        807.55        893.79        46.95 o                         
   0   2   1         35.38         25.83         1.72 o                         
   1   2   1        245.65        217.16        10.50 o                         
   2   2   1        413.86        398.25         7.54 o                         
   3   2   1         83.69         77.83         1.66 o                         
   4   2   1        620.10        635.85         9.03 o                         
   5   2   1        698.58        708.96        14.31 o                         
   6   2   1        470.36        488.44        13.49 o                         
   7   2   1        186.46        192.41         3.22 o                         
   8   2   1        307.27        289.35         3.54 o                         
   9   2   1        131.57        130.87         2.25 o                         
  10   2   1         76.34         72.69         1.58 o                         
  11   2   1          4.16          3.52         0.37 o                         
  12   2   1        810.47        799.07         8.99 o                         
  13   2   1         11.58         12.91         1.07 o                         
  14   2   1         49.82         46.17         2.46 o                         
  15   2   1          5.59          6.94         0.86 o                         
  16   2   1          5.81          6.72         0.66 o                         
  17   2   1        105.56        123.65         4.77 o                         
 -16   3   1         11.72         10.12         0.82 o                         
 -15   3   1        156.49        163.83         4.14 o                         
 -14   3   1        335.69        352.66         8.58 o                         
 -13   3   1          6.76          5.02         0.82 o                         
 -12   3   1          6.23          5.39         0.89 o                         
 -11   3   1        383.90        411.61         8.05 o                         
 -10   3   1          6.26          5.95         0.71 o                         
  -9   3   1        122.68        126.23         4.23 o                         
  -8   3   1        239.85        245.26         4.29 o                         
  -7   3   1        442.65        450.69         5.61 o                         
  -6   3   1          1.79          1.04         0.22 o                         
  -5   3   1          9.41          9.18         0.67 o                         
  -4   3   1        617.98        691.05         8.88 o                         
  -3   3   1          2.55          2.16         0.74 o                         
  -2   3   1        337.02        345.08        11.45 o                         
  -1   3   1         50.16         47.72         2.20 o                         
   0   3   1         63.86         58.50         2.59 o                         
   1   3   1        835.11        891.25        24.87 o                         
   2   3   1        571.93        613.68        18.26 o                         
   3   3   1          2.82          6.86         0.64 o                         
   4   3   1         97.54         93.25         1.85 o                         
   5   3   1        122.90        134.42         2.54 o                         
   6   3   1          1.74          2.09         0.38 o                         
   7   3   1          9.57          9.25         0.71 o                         
   8   3   1        617.69        609.84         8.65 o                         
   9   3   1        527.06        537.77         8.93 o                         
  10   3   1        252.14        246.29         5.10 o                         
  11   3   1         24.20         23.92         2.96 o                         
  12   3   1        395.74        413.51        13.91 o                         
  13   3   1         71.70         71.43         2.52 o                         
  14   3   1        157.25        153.35         4.31 o                         
  15   3   1         99.69        104.42         6.85 o                         
  16   3   1        121.81        122.94         4.35 o                         
 -14   4   1        372.34        407.58         8.40 o                         
 -13   4   1        253.53        270.37         4.65 o                         
 -12   4   1          4.08          2.82         0.37 o                         
 -11   4   1          0.42          1.35         0.28 o                         
 -10   4   1         13.03         12.41         0.76 o                         
  -9   4   1         40.17         40.37         1.52 o                         
  -8   4   1          4.53          4.80         0.39 o                         
  -7   4   1         46.25         55.07         1.38 o                         
  -6   4   1         32.84         24.17         0.95 o                         
  -5   4   1         40.12         34.99         0.98 o                         
  -4   4   1         64.19         62.95         1.59 o                         
  -3   4   1          0.18          0.42         0.21 o                         
  -2   4   1         48.61         52.42         1.61 o                         
  -1   4   1         17.60         13.83         0.69 o                         
   0   4   1        272.43        298.55         4.52 o                         
   1   4   1        947.46        970.36        12.51 o                         
   2   4   1         90.60         99.02         2.30 o                         
   3   4   1          2.01          1.71         0.51 o                         
   4   4   1          0.18          0.27         0.23 o                         
   5   4   1          9.99          7.42         0.69 o                         
   6   4   1          7.53          6.20         0.67 o                         
   7   4   1          0.16          0.06         0.22 o                         
   8   4   1        271.67        268.92         4.40 o                         
   9   4   1        253.64        264.57         5.31 o                         
  10   4   1          7.81          6.94         0.61 o                         
  11   4   1         65.61         63.77         1.97 o                         
  12   4   1         99.94        102.73         2.90 o                         
  13   4   1         25.76         27.73         1.92 o                         
  14   4   1          9.10         10.79         1.01 o                         
 -11   5   1         74.10         74.21         3.30 o                         
 -10   5   1          0.13          0.24         0.25 o                         
  -9   5   1         14.28         14.05         1.12 o                         
  -8   5   1          7.73          8.21         0.69 o                         
  -7   5   1         14.42         14.49         1.37 o                         
  -6   5   1        209.54        203.87         4.13 o                         
  -5   5   1         37.76         34.47         1.51 o                         
  -4   5   1        331.92        381.03         6.54 o                         
  -3   5   1          0.68          0.58         0.26 o                         
  -2   5   1         94.75         90.02         3.34 o                         
  -1   5   1          1.50          1.18         0.32 o                         
   0   5   1         13.80         13.23         0.91 o                         
   1   5   1        331.17        338.50         6.79 o                         
   2   5   1        220.33        232.03         4.58 o                         
   3   5   1         72.90         82.03         2.40 o                         
   4   5   1          4.43          4.44         0.48 o                         
   5   5   1        178.02        186.33         4.37 o                         
   6   5   1          8.70          7.77         0.82 o                         
   7   5   1         65.81         65.72         2.24 o                         
   8   5   1         85.92         87.34         2.19 o                         
   9   5   1        131.51        140.02         3.29 o                         
  10   5   1        141.43        162.34         5.93 o                         
  11   5   1          0.85          0.57         0.20 o                         
  -6   6   1         93.52         63.12         2.81 o                         
  -5   6   1          3.31          3.91         0.64 o                         
  -4   6   1        490.09        443.48        12.41 o                         
  -3   6   1         77.71         70.96         4.45 o                         
  -2   6   1          0.79          1.43         0.61 o                         
  -1   6   1        197.72        202.96         4.09 o                         
   0   6   1         23.44         23.83         1.10 o                         
   1   6   1         79.40         78.57         2.44 o                         
   2   6   1          4.69          4.24         0.52 o                         
   3   6   1        235.66        214.45        14.07 o                         
   4   6   1         46.60         41.63         2.47 o                         
   5   6   1          0.34          0.07         0.23 o                         
 -18   0   2         72.10         76.10         4.12 o                         
 -17   0   2          0.00          0.18         0.36 o                         
 -16   0   2          1.38          1.01         0.37 o                         
 -15   0   2          7.80          8.15         1.70 o                         
 -14   0   2         56.68         49.69         2.79 o                         
 -13   0   2        251.38        271.44        15.07 o                         
 -12   0   2        383.22        394.56        17.04 o                         
 -11   0   2          5.00          3.88         0.54 o                         
 -10   0   2        694.71        722.87        21.46 o                         
  -9   0   2         60.33         69.68         4.03 o                         
  -8   0   2         16.28         19.81         1.91 o                         
  -7   0   2        318.63        308.36        10.00 o                         
  -6   0   2        203.62        195.43         6.74 o                         
  -5   0   2       1121.46       1121.60        28.87 o                         
  -4   0   2       1318.45       1246.42        31.61 o                         
  -3   0   2       3550.32       3307.60        80.81 o                         
  -2   0   2       7704.25       6816.38       164.80 o                         
  -1   0   2       7690.95       7402.88       178.83 o                         
   0   0   2         29.78         32.12         1.30 o                         
   1   0   2       1743.58       1611.66        39.49 o                         
   2   0   2        291.56        275.94         7.02 o                         
   3   0   2       1666.69       1615.91        28.16 o                         
   4   0   2        442.88        445.79        12.28 o                         
   5   0   2       1279.75       1300.76        23.37 o                         
   6   0   2       1206.06       1184.89        29.18 o                         
   7   0   2        183.76        181.68         6.54 o                         
   8   0   2          4.00          7.83         1.18 o                         
   9   0   2        313.18        322.15        10.62 o                         
  10   0   2         23.70         19.09         2.01 o                         
  11   0   2         62.87         71.58         5.58 o                         
  12   0   2        159.48        152.84         5.10 o                         
  13   0   2        515.76        459.89        11.03 o                         
  14   0   2          2.82          5.69         1.43 o                         
  15   0   2         14.84          8.28         1.67 o                         
  16   0   2         38.79         46.72         3.40 o                         
  17   0   2          2.50          3.84         0.86 o                         
 -18   1   2         62.77         55.80         5.49 o                         
 -17   1   2         23.40         20.68         1.00 o                         
 -16   1   2         10.37         10.52         1.16 o                         
 -15   1   2         42.18         48.11         1.87 o                         
 -14   1   2          2.26          2.04         0.34 o                         
 -13   1   2        812.30        855.09        11.86 o                         
 -12   1   2          0.31          0.32         0.27 o                         
 -11   1   2        199.36        225.86         4.75 o                         
 -10   1   2        826.01        838.35        12.70 o                         
  -9   1   2        225.54        233.66         6.26 o                         
  -8   1   2         40.90         42.96         4.63 o                         
  -7   1   2          3.54          4.57         0.63 o                         
  -6   1   2         89.81        114.28         3.31 o                         
  -5   1   2         68.40         74.17         3.03 o                         
  -4   1   2       1449.95       1371.83        31.41 o                         
  -3   1   2       5396.51       4920.50        84.52 o                         
  -2   1   2       2721.68       2678.77        29.09 o                         
  -1   1   2       1026.32       1026.12        12.97 o                         
   0   1   2         55.28         62.85         1.37 o                         
   1   1   2        186.25        172.66         3.22 o                         
   2   1   2        686.67        693.09        12.95 o                         
   3   1   2       1655.89       1548.21        27.08 o                         
   4   1   2        885.91        848.96        15.09 o                         
   5   1   2       1626.56       1530.39        17.25 o                         
   6   1   2         98.23        103.81         2.26 o                         
   7   1   2         55.51         50.77         2.04 o                         
   8   1   2         19.42         13.68         1.41 o                         
   9   1   2         42.68         37.67         1.18 o                         
  10   1   2        763.85        707.48        10.63 o                         
  11   1   2         18.43         15.55         0.89 o                         
  12   1   2          5.14          3.03         0.49 o                         
  13   1   2         43.74         31.53         2.30 o                         
  14   1   2          1.46          2.14         0.68 o                         
  15   1   2          5.26          5.04         0.88 o                         
  16   1   2         33.91         33.62         1.90 o                         
  17   1   2         41.37         47.79         1.86 o                         
 -17   2   2          0.16          0.20         0.19 o                         
 -16   2   2          9.54          9.57         0.92 o                         
 -15   2   2         49.33         52.55         2.04 o                         
 -14   2   2          4.44          4.05         0.47 o                         
 -13   2   2        375.71        388.81         6.71 o                         
 -12   2   2         56.23         55.78         1.38 o                         
 -11   2   2         60.32         56.46         1.37 o                         
 -10   2   2        172.02        173.56         2.65 o                         
  -9   2   2         80.02         86.57         1.45 o                         
  -8   2   2        131.43        121.09         2.00 o                         
  -7   2   2         76.35         77.84         1.77 o                         
  -6   2   2        349.68        372.42         5.06 o                         
  -5   2   2          2.35          1.46         0.28 o                         
  -4   2   2        148.21        179.96         4.11 o                         
  -3   2   2        288.69        298.17         5.17 o                         
  -2   2   2        938.94       1001.21        18.68 o                         
  -1   2   2         99.25         99.59         6.34 o                         
   0   2   2        765.64        795.93        10.31 o                         
   1   2   2        158.62        159.92         2.43 o                         
   2   2   2        265.63        282.86         3.43 o                         
   3   2   2        144.39        160.76         2.79 o                         
   4   2   2        268.14        273.10         4.35 o                         
   5   2   2        574.68        598.59         8.48 o                         
   6   2   2        102.61         89.43         2.10 o                         
   7   2   2        206.62        194.76         3.03 o                         
   8   2   2         56.15         50.45         1.46 o                         
   9   2   2         56.89         50.72         1.23 o                         
  10   2   2        723.35        698.31         7.92 o                         
  11   2   2        275.54        284.07         6.05 o                         
  12   2   2         91.44         97.23         3.15 o                         
  13   2   2         36.27         31.16         2.21 o                         
  14   2   2         18.12         15.53         1.37 o                         
  15   2   2         23.96         14.38         1.58 o                         
  16   2   2          9.76         10.42         1.26 o                         
 -16   3   2          2.48          3.13         0.45 o                         
 -15   3   2        616.34        648.25        18.89 o                         
 -14   3   2         30.74         29.67         1.27 o                         
 -13   3   2          1.45          1.57         0.39 o                         
 -12   3   2          4.67          5.45         0.75 o                         
 -11   3   2         13.88         12.87         0.86 o                         
 -10   3   2          4.59          3.93         0.64 o                         
  -9   3   2         49.46         46.01         1.68 o                         
  -8   3   2          2.21          0.56         0.20 o                         
  -7   3   2         73.66         77.10         2.41 o                         
  -6   3   2        176.77        196.81         4.41 o                         
  -5   3   2         90.17         79.56         1.91 o                         
  -4   3   2        135.58        155.61         2.57 o                         
  -3   3   2         12.64         15.29         0.90 o                         
  -2   3   2        310.06        294.02        13.44 o                         
  -1   3   2        212.07        208.30         6.66 o                         
   0   3   2        100.10         99.41         4.69 o                         
   1   3   2        982.37        974.38        19.03 o                         
   2   3   2        126.91        125.47         2.92 o                         
   3   3   2        448.74        447.05         8.44 o                         
   4   3   2          0.74          2.26         0.31 o                         
   5   3   2         25.69         19.92         0.94 o                         
   6   3   2         30.49         25.44         1.01 o                         
   7   3   2         26.92         26.24         1.17 o                         
   8   3   2       1194.61       1164.30        14.87 o                         
   9   3   2          5.10          5.35         0.60 o                         
  10   3   2         58.67         57.22         2.08 o                         
  11   3   2         38.00         34.86         2.32 o                         
  12   3   2         83.42         87.71         2.88 o                         
  13   3   2          5.14          3.77         0.51 o                         
  14   3   2         73.60         79.86         4.20 o                         
  15   3   2        128.26        153.46         5.45 o                         
 -14   4   2          1.61          1.25         0.35 o                         
 -13   4   2          9.73         15.83         1.64 o                         
 -12   4   2          6.65          6.53         0.59 o                         
 -11   4   2          0.05          0.37         0.21 o                         
 -10   4   2         14.04         13.92         0.82 o                         
  -9   4   2         69.13         69.57         1.92 o                         
  -8   4   2        295.04        285.17         4.55 o                         
  -7   4   2          0.05          0.02         0.22 o                         
  -6   4   2        229.28        217.50         3.48 o                         
  -5   4   2          7.54          6.96         0.46 o                         
  -4   4   2         17.76         16.09         0.70 o                         
  -3   4   2          3.45          4.12         0.37 o                         
  -2   4   2          2.14          2.39         0.35 o                         
  -1   4   2          0.18          0.36         0.21 o                         
   0   4   2          0.58          0.50         0.23 o                         
   1   4   2        288.78        287.04         4.69 o                         
   2   4   2          4.13          4.28         0.43 o                         
   3   4   2          0.77          1.21         0.32 o                         
   4   4   2          9.70          9.89         0.94 o                         
   5   4   2         10.63         10.02         0.91 o                         
   6   4   2        197.19        209.75         5.24 o                         
   7   4   2         40.74         43.15         1.84 o                         
   8   4   2         17.02         20.42         1.25 o                         
   9   4   2          6.52          5.43         0.63 o                         
  10   4   2         12.57         13.87         1.09 o                         
  11   4   2         11.28         10.89         1.00 o                         
  12   4   2         19.46         21.78         1.35 o                         
  13   4   2         42.27         39.83         2.20 o                         
 -10   5   2          4.01          3.84         0.42 o                         
  -9   5   2         46.54         42.92         1.59 o                         
  -8   5   2         14.09         21.35         1.51 o                         
  -7   5   2        100.70        108.97         3.01 o                         
  -6   5   2        140.38        136.75         2.81 o                         
  -5   5   2         26.41         26.71         1.17 o                         
  -4   5   2        103.19        108.43         2.82 o                         
  -3   5   2         15.85         16.71         1.05 o                         
  -2   5   2         90.94         98.36         2.68 o                         
  -1   5   2          8.07          8.25         0.78 o                         
   0   5   2         17.14         15.89         0.87 o                         
   1   5   2        509.15        531.82         9.65 o                         
   2   5   2          1.37          1.29         0.39 o                         
   3   5   2         71.45         75.22         2.58 o                         
   4   5   2          2.42          2.67         0.52 o                         
   5   5   2          1.40          1.46         0.44 o                         
   6   5   2         34.09         35.76         1.41 o                         
   7   5   2          0.01          0.24         0.19 o                         
   8   5   2        197.82        191.67         4.06 o                         
   9   5   2          0.90          1.07         0.30 o                         
  10   5   2         13.89         15.49         1.19 o                         
  -5   6   2         10.50         10.22         0.93 o                         
  -4   6   2         91.76         82.13         3.26 o                         
  -3   6   2          4.98          3.57         0.46 o                         
  -2   6   2         70.50         78.39         3.56 o                         
  -1   6   2          1.68          0.70         0.49 o                         
   0   6   2         64.76         66.75         3.18 o                         
   1   6   2          0.08          0.32         0.24 o                         
   2   6   2         10.61         11.45         0.79 o                         
   3   6   2         74.21         64.01         3.09 o                         
   4   6   2         56.11         44.01         2.18 o                         
 -18   1   3          1.94          1.85         0.26 o                         
 -17   1   3         34.39         35.68         1.41 o                         
 -16   1   3         46.74         46.80         1.69 o                         
 -15   1   3         68.27         66.68         2.11 o                         
 -14   1   3        459.94        488.88         9.33 o                         
 -13   1   3        311.74        335.95         5.80 o                         
 -12   1   3          0.12          0.28         0.45 o                         
 -11   1   3          0.09          0.12         0.23 o                         
 -10   1   3        340.28        346.03         5.56 o                         
  -9   1   3        160.72        160.68         2.54 o                         
  -8   1   3        563.30        514.74         8.05 o                         
  -7   1   3        574.29        585.29         8.67 o                         
  -6   1   3       1895.77       1858.45        23.82 o                         
  -5   1   3         70.95         75.87         1.85 o                         
  -4   1   3        615.46        598.79         8.36 o                         
  -3   1   3       2579.90       2648.08        44.79 o                         
  -2   1   3         12.46         14.72         0.97 o                         
  -1   1   3        309.90        312.83         6.65 o                         
   0   1   3        164.97        168.10         3.27 o                         
   1   1   3          0.15          1.07         0.26 o                         
   2   1   3       1035.31       1153.45        17.41 o                         
   3   1   3         34.30         52.34         1.70 o                         
   4   1   3        359.47        383.06         5.39 o                         
   5   1   3        344.49        336.80         4.24 o                         
   6   1   3         19.61         26.49         0.84 o                         
   7   1   3        566.86        556.94         6.88 o                         
   8   1   3         17.74         20.33         0.82 o                         
   9   1   3       1045.72        987.93        11.52 o                         
  10   1   3        100.06         95.48         2.43 o                         
  11   1   3        129.30        104.26         3.66 o                         
  12   1   3          0.02          0.17         0.23 o                         
  13   1   3         50.30         43.55         3.94 o                         
  14   1   3         16.86         16.94         1.58 o                         
  15   1   3         34.38         31.40         1.90 o                         
  16   1   3         70.74         80.86         2.70 o                         
 -17   2   3         44.48         39.48         6.91 o                         
 -16   2   3         15.63         15.67         1.69 o                         
 -15   2   3         15.78         14.49         0.77 o                         
 -14   2   3         59.58         61.12         1.80 o                         
 -13   2   3        338.37        340.02         6.97 o                         
 -12   2   3        491.79        508.58         8.18 o                         
 -11   2   3         19.37         21.61         0.74 o                         
 -10   2   3         20.08         19.34         0.85 o                         
  -9   2   3          4.26          4.93         0.39 o                         
  -8   2   3         51.58         51.12         1.19 o                         
  -7   2   3         16.54         18.74         0.76 o                         
  -6   2   3        266.69        277.01         4.70 o                         
  -5   2   3        817.52        876.53        13.81 o                         
  -4   2   3        310.32        336.19         6.07 o                         
  -3   2   3       1139.78       1245.36        33.01 o                         
  -2   2   3         65.69         69.84         2.40 o                         
  -1   2   3         28.10         19.85         0.81 o                         
   0   2   3         19.73         19.05         1.02 o                         
   1   2   3        317.04        305.56         6.54 o                         
   2   2   3        268.23        294.08         3.98 o                         
   3   2   3         27.57         21.66         0.74 o                         
   4   2   3        153.58        141.59         2.53 o                         
   5   2   3         42.77         39.86         1.04 o                         
   6   2   3         16.08         16.00         0.76 o                         
   7   2   3         35.93         32.53         1.00 o                         
   8   2   3          3.01          3.53         0.41 o                         
   9   2   3        418.13        389.94         9.77 o                         
  10   2   3        413.36        416.48         7.60 o                         
  11   2   3        354.73        337.33         6.33 o                         
  12   2   3         15.72         16.75         1.22 o                         
  13   2   3          0.03          0.15         0.43 o                         
  14   2   3          0.35          1.15         0.58 o                         
  15   2   3         32.67         38.42         2.44 o                         
 -16   3   3          1.72          1.77         0.35 o                         
 -15   3   3          0.08          0.43         0.27 o                         
 -14   3   3          8.73          7.72         0.71 o                         
 -13   3   3         39.81         41.14         1.57 o                         
 -12   3   3          1.32          1.57         0.46 o                         
 -11   3   3          0.70          1.16         0.31 o                         
 -10   3   3        107.38        101.93         2.79 o                         
  -9   3   3         27.50         28.92         1.00 o                         
  -8   3   3        225.02        209.89         3.30 o                         
  -7   3   3         18.13         18.10         0.68 o                         
  -6   3   3         27.24         27.50         1.00 o                         
  -5   3   3         40.72         36.46         1.41 o                         
  -4   3   3          3.01          3.37         0.30 o                         
  -3   3   3        193.68        191.09         2.89 o                         
  -2   3   3          1.48          1.69         0.27 o                         
  -1   3   3         47.05         36.76         1.59 o                         
   0   3   3          0.11         -0.07         0.18 o                         
   1   3   3          0.38          0.91         0.26 o                         
   2   3   3          0.48          1.08         0.25 o                         
   3   3   3          0.75          0.68         0.24 o                         
   4   3   3          7.10          7.03         0.98 o                         
   5   3   3         13.96         15.13         1.19 o                         
   6   3   3         48.46         57.09         2.38 o                         
   7   3   3         38.81         36.31         1.89 o                         
   8   3   3        184.17        185.48         5.91 o                         
   9   3   3         25.94         27.79         2.02 o                         
  10   3   3          6.13          6.09         0.76 o                         
  11   3   3         81.18         82.86         4.59 o                         
  12   3   3         16.89         20.80         1.51 o                         
  13   3   3         38.33         43.90         3.17 o                         
  14   3   3         12.09         13.47         1.21 o                         
 -14   4   3         54.49         57.41         2.65 o                         
 -13   4   3         16.85         15.66         1.10 o                         
 -12   4   3         37.08         38.36         1.20 o                         
 -11   4   3        240.52        247.15         4.14 o                         
 -10   4   3         20.42         22.68         0.99 o                         
  -9   4   3        126.83        135.17         3.59 o                         
  -8   4   3          3.81          1.08         0.26 o                         
  -7   4   3         33.76         40.01         1.20 o                         
  -6   4   3         18.22         16.89         0.78 o                         
  -5   4   3        181.55        190.82         3.17 o                         
  -4   4   3        235.83        242.85         3.59 o                         
  -3   4   3         14.87         11.88         0.78 o                         
  -2   4   3        169.03        170.03         3.40 o                         
  -1   4   3       2097.49       2074.27        24.23 o                         
   0   4   3        133.22        130.50         2.86 o                         
   1   4   3         90.34         94.61         2.39 o                         
   2   4   3         55.93         50.56         1.66 o                         
   3   4   3         49.48         49.91         1.98 o                         
   4   4   3        178.69        172.29         5.46 o                         
   5   4   3        162.21        160.20         5.26 o                         
   6   4   3       1165.08       1126.16        15.82 o                         
   7   4   3         51.52         47.32         2.10 o                         
   8   4   3        312.17        318.81         6.70 o                         
   9   4   3         26.35         25.54         1.43 o                         
  10   4   3        110.03        107.93         2.96 o                         
  11   4   3        118.14        124.67         4.36 o                         
  12   4   3        208.13        209.72         4.65 o                         
 -10   5   3          3.12          5.73         0.95 o                         
  -9   5   3          6.31          5.55         0.98 o                         
  -8   5   3        138.12        127.93         5.56 o                         
  -7   5   3         16.96         14.86         1.19 o                         
  -6   5   3          0.09          0.04         0.26 o                         
  -5   5   3         25.35         25.38         1.37 o                         
  -4   5   3          0.68          0.91         0.30 o                         
  -3   5   3         53.96         60.46         2.21 o                         
  -2   5   3         14.94         14.73         0.95 o                         
  -1   5   3          0.63          0.22         0.27 o                         
   0   5   3         99.53        101.95         3.13 o                         
   1   5   3        193.06        194.43         4.65 o                         
   2   5   3         87.02         85.42         2.87 o                         
   3   5   3         97.79        100.99         2.25 o                         
   4   5   3          8.83          6.83         0.54 o                         
   5   5   3          5.58          5.69         0.53 o                         
   6   5   3         59.60         62.14         2.38 o                         
   7   5   3          0.28          0.21         0.21 o                         
   8   5   3        101.59         95.89         2.80 o                         
   9   5   3         10.50          9.74         0.90 o                         
  -3   6   3        124.37        119.33         4.01 o                         
  -2   6   3          4.00          3.39         0.57 o                         
  -1   6   3         25.18         21.92         1.74 o                         
   0   6   3         41.92         45.04         2.53 o                         
   1   6   3         15.81         13.92         0.81 o                         
   2   6   3          1.86          1.40         0.25 o                         
 -18   0   4          2.75          2.43         0.57 o                         
 -17   0   4         56.61         53.64         2.19 o                         
 -16   0   4        361.02        372.07        12.85 o                         
 -15   0   4        317.44        336.60         8.16 o                         
 -14   0   4       1115.84       1141.92        22.59 o                         
 -13   0   4          2.79          2.96         0.60 o                         
 -12   0   4         13.25         13.32         1.16 o                         
 -11   0   4          2.32          2.51         0.55 o                         
 -10   0   4        114.73        105.96         2.69 o                         
  -9   0   4         17.44         20.97         1.06 o                         
  -8   0   4        341.84        340.52         5.00 o                         
  -7   0   4        727.10        757.40        15.60 o                         
  -6   0   4          0.44          0.01         0.29 o                         
  -5   0   4        295.46        259.99         7.14 o                         
  -4   0   4          0.01          0.39         0.28 o                         
  -3   0   4        108.75        113.15         4.52 o                         
  -2   0   4         33.16         33.29         2.30 o                         
  -1   0   4        925.43        861.99        23.40 o                         
   0   0   4       1530.91       1543.79        39.99 o                         
   1   0   4        109.15        104.89         4.80 o                         
   2   0   4         31.69         21.10         1.20 o                         
   3   0   4        172.47        177.66         4.86 o                         
   4   0   4         35.00         39.80         4.60 o                         
   5   0   4        223.39        241.34         4.91 o                         
   6   0   4          1.91          2.88         0.41 o                         
   7   0   4       1425.27       1326.51        18.05 o                         
   8   0   4        279.97        267.50         7.13 o                         
   9   0   4         93.98         85.63         3.96 o                         
  10   0   4         40.77         43.78         2.43 o                         
  11   0   4        105.53         84.98         3.97 o                         
  12   0   4         25.11         24.27         2.94 o                         
  13   0   4         20.98         24.18         2.81 o                         
  14   0   4          5.43          8.78         1.55 o                         
  15   0   4         26.79         30.04         2.40 o                         
  16   0   4        112.23        129.86         4.70 o                         
 -18   1   4         22.40         17.17         1.70 o                         
 -17   1   4         52.36         56.89         3.01 o                         
 -16   1   4         61.68         58.69         1.73 o                         
 -15   1   4        118.20        116.56         4.00 o                         
 -14   1   4        113.87        115.38         3.95 o                         
 -13   1   4          0.23          0.49         0.23 o                         
 -12   1   4         84.59         89.33         4.53 o                         
 -11   1   4         49.40         50.06         1.41 o                         
 -10   1   4         73.87         75.11         1.72 o                         
  -9   1   4        147.61        139.37         2.24 o                         
  -8   1   4         75.21         75.76         1.60 o                         
  -7   1   4          2.36          5.54         0.40 o                         
  -6   1   4         15.15         15.79         0.91 o                         
  -5   1   4       1003.57       1031.63        19.85 o                         
  -4   1   4        692.36        683.93        13.76 o                         
  -3   1   4       1199.19       1235.35        17.79 o                         
  -2   1   4        250.01        256.99        10.69 o                         
  -1   1   4        129.90        125.22         3.66 o                         
   0   1   4       1434.02       1469.10        26.97 o                         
   1   1   4        201.35        192.41         5.10 o                         
   2   1   4         11.16         16.28         0.98 o                         
   3   1   4         90.48        101.40         3.72 o                         
   4   1   4        914.43        916.95         8.82 o                         
   5   1   4         22.09         22.17         0.69 o                         
   6   1   4        131.06        133.00         2.15 o                         
   7   1   4        607.70        583.56         6.39 o                         
   8   1   4        174.34        171.70         3.19 o                         
   9   1   4        901.46        868.36        13.27 o                         
  10   1   4          1.33          0.85         0.31 o                         
  11   1   4          5.03          1.16         0.61 o                         
  12   1   4        136.58        130.55         4.94 o                         
  13   1   4         81.06         80.49         3.50 o                         
  14   1   4         33.52         37.21         2.34 o                         
  15   1   4          9.01         11.50         1.33 o                         
 -17   2   4         55.74         57.15         2.64 o                         
 -16   2   4         32.91         33.40         1.92 o                         
 -15   2   4         26.14         27.39         1.36 o                         
 -14   2   4         63.48         63.94         2.30 o                         
 -13   2   4         60.79         64.98         2.78 o                         
 -12   2   4        526.23        537.27         8.35 o                         
 -11   2   4          1.41          2.60         0.32 o                         
 -10   2   4          2.43          3.34         0.35 o                         
  -9   2   4          0.39          0.85         0.19 o                         
  -8   2   4          9.59         10.21         0.60 o                         
  -7   2   4         88.97         89.23         1.60 o                         
  -6   2   4        183.54        185.69         3.00 o                         
  -5   2   4       1962.06       1917.02        22.95 o                         
  -4   2   4         11.97         12.54         0.80 o                         
  -3   2   4        396.51        362.86        10.80 o                         
  -2   2   4        329.42        323.86         9.70 o                         
  -1   2   4         65.66         69.14         4.81 o                         
   0   2   4         18.23         12.24         1.06 o                         
   1   2   4        454.64        424.56         9.10 o                         
   2   2   4       1030.74       1045.10        12.56 o                         
   3   2   4        252.59        241.93         3.19 o                         
   4   2   4         58.89         57.32         1.21 o                         
   5   2   4        264.77        253.96         2.96 o                         
   6   2   4          1.66          3.26         0.53 o                         
   7   2   4          0.24          0.18         0.16 o                         
   8   2   4         30.91         30.10         1.04 o                         
   9   2   4        307.33        314.51         4.17 o                         
  10   2   4         62.13         56.81         2.47 o                         
  11   2   4        121.40        109.97         3.31 o                         
  12   2   4          0.25          0.59         0.50 o                         
  13   2   4          1.72          1.88         0.45 o                         
  14   2   4          3.61          3.79         0.70 o                         
 -16   3   4         35.92         33.14         1.73 o                         
 -15   3   4          5.70          3.99         0.69 o                         
 -14   3   4          1.40          1.01         0.56 o                         
 -13   3   4         23.46         25.82         1.74 o                         
 -12   3   4          1.03          1.07         0.37 o                         
 -11   3   4          8.52          8.47         0.58 o                         
 -10   3   4         69.15         63.21         1.82 o                         
  -9   3   4         23.87         18.56         0.90 o                         
  -8   3   4          0.10         -0.04         0.17 o                         
  -7   3   4          8.83          8.60         0.54 o                         
  -6   3   4          7.77          6.80         0.49 o                         
  -5   3   4        250.77        261.41         3.91 o                         
  -4   3   4         59.83         56.76         1.85 o                         
  -3   3   4        226.83        224.15         3.86 o                         
  -2   3   4        826.24        805.86         8.16 o                         
  -1   3   4        396.02        398.63         5.52 o                         
   0   3   4          6.14          4.79         0.44 o                         
   1   3   4         41.88         41.20         1.44 o                         
   2   3   4         85.14         83.92         2.40 o                         
   3   3   4          2.40          2.78         0.45 o                         
   4   3   4         19.54         31.99         2.27 o                         
   5   3   4        109.50         94.62         4.02 o                         
   6   3   4        513.48        481.36        11.55 o                         
   7   3   4        154.50        145.46         5.15 o                         
   8   3   4         39.05         36.35         2.36 o                         
   9   3   4         38.05         31.69         2.09 o                         
  10   3   4          1.32          1.50         0.48 o                         
  11   3   4         57.10         58.14         2.44 o                         
  12   3   4          0.10          0.47         0.34 o                         
  13   3   4          2.20          3.15         0.67 o                         
 -13   4   4          0.56          0.20         0.19 o                         
 -12   4   4          1.94          4.03         0.40 o                         
 -11   4   4          8.16          6.65         0.66 o                         
 -10   4   4        124.62        115.77         3.80 o                         
  -9   4   4        127.34        122.84         2.92 o                         
  -8   4   4         27.51         23.07         1.03 o                         
  -7   4   4         42.03         38.81         1.65 o                         
  -6   4   4         15.71         16.37         0.74 o                         
  -5   4   4         15.55         16.64         0.97 o                         
  -4   4   4         67.30         67.22         2.78 o                         
  -3   4   4         24.08         26.11         1.28 o                         
  -2   4   4         87.93         86.94         2.94 o                         
  -1   4   4        133.18        125.90         3.14 o                         
   0   4   4         53.55         54.48         1.55 o                         
   1   4   4          6.26          6.57         0.50 o                         
   2   4   4          7.58          7.53         0.68 o                         
   3   4   4         17.40         17.38         0.89 o                         
   4   4   4         69.56         72.91         2.04 o                         
   5   4   4        115.56        124.42         3.10 o                         
   6   4   4         68.72         78.80         4.36 o                         
   7   4   4          3.05          0.97         0.53 o                         
   8   4   4         64.69         66.75         2.26 o                         
   9   4   4         29.10         30.63         1.81 o                         
  10   4   4         19.47         22.76         1.67 o                         
  11   4   4         27.11         28.60         1.05 o                         
 -10   5   4         97.60         94.89         3.55 o                         
  -9   5   4          0.20          0.27         0.37 o                         
  -8   5   4          0.14          0.11         0.36 o                         
  -7   5   4         18.83         18.38         1.37 o                         
  -6   5   4          7.78          7.98         0.67 o                         
  -5   5   4         29.93         41.65         1.62 o                         
  -4   5   4          4.34          4.05         0.54 o                         
  -3   5   4         32.04         32.25         1.31 o                         
  -2   5   4         89.63         94.03         3.68 o                         
  -1   5   4         15.28         15.07         0.81 o                         
   0   5   4          4.74          4.05         0.55 o                         
   1   5   4          1.50          1.91         0.40 o                         
   2   5   4          6.37          7.31         0.78 o                         
   3   5   4         25.95         28.89         1.15 o                         
   4   5   4         87.16         89.91         4.40 o                         
   5   5   4         68.54         66.99         2.23 o                         
   6   5   4        145.20        137.15         2.98 o                         
   7   5   4         52.40         41.48         2.17 o                         
 -17   1   5          0.66          0.99         0.47 o                         
 -16   1   5        634.01        646.76        18.07 o                         
 -15   1   5         16.84         15.94         0.98 o                         
 -14   1   5         99.64        109.82         3.58 o                         
 -13   1   5         65.92         69.42         4.12 o                         
 -12   1   5        126.31        123.29         2.38 o                         
 -11   1   5         76.97         77.24         2.16 o                         
 -10   1   5        113.90        115.83         2.79 o                         
  -9   1   5        284.77        297.42         7.90 o                         
  -8   1   5         24.76         22.11         1.34 o                         
  -7   1   5        371.32        382.14         4.98 o                         
  -6   1   5          9.03         10.27         0.57 o                         
  -5   1   5        735.86        707.49        10.27 o                         
  -4   1   5          1.65          1.98         0.39 o                         
  -3   1   5        422.02        392.34         8.77 o                         
  -2   1   5         60.12         68.90         2.90 o                         
  -1   1   5        168.96        171.22         8.43 o                         
   0   1   5        157.77        188.42         5.32 o                         
   1   1   5         56.64         60.04         1.92 o                         
   2   1   5        202.34        206.13         3.43 o                         
   3   1   5          6.58          4.77         0.41 o                         
   4   1   5         16.99         17.26         0.70 o                         
   5   1   5         22.62         24.23         0.79 o                         
   6   1   5          4.68          3.67         0.34 o                         
   7   1   5       1067.18       1067.01         9.72 o                         
   8   1   5        145.86        152.52         2.70 o                         
   9   1   5         15.01         16.62         0.89 o                         
  10   1   5        114.90        107.37         3.59 o                         
  11   1   5         51.60         47.30         2.15 o                         
  12   1   5         85.26         84.44         2.68 o                         
  13   1   5         51.54         53.14         2.43 o                         
  14   1   5        154.67        168.57         4.28 o                         
 -16   2   5         58.11         55.62         3.39 o                         
 -15   2   5         22.48         21.13         1.28 o                         
 -14   2   5        121.23        118.56         4.21 o                         
 -13   2   5         10.50          9.43         0.87 o                         
 -12   2   5          3.09          3.13         0.53 o                         
 -11   2   5        107.44        110.71         2.76 o                         
 -10   2   5          4.63          4.47         0.49 o                         
  -9   2   5         27.86         32.48         1.00 o                         
  -8   2   5          0.40          0.62         0.25 o                         
  -7   2   5        162.56        183.04         3.61 o                         
  -6   2   5        570.99        590.91         7.77 o                         
  -5   2   5        587.43        603.98         7.88 o                         
  -4   2   5        171.32        162.18         2.87 o                         
  -3   2   5        451.00        436.47         6.22 o                         
  -2   2   5         10.68         10.01         0.59 o                         
  -1   2   5        131.49        121.37         2.16 o                         
   0   2   5          9.62         12.16         0.63 o                         
   1   2   5          3.61          4.56         0.44 o                         
   2   2   5        360.23        350.45         4.49 o                         
   3   2   5         82.06         96.42         1.65 o                         
   4   2   5         46.14         38.99         1.01 o                         
   5   2   5         10.82          7.23         0.45 o                         
   6   2   5          1.75          1.46         0.30 o                         
   7   2   5        236.68        236.07         4.61 o                         
   8   2   5          4.93          3.66         0.47 o                         
   9   2   5         42.84         37.44         1.90 o                         
  10   2   5        152.39        140.50         3.77 o                         
  11   2   5          7.17          5.59         0.67 o                         
  12   2   5         66.78         67.26         4.48 o                         
  13   2   5          3.87          1.99         0.50 o                         
 -15   3   5         18.88         17.20         2.01 o                         
 -14   3   5        193.77        197.34         4.81 o                         
 -13   3   5          0.06         -0.13         0.41 o                         
 -12   3   5          5.67          4.04         0.46 o                         
 -11   3   5        154.01        143.68         3.56 o                         
 -10   3   5          4.04          3.80         0.49 o                         
  -9   3   5         28.37         27.08         1.53 o                         
  -8   3   5         95.92         98.78         2.84 o                         
  -7   3   5        486.63        516.38         7.99 o                         
  -6   3   5          5.21          5.66         0.56 o                         
  -5   3   5        147.01        150.15         3.76 o                         
  -4   3   5        621.98        621.31        10.19 o                         
  -3   3   5         26.54         26.17         1.91 o                         
  -2   3   5        493.45        499.70         8.08 o                         
  -1   3   5         86.14         85.19         2.22 o                         
   0   3   5         48.65         47.07         1.65 o                         
   1   3   5         21.96         19.52         1.05 o                         
   2   3   5          1.79          1.71         0.37 o                         
   3   3   5         70.05         57.47         2.57 o                         
   4   3   5          5.17          4.36         0.85 o                         
   5   3   5         95.89         78.51         8.87 o                         
   6   3   5         14.85         14.22         2.18 o                         
   7   3   5          0.40         -0.22         0.48 o                         
   8   3   5         61.47         54.89         3.92 o                         
   9   3   5        132.78        133.72         4.48 o                         
  10   3   5         12.83         12.71         1.15 o                         
  11   3   5          0.79          0.61         0.44 o                         
  12   3   5         90.72        107.98         4.20 o                         
 -12   4   5          0.08          0.24         0.33 o                         
 -11   4   5          1.43          2.46         0.63 o                         
 -10   4   5         62.74         71.43         3.18 o                         
  -9   4   5         30.69         26.76         1.21 o                         
  -8   4   5        169.51        185.17         4.55 o                         
  -7   4   5          5.35          4.31         0.56 o                         
  -6   4   5        162.58        174.43         3.46 o                         
  -5   4   5         22.64         24.21         1.53 o                         
  -4   4   5        103.86        105.61         2.50 o                         
  -3   4   5         24.09         23.05         1.29 o                         
  -2   4   5        618.22        620.41         9.33 o                         
  -1   4   5         40.81         38.77         1.37 o                         
   0   4   5         93.46         94.30         2.06 o                         
   1   4   5         23.63         21.53         0.95 o                         
   2   4   5         63.88         62.37         1.83 o                         
   3   4   5         35.40         35.39         1.50 o                         
   4   4   5         31.89         29.11         1.57 o                         
   5   4   5        906.98        893.94        14.73 o                         
   6   4   5         56.10         56.45         2.56 o                         
   7   4   5          9.17         10.93         0.86 o                         
   8   4   5        119.47        122.40         3.62 o                         
   9   4   5         28.34         29.28         1.17 o                         
  10   4   5         17.60         16.54         1.25 o                         
  -8   5   5          8.10          8.36         0.94 o                         
  -7   5   5         20.85         24.57         1.83 o                         
  -6   5   5          1.60          2.21         0.45 o                         
  -5   5   5         70.17         77.90         3.65 o                         
  -4   5   5        272.71        281.36         5.17 o                         
  -3   5   5         19.39         17.81         0.94 o                         
  -2   5   5          2.27          1.88         0.37 o                         
  -1   5   5          0.52          0.68         0.39 o                         
   0   5   5         12.59         11.33         1.18 o                         
   1   5   5         47.78         53.99         2.00 o                         
   2   5   5         56.70         67.09         2.26 o                         
   3   5   5        169.29        155.99         3.92 o                         
   4   5   5         83.16         83.12         3.32 o                         
   5   5   5        111.34        102.22         5.65 o                         
   6   5   5          6.13          4.53         0.59 o                         
 -17   0   6        249.63        177.00         7.97 o                         
 -16   0   6        887.75        802.95        65.31 o                         
 -15   0   6          4.77          5.95         0.93 o                         
 -14   0   6        110.23        118.09         5.18 o                         
 -13   0   6        116.36        134.63         5.94 o                         
 -12   0   6        170.23        172.71         4.93 o                         
 -11   0   6         51.93         53.56         3.89 o                         
 -10   0   6          1.78          2.33         0.45 o                         
  -9   0   6        671.62        665.96        12.43 o                         
  -8   0   6        153.87        164.45         4.08 o                         
  -7   0   6         38.17         34.02         1.57 o                         
  -6   0   6        211.17        199.71         5.20 o                         
  -5   0   6        116.47        103.02         4.88 o                         
  -4   0   6         39.56         44.86         2.06 o                         
  -3   0   6         50.96         61.55         3.33 o                         
  -2   0   6        512.67        555.41        15.80 o                         
  -1   0   6       1054.14       1056.38        17.05 o                         
   0   0   6        329.14        332.20         6.83 o                         
   1   0   6        589.90        561.88         9.19 o                         
   2   0   6        199.79        197.66         4.26 o                         
   3   0   6        295.49        302.70         6.16 o                         
   4   0   6        180.97        187.70         4.16 o                         
   5   0   6       1618.40       1708.97        27.06 o                         
   6   0   6       1254.78       1308.86        19.50 o                         
   7   0   6        826.26        857.16        13.08 o                         
   8   0   6          4.68          5.15         0.82 o                         
   9   0   6        205.26        209.99         9.77 o                         
  10   0   6        127.22        130.82         6.98 o                         
  11   0   6         63.77         68.55         4.43 o                         
  12   0   6          2.72          8.11         1.36 o                         
  13   0   6        100.87        126.73         5.02 o                         
 -16   1   6          0.53          0.57         0.21 o                         
 -15   1   6         24.99         23.56         2.03 o                         
 -14   1   6         18.14         18.50         1.04 o                         
 -13   1   6          4.61          5.23         1.14 o                         
 -12   1   6          1.58          1.04         0.38 o                         
 -11   1   6          4.52          5.08         0.74 o                         
 -10   1   6          0.59          0.59         0.30 o                         
  -9   1   6          3.27          3.18         0.38 o                         
  -8   1   6         41.36         36.46         1.22 o                         
  -7   1   6          6.92          6.48         0.65 o                         
  -6   1   6         13.56         13.82         0.82 o                         
  -5   1   6          0.66          0.53         0.22 o                         
  -4   1   6        170.69        171.64         4.04 o                         
  -3   1   6         89.86         81.29         2.25 o                         
  -2   1   6         44.38         39.64         1.26 o                         
  -1   1   6        202.22        215.68         3.28 o                         
   0   1   6        170.85        177.50         2.92 o                         
   1   1   6        119.61        123.05         2.60 o                         
   2   1   6         60.92         58.86         1.91 o                         
   3   1   6         45.50         45.17         1.40 o                         
   4   1   6          0.11          0.24         0.19 o                         
   5   1   6         61.16         62.90         1.48 o                         
   6   1   6         52.80         51.16         1.35 o                         
   7   1   6        201.99        208.87         3.97 o                         
   8   1   6         51.43         52.44         2.46 o                         
   9   1   6          3.57          3.53         0.65 o                         
  10   1   6          0.19          0.35         0.29 o                         
  11   1   6          9.43          9.27         0.79 o                         
  12   1   6         45.99         54.25         2.84 o                         
  13   1   6         30.34         28.70         1.26 o                         
 -15   2   6         36.51         34.98         2.27 o                         
 -14   2   6         56.24         51.21         2.95 o                         
 -13   2   6        168.29        172.88         4.84 o                         
 -12   2   6          1.51          1.37         0.38 o                         
 -11   2   6          1.94          1.60         0.40 o                         
 -10   2   6         10.27         10.61         0.85 o                         
  -9   2   6         48.62         49.81         1.42 o                         
  -8   2   6         71.05         74.93         2.81 o                         
  -7   2   6        165.93        178.42         3.59 o                         
  -6   2   6        784.31        796.82        11.25 o                         
  -5   2   6         31.38         30.38         1.43 o                         
  -4   2   6        300.79        316.42         5.28 o                         
  -3   2   6        136.65        135.43         3.45 o                         
  -2   2   6        124.48        123.91         2.89 o                         
  -1   2   6         85.27         84.08         2.37 o                         
   0   2   6         15.75         15.74         0.88 o                         
   1   2   6         29.90         29.04         0.97 o                         
   2   2   6         33.19         31.86         0.98 o                         
   3   2   6        200.15        179.68         2.45 o                         
   4   2   6         92.76         89.96         1.61 o                         
   5   2   6         39.15         38.00         1.08 o                         
   6   2   6         12.34         11.39         0.95 o                         
   7   2   6          0.00         -0.20         0.27 o                         
   8   2   6        111.18        106.10         3.30 o                         
   9   2   6          8.49          7.17         0.76 o                         
  10   2   6        131.11        130.94         4.00 o                         
  11   2   6          0.09          0.02         0.23 o                         
  12   2   6          0.60          1.55         0.46 o                         
 -14   3   6          0.13          0.06         0.23 o                         
 -13   3   6          0.08          0.11         0.16 o                         
 -12   3   6         23.00         25.60         1.98 o                         
 -11   3   6        139.85        133.82         2.73 o                         
 -10   3   6         33.73         35.44         1.32 o                         
  -9   3   6          1.00          1.95         0.36 o                         
  -8   3   6        269.78        264.69        11.74 o                         
  -7   3   6        178.86        188.42         4.29 o                         
  -6   3   6        229.54        235.11         5.03 o                         
  -5   3   6          0.04         -0.15         0.26 o                         
  -4   3   6        590.67        613.11        11.20 o                         
  -3   3   6          0.67          0.53         0.38 o                         
  -2   3   6          0.13          0.29         0.35 o                         
  -1   3   6         23.26         21.77         1.95 o                         
   0   3   6         21.57         20.16         1.15 o                         
   1   3   6        299.58        313.54         5.78 o                         
   2   3   6         91.76         96.37         2.70 o                         
   3   3   6        142.68        120.32         3.48 o                         
   4   3   6         94.74        100.19         3.06 o                         
   5   3   6          7.26          3.75         0.50 o                         
   6   3   6         61.56         69.46         4.50 o                         
   7   3   6         12.20          7.63         1.41 o                         
   8   3   6         56.20         61.98         3.92 o                         
   9   3   6         16.67         20.09         1.94 o                         
  10   3   6         45.07         61.30         3.11 o                         
 -11   4   6          9.98          6.72         0.76 o                         
 -10   4   6          5.01          5.06         0.78 o                         
  -9   4   6          0.93          1.36         0.27 o                         
  -8   4   6         67.66         65.53         1.86 o                         
  -7   4   6         26.74         23.22         1.33 o                         
  -6   4   6         18.07         24.39         2.17 o                         
  -5   4   6         12.39         13.93         1.55 o                         
  -4   4   6          5.69          4.78         0.98 o                         
  -3   4   6          1.44          3.10         1.11 o                         
  -2   4   6          5.93          6.46         0.77 o                         
  -1   4   6         28.84         29.69         1.67 o                         
   0   4   6         34.08         30.29         2.53 o                         
   1   4   6         40.75         47.13         2.17 o                         
   2   4   6          9.80          9.07         0.79 o                         
   3   4   6         74.35         81.87         2.27 o                         
   4   4   6          4.52          4.39         0.48 o                         
   5   4   6          2.81          1.36         0.27 o                         
   6   4   6          9.14         10.64         0.64 o                         
   7   4   6          2.90          3.04         0.32 o                         
   8   4   6         13.38         15.90         1.20 o                         
  -6   5   6         26.45         36.14         1.87 o                         
  -5   5   6          6.46          6.72         0.81 o                         
  -4   5   6         86.87         85.07         3.36 o                         
  -3   5   6          9.34          9.76         1.46 o                         
  -2   5   6         96.21         97.95         3.67 o                         
  -1   5   6          1.30          0.91         0.23 o                         
   0   5   6          0.45          0.61         0.28 o                         
   1   5   6        115.36        122.92         4.06 o                         
   2   5   6          1.81          1.08         0.30 o                         
 -15   1   7         22.64         19.97         1.36 o                         
 -14   1   7          0.51          0.27         0.25 o                         
 -13   1   7          4.26          3.79         0.61 o                         
 -12   1   7          9.82          8.86         1.10 o                         
 -11   1   7         20.11         20.15         2.00 o                         
 -10   1   7        166.12        181.84         3.52 o                         
  -9   1   7         55.15         56.32         1.55 o                         
  -8   1   7          0.93          0.62         0.27 o                         
  -7   1   7         41.95         40.60         1.43 o                         
  -6   1   7         52.16         56.22         1.67 o                         
  -5   1   7        102.17        102.32         2.53 o                         
  -4   1   7          5.33          4.93         0.54 o                         
  -3   1   7        323.59        336.06         5.24 o                         
  -2   1   7         13.20         15.75         0.99 o                         
  -1   1   7          7.38          5.40         0.51 o                         
   0   1   7          0.00          0.68         0.39 o                         
   1   1   7         34.07         29.69         1.21 o                         
   2   1   7          2.55          2.61         0.33 o                         
   3   1   7          3.01          4.39         0.36 o                         
   4   1   7        270.39        284.58         3.53 o                         
   5   1   7        141.30        148.94         2.98 o                         
   6   1   7        396.81        423.63         5.97 o                         
   7   1   7          0.22         -0.01         0.29 o                         
   8   1   7         87.54         91.81         2.53 o                         
   9   1   7          6.26          5.23         0.64 o                         
  10   1   7         44.67         45.43         2.77 o                         
  11   1   7         55.70         60.64         2.08 o                         
 -14   2   7         29.93         20.60         2.34 o                         
 -13   2   7         98.50         90.64         2.69 o                         
 -12   2   7          5.96          5.82         0.71 o                         
 -11   2   7          1.05          0.73         0.20 o                         
 -10   2   7        165.86        166.68         3.16 o                         
  -9   2   7        100.46         99.22         4.13 o                         
  -8   2   7        292.97        310.95         5.99 o                         
  -7   2   7         86.18         90.05         2.58 o                         
  -6   2   7        351.74        373.90         6.01 o                         
  -5   2   7         99.02        102.27         2.57 o                         
  -4   2   7        315.35        324.15         6.19 o                         
  -3   2   7          0.30          0.26         0.22 o                         
  -2   2   7        161.30        167.19         4.24 o                         
  -1   2   7        204.37        205.19         3.73 o                         
   0   2   7        106.99        101.52         2.20 o                         
   1   2   7          1.09          2.74         0.29 o                         
   2   2   7          0.12          0.35         0.16 o                         
   3   2   7        259.43        260.71         3.75 o                         
   4   2   7         27.46         27.10         0.99 o                         
   5   2   7         50.69         57.60         1.87 o                         
   6   2   7         10.33         10.27         0.70 o                         
   7   2   7         33.58         33.86         1.40 o                         
   8   2   7          3.25          1.78         0.40 o                         
   9   2   7         10.97         12.42         0.76 o                         
  10   2   7         18.60         20.35         1.58 o                         
 -12   3   7        122.47        116.58         4.26 o                         
 -11   3   7        119.54        123.12         7.68 o                         
 -10   3   7        117.36        116.19         2.69 o                         
  -9   3   7         15.75         14.79         0.88 o                         
  -8   3   7        233.12        206.46         4.20 o                         
  -7   3   7          7.46          6.39         0.75 o                         
  -6   3   7         67.08         65.43         2.60 o                         
  -5   3   7        388.39        415.07         9.29 o                         
  -4   3   7        280.53        290.48         7.18 o                         
  -3   3   7          3.98          4.08         0.73 o                         
  -2   3   7          0.15         -0.44         0.44 o                         
  -1   3   7        117.85        119.84         3.99 o                         
   0   3   7         34.24         36.35         2.02 o                         
   1   3   7          4.25          3.35         0.53 o                         
   2   3   7        269.04        273.74         5.76 o                         
   3   3   7        249.05        242.72         6.55 o                         
   4   3   7          0.19          0.04         0.23 o                         
   5   3   7          6.45          4.49         1.01 o                         
   6   3   7         76.96         70.23         3.72 o                         
   7   3   7          1.82          2.37         0.47 o                         
   8   3   7        120.15        105.72         3.91 o                         
   9   3   7          0.01          0.11         0.18 o                         
  -9   4   7         27.81         23.31         0.95 o                         
  -8   4   7        412.62        423.56        12.13 o                         
  -7   4   7         12.88         12.56         0.84 o                         
  -6   4   7         38.98         39.62         1.61 o                         
  -5   4   7          0.00          0.10         0.34 o                         
  -4   4   7          1.85          1.73         0.56 o                         
  -3   4   7          0.56          0.61         0.44 o                         
  -2   4   7          8.92         10.16         0.82 o                         
  -1   4   7          2.14          5.62         0.63 o                         
   0   4   7          4.17          4.88         0.62 o                         
   1   4   7          9.48          6.97         0.71 o                         
   2   4   7          0.01         -0.09         0.20 o                         
   3   4   7         69.58         66.96         2.23 o                         
   4   4   7         10.60          7.69         1.08 o                         
   5   4   7         16.04         12.59         0.97 o                         
 -14   0   8          0.04          0.24         0.26 o                         
 -13   0   8         64.87         59.05         2.92 o                         
 -12   0   8        164.02        156.50         5.44 o                         
 -11   0   8        125.54        126.71         4.92 o                         
 -10   0   8          1.47          0.93         0.39 o                         
  -9   0   8         84.69         95.40         3.23 o                         
  -8   0   8         26.14         27.59         2.04 o                         
  -7   0   8        104.39        107.12         5.57 o                         
  -6   0   8          5.19          4.53         0.62 o                         
  -5   0   8          0.50          0.30         0.21 o                         
  -4   0   8         75.92         74.59         4.58 o                         
  -3   0   8        485.64        522.69        15.75 o                         
  -2   0   8         47.26         49.00         2.45 o                         
  -1   0   8         26.78         24.59         1.73 o                         
   0   0   8          7.83          9.11         0.92 o                         
   1   0   8          5.95          6.43         0.78 o                         
   2   0   8         28.25         28.08         1.56 o                         
   3   0   8         81.81         86.04         4.73 o                         
   4   0   8       2161.99       2377.76        65.45 o                         
   5   0   8         31.45         31.35         2.04 o                         
   6   0   8          5.90          7.42         2.27 o                         
   7   0   8         65.56         64.60         4.10 o                         
   8   0   8          0.60          0.70         0.46 o                         
   9   0   8         15.89         15.05         1.51 o                         
  10   0   8         80.36         76.26         3.04 o                         
 -14   1   8         16.66         13.67         1.98 o                         
 -13   1   8          4.23          3.19         0.63 o                         
 -12   1   8         76.81         70.04         1.85 o                         
 -11   1   8         20.00         19.20         0.97 o                         
 -10   1   8         11.24         10.11         0.61 o                         
  -9   1   8         82.26         86.44         2.57 o                         
  -8   1   8        177.38        183.79         3.46 o                         
  -7   1   8         78.23         83.33         2.08 o                         
  -6   1   8         76.81         79.80         1.82 o                         
  -5   1   8        414.07        413.20         9.23 o                         
  -4   1   8          0.01          0.41         0.28 o                         
  -3   1   8         35.99         33.67         1.56 o                         
  -2   1   8          2.36          2.00         0.33 o                         
  -1   1   8          0.68          0.94         0.40 o                         
   0   1   8          0.00          0.22         0.23 o                         
   1   1   8         16.60         15.19         0.97 o                         
   2   1   8        290.14        309.60         5.86 o                         
   3   1   8          1.70          2.17         0.38 o                         
   4   1   8        343.69        373.47         5.72 o                         
   5   1   8          0.31          0.08         0.23 o                         
   6   1   8          2.26          2.12         0.45 o                         
   7   1   8         90.61         96.23         2.66 o                         
   8   1   8         86.00         94.97         2.93 o                         
   9   1   8          2.13          1.94         0.36 o                         
 -13   2   8         16.62         11.92         1.40 o                         
 -12   2   8         43.29         35.51         1.40 o                         
 -11   2   8          8.91          7.89         1.01 o                         
 -10   2   8         12.09         11.71         0.67 o                         
  -9   2   8          5.82          5.64         0.44 o                         
  -8   2   8         43.12         43.17         1.25 o                         
  -7   2   8        194.69        204.88         5.22 o                         
  -6   2   8         62.97         63.24         2.97 o                         
  -5   2   8         14.95         16.28         1.13 o                         
  -4   2   8          1.14          1.05         0.38 o                         
  -3   2   8          0.31          0.53         0.28 o                         
  -2   2   8          0.17          0.36         0.28 o                         
  -1   2   8          2.64          2.53         0.47 o                         
   0   2   8         38.53         37.84         1.41 o                         
   1   2   8         67.27         61.95         1.84 o                         
   2   2   8          5.58          4.06         0.41 o                         
   3   2   8          5.29          6.46         0.49 o                         
   4   2   8         29.00         28.80         1.32 o                         
   5   2   8          3.07          2.64         0.50 o                         
   6   2   8         90.60         92.29         4.40 o                         
   7   2   8          7.89         10.34         1.24 o                         
   8   2   8          3.33          3.34         0.56 o                         
 -10   3   8        138.98        126.70         4.21 o                         
  -9   3   8         67.18         64.67         4.15 o                         
  -8   3   8        270.61        270.95         7.97 o                         
  -7   3   8          0.00          0.17         0.23 o                         
  -6   3   8         64.35         73.47         3.40 o                         
  -5   3   8         10.33         10.70         1.25 o                         
  -4   3   8          3.84          3.25         0.73 o                         
  -3   3   8         37.40         46.62         2.03 o                         
  -2   3   8         29.63         29.31         1.60 o                         
  -1   3   8        199.70        204.34        10.45 o                         
   0   3   8          5.20          6.60         0.78 o                         
   1   3   8         61.29         64.78         2.36 o                         
   2   3   8          1.32          4.23         0.87 o                         
   3   3   8          1.61          2.98         0.68 o                         
   4   3   8          2.85          4.24         0.75 o                         
   5   3   8          1.90          2.21         0.49 o                         
   6   3   8         98.61        103.92         3.82 o                         
  -6   4   8          9.42          7.98         0.71 o                         
  -5   4   8          2.09          2.16         0.32 o                         
  -4   4   8          5.84          5.28         0.64 o                         
  -3   4   8        133.63        134.27         4.58 o                         
  -2   4   8         17.54         18.32         0.92 o                         
  -1   4   8        125.77        135.34         9.20 o                         
   0   4   8         29.28         28.80         3.96 o                         
 -11   1   9         17.24         16.88         0.69 o                         
 -10   1   9          2.44          2.90         0.33 o                         
  -9   1   9         47.89         48.23         1.33 o                         
  -8   1   9          0.38          0.50         0.22 o                         
  -7   1   9        325.30        335.70         5.04 o                         
  -6   1   9         31.85         30.55         1.17 o                         
  -5   1   9        121.32        126.42         4.12 o                         
  -4   1   9          2.61          2.65         0.39 o                         
  -3   1   9         11.77         10.44         0.94 o                         
  -2   1   9          0.94          0.88         0.36 o                         
  -1   1   9          0.47          0.66         0.44 o                         
   0   1   9        178.04        187.29         3.56 o                         
   1   1   9         66.10         68.46         2.59 o                         
   2   1   9        232.02        241.09         4.16 o                         
   3   1   9          9.00          9.47         0.81 o                         
   4   1   9         57.42         57.21         3.81 o                         
   5   1   9          0.51          0.14         0.20 o                         
   6   1   9         66.51         66.80         2.65 o                         
 -10   2   9          1.15          1.81         0.43 o                         
  -9   2   9          0.59          1.77         0.58 o                         
  -8   2   9          9.98          8.95         0.62 o                         
  -7   2   9        663.64        677.71        14.83 o                         
  -6   2   9         34.11         35.75         1.52 o                         
  -5   2   9          1.04          0.66         0.29 o                         
  -4   2   9         53.65         54.21         3.10 o                         
  -3   2   9          6.95          5.97         0.68 o                         
  -2   2   9          0.35          0.20         0.21 o                         
  -1   2   9         13.57         12.32         0.77 o                         
   0   2   9        138.33        129.77         5.70 o                         
   1   2   9          3.36          3.59         0.79 o                         
   2   2   9        285.43        278.22         6.20 o                         
   3   2   9         65.17         65.18         2.14 o                         
   4   2   9          0.00         -0.01         0.17 o                         
   5   2   9         12.47          9.89         0.86 o                         
  -7   3   9          1.31          1.35         0.33 o                         
  -6   3   9          4.55          3.87         0.40 o                         
  -5   3   9          1.18          1.35         0.26 o                         
  -4   3   9        127.83        132.74         3.16 o                         
  -3   3   9        117.08        137.31         4.68 o                         
  -2   3   9          3.54          3.46         0.60 o                         
  -1   3   9          0.90          1.01         0.35 o                         
   0   3   9         20.94         18.86         1.24 o                         
   1   3   9          2.12          1.49         0.34 o                         
  -8   0  10         66.40         71.09         2.67 o                         
  -7   0  10         53.01         52.08         2.27 o                         
  -6   0  10          2.28          2.35         0.49 o                         
  -5   0  10          0.12         -0.26         0.26 o                         
  -4   0  10          0.11          1.14         0.39 o                         
  -3   0  10          1.85          1.74         0.33 o                         
  -2   0  10         22.99         20.11         1.04 o                         
  -1   0  10         54.39         48.26         3.15 o                         
   0   0  10        226.41        216.46        12.64 o                         
   1   0  10         22.50         18.44         1.33 o                         
   2   0  10        102.81         87.47         3.29 o                         
   3   0  10          2.93          2.65         0.47 o                         
   4   0  10          5.46          5.67         0.55 o                         
  -8   1  10          0.03          0.04         0.16 o                         
  -7   1  10         39.99         37.87         1.79 o                         
  -6   1  10        106.24        111.74         3.88 o                         
  -5   1  10         14.95         13.67         0.78 o                         
  -4   1  10          4.11          2.53         0.49 o                         
  -3   1  10          8.47          8.88         1.10 o                         
  -2   1  10         14.14         12.52         1.48 o                         
  -1   1  10          0.53          1.06         0.33 o                         
   0   1  10         39.33         30.87         1.54 o                         
   1   1  10        257.20        215.48        32.46 o                         
   2   1  10         98.25         79.98         6.86 o                         
  -5   2  10         52.91         44.82         1.74 o                         
  -4   2  10          5.09          5.13         0.41 o                         
  -3   2  10         27.40         27.56         1.48 o                         
  -2   2  10         23.60         22.77         1.31 o                         
  -1   2  10          5.58          5.63         0.61 o                         
                                                                                
