# Supplementary material for: Alkali metal salts of 4-hy­droxy­benzoic acid: a structural and educational study
Source: Acta Crystallogr C Struct Chem. 2021 Jun 9;77(Pt 7):340–53. doi: 10.1107/S2053229621005465 (PMC8254528; doi:10.1107/S2053229621005465)
Supplement: Supplementary file 5 [file c-77-00340-compound4sup5.hkl]

data_compound4                                                                  
_shelx_title ' cc_mj03_1.5to1_abs_a.res in P-1'                                 
_shelx_refln_list_code          4                                               
_shelx_F_calc_maximum       99.78                                               
_exptl_crystal_F_000       244.00                                               
_reflns_d_resolution_high  0.7892                                               
                                                                                
loop_                                                                           
 _space_group_symop_operation_xyz                                               
 'x, y, z'                                                                      
 '-x, -y, -z'                                                                   
                                                                                
_cell_length_a     6.7058                                                       
_cell_length_b     6.8114                                                       
_cell_length_c    12.5933                                                       
_cell_angle_alpha  83.361                                                       
_cell_angle_beta   75.966                                                       
_cell_angle_gamma  72.945                                                       
                                                                                
_shelx_F_squared_multiplier     1.000                                           
                                                                                
loop_                                                                           
 _refln_index_h                                                                 
 _refln_index_k                                                                 
 _refln_index_l                                                                 
 _refln_F_squared_calc                                                          
 _refln_F_squared_meas                                                          
 _refln_F_squared_sigma                                                         
 _refln_observed_status                                                         
   1   0   0         31.87         21.99         1.86 o                         
   2   0   0       1123.80       1101.99        65.83 o                         
   3   0   0        320.26        298.37        15.33 o                         
   4   0   0        581.68        596.80        28.65 o                         
   5   0   0        297.50        318.65        13.19 o                         
   6   0   0         39.65         49.17         7.56 o                         
   7   0   0         71.19         85.21         5.84 o                         
  -7   1   0          3.61          2.71         2.16 o                         
  -6   1   0         36.03         44.86         8.85 o                         
  -5   1   0         49.89         46.37         4.28 o                         
  -4   1   0          0.11          0.71         1.04 o                         
  -3   1   0        521.80        507.99        19.86 o                         
  -2   1   0         64.08         76.78         9.91 o                         
  -1   1   0       3751.34       4057.36       236.26 o                         
   0   1   0         46.66         37.83         3.40 o                         
   1   1   0       1906.90       1710.89        97.46 o                         
   2   1   0       1039.74        969.32        41.28 o                         
   3   1   0        333.62        365.12        14.77 o                         
   4   1   0         48.21         42.83         5.51 o                         
   5   1   0        112.90        118.98         7.63 o                         
   6   1   0          7.67          8.53         3.87 o                         
   7   1   0          0.39         -1.93         1.93 o                         
   8   1   0         11.70          4.69         1.87 o                         
  -7   2   0          0.00         -0.77         1.28 o                         
  -6   2   0        180.89        198.73        16.78 o                         
  -5   2   0         79.07         81.15         9.24 o                         
  -4   2   0         74.90         77.29         4.24 o                         
  -3   2   0         70.33         66.87         6.74 o                         
  -2   2   0        693.63        731.32        22.71 o                         
  -1   2   0       3127.67       3195.75       137.51 o                         
   0   2   0        339.22        326.57        17.42 o                         
   1   2   0         33.09         34.72         3.39 o                         
   2   2   0       1116.04        891.50        52.95 o                         
   3   2   0       1578.82       1519.76        61.80 o                         
   4   2   0        381.94        381.94        18.42 o                         
   5   2   0        121.80        122.04         7.57 o                         
   6   2   0         22.25         23.29         2.96 o                         
   7   2   0        362.94        382.95        16.63 o                         
   8   2   0          0.10         -1.55         1.75 o                         
  -6   3   0          5.60          5.67         2.21 o                         
  -5   3   0        102.65        116.11         9.37 o                         
  -4   3   0        138.52        152.67         7.37 o                         
  -3   3   0         12.62         16.41         3.42 o                         
  -2   3   0         70.39         68.99         6.64 o                         
  -1   3   0          2.32          3.65         1.58 o                         
   0   3   0        134.09        157.30        11.95 o                         
   1   3   0         22.06         19.50         2.28 o                         
   2   3   0       1389.93       1357.16        98.16 o                         
   3   3   0         14.64         21.65         9.70 o                         
   4   3   0         11.63         14.24         1.85 o                         
   5   3   0         85.10         94.15         5.45 o                         
   6   3   0         38.48         38.15         4.64 o                         
   7   3   0         19.32         22.08         4.45 o                         
   8   3   0         19.82         14.39         2.80 o                         
  -5   4   0         28.07         22.39         5.78 o                         
  -4   4   0         30.99         29.05         5.88 o                         
  -3   4   0        253.53        271.20        14.71 o                         
  -2   4   0        242.09        261.82         9.60 o                         
  -1   4   0        434.54        443.71        12.50 o                         
   0   4   0        307.28        277.68        31.80 o                         
   1   4   0       1104.75       1023.70        62.46 o                         
   2   4   0         15.57         19.18         4.07 o                         
   3   4   0          0.02          0.42         0.98 o                         
   4   4   0        211.14        222.50         8.26 o                         
   5   4   0        852.93        950.47        39.01 o                         
   6   4   0        107.08        119.01        11.62 o                         
   7   4   0         12.31         13.78         2.52 o                         
  -4   5   0          1.12          1.03         3.10 o                         
  -3   5   0          3.21          1.36         2.88 o                         
  -2   5   0          2.18          2.55         1.70 o                         
  -1   5   0         94.57         97.81         7.59 o                         
   0   5   0         73.69         76.57         3.84 o                         
   1   5   0        288.70        288.93        10.51 o                         
   2   5   0        115.62        123.32         6.02 o                         
   3   5   0        145.46        147.97         5.25 o                         
   4   5   0         25.55         25.25         2.54 o                         
   5   5   0          9.67         12.65         1.96 o                         
   6   5   0          0.78          1.67         1.78 o                         
   7   5   0         98.93         93.65         5.54 o                         
  -4   6   0         48.20         25.63         3.38 o                         
  -3   6   0         21.18         29.92         3.95 o                         
  -2   6   0         43.07         48.75         3.66 o                         
  -1   6   0        454.21        472.71        15.24 o                         
   0   6   0         51.29         49.66         6.07 o                         
   1   6   0          0.64          1.88         1.68 o                         
   2   6   0        582.44        611.56        17.15 o                         
   3   6   0        127.40        131.13        15.48 o                         
   4   6   0        402.62        405.92        14.27 o                         
   5   6   0          0.02         -0.43         1.83 o                         
   6   6   0         11.57         13.94         2.81 o                         
   7   6   0         34.85         30.58         4.24 o                         
  -2   7   0          1.22         -1.77         2.06 o                         
  -1   7   0          4.96          6.31         2.37 o                         
   0   7   0         17.82         21.26         3.06 o                         
   1   7   0        415.57        458.59        18.82 o                         
   2   7   0          0.11          1.11         2.26 o                         
   3   7   0          7.08          6.81         2.99 o                         
   4   7   0         22.83         25.45         6.92 o                         
   5   7   0         12.80         12.23         3.95 o                         
   6   7   0         75.42         56.02         4.80 o                         
   0   8   0          0.10          0.27         1.08 o                         
   1   8   0          2.19          5.37         2.86 o                         
   2   8   0        128.42        140.55        11.86 o                         
   3   8   0         63.42         61.06         6.38 o                         
   4   8   0          0.79          1.50         3.02 o                         
  -2  -8   1         84.16        103.08         9.42 o                         
  -1  -8   1         35.14         42.02         5.55 o                         
  -6  -7   1         19.52         11.78         3.12 o                         
  -5  -7   1         79.48         75.19         6.96 o                         
  -4  -7   1         27.31         22.19         4.84 o                         
  -3  -7   1         21.38         26.77         4.82 o                         
  -2  -7   1          0.26          0.40         2.30 o                         
  -1  -7   1          2.47          4.30         2.19 o                         
   0  -7   1          3.14          4.87         2.41 o                         
   1  -7   1        430.34        420.36        28.43 o                         
  -6  -6   1          7.20          4.99         1.90 o                         
  -5  -6   1          7.17          8.22         2.89 o                         
  -4  -6   1        354.00        375.88        15.00 o                         
  -3  -6   1         88.63         92.08         4.81 o                         
  -2  -6   1         62.61         66.74         4.59 o                         
  -1  -6   1          4.28          6.88         3.09 o                         
   0  -6   1       1350.72       1371.06        67.02 o                         
   1  -6   1         44.83         38.11         5.97 o                         
   2  -6   1        126.23        130.18        12.26 o                         
   3  -6   1        183.39        197.18        17.97 o                         
  -7  -5   1        119.43        131.64        11.77 o                         
  -6  -5   1         19.30         16.78         3.06 o                         
  -5  -5   1         27.61         24.04         2.39 o                         
  -4  -5   1          2.66          3.69         1.36 o                         
  -3  -5   1          6.40          6.38         1.55 o                         
  -2  -5   1          7.59          9.38         4.67 o                         
  -1  -5   1        293.99        293.23        12.51 o                         
   0  -5   1        116.47        116.60         5.06 o                         
   1  -5   1         94.61        108.07         7.24 o                         
   2  -5   1          4.97          5.35         1.72 o                         
   3  -5   1         57.50         74.22         5.79 o                         
   4  -5   1          0.06          2.50         2.32 o                         
   5  -5   1         10.55          5.81         2.05 o                         
  -7  -4   1          1.70          3.48         1.73 o                         
  -6  -4   1         17.17         17.58         2.79 o                         
  -5  -4   1        297.29        317.84        12.63 o                         
  -4  -4   1        439.63        468.96        13.71 o                         
  -3  -4   1        173.40        184.13         7.83 o                         
  -2  -4   1        403.18        388.31        46.51 o                         
  -1  -4   1        389.99        305.26        23.73 o                         
   0  -4   1          1.57          2.18         2.43 o                         
   1  -4   1         72.84         72.11         4.01 o                         
   2  -4   1        449.15        436.84        16.24 o                         
   3  -4   1        886.66        965.78        34.92 o                         
   4  -4   1         40.06         33.60         4.12 o                         
   5  -4   1          0.45         -0.01         2.09 o                         
   6  -4   1          0.02          1.23         1.05 o                         
  -7  -3   1          0.03          2.79         1.96 o                         
  -6  -3   1          3.48          0.60         2.43 o                         
  -5  -3   1        175.60        178.76        13.64 o                         
  -4  -3   1         45.89         57.03         3.25 o                         
  -3  -3   1        722.24        831.69        73.11 o                         
  -2  -3   1         47.41         28.81        12.31 o                         
  -1  -3   1        427.20        389.34        16.29 o                         
   0  -3   1       1158.14       1200.93        43.83 o                         
   1  -3   1         68.10         56.55         4.84 o                         
   2  -3   1         23.22         23.55         3.71 o                         
   3  -3   1          3.28          2.89         1.57 o                         
   4  -3   1          0.03         -0.70         1.53 o                         
   5  -3   1          0.43          5.00         2.88 o                         
   6  -3   1         84.99         90.34        14.51 o                         
  -7  -2   1         42.10         39.50         8.79 o                         
  -6  -2   1         61.18         64.14         6.20 o                         
  -5  -2   1        420.02        451.36        23.79 o                         
  -4  -2   1        156.35        164.91         8.30 o                         
  -3  -2   1        937.01        878.44        37.03 o                         
  -2  -2   1       2236.58       2236.43       141.95 o                         
  -1  -2   1         36.71         23.52         7.63 o                         
   0  -2   1         51.79         44.97         5.05 o                         
   1  -2   1       2589.65       2516.61       159.04 o                         
   2  -2   1        435.45        396.19        17.43 o                         
   3  -2   1        153.01        160.10         6.69 o                         
   4  -2   1          3.13          8.56         1.83 o                         
   5  -2   1        304.77        311.00        16.78 o                         
   6  -2   1        104.67        102.84        11.21 o                         
   7  -2   1          1.07          1.52         1.80 o                         
  -8  -1   1          2.19          1.14         1.13 o                         
  -7  -1   1          0.54          1.80         2.57 o                         
  -6  -1   1         42.63         46.15         3.99 o                         
  -5  -1   1         94.09        100.97         5.96 o                         
  -4  -1   1        260.25        277.13         9.41 o                         
  -3  -1   1        292.22        274.10        13.76 o                         
  -2  -1   1       1248.39       1035.25        60.52 o                         
  -1  -1   1        252.77        228.71        19.93 o                         
   0  -1   1        525.02        486.89        21.58 o                         
   1  -1   1       5733.12       6160.88       353.29 o                         
   2  -1   1         59.66         66.02         8.65 o                         
   3  -1   1       1579.94       1633.89        55.79 o                         
   4  -1   1          0.42         -0.42         1.49 o                         
   5  -1   1         74.86         85.97         6.51 o                         
   6  -1   1         14.85         16.73         6.32 o                         
   7  -1   1         21.89         26.95         3.68 o                         
  -7   0   1         13.74         11.02         2.86 o                         
  -6   0   1          0.05          2.50         2.89 o                         
  -5   0   1        237.11        230.60        13.40 o                         
  -4   0   1        412.18        407.02        20.55 o                         
  -3   0   1        657.53        615.16        42.05 o                         
  -2   0   1        422.97        400.42        19.24 o                         
  -1   0   1        255.29        229.29        16.38 o                         
   0   0   1        312.51        284.34        16.83 o                         
   1   0   1         61.96         48.58         3.00 o                         
   2   0   1       9955.97       9974.84       556.70 o                         
   3   0   1          2.00          0.14         1.82 o                         
   4   0   1        104.96        100.86         9.78 o                         
   5   0   1         58.00         59.26         5.09 o                         
   6   0   1         10.84          8.94         2.62 o                         
   7   0   1        140.12        164.48         9.02 o                         
  -7   1   1          7.69          6.36         1.88 o                         
  -6   1   1         10.75         10.60         5.59 o                         
  -5   1   1         45.55         45.86         4.63 o                         
  -4   1   1         16.27         16.06         1.88 o                         
  -3   1   1        225.30        225.48        11.61 o                         
  -2   1   1        238.83        262.49        21.66 o                         
  -1   1   1        128.49        138.92        15.35 o                         
   0   1   1        607.85        600.15        38.81 o                         
   1   1   1       1838.96       1713.71       100.21 o                         
   2   1   1          0.00         -1.00         1.85 o                         
   3   1   1        140.01        146.94         7.27 o                         
   4   1   1         21.35         24.53         4.62 o                         
   5   1   1         28.40         28.76         2.92 o                         
   6   1   1          5.41          6.60         2.58 o                         
   7   1   1         59.28         64.28         5.43 o                         
   8   1   1         37.64         26.98         3.65 o                         
  -6   2   1        163.09        187.72        17.54 o                         
  -5   2   1         57.61         63.90         4.99 o                         
  -4   2   1         20.90         16.53         3.01 o                         
  -3   2   1        216.70        250.89         9.39 o                         
  -2   2   1        677.61        705.54        28.96 o                         
  -1   2   1       2082.83       2104.31        94.01 o                         
   0   2   1        107.47        100.72         8.01 o                         
   1   2   1         68.12         67.53         5.25 o                         
   2   2   1       1720.31       1588.23       144.99 o                         
   3   2   1         51.20         46.32         3.63 o                         
   4   2   1          3.58          5.39         2.06 o                         
   5   2   1        103.12        106.40         6.92 o                         
   6   2   1        625.33        684.96        30.55 o                         
   7   2   1        102.06        102.27         6.00 o                         
  -6   3   1          8.99          9.29         2.63 o                         
  -5   3   1          0.63          1.47         1.57 o                         
  -4   3   1         58.51         68.13         4.88 o                         
  -3   3   1        151.11        155.59         7.67 o                         
  -2   3   1         69.19         74.46         6.17 o                         
  -1   3   1         40.70         51.28         3.94 o                         
   0   3   1        984.28       1082.43        40.09 o                         
   1   3   1         58.83         47.40         3.23 o                         
   2   3   1         72.72         87.66         6.25 o                         
   3   3   1          0.00          0.92         2.00 o                         
   4   3   1        265.77        247.12        11.12 o                         
   5   3   1          3.37          3.63         2.02 o                         
   6   3   1         25.23         22.95         4.63 o                         
   7   3   1         79.58         77.18         6.53 o                         
   8   3   1         36.83         34.68         6.07 o                         
  -5   4   1         31.83         23.48         3.66 o                         
  -4   4   1         31.20         31.02         3.00 o                         
  -3   4   1        238.65        278.09        11.28 o                         
  -2   4   1          8.19         12.13         2.03 o                         
  -1   4   1          0.05          0.72         1.27 o                         
   0   4   1         26.57         27.61         5.86 o                         
   1   4   1       1425.62       1333.41        41.42 o                         
   2   4   1        336.61        320.12        16.59 o                         
   3   4   1         51.97         54.25         3.11 o                         
   4   4   1          7.35          8.00         1.78 o                         
   5   4   1        395.58        442.61        20.97 o                         
   6   4   1         63.27         59.25         6.02 o                         
   7   4   1         43.73         46.63         4.23 o                         
   8   4   1          0.44          0.50         2.01 o                         
  -4   5   1         10.89         11.62         3.01 o                         
  -3   5   1         10.91         11.03         3.51 o                         
  -2   5   1          1.39         -0.14         1.85 o                         
  -1   5   1         65.77         69.03         4.01 o                         
   0   5   1        102.01        107.51         4.26 o                         
   1   5   1        191.38        191.60         7.53 o                         
   2   5   1         89.32         90.43         4.43 o                         
   3   5   1        747.46        753.91        18.23 o                         
   4   5   1         48.85         47.95         3.63 o                         
   5   5   1          0.30          0.91         2.50 o                         
   6   5   1          0.00          1.68         1.85 o                         
   7   5   1          0.00          0.42         1.59 o                         
  -3   6   1          0.10          1.19         3.77 o                         
  -2   6   1          3.62          2.71         1.98 o                         
  -1   6   1        127.26        132.77         6.99 o                         
   0   6   1        246.98        263.49        10.73 o                         
   1   6   1        154.47        159.71         9.26 o                         
   2   6   1       1006.85       1027.13        32.54 o                         
   3   6   1         64.56         61.92         7.06 o                         
   4   6   1        981.32       1032.16        47.68 o                         
   5   6   1          2.81          4.08         1.98 o                         
   6   6   1         10.73         11.81         2.33 o                         
   7   6   1          2.26          3.57         2.18 o                         
  -2   7   1          3.37          2.35         1.84 o                         
  -1   7   1         43.63         49.68         4.74 o                         
   0   7   1          0.88          0.06         2.06 o                         
   1   7   1         11.56         13.73         4.42 o                         
   2   7   1         26.35         36.88         6.36 o                         
   3   7   1        133.60        135.77        15.61 o                         
   4   7   1         34.07         16.96         4.84 o                         
   5   7   1         14.25          2.79         4.15 o                         
   6   7   1          3.76          8.84         2.77 o                         
   0   8   1          8.81          8.04         2.50 o                         
   1   8   1          0.01         -0.55         2.85 o                         
   2   8   1         28.42         20.90         4.44 o                         
   3   8   1         21.36         25.22         4.12 o                         
   4   8   1          9.59          4.44         4.32 o                         
   5   8   1          0.08          2.04         2.17 o                         
  -5  -7   2          0.32          0.70         3.54 o                         
  -4  -7   2          0.20          1.10         3.77 o                         
  -3  -7   2         10.93         19.02         5.81 o                         
  -2  -7   2         57.31         53.84         4.28 o                         
  -1  -7   2         48.49         58.44         5.70 o                         
   0  -7   2          2.09          0.23         2.51 o                         
   1  -7   2         11.78         11.20         2.87 o                         
   2  -7   2          5.61          4.01         2.21 o                         
  -6  -6   2         13.45         15.82         2.55 o                         
  -5  -6   2         17.66         20.29         6.99 o                         
  -4  -6   2         73.88         84.86         5.77 o                         
  -3  -6   2         84.41         91.19         5.04 o                         
  -2  -6   2         67.74         68.57         3.76 o                         
  -1  -6   2          0.74          2.16         1.22 o                         
   0  -6   2        146.35        149.19         6.93 o                         
   1  -6   2          5.28          4.23         1.23 o                         
   2  -6   2        259.16        265.11        10.09 o                         
   3  -6   2          1.21          1.54         1.96 o                         
   4  -6   2          1.10          1.42         1.15 o                         
  -7  -5   2          0.01          2.62         2.51 o                         
  -6  -5   2         40.93         38.78         5.16 o                         
  -5  -5   2         20.26         17.15         2.74 o                         
  -4  -5   2         28.13         23.18         2.56 o                         
  -3  -5   2         28.92         30.15         2.45 o                         
  -2  -5   2        198.98        217.37        10.86 o                         
  -1  -5   2         24.15         22.38         3.40 o                         
   0  -5   2         25.78         25.39         1.79 o                         
   1  -5   2        247.82        241.67         8.90 o                         
   2  -5   2          1.11          3.07         1.82 o                         
   3  -5   2         76.95         75.63         9.78 o                         
   4  -5   2          5.41          7.61         3.39 o                         
   5  -5   2         13.62         14.36         2.71 o                         
  -7  -4   2         47.05         59.16         7.90 o                         
  -6  -4   2         30.20         31.35         5.29 o                         
  -5  -4   2         22.72         23.83         2.57 o                         
  -4  -4   2         11.19         11.55         1.42 o                         
  -3  -4   2          0.31          0.91         1.48 o                         
  -2  -4   2       1004.09       1041.48        28.06 o                         
  -1  -4   2        624.42        580.13        36.85 o                         
   0  -4   2          5.98          4.07         2.39 o                         
   1  -4   2        243.30        238.56         8.59 o                         
   2  -4   2        129.34        141.49         5.80 o                         
   3  -4   2        361.17        397.41        30.83 o                         
   4  -4   2         31.19         28.19         6.27 o                         
   5  -4   2         26.66         28.33         4.07 o                         
   6  -4   2         34.85         21.89         2.98 o                         
  -7  -3   2         25.88         34.55         8.61 o                         
  -6  -3   2         11.00         13.60         2.97 o                         
  -5  -3   2         81.66         82.39         6.41 o                         
  -4  -3   2        147.71        158.97         6.20 o                         
  -3  -3   2          1.39          6.29         2.79 o                         
  -2  -3   2         14.33          5.85         2.31 o                         
  -1  -3   2        359.72        393.64        18.25 o                         
   0  -3   2          7.82          6.90         2.36 o                         
   1  -3   2          0.55          2.06         2.14 o                         
   2  -3   2         59.66         60.75         5.07 o                         
   3  -3   2         70.44         62.29         4.05 o                         
   4  -3   2          1.28          2.69         2.15 o                         
   5  -3   2          6.16          0.43         3.02 o                         
   6  -3   2          0.89          2.93         4.42 o                         
  -7  -2   2          0.29          1.21         2.08 o                         
  -6  -2   2         38.63         36.34         3.96 o                         
  -5  -2   2          1.46          4.93         4.13 o                         
  -4  -2   2          0.37          0.88         1.21 o                         
  -3  -2   2       1806.03       1762.02        52.60 o                         
  -2  -2   2         27.93         58.61         6.18 o                         
  -1  -2   2        427.88        460.82        38.24 o                         
   0  -2   2          5.08          3.70         3.49 o                         
   1  -2   2       1166.09       1069.01        49.45 o                         
   2  -2   2        821.35        844.79        30.22 o                         
   3  -2   2         28.73         27.95         2.69 o                         
   4  -2   2         70.65         77.80         5.61 o                         
   5  -2   2        355.41        405.30        16.72 o                         
   6  -2   2          5.11          2.39         3.14 o                         
   7  -2   2          3.51          2.96         1.88 o                         
  -7  -1   2          5.32          2.94         2.51 o                         
  -6  -1   2         68.57         70.66         4.70 o                         
  -5  -1   2        101.54        102.82         6.03 o                         
  -4  -1   2        257.89        260.20         9.55 o                         
  -3  -1   2        277.75        288.27        10.98 o                         
  -2  -1   2         64.44         71.71        11.09 o                         
  -1  -1   2         43.13         39.29         7.88 o                         
   0  -1   2        196.57        192.84        15.78 o                         
   1  -1   2         22.58         28.03         3.58 o                         
   2  -1   2         66.06         93.23        10.68 o                         
   3  -1   2       3677.76       3771.03       150.52 o                         
   4  -1   2         38.44         38.42         4.21 o                         
   5  -1   2        357.08        408.82        17.35 o                         
   6  -1   2         24.33         20.03         4.52 o                         
   7  -1   2          1.26         -0.29         0.98 o                         
  -7   0   2         19.19         17.43         3.65 o                         
  -6   0   2          6.74          4.21         1.72 o                         
  -5   0   2         33.45         35.65         3.66 o                         
  -4   0   2        202.12        210.83         9.77 o                         
  -3   0   2        798.76        750.77        50.75 o                         
  -2   0   2        870.70        866.59        55.91 o                         
  -1   0   2        147.50        158.45        14.05 o                         
   0   0   2        394.60        339.58        20.99 o                         
   1   0   2        302.59        286.90        22.22 o                         
   2   0   2       2292.66       2247.99       129.30 o                         
   3   0   2         62.75         48.99         4.50 o                         
   4   0   2       3922.08       4085.28       164.50 o                         
   5   0   2         51.78         61.31         7.60 o                         
   6   0   2        102.84         90.67         8.66 o                         
   7   0   2         43.30         39.72         4.73 o                         
   8   0   2         59.55         29.79         4.98 o                         
  -6   1   2         26.84         25.35         3.31 o                         
  -5   1   2        249.11        263.68        14.10 o                         
  -4   1   2         12.33         14.82         2.80 o                         
  -3   1   2         50.18         47.70         4.38 o                         
  -2   1   2        311.08        269.07        14.43 o                         
  -1   1   2          0.86         -0.06         2.95 o                         
   0   1   2        387.73        389.61        27.03 o                         
   1   1   2        268.11        242.16        14.57 o                         
   2   1   2       1295.11       1260.46        61.82 o                         
   3   1   2        144.22        144.66        11.29 o                         
   4   1   2          0.20         -1.80         3.43 o                         
   5   1   2         23.80         17.08         7.21 o                         
   6   1   2          4.89          5.99         3.57 o                         
   7   1   2          4.15          2.19         2.32 o                         
   8   1   2         16.91         12.32         4.25 o                         
  -6   2   2         22.86         24.69         3.34 o                         
  -5   2   2         38.32         42.12         4.27 o                         
  -4   2   2         90.38         97.20         7.60 o                         
  -3   2   2         61.04         70.19         6.50 o                         
  -2   2   2         15.97         10.85         3.93 o                         
  -1   2   2          3.79          3.83         5.49 o                         
   0   2   2         70.68         63.97        10.82 o                         
   1   2   2         58.63         54.39         7.89 o                         
   2   2   2       1236.04       1116.55        58.37 o                         
   3   2   2         21.31         17.80         2.80 o                         
   4   2   2          0.31          1.37         1.54 o                         
   5   2   2        207.65        185.60        15.16 o                         
   6   2   2         98.90        103.05         8.14 o                         
   7   2   2        128.07        149.96        12.33 o                         
  -6   3   2         16.23         12.18         2.97 o                         
  -5   3   2          2.15          1.98         1.29 o                         
  -4   3   2         38.30         39.07         3.18 o                         
  -3   3   2         98.73        104.43         5.67 o                         
  -2   3   2        156.52        170.83        11.61 o                         
  -1   3   2        985.82       1059.43        41.09 o                         
   0   3   2         65.76         70.02         4.57 o                         
   1   3   2        764.58        784.23        26.71 o                         
   2   3   2       1178.71       1170.66        37.41 o                         
   3   3   2          3.09          3.06         1.23 o                         
   4   3   2          3.99          4.10         1.60 o                         
   5   3   2          0.00          0.77         2.27 o                         
   6   3   2          0.66         -0.06         2.09 o                         
   7   3   2         12.90         19.49         2.57 o                         
  -5   4   2          2.31          6.82         2.76 o                         
  -4   4   2         58.85         63.04         4.17 o                         
  -3   4   2          0.40          1.12         1.75 o                         
  -2   4   2        179.60        194.63         8.04 o                         
  -1   4   2          3.52          2.13         1.25 o                         
   0   4   2         55.81         80.08         6.07 o                         
   1   4   2        651.80        649.80        37.89 o                         
   2   4   2         15.96         14.29         1.51 o                         
   3   4   2         86.52         88.15         3.91 o                         
   4   4   2        223.80        226.44         9.64 o                         
   5   4   2         94.66         87.88         6.65 o                         
   6   4   2          3.84          3.12         2.21 o                         
   7   4   2          3.35          3.25         2.06 o                         
   8   4   2          2.42          0.66         3.07 o                         
  -4   5   2         15.25         19.02         2.40 o                         
  -3   5   2          0.08         -0.78         2.68 o                         
  -2   5   2         28.82         35.95         3.29 o                         
  -1   5   2        116.89        124.08         6.00 o                         
   0   5   2        178.19        183.00         7.95 o                         
   1   5   2         53.26         48.91         2.85 o                         
   2   5   2         83.86         83.37         3.66 o                         
   3   5   2        248.11        244.30         9.13 o                         
   4   5   2         37.43         40.66         3.31 o                         
   5   5   2        877.68        902.24        33.81 o                         
   6   5   2          2.84          2.24         1.85 o                         
   7   5   2          0.92          0.18         1.34 o                         
  -3   6   2          7.09          5.22         1.93 o                         
  -2   6   2          2.74          2.86         2.61 o                         
  -1   6   2         59.65         62.29         5.05 o                         
   0   6   2        140.57        137.84         5.88 o                         
   1   6   2         36.04         39.29         4.42 o                         
   2   6   2         13.54         16.09         2.87 o                         
   3   6   2        294.23        282.05        16.99 o                         
   4   6   2        258.64        270.21        11.89 o                         
   5   6   2          2.74          3.96         2.01 o                         
   6   6   2        153.33        152.70        10.17 o                         
   7   6   2         23.03         12.72         2.94 o                         
  -1   7   2         54.77         42.82         8.12 o                         
   0   7   2          3.29          4.63         2.46 o                         
   1   7   2         59.80         72.57         6.09 o                         
   2   7   2          1.92          1.74         2.21 o                         
   3   7   2         10.61         18.56         8.17 o                         
   4   7   2         18.21         14.74         3.99 o                         
   5   7   2          8.72          3.38         3.70 o                         
   6   7   2         12.60         10.27         2.58 o                         
   0   8   2          3.37          2.65         1.90 o                         
   1   8   2         21.55         23.41         4.31 o                         
   2   8   2         93.48         88.95         9.14 o                         
   3   8   2         40.83         48.87         4.90 o                         
  -4  -7   3         26.81         16.77         5.20 o                         
  -3  -7   3         10.93          6.28         3.04 o                         
  -2  -7   3         15.20         15.61         8.31 o                         
  -1  -7   3         21.45         18.89         2.64 o                         
   0  -7   3          0.39          1.11         2.37 o                         
   1  -7   3         36.07         43.50         6.11 o                         
   2  -7   3          5.90          3.59         1.84 o                         
  -5  -6   3         72.11         67.76         8.35 o                         
  -4  -6   3          5.20          3.66         1.76 o                         
  -3  -6   3         91.93         94.63         4.75 o                         
  -2  -6   3         10.02          9.89         2.38 o                         
  -1  -6   3         19.42         18.65         2.16 o                         
   0  -6   3        242.32        256.32        11.52 o                         
   1  -6   3          3.31          3.72         1.79 o                         
   2  -6   3         64.78         70.54         4.66 o                         
   3  -6   3          6.53          5.61         4.49 o                         
  -7  -5   3         37.46         34.85         4.61 o                         
  -6  -5   3         12.25         13.81         2.93 o                         
  -5  -5   3         48.94         49.83         4.23 o                         
  -4  -5   3          0.37          2.09         1.73 o                         
  -3  -5   3         66.52         64.19         5.67 o                         
  -2  -5   3        290.13        300.75         9.69 o                         
  -1  -5   3        135.21        137.78         5.29 o                         
   0  -5   3         61.04         62.79         2.93 o                         
   1  -5   3          0.03          0.82         1.36 o                         
   2  -5   3          1.86          0.99         2.33 o                         
   3  -5   3         30.42         37.07         5.15 o                         
   4  -5   3         17.79         21.56         4.38 o                         
   5  -5   3         36.50         28.83         4.55 o                         
  -7  -4   3         33.87         29.66         5.29 o                         
  -6  -4   3         71.27         78.34         6.86 o                         
  -5  -4   3          0.03          1.08         1.33 o                         
  -4  -4   3          0.27         -0.17         1.03 o                         
  -3  -4   3         49.10         51.23         3.60 o                         
  -2  -4   3         57.06         53.92         2.95 o                         
  -1  -4   3        243.23        218.71         7.62 o                         
   0  -4   3        430.40        451.39        13.47 o                         
   1  -4   3        129.97        121.29         4.59 o                         
   2  -4   3         28.64         27.00         2.84 o                         
   3  -4   3         12.42         16.70         6.59 o                         
   4  -4   3         20.09         24.23         9.76 o                         
   5  -4   3          0.01          0.65         2.30 o                         
  -7  -3   3         32.59         40.20         4.02 o                         
  -6  -3   3         43.59         44.33         3.95 o                         
  -5  -3   3         42.15         43.65         5.04 o                         
  -4  -3   3         23.98         22.81         2.56 o                         
  -3  -3   3         37.35         45.34         5.77 o                         
  -2  -3   3       1079.60       1107.89        90.34 o                         
  -1  -3   3        355.52        429.45        27.42 o                         
   0  -3   3          5.22          0.51         2.76 o                         
   1  -3   3        609.07        669.48        38.60 o                         
   2  -3   3         25.03         23.86         2.54 o                         
   3  -3   3          0.67          3.94         2.39 o                         
   4  -3   3         11.27         10.00         3.93 o                         
   5  -3   3         27.57         28.82         5.87 o                         
   6  -3   3         10.56         10.36         3.13 o                         
  -7  -2   3         13.81         16.93         3.55 o                         
  -6  -2   3         88.81         88.81        10.14 o                         
  -5  -2   3        100.65        107.00         8.29 o                         
  -4  -2   3         17.09         17.33         2.18 o                         
  -3  -2   3        277.03        269.13        12.31 o                         
  -2  -2   3        597.66        602.14        22.84 o                         
  -1  -2   3        173.86        174.43        10.58 o                         
   0  -2   3       1515.31       1576.76        99.26 o                         
   1  -2   3          0.17         -1.33         3.15 o                         
   2  -2   3        498.88        503.29        20.10 o                         
   3  -2   3          6.57         13.77         2.77 o                         
   4  -2   3        167.37        191.70         9.65 o                         
   5  -2   3        158.81        168.59        10.67 o                         
   6  -2   3         46.86         44.41         5.29 o                         
   7  -2   3          8.49          5.99         2.04 o                         
  -7  -1   3          1.28          1.47         2.04 o                         
  -6  -1   3         74.07         83.01         5.63 o                         
  -5  -1   3          9.70          8.88         2.15 o                         
  -4  -1   3         34.16         33.03         6.91 o                         
  -3  -1   3         75.59         72.02         3.71 o                         
  -2  -1   3        241.04        215.59        12.16 o                         
  -1  -1   3        653.78        685.12        70.18 o                         
   0  -1   3        565.19        514.04        33.82 o                         
   1  -1   3        155.02        135.06        13.18 o                         
   2  -1   3        117.64        137.71        14.07 o                         
   3  -1   3        193.04        188.71         9.23 o                         
   4  -1   3          1.58          0.11         2.24 o                         
   5  -1   3       1190.30       1265.84        64.61 o                         
   6  -1   3         33.87         42.67         8.65 o                         
   7  -1   3         91.17         93.93         6.65 o                         
  -7   0   3         64.81         66.76         6.73 o                         
  -6   0   3          1.81          2.76         1.69 o                         
  -5   0   3         61.29         68.03         4.79 o                         
  -4   0   3        283.27        287.13        14.27 o                         
  -3   0   3        264.43        252.99        23.03 o                         
  -2   0   3        102.89        110.63         9.86 o                         
  -1   0   3       1063.23        978.12        44.52 o                         
   0   0   3         18.83         21.97         3.10 o                         
   1   0   3        162.01        158.91        16.12 o                         
   2   0   3        492.84        496.75        32.04 o                         
   3   0   3        718.66        692.97        41.90 o                         
   4   0   3          0.06          0.66         2.60 o                         
   5   0   3          1.78          8.54         3.59 o                         
   6   0   3        155.60        175.54        11.02 o                         
   7   0   3          3.55          3.51         1.49 o                         
   8   0   3          3.33          2.29         0.83 o                         
  -7   1   3         30.21         22.21         3.19 o                         
  -6   1   3         78.38         75.39         5.80 o                         
  -5   1   3         85.65         88.03         7.93 o                         
  -4   1   3        371.59        380.57        12.80 o                         
  -3   1   3        325.28        348.81        15.78 o                         
  -2   1   3         22.91         29.66         6.47 o                         
  -1   1   3        180.34        165.67        11.83 o                         
   0   1   3        288.37        293.27        21.54 o                         
   1   1   3          5.60          3.88         3.51 o                         
   2   1   3       1227.75       1252.36        79.93 o                         
   3   1   3        356.91        347.94        26.46 o                         
   4   1   3         36.56         29.76         7.64 o                         
   5   1   3         16.60         19.78         3.85 o                         
   6   1   3          1.02          2.41         2.97 o                         
   7   1   3         11.54          8.96         2.63 o                         
   8   1   3         25.77         15.36         2.60 o                         
  -6   2   3          5.09          2.59         1.62 o                         
  -5   2   3        247.57        259.33        10.96 o                         
  -4   2   3         51.19         45.25         5.33 o                         
  -3   2   3         31.19         32.11         6.59 o                         
  -2   2   3        515.51        519.25        26.04 o                         
  -1   2   3        300.14        282.04        27.79 o                         
   0   2   3       1112.05       1418.13        90.67 o                         
   1   2   3        546.05        536.19        40.51 o                         
   2   2   3       2715.58       2619.74       222.17 o                         
   3   2   3       1438.37       1366.09        58.75 o                         
   4   2   3          2.80          3.91         1.75 o                         
   5   2   3        166.83        171.58        16.58 o                         
   6   2   3        144.40        159.85         9.38 o                         
   7   2   3          0.44         -1.18         1.77 o                         
   8   2   3          0.53          0.22         0.93 o                         
  -6   3   3          3.67          2.22         1.53 o                         
  -5   3   3         24.34         24.55         2.34 o                         
  -4   3   3         10.02         12.17         1.98 o                         
  -3   3   3        197.66        201.01         9.02 o                         
  -2   3   3          2.83          4.65         2.04 o                         
  -1   3   3         36.96         34.40         4.66 o                         
   0   3   3        279.53        329.95        13.70 o                         
   1   3   3        456.10        515.29        20.54 o                         
   2   3   3         72.99         70.25         4.50 o                         
   3   3   3         34.37         43.40         2.63 o                         
   4   3   3        291.22        302.35        12.30 o                         
   5   3   3          0.04         -0.05         1.70 o                         
   6   3   3          0.37          0.30         2.29 o                         
   7   3   3          0.30         -0.35         1.57 o                         
   8   3   3         19.12         20.17         2.39 o                         
  -5   4   3          4.81          6.53         2.42 o                         
  -4   4   3         69.06         78.29         4.57 o                         
  -3   4   3         87.40         95.92         5.47 o                         
  -2   4   3        263.99        283.41        10.37 o                         
  -1   4   3        320.14        338.75        12.66 o                         
   0   4   3        321.88        333.85        13.83 o                         
   1   4   3       1076.45       1091.04        42.31 o                         
   2   4   3         74.83         60.62         3.96 o                         
   3   4   3         15.25         16.39         2.16 o                         
   4   4   3          0.84          1.03         1.72 o                         
   5   4   3         58.28         55.35         4.35 o                         
   6   4   3        325.10        336.94        17.16 o                         
   7   4   3         24.07         25.26         3.29 o                         
   8   4   3          0.25         -0.98         2.62 o                         
  -4   5   3         15.04         12.00         2.14 o                         
  -3   5   3         21.36         22.41         3.09 o                         
  -2   5   3         32.84         41.19         3.13 o                         
  -1   5   3          0.43         -0.94         1.73 o                         
   0   5   3          5.55          3.89         1.94 o                         
   1   5   3          6.74         10.82         2.42 o                         
   2   5   3         74.43         74.59         4.10 o                         
   3   5   3          5.08          3.96         2.39 o                         
   4   5   3         49.03         47.68         3.53 o                         
   5   5   3        377.77        385.80        14.54 o                         
   6   5   3         12.69         10.81         2.26 o                         
   7   5   3        481.80        491.60        34.14 o                         
  -3   6   3          0.12          0.42         1.77 o                         
  -2   6   3          2.73          1.68         1.58 o                         
  -1   6   3          2.12          1.42         1.47 o                         
   0   6   3        303.37        307.83        11.16 o                         
   1   6   3         68.04         70.16         5.55 o                         
   2   6   3          5.18          1.16         2.36 o                         
   3   6   3        175.41        185.85        12.76 o                         
   4   6   3        115.20        113.76         8.50 o                         
   5   6   3         78.89         74.10        12.70 o                         
   6   6   3        288.52        295.48        13.79 o                         
   7   6   3         87.47         69.82         7.43 o                         
  -1   7   3          0.27         -1.42         2.20 o                         
   0   7   3         39.19         35.77         4.42 o                         
   1   7   3         31.33         25.93         3.36 o                         
   2   7   3          9.10         12.04         4.78 o                         
   3   7   3          8.61          9.40         3.95 o                         
   4   7   3         14.58         14.71         4.61 o                         
   5   7   3          2.75          2.18         3.32 o                         
   6   7   3          4.76          8.77         4.67 o                         
   0   8   3         17.19         11.26         2.28 o                         
   1   8   3        104.29        115.73        12.36 o                         
   2   8   3         24.54         34.06         5.93 o                         
   3   8   3          0.18          2.55         1.75 o                         
   4   8   3          2.74          3.76         3.81 o                         
   5   8   3         62.32         38.94         6.31 o                         
  -5  -7   4          4.05          5.87         2.22 o                         
  -4  -7   4         83.71         72.01         8.66 o                         
  -3  -7   4          0.89         -1.05         1.89 o                         
  -2  -7   4         13.10         11.27         2.53 o                         
  -1  -7   4         19.47         18.55         2.42 o                         
   0  -7   4         16.68         19.51         4.52 o                         
   1  -7   4         34.67         28.41         4.59 o                         
   2  -7   4         18.10         13.28         2.62 o                         
  -6  -6   4         29.17         27.43         4.24 o                         
  -5  -6   4          0.96         -1.20         1.72 o                         
  -4  -6   4         18.62         19.34         2.31 o                         
  -3  -6   4        180.91        162.56         7.29 o                         
  -2  -6   4        115.11        125.05         9.14 o                         
  -1  -6   4         80.99         96.47         4.98 o                         
   0  -6   4         91.54         98.74         4.85 o                         
   1  -6   4         86.56         83.11         5.17 o                         
   2  -6   4          0.20          0.50         2.00 o                         
   3  -6   4          1.00         -0.97         1.13 o                         
  -6  -5   4         70.23         74.64         6.66 o                         
  -5  -5   4        197.00        213.29         9.64 o                         
  -4  -5   4        237.99        228.52         8.94 o                         
  -3  -5   4         21.34         27.94         2.32 o                         
  -2  -5   4          7.63          3.94         1.29 o                         
  -1  -5   4         23.39         23.56         1.89 o                         
   0  -5   4         31.66         35.47         2.65 o                         
   1  -5   4         23.68         23.40         2.13 o                         
   2  -5   4         19.05         19.53         3.12 o                         
   3  -5   4          2.49          2.56         2.69 o                         
   4  -5   4          0.99          1.42         2.12 o                         
   5  -5   4          8.56          6.90         1.41 o                         
  -6  -4   4         32.66         36.35         5.50 o                         
  -5  -4   4        299.41        332.75        13.61 o                         
  -4  -4   4         50.60         51.23         3.12 o                         
  -3  -4   4         15.94          8.38         2.02 o                         
  -2  -4   4         18.66         15.90         1.56 o                         
  -1  -4   4        460.97        454.25        14.03 o                         
   0  -4   4         34.48         28.97         1.74 o                         
   1  -4   4         32.85         38.79         2.96 o                         
   2  -4   4        463.79        480.58        18.66 o                         
   3  -4   4         39.37         50.72         9.62 o                         
   4  -4   4          0.03          3.08         2.87 o                         
   5  -4   4         14.49         10.13         3.02 o                         
  -6  -3   4          6.70          7.64         2.17 o                         
  -5  -3   4         43.65         39.52         4.44 o                         
  -4  -3   4         14.84         12.13         2.16 o                         
  -3  -3   4         15.06         12.15         2.04 o                         
  -2  -3   4        101.09        111.18        10.17 o                         
  -1  -3   4        130.59        126.58        10.58 o                         
   0  -3   4        749.60        751.21        36.63 o                         
   1  -3   4        158.99        173.63        12.97 o                         
   2  -3   4         41.03         45.97         3.90 o                         
   3  -3   4         32.88         22.25        16.98 o                         
   4  -3   4         17.49         14.76         7.22 o                         
   5  -3   4          6.13          6.04         3.09 o                         
   6  -3   4         15.38         17.92         3.68 o                         
  -6  -2   4        183.70        189.11        15.75 o                         
  -5  -2   4          0.17          0.77         1.91 o                         
  -4  -2   4         89.84         84.79         6.14 o                         
  -3  -2   4          6.61          6.63         1.48 o                         
  -2  -2   4        953.04        974.29        35.55 o                         
  -1  -2   4        166.93        135.53        10.28 o                         
   0  -2   4        261.75        258.33        14.06 o                         
   1  -2   4        987.74        966.69        68.50 o                         
   2  -2   4          4.73          3.15         4.20 o                         
   3  -2   4        242.32        242.78        10.26 o                         
   4  -2   4        160.78        165.57         6.75 o                         
   5  -2   4        116.15        124.15         6.50 o                         
   6  -2   4        271.81        291.23        14.03 o                         
   7  -2   4          5.05          3.17         1.33 o                         
  -6  -1   4         21.92         35.83         4.68 o                         
  -5  -1   4          0.28         -2.20         2.20 o                         
  -4  -1   4         22.90         27.33         3.38 o                         
  -3  -1   4        139.92        128.55         7.78 o                         
  -2  -1   4         71.69         64.72         3.90 o                         
  -1  -1   4        149.79        149.33        10.20 o                         
   0  -1   4       1210.92       1285.21        65.55 o                         
   1  -1   4        412.75        359.84        21.36 o                         
   2  -1   4         58.14         66.47        15.01 o                         
   3  -1   4          0.54         -0.86         1.92 o                         
   4  -1   4          6.25          8.47         2.70 o                         
   5  -1   4          0.26          2.23         3.17 o                         
   6  -1   4         35.28         30.96         3.82 o                         
   7  -1   4        333.35        272.97        15.29 o                         
  -7   0   4         73.91         57.38         5.41 o                         
  -6   0   4          8.14         11.09         2.38 o                         
  -5   0   4        164.25        191.56        11.46 o                         
  -4   0   4        504.95        503.55        21.48 o                         
  -3   0   4         66.88         77.59         9.46 o                         
  -2   0   4        330.04        283.79        22.42 o                         
  -1   0   4       1050.15       1029.46        32.88 o                         
   0   0   4       1041.22        885.02        39.98 o                         
   1   0   4        926.60        959.30        61.06 o                         
   2   0   4        734.15        805.83        55.13 o                         
   3   0   4        919.96        846.83        50.57 o                         
   4   0   4        557.46        485.17        32.27 o                         
   5   0   4        238.46        242.84        20.93 o                         
   6   0   4        172.64        186.44        10.54 o                         
   7   0   4          5.10          6.75         1.69 o                         
   8   0   4        192.05        158.78        25.07 o                         
  -6   1   4          0.78         -1.32         1.32 o                         
  -5   1   4         61.93         69.11         5.67 o                         
  -4   1   4          3.51          3.13         1.46 o                         
  -3   1   4         30.24         26.38         2.48 o                         
  -2   1   4         89.60         95.57         8.75 o                         
  -1   1   4        627.68        597.09        24.87 o                         
   0   1   4       1724.76       1654.61        72.20 o                         
   1   1   4        507.91        458.66        24.81 o                         
   2   1   4         36.84         39.87        10.02 o                         
   3   1   4        123.51        117.55         6.06 o                         
   4   1   4         11.79         12.52         3.36 o                         
   5   1   4         39.66         53.19         6.84 o                         
   6   1   4          3.46          0.33         2.26 o                         
   7   1   4         10.92          6.84         2.04 o                         
   8   1   4          7.38         -0.80         4.48 o                         
  -6   2   4         14.54         16.54         3.21 o                         
  -5   2   4         72.05         80.88         5.56 o                         
  -4   2   4          2.92          3.80         2.12 o                         
  -3   2   4        347.10        371.78        36.02 o                         
  -2   2   4        939.33        908.40        93.31 o                         
  -1   2   4       1508.82       1618.64       105.07 o                         
   0   2   4         15.14         13.78         5.89 o                         
   1   2   4         84.31         73.11         9.55 o                         
   2   2   4         21.94          4.25         4.23 o                         
   3   2   4        767.98        759.22        35.72 o                         
   4   2   4        362.74        358.87        26.48 o                         
   5   2   4        184.37        181.16         9.41 o                         
   6   2   4        107.50        115.84         8.09 o                         
   7   2   4          5.48          4.21         1.94 o                         
   8   2   4          6.55          5.59         2.17 o                         
  -5   3   4         69.29         64.85         3.49 o                         
  -4   3   4         10.80          9.30         2.00 o                         
  -3   3   4         55.95         51.33         3.99 o                         
  -2   3   4         62.10         59.02         4.78 o                         
  -1   3   4          4.17          3.92         1.76 o                         
   0   3   4        314.73        355.04        15.54 o                         
   1   3   4         27.29         23.87         3.45 o                         
   2   3   4         79.48        101.63         7.23 o                         
   3   3   4        951.56        948.21        31.65 o                         
   4   3   4          6.05          3.74         1.42 o                         
   5   3   4          6.01          5.56         2.23 o                         
   6   3   4          0.02          0.27         1.73 o                         
   7   3   4          4.28          1.67         1.61 o                         
   8   3   4          1.02          1.67         1.11 o                         
  -4   4   4         32.42         29.08         2.94 o                         
  -3   4   4        276.45        301.49        11.64 o                         
  -2   4   4        272.66        293.58        11.60 o                         
  -1   4   4          1.28          0.13         1.47 o                         
   0   4   4        283.05        288.04         9.54 o                         
   1   4   4        188.06        166.47         9.83 o                         
   2   4   4       1067.95       1043.03        33.58 o                         
   3   4   4        200.35        210.47         6.95 o                         
   4   4   4        105.72         97.81         6.22 o                         
   5   4   4        276.40        289.36        14.71 o                         
   6   4   4          1.94          2.50         1.53 o                         
   7   4   4         29.53         32.17         2.84 o                         
   8   4   4        365.82        349.50        17.44 o                         
  -4   5   4         52.35         43.39         4.93 o                         
  -3   5   4         25.40         19.40         2.59 o                         
  -2   5   4         33.02         34.92         4.65 o                         
  -1   5   4         15.49         15.48         2.15 o                         
   0   5   4         62.11         65.45         4.39 o                         
   1   5   4        106.41        101.82         5.43 o                         
   2   5   4          0.40         -0.73         1.47 o                         
   3   5   4          2.12          1.09         1.54 o                         
   4   5   4         32.47         27.71         2.81 o                         
   5   5   4         75.65         72.44         4.88 o                         
   6   5   4          8.02          8.76         4.51 o                         
   7   5   4        262.09        274.53        16.29 o                         
   8   5   4          3.71          2.02         2.58 o                         
  -2   6   4         42.66         47.25         4.29 o                         
  -1   6   4         11.23         15.55         1.95 o                         
   0   6   4        287.95        316.02        10.44 o                         
   1   6   4          0.13          0.11         1.42 o                         
   2   6   4        200.93        191.04         9.33 o                         
   3   6   4        281.87        280.22        24.40 o                         
   4   6   4        236.93        233.09        11.99 o                         
   5   6   4          9.85          8.72         3.20 o                         
   6   6   4          9.77          9.93         3.89 o                         
   7   6   4        217.58        209.68        15.64 o                         
  -1   7   4         38.20         28.66         4.03 o                         
   0   7   4         72.99         72.42         8.90 o                         
   1   7   4          0.37          4.88         4.66 o                         
   2   7   4          0.00         -1.70         6.04 o                         
   3   7   4          0.72          0.11         3.04 o                         
   4   7   4        123.68        150.40        10.84 o                         
   5   7   4          0.22         -1.37         4.88 o                         
   6   7   4          3.32         -0.95         4.06 o                         
   1   8   4         49.51         39.53         6.01 o                         
   2   8   4        243.28        263.77        19.67 o                         
   3   8   4        210.43        253.88        13.02 o                         
   4   8   4         30.79         25.06         6.10 o                         
   5   8   4          0.14         -0.60         2.20 o                         
  -3  -7   5          7.10          6.63         1.91 o                         
  -2  -7   5          0.54         -0.98         1.62 o                         
  -1  -7   5         39.59         38.56         4.15 o                         
   0  -7   5          6.25          9.11         2.88 o                         
   1  -7   5          3.79          4.10         2.15 o                         
  -5  -6   5         77.48         74.19         8.06 o                         
  -4  -6   5        235.56        248.85        11.69 o                         
  -3  -6   5          2.75          6.61         2.03 o                         
  -2  -6   5          0.03         -0.52         2.41 o                         
  -1  -6   5        136.09        123.12         4.91 o                         
   0  -6   5         19.93         19.52         1.71 o                         
   1  -6   5        238.60        257.19        23.23 o                         
   2  -6   5          4.32          8.83         2.74 o                         
   3  -6   5         31.32         31.95         3.74 o                         
  -6  -5   5         23.66         13.97         3.67 o                         
  -5  -5   5         33.22         36.31         3.03 o                         
  -4  -5   5          2.22          1.00         1.30 o                         
  -3  -5   5          0.50          1.09         1.36 o                         
  -2  -5   5        183.32        156.50         6.95 o                         
  -1  -5   5          0.01          0.52         1.07 o                         
   0  -5   5         64.28         69.88         3.53 o                         
   1  -5   5          6.07          3.83         1.34 o                         
   2  -5   5          6.99          8.76         2.21 o                         
   3  -5   5         30.62         33.81         3.26 o                         
   4  -5   5         29.28         26.68         5.75 o                         
  -6  -4   5         25.39         33.06         8.06 o                         
  -5  -4   5        152.81        161.55         6.65 o                         
  -4  -4   5         69.12         78.03         3.36 o                         
  -3  -4   5        226.72        234.55        10.84 o                         
  -2  -4   5         88.00         90.69         4.23 o                         
  -1  -4   5        425.51        432.99        13.23 o                         
   0  -4   5         56.62         54.85         3.39 o                         
   1  -4   5        236.29        232.79         8.89 o                         
   2  -4   5         92.34         96.85         5.00 o                         
   3  -4   5         70.35         77.77         7.08 o                         
   4  -4   5        139.23        142.36        16.81 o                         
   5  -4   5          0.60          1.19         1.64 o                         
  -7  -3   5         69.29         45.49         5.17 o                         
  -6  -3   5         64.21         72.46         5.81 o                         
  -5  -3   5         22.71         24.13         3.80 o                         
  -4  -3   5         67.08         66.09         4.48 o                         
  -3  -3   5         15.48         15.54         1.99 o                         
  -2  -3   5        146.93        149.22         5.54 o                         
  -1  -3   5        273.30        253.74        12.49 o                         
   0  -3   5         26.21         27.32         5.42 o                         
   1  -3   5         10.77         10.36         2.55 o                         
   2  -3   5         97.62        108.26         5.08 o                         
   3  -3   5        576.27        556.77        25.96 o                         
   4  -3   5         95.48        103.41         8.25 o                         
   5  -3   5         58.94         52.96         5.91 o                         
   6  -3   5          2.29          2.50         1.62 o                         
  -7  -2   5        323.78        303.86        20.13 o                         
  -6  -2   5        296.39        319.34        22.52 o                         
  -5  -2   5          3.22          6.48         5.44 o                         
  -4  -2   5        189.06        205.32         9.36 o                         
  -3  -2   5         68.47         62.06         4.14 o                         
  -2  -2   5        575.30        543.13        24.56 o                         
  -1  -2   5         10.64          7.80         2.42 o                         
   0  -2   5        988.20        900.65        32.03 o                         
   1  -2   5       1664.98       1588.41       102.83 o                         
   2  -2   5        665.08        623.58        53.73 o                         
   3  -2   5         13.60         12.89         2.02 o                         
   4  -2   5          0.48         -0.48         1.58 o                         
   5  -2   5         49.17         46.51         4.08 o                         
   6  -2   5        252.88        260.53        15.33 o                         
   7  -2   5          2.22          0.63         3.13 o                         
  -6  -1   5         42.39         46.26         4.21 o                         
  -5  -1   5          1.00          4.06         2.08 o                         
  -4  -1   5         22.46         22.46         2.59 o                         
  -3  -1   5        204.06        201.34         8.40 o                         
  -2  -1   5       1152.07       1084.72        57.04 o                         
  -1  -1   5         22.06         19.64         5.55 o                         
   0  -1   5        361.48        417.09        17.82 o                         
   1  -1   5        507.07        515.64        36.74 o                         
   2  -1   5          4.55          5.68         1.93 o                         
   3  -1   5        262.87        238.14        11.88 o                         
   4  -1   5         12.48         13.43         2.23 o                         
   5  -1   5         22.71         20.37         3.03 o                         
   6  -1   5          0.70          2.18         1.35 o                         
   7  -1   5         15.55         10.05         1.96 o                         
  -6   0   5         19.06         15.65         3.83 o                         
  -5   0   5         70.35         76.47         6.13 o                         
  -4   0   5        155.83        142.84         7.07 o                         
  -3   0   5        364.36        372.30        14.44 o                         
  -2   0   5        789.37        727.60        28.10 o                         
  -1   0   5         23.12         37.11         4.82 o                         
   0   0   5       4342.60       3847.60       161.02 o                         
   1   0   5        639.42        582.56        24.26 o                         
   2   0   5          8.57         16.74         4.47 o                         
   3   0   5        734.92        612.56        62.39 o                         
   4   0   5        333.85        327.86        23.55 o                         
   5   0   5        318.96        323.59        18.26 o                         
   6   0   5         43.79         40.50         4.80 o                         
   7   0   5        146.90        169.70        11.09 o                         
   8   0   5          0.26          1.16         0.68 o                         
  -6   1   5         76.41         78.97         5.27 o                         
  -5   1   5         13.16         11.74         2.45 o                         
  -4   1   5        276.57        269.27        11.93 o                         
  -3   1   5        470.82        446.14        25.84 o                         
  -2   1   5        468.54        465.87        35.66 o                         
  -1   1   5        312.79        336.51        20.27 o                         
   0   1   5       1214.18       1294.42        88.88 o                         
   1   1   5         55.21         58.46         6.78 o                         
   2   1   5        339.04        305.51        30.56 o                         
   3   1   5        242.78        232.60        10.41 o                         
   4   1   5        265.39        253.70        22.45 o                         
   5   1   5         39.52         38.94         5.46 o                         
   6   1   5          3.27          3.13         2.18 o                         
   7   1   5          0.10         -1.68         2.50 o                         
   8   1   5         44.81         49.76         7.56 o                         
  -5   2   5         76.70         72.76         4.67 o                         
  -4   2   5          1.32          1.71         1.95 o                         
  -3   2   5         26.48         25.59        10.31 o                         
  -2   2   5        220.60        210.07        15.10 o                         
  -1   2   5       1599.62       1653.74        78.48 o                         
   0   2   5        594.38        557.13        41.72 o                         
   1   2   5        327.67        291.41        21.61 o                         
   2   2   5        464.97        410.87        20.10 o                         
   3   2   5       1562.24       1534.89        56.29 o                         
   4   2   5        113.49        107.87         8.79 o                         
   5   2   5        155.50        138.87         7.72 o                         
   6   2   5        555.75        606.59        25.50 o                         
   7   2   5        201.10        232.75        12.20 o                         
   8   2   5          1.00          1.69         1.05 o                         
  -5   3   5          2.55          1.96         1.18 o                         
  -4   3   5         63.82         75.42         5.02 o                         
  -3   3   5         12.22          8.64         5.79 o                         
  -2   3   5         49.77         52.87         4.39 o                         
  -1   3   5         15.76         16.76         2.22 o                         
   0   3   5        218.84        200.25        13.53 o                         
   1   3   5        153.09        143.12        18.43 o                         
   2   3   5        776.43        806.24        33.56 o                         
   3   3   5         26.61         23.14         3.28 o                         
   4   3   5        126.61        152.36         8.80 o                         
   5   3   5        113.29        110.78         8.67 o                         
   6   3   5         40.61         45.58         5.99 o                         
   7   3   5         17.25         17.78         2.65 o                         
   8   3   5         12.05         11.21         1.74 o                         
  -4   4   5         12.13         14.43         2.50 o                         
  -3   4   5        229.45        242.60        13.40 o                         
  -2   4   5        130.52        128.51         7.80 o                         
  -1   4   5        104.18         96.92         5.86 o                         
   0   4   5        133.37        125.65         5.59 o                         
   1   4   5        220.37        212.62         8.30 o                         
   2   4   5        317.40        290.14        12.27 o                         
   3   4   5          4.46          2.58         1.40 o                         
   4   4   5        554.40        546.52        29.61 o                         
   5   4   5        760.47        742.04        40.52 o                         
   6   4   5         35.27         32.24         6.10 o                         
   7   4   5          1.91          1.85         1.02 o                         
   8   4   5          0.79         -2.88         3.57 o                         
  -4   5   5         10.07          7.51         1.98 o                         
  -3   5   5         44.99         63.63         7.39 o                         
  -2   5   5         36.08         32.73         5.26 o                         
  -1   5   5         24.41         24.49         2.44 o                         
   0   5   5         30.43         16.90        12.72 o                         
   1   5   5        188.00        199.76         9.75 o                         
   2   5   5        204.32        202.01         8.77 o                         
   3   5   5         16.00         16.29         2.37 o                         
   4   5   5         44.89         47.48         6.63 o                         
   5   5   5         71.24         83.89         8.91 o                         
   6   5   5          1.38          6.37         6.62 o                         
   7   5   5         23.29         14.97         6.72 o                         
   8   5   5         18.24         12.41         2.02 o                         
  -2   6   5          0.09          0.81         1.38 o                         
  -1   6   5        353.49        376.19        16.52 o                         
   0   6   5        182.94        189.29        10.05 o                         
   1   6   5         12.58          5.71         2.20 o                         
   2   6   5        111.21        107.26        10.64 o                         
   3   6   5         54.97         57.51         7.20 o                         
   4   6   5        514.02        490.89        45.47 o                         
   5   6   5         12.43          1.57         6.15 o                         
   6   6   5          8.50          7.54         4.86 o                         
   7   6   5         40.46         37.07         5.90 o                         
   0   7   5          4.20          1.93         2.22 o                         
   1   7   5         24.87         26.01         5.16 o                         
   2   7   5          8.55         12.02         6.43 o                         
   3   7   5          5.43          3.42         3.14 o                         
   4   7   5          7.81          4.74         3.02 o                         
   5   7   5         20.77         22.51         7.45 o                         
   6   7   5         35.14         34.42         6.58 o                         
   1   8   5         19.55         18.98         3.24 o                         
   3   8   5         59.59         53.43         6.76 o                         
  -1  -7   6         38.23         41.24         4.04 o                         
  -4  -6   6        205.42        210.78        10.20 o                         
  -3  -6   6        195.72        178.44        12.27 o                         
  -2  -6   6        162.46        178.87         9.26 o                         
  -1  -6   6         11.68          8.99         1.95 o                         
   0  -6   6         67.73         71.64         4.16 o                         
   1  -6   6        180.54        163.09         9.03 o                         
   2  -6   6          1.52          1.95         1.31 o                         
   3  -6   6         97.38         70.99         5.48 o                         
  -5  -5   6          0.06          0.40         0.98 o                         
  -4  -5   6        105.30        117.00        10.22 o                         
  -3  -5   6         12.42         12.81         3.06 o                         
  -2  -5   6         80.21         70.67         4.40 o                         
  -1  -5   6         12.30         10.92         1.79 o                         
   0  -5   6        378.36        363.05        12.40 o                         
   1  -5   6         46.84         46.82         4.10 o                         
   2  -5   6          3.06          1.35         1.60 o                         
   3  -5   6          7.56          5.24         1.83 o                         
   4  -5   6         50.71         51.20        13.67 o                         
  -6  -4   6         24.01         15.29         3.83 o                         
  -5  -4   6         88.96         89.36         4.99 o                         
  -4  -4   6         64.47         66.25         3.45 o                         
  -3  -4   6         79.68         83.68         4.43 o                         
  -2  -4   6         85.37         91.47         4.75 o                         
  -1  -4   6        479.78        473.75        14.02 o                         
   0  -4   6         28.16         24.74         2.18 o                         
   1  -4   6        195.69        187.30         7.50 o                         
   2  -4   6        121.15        103.68         5.77 o                         
   3  -4   6        517.91        525.42        26.00 o                         
   4  -4   6          0.08         -0.39         1.88 o                         
   5  -4   6          5.99          3.67         4.61 o                         
  -6  -3   6         25.84         25.85         2.37 o                         
  -5  -3   6         31.35         39.85         3.54 o                         
  -4  -3   6        174.05        175.05         8.34 o                         
  -3  -3   6        133.38        138.64         8.16 o                         
  -2  -3   6        181.01        180.03         6.60 o                         
  -1  -3   6        203.90        209.09         6.87 o                         
   0  -3   6        200.29        209.72        15.03 o                         
   1  -3   6        103.84         99.42         6.00 o                         
   2  -3   6         22.50         27.18         4.46 o                         
   3  -3   6         95.52         99.60         5.41 o                         
   4  -3   6          1.20          4.17         3.24 o                         
   5  -3   6         64.99         55.77         5.48 o                         
  -6  -2   6        146.72        139.92        11.11 o                         
  -5  -2   6        670.86        746.15        33.09 o                         
  -4  -2   6        315.00        342.69        13.94 o                         
  -3  -2   6         54.33         52.13         3.86 o                         
  -2  -2   6        228.50        216.80         9.10 o                         
  -1  -2   6          3.98          5.88         2.06 o                         
   0  -2   6        222.42        209.59        15.84 o                         
   1  -2   6        780.94        695.84        51.38 o                         
   2  -2   6        759.15        716.59        35.93 o                         
   3  -2   6        118.46        108.74         7.89 o                         
   4  -2   6         36.69         40.50         3.97 o                         
   5  -2   6        179.23        191.34        10.20 o                         
   6  -2   6         68.96         58.49         9.04 o                         
   7  -2   6          0.56          0.44         2.27 o                         
  -6  -1   6         67.10         72.55        12.52 o                         
  -5  -1   6         60.45         56.10         5.05 o                         
  -4  -1   6        413.42        431.17        16.83 o                         
  -3  -1   6         38.35         40.46         3.36 o                         
  -2  -1   6        202.30        193.52        10.39 o                         
  -1  -1   6         11.74         13.16         5.70 o                         
   0  -1   6         80.70         83.58         8.17 o                         
   1  -1   6         54.06         53.15        14.25 o                         
   2  -1   6          0.47          0.66         1.42 o                         
   3  -1   6        118.65        115.50         5.36 o                         
   4  -1   6         66.10         59.69         3.97 o                         
   5  -1   6        240.08        247.95        11.13 o                         
   6  -1   6          0.03          0.81         1.49 o                         
   7  -1   6          1.05          1.77         4.41 o                         
  -6   0   6         64.16         55.16         5.47 o                         
  -5   0   6         66.44         64.97         5.36 o                         
  -4   0   6         48.15         45.08         3.54 o                         
  -3   0   6          2.21          0.45         1.25 o                         
  -2   0   6          0.48          0.22         2.70 o                         
  -1   0   6        645.95        656.32        29.13 o                         
   0   0   6       3268.86       3170.65       137.18 o                         
   1   0   6        114.25        139.54         8.34 o                         
   2   0   6        489.05        439.54        17.01 o                         
   3   0   6         82.52         69.38         6.78 o                         
   4   0   6        257.62        254.31        13.35 o                         
   5   0   6        115.49        109.24         9.01 o                         
   6   0   6         16.69         22.01         4.11 o                         
   7   0   6        116.84        136.23         6.86 o                         
  -5   1   6         11.39          5.88         1.72 o                         
  -4   1   6          6.95          5.21         1.55 o                         
  -3   1   6        201.69        177.73        12.94 o                         
  -2   1   6          0.27          1.14         3.02 o                         
  -1   1   6        144.60        134.93        20.71 o                         
   0   1   6        232.03        248.00        11.66 o                         
   1   1   6        126.61        129.26         9.92 o                         
   2   1   6          9.79          8.68         5.44 o                         
   3   1   6         21.30         21.53         3.09 o                         
   4   1   6        282.62        256.66        19.41 o                         
   5   1   6         99.99         84.01        10.21 o                         
   6   1   6          1.65         -1.28         2.78 o                         
   7   1   6         34.88         35.21         3.00 o                         
   8   1   6         14.72         11.82         3.90 o                         
  -5   2   6         36.19         35.37         5.24 o                         
  -4   2   6         80.48         81.36         4.20 o                         
  -3   2   6          0.24         -2.68         4.44 o                         
  -2   2   6         39.29         46.88         9.19 o                         
  -1   2   6        149.92        151.38        25.30 o                         
   0   2   6        118.78        138.74        23.18 o                         
   1   2   6        126.75        127.25        11.68 o                         
   2   2   6        703.32        659.70        27.76 o                         
   3   2   6        311.99        289.55        15.03 o                         
   4   2   6          0.79         -1.17         1.66 o                         
   5   2   6        347.23        383.26        38.39 o                         
   6   2   6         12.00         14.01         8.38 o                         
   7   2   6        125.40        140.63         7.74 o                         
   8   2   6         26.00         28.05         2.93 o                         
  -4   3   6         97.47        106.77         9.90 o                         
  -3   3   6        134.32        140.33         8.38 o                         
  -2   3   6         48.38         47.29         4.82 o                         
  -1   3   6         26.95         27.97         2.91 o                         
   0   3   6         20.19         19.44         6.46 o                         
   1   3   6        370.49        378.52        16.23 o                         
   2   3   6        409.90        382.13        29.16 o                         
   3   3   6          3.48         14.02        10.07 o                         
   4   3   6         73.78         70.21         5.18 o                         
   5   3   6        155.00        159.29         8.07 o                         
   6   3   6         39.28         41.18         3.97 o                         
   7   3   6         83.30         82.57         5.62 o                         
   8   3   6         14.10         13.59         1.71 o                         
  -4   4   6        141.88        155.18         8.44 o                         
  -3   4   6        262.76        291.85        21.59 o                         
  -2   4   6         16.81         17.58         3.24 o                         
  -1   4   6        190.51        180.81        12.67 o                         
   0   4   6         71.76         68.71         6.94 o                         
   1   4   6        222.37        224.60         9.30 o                         
   2   4   6          2.82          0.90         2.07 o                         
   3   4   6         26.05         25.13         3.46 o                         
   4   4   6        106.80        105.68         5.90 o                         
   5   4   6        327.51        315.22        20.98 o                         
   6   4   6         94.47         85.84         9.92 o                         
   7   4   6         31.13         31.04         2.59 o                         
   8   4   6          0.82          0.83         2.63 o                         
  -3   5   6         40.51         48.60         5.92 o                         
  -2   5   6          0.02          0.95         3.23 o                         
  -1   5   6         43.40         44.54         3.96 o                         
   0   5   6        295.90        279.07        20.76 o                         
   1   5   6          1.58          3.53         2.11 o                         
   2   5   6        206.28        169.57         7.35 o                         
   3   5   6         43.30         39.44         4.46 o                         
   4   5   6          2.07          1.76         3.05 o                         
   5   5   6          2.53          3.21         3.54 o                         
   6   5   6          9.33          4.74         4.17 o                         
   7   5   6          5.21          7.04         3.17 o                         
  -2   6   6         11.37         12.78         2.47 o                         
  -1   6   6         13.02         16.75         2.10 o                         
   0   6   6          0.15          2.46         2.09 o                         
   1   6   6        137.46        124.03         9.07 o                         
   2   6   6          1.38          3.57         2.08 o                         
   3   6   6          2.23          3.70         1.42 o                         
   4   6   6        295.34        313.97        18.49 o                         
   5   6   6          1.95          2.48         5.02 o                         
   6   6   6         30.72         41.84         8.32 o                         
   0   7   6         27.29         26.02         4.60 o                         
   1   7   6         62.68         63.08         6.26 o                         
   2   7   6        150.36        147.07        14.50 o                         
   3   7   6          0.00          1.07         2.68 o                         
   4   7   6          0.72          0.44         2.35 o                         
   5   7   6         20.62         25.48         6.47 o                         
   6   7   6         23.76         17.21         4.69 o                         
   1   8   6          7.48          4.26         1.31 o                         
   2   8   6          9.10         11.25         3.07 o                         
  -1  -7   7          1.59          1.07         0.98 o                         
  -4  -6   7          5.10          6.71         1.78 o                         
  -3  -6   7          1.43          4.39         1.71 o                         
  -2  -6   7        135.11        149.26         7.97 o                         
  -1  -6   7        101.96         82.08         5.22 o                         
   0  -6   7        146.61        141.82         9.91 o                         
   1  -6   7         26.42         25.00         2.64 o                         
   2  -6   7          4.56          2.60         1.86 o                         
  -5  -5   7          3.31          1.67         1.01 o                         
  -4  -5   7          1.78          1.39         1.00 o                         
  -3  -5   7         23.52         26.31         2.65 o                         
  -2  -5   7          5.25          3.99         1.63 o                         
  -1  -5   7         22.63         22.39         2.90 o                         
   0  -5   7          3.50          2.15         0.92 o                         
   1  -5   7         37.27         38.02         2.64 o                         
   2  -5   7          1.28          1.69         1.69 o                         
   3  -5   7         12.11         10.69         4.79 o                         
   4  -5   7          2.20          0.77         1.36 o                         
  -5  -4   7          9.94         10.29         2.11 o                         
  -4  -4   7         82.74         92.84         4.91 o                         
  -3  -4   7         10.89         16.00         1.87 o                         
  -2  -4   7         87.48         87.52         4.43 o                         
  -1  -4   7         48.31         57.69         3.81 o                         
   0  -4   7          1.28          1.62         1.21 o                         
   1  -4   7         35.56         32.39         2.43 o                         
   2  -4   7         34.11         28.84         4.73 o                         
   3  -4   7        310.80        255.62        30.54 o                         
   4  -4   7          3.95          1.38         2.27 o                         
   5  -4   7         39.66         39.97         4.28 o                         
  -5  -3   7        246.23        274.23        12.58 o                         
  -4  -3   7        178.77        193.52         7.86 o                         
  -3  -3   7        801.72        854.99        26.25 o                         
  -2  -3   7        126.87        127.67         5.20 o                         
  -1  -3   7         13.25         14.20         1.95 o                         
   0  -3   7        172.86        180.93         8.04 o                         
   1  -3   7        171.72        161.00         8.50 o                         
   2  -3   7          0.97          0.97         0.94 o                         
   3  -3   7          0.49         -0.65         1.02 o                         
   4  -3   7          6.34          9.01         1.80 o                         
   5  -3   7          8.57          5.16         3.39 o                         
   6  -3   7          0.08          0.22         1.11 o                         
  -6  -2   7         22.01         23.03         4.03 o                         
  -5  -2   7          0.03         -0.57         1.35 o                         
  -4  -2   7        329.59        344.03        13.95 o                         
  -3  -2   7       1186.13       1270.00        43.85 o                         
  -2  -2   7        265.56        277.87        11.33 o                         
  -1  -2   7         39.87         34.11         2.34 o                         
   0  -2   7          0.42          0.49         0.82 o                         
   1  -2   7         52.47         52.19         3.30 o                         
   2  -2   7        201.79        188.27        13.07 o                         
   3  -2   7         92.80         87.02         5.76 o                         
   4  -2   7          6.43          6.27         9.06 o                         
   5  -2   7        133.26        124.27         9.69 o                         
   6  -2   7         10.21         10.43         3.79 o                         
  -6  -1   7         26.55         30.13         3.72 o                         
  -5  -1   7        233.58        260.41        17.60 o                         
  -4  -1   7         38.59         34.49         3.24 o                         
  -3  -1   7        121.12        122.08         6.54 o                         
  -2  -1   7         10.93         11.19         3.82 o                         
  -1  -1   7        111.59        113.85        16.42 o                         
   0  -1   7        142.12        138.56        10.12 o                         
   1  -1   7        117.74        114.59         9.97 o                         
   2  -1   7        334.11        336.26        15.72 o                         
   3  -1   7        138.73        136.09         7.12 o                         
   4  -1   7        141.68        138.36         6.63 o                         
   5  -1   7        137.57        143.80         8.29 o                         
   6  -1   7          0.77          1.01         1.34 o                         
   7  -1   7          4.07          2.65         1.20 o                         
  -6   0   7         11.86          9.50         1.89 o                         
  -5   0   7         19.35         20.46         3.81 o                         
  -4   0   7         67.83         61.43         6.44 o                         
  -3   0   7        120.06        116.11        13.53 o                         
  -2   0   7         51.80         68.24        10.77 o                         
  -1   0   7         86.54         85.45        17.22 o                         
   0   0   7         22.34         14.96         6.37 o                         
   1   0   7        586.54        653.26        27.77 o                         
   2   0   7        638.24        614.51        21.88 o                         
   3   0   7        125.85        124.63         5.57 o                         
   4   0   7        380.04        396.80        18.57 o                         
   5   0   7          3.52          3.47         2.51 o                         
   6   0   7          2.47          1.88         1.67 o                         
   7   0   7         34.20         42.74         3.29 o                         
  -5   1   7        107.65        125.50         9.96 o                         
  -4   1   7          0.27          0.31         1.75 o                         
  -3   1   7          0.02          2.31         1.92 o                         
  -2   1   7        510.51        445.63        25.00 o                         
  -1   1   7         57.02         61.39         7.43 o                         
   0   1   7        158.13        197.51        13.09 o                         
   1   1   7         15.09         18.51         3.46 o                         
   2   1   7       1760.40       1696.78       118.05 o                         
   3   1   7        161.34        148.50        11.74 o                         
   4   1   7         65.77         70.31         6.14 o                         
   5   1   7         30.24         34.78         3.48 o                         
   6   1   7         70.29         73.13         4.72 o                         
   7   1   7          4.38          2.78         1.40 o                         
   8   1   7          1.10          0.16         0.96 o                         
  -5   2   7          0.33         -0.46         1.91 o                         
  -4   2   7         12.16         13.78         1.78 o                         
  -3   2   7         15.98         12.73         4.82 o                         
  -2   2   7        166.74        157.60        12.23 o                         
  -1   2   7          1.45          0.66         2.94 o                         
   0   2   7          2.09          1.15         2.09 o                         
   1   2   7          1.68          5.68         2.75 o                         
   2   2   7        376.17        384.76        42.57 o                         
   3   2   7         11.86          9.04         2.38 o                         
   4   2   7          8.05          8.70         1.67 o                         
   5   2   7          5.58          3.96         2.32 o                         
   6   2   7         68.19         72.62         6.61 o                         
   7   2   7        266.76        293.96        15.48 o                         
   8   2   7         41.48         41.48         3.58 o                         
  -4   3   7          2.67          6.12         2.38 o                         
  -3   3   7         77.43         65.68         8.61 o                         
  -2   3   7        180.13        163.97        11.79 o                         
  -1   3   7          0.16          0.00         1.93 o                         
   0   3   7        122.08        130.59         8.34 o                         
   1   3   7        397.76        384.02        16.92 o                         
   2   3   7          0.01          1.68         2.20 o                         
   3   3   7          6.20          5.53         1.90 o                         
   4   3   7         26.41         23.15         4.42 o                         
   5   3   7        169.30        184.30         9.67 o                         
   6   3   7         10.96         14.73         5.32 o                         
   7   3   7         23.06         24.38         2.69 o                         
   8   3   7         57.38         52.26         3.49 o                         
  -4   4   7        239.58        219.93        14.41 o                         
  -3   4   7         41.84         42.52         4.29 o                         
  -2   4   7        225.19        237.18        19.18 o                         
  -1   4   7        179.93        178.48         9.89 o                         
   0   4   7         23.84         23.29         2.76 o                         
   1   4   7        567.20        621.78        33.94 o                         
   2   4   7         13.51         12.54         5.07 o                         
   3   4   7         58.04         48.70         4.84 o                         
   4   4   7          0.99          0.10         1.67 o                         
   5   4   7         65.05         71.09         5.78 o                         
   6   4   7         27.59         22.26         4.19 o                         
   7   4   7          8.30          9.02         2.39 o                         
   8   4   7          0.50          0.45         1.73 o                         
  -3   5   7         44.25         44.57         5.13 o                         
  -2   5   7         75.43         84.87         6.21 o                         
  -1   5   7         39.40         44.63         6.20 o                         
   0   5   7         78.73         76.84         8.10 o                         
   1   5   7          9.66          9.29         4.52 o                         
   2   5   7         74.29         66.21         4.55 o                         
   3   5   7        143.69        140.85         9.81 o                         
   4   5   7         38.16         33.66         3.15 o                         
   5   5   7         15.12         14.51         2.89 o                         
   6   5   7          2.69          1.53         3.78 o                         
   7   5   7         77.51         79.75         6.86 o                         
  -1   6   7         72.85         79.24         7.59 o                         
   0   6   7         59.82         66.36         5.03 o                         
   1   6   7          1.04          1.10         1.41 o                         
   2   6   7        135.62        123.53         6.86 o                         
   3   6   7        225.03        184.52         9.13 o                         
   4   6   7         48.19         45.75         4.25 o                         
   5   6   7          4.59          3.44         5.14 o                         
   6   6   7         30.53         27.70         6.55 o                         
   7   6   7          5.19          3.36         3.04 o                         
   0   7   7          4.73          4.22         1.88 o                         
   1   7   7         18.32         19.36         3.57 o                         
   2   7   7          0.74          8.21         4.38 o                         
   3   7   7         46.90         43.44         5.16 o                         
   4   7   7         19.98         17.06         3.24 o                         
   5   7   7         22.77         18.78         4.89 o                         
   2   8   7          7.35          4.38         2.10 o                         
   3   8   7          0.03          2.08         1.96 o                         
   4   8   7          0.10          0.72         1.50 o                         
  -3  -6   8          0.09          0.64         1.00 o                         
  -2  -6   8          2.69          4.50         1.30 o                         
  -1  -6   8          1.29          1.98         1.46 o                         
   0  -6   8         87.38         79.60         7.27 o                         
   1  -6   8         42.24         34.64         3.80 o                         
   2  -6   8          4.13          4.13         1.27 o                         
  -4  -5   8          0.31          0.29         1.65 o                         
  -3  -5   8         40.53         44.35         3.58 o                         
  -2  -5   8        167.51        196.03        10.22 o                         
  -1  -5   8         54.48         56.44         3.72 o                         
   0  -5   8         11.83         12.71         1.81 o                         
   1  -5   8         29.93         33.63         2.65 o                         
   2  -5   8        138.10        146.84        13.05 o                         
   3  -5   8          5.33          6.26         2.10 o                         
  -4  -4   8          2.00          2.05         1.27 o                         
  -3  -4   8         17.97         18.22         4.59 o                         
  -2  -4   8        247.73        278.05        24.30 o                         
  -1  -4   8          1.20          0.48         1.33 o                         
   0  -4   8         24.32         28.85         3.40 o                         
   1  -4   8         26.44         28.38         2.27 o                         
   2  -4   8          3.89          2.29         2.18 o                         
   3  -4   8         64.93         84.78         8.32 o                         
   4  -4   8          1.21         -1.62         2.31 o                         
   5  -4   8         17.96         22.72         2.77 o                         
  -5  -3   8         42.15         44.49         4.81 o                         
  -4  -3   8          0.18          0.84         1.42 o                         
  -3  -3   8         43.24         41.09         3.21 o                         
  -2  -3   8        676.44        725.48        44.19 o                         
  -1  -3   8        220.87        232.08         9.87 o                         
   0  -3   8        199.65        209.74         8.90 o                         
   1  -3   8        155.93        155.60         7.09 o                         
   2  -3   8          6.93          4.86         1.37 o                         
   3  -3   8          0.28         -0.08         1.07 o                         
   4  -3   8         12.14         13.41         3.42 o                         
   5  -3   8         71.02         84.84         7.51 o                         
  -5  -2   8          9.81         12.09         3.03 o                         
  -3  -2   8          2.34          1.75         1.88 o                         
  -2  -2   8        328.48        329.57        16.20 o                         
  -1  -2   8        843.89        888.34        26.95 o                         
   0  -2   8         39.29         41.24         4.35 o                         
   1  -2   8         11.12         14.23         1.84 o                         
   2  -2   8         29.57         35.83         3.31 o                         
   3  -2   8          0.38          1.64         1.80 o                         
   4  -2   8          8.54          9.23         1.71 o                         
   5  -2   8        152.39        156.57        11.41 o                         
   6  -2   8          2.99          3.29         1.67 o                         
  -6  -1   8         71.57         53.62         4.45 o                         
  -5  -1   8         34.91         37.18         5.14 o                         
  -4  -1   8         55.60         49.77         6.94 o                         
  -3  -1   8        138.47        133.36         9.13 o                         
  -2  -1   8         33.23         30.32         5.79 o                         
  -1  -1   8          0.23          2.16         1.66 o                         
   0  -1   8        134.26        122.97         6.07 o                         
   1  -1   8          4.57          4.07         1.16 o                         
   2  -1   8          4.07          3.63         1.13 o                         
   3  -1   8        632.08        610.61        21.85 o                         
   4  -1   8          2.06          2.98         3.43 o                         
   5  -1   8          5.03          8.67         2.17 o                         
   6  -1   8          0.02         -0.59         0.96 o                         
   7  -1   8          0.24          0.31         0.87 o                         
  -5   0   8          1.44          1.27         1.97 o                         
  -4   0   8         59.78         60.37         5.04 o                         
  -3   0   8        151.62        152.67        11.81 o                         
  -2   0   8         14.70         18.17         4.81 o                         
  -1   0   8        207.92        183.97        11.88 o                         
   0   0   8         75.80         70.84         3.93 o                         
   1   0   8         72.20         71.55         4.43 o                         
   2   0   8          5.08          5.17         1.12 o                         
   3   0   8        542.92        543.36        19.44 o                         
   4   0   8        444.09        449.79        26.75 o                         
   5   0   8         90.20         96.41        12.26 o                         
   6   0   8          0.44          1.43         1.95 o                         
   7   0   8          0.56         -0.08         1.12 o                         
  -5   1   8          3.41          3.64         1.79 o                         
  -4   1   8         37.25         35.48         2.92 o                         
  -3   1   8         72.41         70.41         5.39 o                         
  -2   1   8        225.73        226.64        31.86 o                         
  -1   1   8         17.61         17.77         4.92 o                         
   0   1   8          8.19          7.12         2.02 o                         
   1   1   8         73.20         82.97        18.45 o                         
   2   1   8        177.91        162.82         7.57 o                         
   3   1   8         47.88         48.94         4.08 o                         
   4   1   8         44.00         46.83         4.09 o                         
   5   1   8          0.51         -0.32         1.49 o                         
   6   1   8         38.55         36.57         4.00 o                         
   7   1   8          0.78          1.78         1.32 o                         
   8   1   8         21.32         16.22         1.76 o                         
  -4   2   8         40.99         35.43         3.42 o                         
  -3   2   8          7.14          3.77         2.25 o                         
  -2   2   8          0.75          2.26         1.80 o                         
  -1   2   8        106.64         89.55         7.74 o                         
   0   2   8        162.18        157.55         7.87 o                         
   1   2   8          5.12          3.54         2.70 o                         
   2   2   8        297.71        270.20        36.54 o                         
   3   2   8         24.86         20.29         2.31 o                         
   4   2   8         51.39         50.57         4.23 o                         
   5   2   8         66.48         69.66         6.03 o                         
   6   2   8         72.57         73.41         6.40 o                         
   7   2   8          6.25          4.87         1.41 o                         
   8   2   8          1.03          1.81         0.89 o                         
  -4   3   8         22.55         19.93         6.46 o                         
  -3   3   8        287.25        320.88        23.31 o                         
  -2   3   8         57.83         53.09         8.68 o                         
  -1   3   8       1238.41       1180.18       113.13 o                         
   0   3   8        651.09        671.51        23.14 o                         
   1   3   8        289.10        285.40        14.39 o                         
   2   3   8         46.22         42.31         5.82 o                         
   3   3   8         27.65         28.45         3.68 o                         
   4   3   8          3.15          2.88         1.51 o                         
   5   3   8         44.69         45.61         4.10 o                         
   6   3   8         23.35         25.07         3.04 o                         
   7   3   8          4.14          3.14         1.75 o                         
   8   3   8          9.50         10.91         2.65 o                         
  -3   4   8         10.45         11.61         1.80 o                         
  -2   4   8        474.23        521.37        24.51 o                         
  -1   4   8        119.51        136.74         6.96 o                         
   0   4   8        115.41        122.50         5.75 o                         
   1   4   8        586.22        624.46        26.78 o                         
   2   4   8         89.53         64.25        20.08 o                         
   3   4   8        128.70        124.56         8.43 o                         
   4   4   8         19.56         16.80         4.01 o                         
   5   4   8          0.15          0.07         2.32 o                         
   6   4   8          9.06          7.52         2.48 o                         
   7   4   8          0.43          2.08         2.10 o                         
  -3   5   8         18.99         15.96         2.48 o                         
  -2   5   8         36.35         36.74         3.66 o                         
  -1   5   8        152.99        154.10         8.65 o                         
   0   5   8          0.00          4.18         3.99 o                         
   1   5   8         21.44         23.67        12.68 o                         
   2   5   8          3.58          5.97         2.61 o                         
   3   5   8          2.04          3.55         6.22 o                         
   4   5   8         91.14         79.49         5.38 o                         
   5   5   8          0.01         -0.28         2.01 o                         
   6   5   8         75.64         85.10         7.76 o                         
   7   5   8        122.21        142.73        12.83 o                         
  -1   6   8          6.24          2.65         1.52 o                         
   0   6   8         65.08         64.70         4.57 o                         
   1   6   8        181.53        179.23         7.51 o                         
   2   6   8         19.19         20.61         3.47 o                         
   3   6   8          6.34          9.70         2.16 o                         
   4   6   8         28.61         23.04         6.08 o                         
   5   6   8        135.22        122.98         8.09 o                         
   6   6   8          7.22          2.35         5.58 o                         
   1   7   8         51.86         56.73         4.90 o                         
   2   7   8         39.61         41.80         4.60 o                         
   3   7   8          1.93          0.70         3.04 o                         
   4   7   8        109.42        107.79         9.82 o                         
  -2  -6   9          1.79          1.17         0.80 o                         
   0  -6   9         18.53         17.56         2.46 o                         
   1  -6   9          0.02         -0.18         0.87 o                         
  -4  -5   9          1.43          0.71         0.99 o                         
  -3  -5   9          0.00         -0.83         1.11 o                         
  -2  -5   9         25.76         23.69         2.55 o                         
  -1  -5   9         25.11         26.96         2.88 o                         
   0  -5   9          4.35          5.19         1.27 o                         
   1  -5   9          4.62          5.66         1.68 o                         
   2  -5   9         10.38         13.74         2.91 o                         
  -4  -4   9          9.92         12.47         2.42 o                         
  -3  -4   9          2.48          0.83         0.91 o                         
  -2  -4   9          6.93          9.54         2.79 o                         
  -1  -4   9        116.56        114.20         9.51 o                         
   0  -4   9        399.02        435.17        20.20 o                         
   1  -4   9         64.30         61.00         4.25 o                         
   2  -4   9         32.98         36.47         2.96 o                         
   3  -4   9          0.36          1.41         2.18 o                         
   4  -4   9          4.87          5.06         2.00 o                         
  -5  -3   9          8.41          9.18         1.69 o                         
  -4  -3   9          3.49          5.82         1.69 o                         
  -3  -3   9          4.77          5.64         2.64 o                         
  -2  -3   9          1.58          2.37         1.55 o                         
  -1  -3   9        650.86        677.06        35.38 o                         
   0  -3   9        582.79        604.00        18.88 o                         
   1  -3   9        434.08        452.65        14.64 o                         
   2  -3   9        200.92        211.93         8.99 o                         
   3  -3   9         35.80         36.62         2.74 o                         
   4  -3   9          0.95          0.95         2.39 o                         
   5  -3   9         78.88         84.17         7.00 o                         
  -5  -2   9          0.12         -0.32         1.65 o                         
  -4  -2   9         44.36         49.05         6.04 o                         
  -3  -2   9         42.15         43.09        10.13 o                         
  -2  -2   9        335.56        339.48        17.20 o                         
  -1  -2   9         22.64         23.18         2.27 o                         
   0  -2   9        158.66        166.87         6.82 o                         
   1  -2   9        585.36        618.26        27.09 o                         
   2  -2   9        112.01        110.13         7.65 o                         
   3  -2   9          8.17         11.76         2.08 o                         
   4  -2   9         41.66         45.48         3.08 o                         
   5  -2   9         30.63         33.04         2.92 o                         
   6  -2   9         15.72         14.40         2.09 o                         
  -5  -1   9          0.00         -1.73         1.81 o                         
  -4  -1   9          8.32          6.34         1.89 o                         
  -3  -1   9          2.42          3.24         2.25 o                         
  -2  -1   9          6.11          1.74         3.19 o                         
  -1  -1   9        260.79        270.34        21.30 o                         
   0  -1   9         23.86         28.28         2.80 o                         
   1  -1   9        313.49        325.85        11.07 o                         
   2  -1   9        232.94        232.88         8.43 o                         
   3  -1   9        104.21         97.22         5.16 o                         
   4  -1   9        126.09        132.48         8.59 o                         
   5  -1   9         59.26         53.54         3.57 o                         
   6  -1   9        143.70        149.70        10.71 o                         
  -5   0   9         17.99         24.67         3.24 o                         
  -4   0   9         12.34          9.34         3.77 o                         
  -3   0   9         60.08         61.18         5.60 o                         
  -2   0   9        298.70        321.01        24.24 o                         
  -1   0   9        471.01        484.17        23.82 o                         
   0   0   9         23.54         24.84         2.04 o                         
   1   0   9        319.51        334.32        10.41 o                         
   2   0   9         29.36         24.76         1.85 o                         
   3   0   9         16.82         10.94         1.96 o                         
   4   0   9         89.33         82.42         6.10 o                         
   5   0   9        300.25        294.24        23.01 o                         
   6   0   9         11.87         11.16         4.07 o                         
   7   0   9          6.45          5.04         1.57 o                         
  -4   1   9        125.16        127.75        10.42 o                         
  -3   1   9         44.61         41.88         4.32 o                         
  -2   1   9         11.51          9.98         3.21 o                         
  -1   1   9         80.95         70.98        12.31 o                         
   0   1   9        163.20        176.10         8.48 o                         
   1   1   9         41.33         37.87         3.06 o                         
   2   1   9         63.34         71.53         3.92 o                         
   3   1   9          5.20          4.52         1.49 o                         
   4   1   9        118.14        119.50         7.64 o                         
   5   1   9          0.31          0.44         1.91 o                         
   6   1   9         64.14         73.19         5.61 o                         
   7   1   9          2.74          1.69         1.34 o                         
  -4   2   9        145.92        135.05        13.13 o                         
  -3   2   9        108.48        102.72        10.44 o                         
  -2   2   9        147.62        138.61         7.41 o                         
  -1   2   9         48.02         61.71         6.78 o                         
   0   2   9         43.40         40.67         3.36 o                         
   1   2   9        402.05        397.97        17.09 o                         
   2   2   9        603.73        596.13        37.71 o                         
   3   2   9         96.81         99.16         7.15 o                         
   4   2   9        161.04        162.83         7.74 o                         
   5   2   9          0.10          0.66         1.66 o                         
   6   2   9        120.49        125.25         7.85 o                         
   7   2   9          0.01          0.68         1.17 o                         
  -3   3   9         46.18         44.12         3.26 o                         
  -2   3   9          2.79          3.17         2.07 o                         
  -1   3   9          9.10         10.26         3.22 o                         
   0   3   9        138.52        143.52         7.18 o                         
   1   3   9        756.90        764.86        34.26 o                         
   2   3   9        349.45        327.51        44.65 o                         
   3   3   9         22.64         28.09         4.70 o                         
   4   3   9         38.03         35.71         2.76 o                         
   5   3   9          4.12          2.29         1.73 o                         
   6   3   9         61.38         66.13         5.00 o                         
   7   3   9         27.12         26.25         2.30 o                         
  -3   4   9         17.25         13.25         2.59 o                         
  -2   4   9         82.75         88.11         6.29 o                         
  -1   4   9         20.50         24.59         3.51 o                         
   0   4   9        741.93        780.00        26.64 o                         
   1   4   9          7.34          5.94         2.46 o                         
   2   4   9          0.06          5.53        10.53 o                         
   3   4   9        362.55        354.31        26.17 o                         
   4   4   9        104.80        123.94        12.78 o                         
   5   4   9        181.75        191.56        12.36 o                         
   6   4   9         46.08         52.18         5.55 o                         
   7   4   9         20.59         17.20         4.38 o                         
  -2   5   9         23.05         22.47         4.09 o                         
  -1   5   9          0.01         -0.61         2.45 o                         
   0   5   9          6.54          5.86         2.48 o                         
   1   5   9          6.05         11.63         2.69 o                         
   2   5   9          6.96          4.92         2.82 o                         
   3   5   9          6.49          8.84         2.40 o                         
   4   5   9          2.91          3.87         1.79 o                         
   5   5   9        218.67        232.47        13.33 o                         
   6   5   9          3.69         -4.50         4.50 o                         
   7   5   9         30.79         24.34         4.21 o                         
  -1   6   9          6.84          5.05         1.95 o                         
   0   6   9        102.92        106.16         9.82 o                         
   1   6   9         34.83         36.51         3.19 o                         
   2   6   9        116.48        113.16         7.94 o                         
   3   6   9        307.61        331.96        19.71 o                         
   4   6   9         55.19         57.52         5.11 o                         
   5   6   9          0.18          3.86         2.06 o                         
   1   7   9          0.51         -1.16         1.77 o                         
   2   7   9          7.57          8.66         2.25 o                         
   3   7   9          8.46         14.07         2.64 o                         
   4   7   9         57.22         59.41         6.33 o                         
  -3  -5  10        171.06        207.26        13.20 o                         
  -2  -5  10          0.57          1.37         1.05 o                         
  -1  -5  10         31.30         32.37         2.77 o                         
   0  -5  10         26.56         21.76         3.49 o                         
   1  -5  10          0.96          0.98         1.21 o                         
   2  -5  10          8.85          6.48         2.07 o                         
  -4  -4  10        194.29        165.41        10.58 o                         
  -3  -4  10         59.78         60.95         5.93 o                         
  -2  -4  10          7.87          7.29         2.20 o                         
  -1  -4  10         30.96         33.42         4.66 o                         
   0  -4  10         25.37         25.32         3.02 o                         
   1  -4  10        247.26        248.23        12.43 o                         
   2  -4  10        361.73        386.35        14.43 o                         
   3  -4  10         40.49         37.35         3.31 o                         
   4  -4  10         27.92         28.99         2.35 o                         
  -4  -3  10         12.25         14.77         1.72 o                         
  -3  -3  10          5.41          5.04         1.57 o                         
  -2  -3  10          0.97          1.20         1.43 o                         
  -1  -3  10        114.88        127.35        10.84 o                         
   0  -3  10          2.49          3.69         1.58 o                         
   1  -3  10        194.91        202.34         8.84 o                         
   2  -3  10        260.74        284.96         9.84 o                         
   3  -3  10          7.15         10.98         1.90 o                         
   4  -3  10        155.15        160.88        12.00 o                         
   5  -3  10         14.27         14.17         2.16 o                         
  -5  -2  10         12.22         10.71         1.68 o                         
  -4  -2  10        174.20        187.81        13.44 o                         
  -3  -2  10          6.99         12.11         3.70 o                         
  -2  -2  10        113.53        114.20         7.30 o                         
  -1  -2  10        219.14        230.29        12.53 o                         
   0  -2  10        693.83        723.77        22.54 o                         
   1  -2  10         34.52         36.50         3.62 o                         
   2  -2  10         25.55         23.88         2.87 o                         
   3  -2  10        196.76        217.16        11.18 o                         
   4  -2  10        110.70        112.29         5.77 o                         
   5  -2  10         24.67         26.37         3.15 o                         
  -5  -1  10          0.31         -0.61         0.92 o                         
  -4  -1  10          0.10          0.44         2.07 o                         
  -3  -1  10        141.50        150.32         9.27 o                         
  -2  -1  10        180.24        207.15        17.86 o                         
  -1  -1  10         31.36         37.34         5.34 o                         
   0  -1  10        146.68        154.46         7.73 o                         
   1  -1  10         35.97         39.00         5.01 o                         
   2  -1  10        201.08        192.71         8.52 o                         
   3  -1  10         63.79         61.05         4.00 o                         
   4  -1  10          2.61          2.21         1.29 o                         
   5  -1  10          6.91          9.34         1.70 o                         
   6  -1  10          0.10         -1.46         1.46 o                         
  -4   0  10         80.28         81.00         5.25 o                         
  -3   0  10         22.02         18.07         2.88 o                         
  -2   0  10         11.43         17.49         5.23 o                         
  -1   0  10        194.82        206.53        17.94 o                         
   0   0  10        493.12        515.24        19.34 o                         
   1   0  10        415.86        438.44        13.26 o                         
   2   0  10          9.04         10.15         1.73 o                         
   3   0  10        304.40        311.61        15.43 o                         
   4   0  10         51.35         58.89         5.06 o                         
   5   0  10         47.77         49.66         7.43 o                         
   6   0  10         10.86         11.92         3.79 o                         
   7   0  10        165.16        172.79        11.01 o                         
  -4   1  10        104.16         97.63         5.77 o                         
  -3   1  10         34.45         27.99         3.40 o                         
  -2   1  10          0.11         -0.55         2.05 o                         
  -1   1  10          7.37          4.47         2.41 o                         
   0   1  10        279.41        291.66        17.87 o                         
   1   1  10         32.23         31.78         3.12 o                         
   2   1  10          1.81          3.64         1.25 o                         
   3   1  10          3.11          2.41         1.16 o                         
   4   1  10        179.85        193.60        10.94 o                         
   5   1  10          0.33          0.19         1.76 o                         
   6   1  10          0.09          1.96         1.51 o                         
   7   1  10          1.75          3.02         1.36 o                         
  -3   2  10         70.54         69.32         5.65 o                         
  -2   2  10        256.16        231.41        12.97 o                         
  -1   2  10        232.26        235.88        11.19 o                         
   0   2  10        199.87        198.98        10.65 o                         
   1   2  10         46.16         50.92         5.38 o                         
   2   2  10        112.79        111.56         6.65 o                         
   3   2  10        840.82        852.62        33.27 o                         
   4   2  10        363.56        388.31        14.54 o                         
   5   2  10         34.61         38.21         3.95 o                         
   6   2  10        142.49        146.62         9.55 o                         
   7   2  10         12.14         10.23         1.74 o                         
  -3   3  10         12.67         11.42         1.73 o                         
  -2   3  10         34.78         37.87         6.27 o                         
  -1   3  10          9.86         11.35         2.53 o                         
   0   3  10          1.10          0.22         2.09 o                         
   1   3  10        276.74        288.49        14.51 o                         
   2   3  10        424.29        412.30        52.08 o                         
   3   3  10       1256.87       1319.71        64.12 o                         
   4   3  10        448.97        466.71        19.62 o                         
   5   3  10         37.44         32.49         3.46 o                         
   6   3  10         28.02         24.93         2.49 o                         
   7   3  10         75.55         82.34         4.61 o                         
  -2   4  10         93.88         85.45         5.57 o                         
  -1   4  10         36.28         34.97         3.73 o                         
   0   4  10         67.85         67.43         9.60 o                         
   1   4  10         22.93         24.83         3.80 o                         
   2   4  10        714.93        770.93        41.80 o                         
   3   4  10          0.81          3.92         4.16 o                         
   4   4  10         15.87         14.99         2.58 o                         
   5   4  10        257.03        244.70        14.06 o                         
   6   4  10         39.17         42.43         4.58 o                         
   7   4  10         21.59         11.77         2.85 o                         
  -2   5  10          5.93          6.75         1.69 o                         
  -1   5  10          6.19          7.94         2.43 o                         
   0   5  10          6.08          4.41         2.48 o                         
   1   5  10         94.44         98.38         7.26 o                         
   2   5  10         26.50         26.99         7.05 o                         
   3   5  10         58.14         58.51         4.99 o                         
   4   5  10         39.20         41.52         4.12 o                         
   5   5  10        101.18        113.29        10.23 o                         
   6   5  10         57.90         65.41         7.63 o                         
   0   6  10          4.75          3.77         1.86 o                         
   1   6  10          0.53          1.31         3.04 o                         
   2   6  10        161.73        153.64        15.10 o                         
   3   6  10         58.56         60.95         4.57 o                         
   4   6  10        131.74        133.25         9.24 o                         
   5   6  10         97.60         98.16         8.20 o                         
   2   7  10          0.33          1.90         1.88 o                         
   3   7  10          2.68          6.66         2.50 o                         
   4   7  10         15.36          6.49         1.90 o                         
  -2  -5  11          3.01          2.10         1.09 o                         
  -1  -5  11         83.92         96.10         7.02 o                         
   1  -5  11          0.15          0.87         0.77 o                         
  -3  -4  11        109.27        114.99         8.15 o                         
  -2  -4  11        103.03         96.52         7.21 o                         
  -1  -4  11         43.86         45.25         4.97 o                         
   0  -4  11          0.51          0.72         1.10 o                         
   1  -4  11        106.40        121.08         5.68 o                         
   2  -4  11          4.37          5.23         1.24 o                         
   3  -4  11        203.72        187.35         8.95 o                         
  -3  -3  11         37.88         40.24         4.40 o                         
  -2  -3  11         38.91         43.70         3.44 o                         
  -1  -3  11         90.51         95.60         8.38 o                         
   0  -3  11          2.72          0.03         1.42 o                         
   1  -3  11         56.26         54.34         5.71 o                         
   2  -3  11          4.59          2.42         1.08 o                         
   3  -3  11        583.08        604.19        36.88 o                         
   4  -3  11         89.28         95.27         7.59 o                         
   5  -3  11         32.14         19.93         2.40 o                         
  -4  -2  11         92.97         96.70         7.26 o                         
  -3  -2  11          2.12          0.91         2.16 o                         
  -2  -2  11         84.28         92.93         7.67 o                         
  -1  -2  11          0.75          1.39         1.78 o                         
   0  -2  11        193.56        203.57         9.27 o                         
   1  -2  11        192.99        201.44         8.78 o                         
   2  -2  11        415.29        460.76        17.21 o                         
   3  -2  11          2.82          2.82         1.54 o                         
   4  -2  11         10.92         11.12         1.47 o                         
   5  -2  11         86.65         86.85        12.28 o                         
  -4  -1  11         73.14         71.04         6.16 o                         
  -3  -1  11         27.77         32.65         3.55 o                         
  -2  -1  11         84.54         98.14         7.16 o                         
  -1  -1  11         36.47         30.58         3.47 o                         
   0  -1  11         26.97         28.06         3.93 o                         
   1  -1  11          3.37          2.30         1.63 o                         
   2  -1  11          1.19          0.53         1.60 o                         
   3  -1  11          1.93          3.68         1.57 o                         
   4  -1  11          3.87          7.31         1.77 o                         
   5  -1  11        130.76        141.17        10.49 o                         
   6  -1  11         42.57         43.27         3.02 o                         
  -4   0  11          4.01          3.60         1.75 o                         
  -3   0  11          6.21          7.97         2.92 o                         
  -2   0  11        281.66        263.85        18.86 o                         
  -1   0  11          4.92          1.80         3.63 o                         
   0   0  11          5.87         11.71         5.10 o                         
   1   0  11        133.50        125.70         5.52 o                         
   2   0  11        286.27        303.14        10.51 o                         
   3   0  11         91.54         99.92         5.54 o                         
   4   0  11         13.28         17.33         3.64 o                         
   5   0  11        116.87        123.43        11.85 o                         
   6   0  11         33.52         28.54         3.36 o                         
  -4   1  11          1.52         -0.17         0.93 o                         
  -3   1  11         65.41         56.27         3.91 o                         
  -2   1  11          4.75          8.17         2.27 o                         
  -1   1  11        222.51        162.50        26.77 o                         
   0   1  11         66.43         62.82         7.42 o                         
   1   1  11         34.13         31.57         3.37 o                         
   2   1  11          1.47          0.53         1.09 o                         
   3   1  11         18.69         18.21         2.14 o                         
   4   1  11         69.06         75.33         4.51 o                         
   5   1  11          8.36          8.29         2.18 o                         
   6   1  11          0.36          0.00         1.51 o                         
   7   1  11          9.82         12.26         1.79 o                         
  -3   2  11         26.54         20.30         2.83 o                         
  -2   2  11          7.76          7.58         1.46 o                         
  -1   2  11         45.59         57.82         4.98 o                         
   0   2  11        355.60        321.26        19.82 o                         
   1   2  11        166.85        164.41         7.98 o                         
   2   2  11         51.23         50.12         4.14 o                         
   3   2  11          7.38          5.30         1.61 o                         
   4   2  11        187.21        196.93         8.94 o                         
   5   2  11        573.52        621.42        27.87 o                         
   6   2  11        178.23        196.62        10.30 o                         
   7   2  11          9.15          9.22         1.58 o                         
  -2   3  11         14.19         14.22         4.51 o                         
  -1   3  11          0.32         -0.56         2.38 o                         
   0   3  11          0.18         -0.69         2.53 o                         
   1   3  11        110.53        125.34        10.05 o                         
   2   3  11         60.74         57.52        19.64 o                         
   3   3  11         55.45         79.72         7.37 o                         
   4   3  11         60.59         64.31         4.71 o                         
   5   3  11        105.86        106.41         8.34 o                         
   6   3  11        112.95        120.49         8.57 o                         
  -2   4  11          0.48          0.58         1.18 o                         
  -1   4  11        109.07        108.74         9.46 o                         
   0   4  11         42.56         40.45         5.89 o                         
   1   4  11          0.09         -0.72         2.99 o                         
   2   4  11          5.63          6.26         2.41 o                         
   3   4  11         16.14         16.13         4.13 o                         
   4   4  11        370.92        426.48        20.44 o                         
   5   4  11         16.72         22.46         4.46 o                         
   6   4  11          1.46          3.91         2.50 o                         
   0   5  11         53.61         49.84         6.18 o                         
   1   5  11        150.89        169.79        13.04 o                         
   2   5  11         42.45         41.02         7.49 o                         
   3   5  11         45.43         55.26         3.89 o                         
   4   5  11         23.25         23.16         2.94 o                         
   5   5  11          3.75          3.23         1.62 o                         
   6   5  11         10.97          9.61         2.33 o                         
   0   6  11         96.77         62.42         5.05 o                         
   1   6  11          1.66          3.04         2.23 o                         
   2   6  11         11.08          7.33         3.37 o                         
   3   6  11          0.32          0.44         1.85 o                         
   4   6  11        134.73        142.54         7.98 o                         
   5   6  11         11.38         13.44         2.42 o                         
  -1  -4  12          9.48         11.43         2.82 o                         
   0  -4  12         30.87         30.33         3.57 o                         
   1  -4  12         79.35         74.99         6.56 o                         
   2  -4  12          2.01          2.93         0.94 o                         
   3  -4  12         43.78         23.32         2.59 o                         
  -3  -3  12        135.32        116.19         5.55 o                         
  -2  -3  12         21.54         25.57         3.42 o                         
  -1  -3  12          0.32          0.90         1.30 o                         
   0  -3  12         39.72         47.84         5.45 o                         
   1  -3  12         41.43         39.66         2.97 o                         
   2  -3  12         28.26         26.97         2.34 o                         
   3  -3  12          0.44          1.75         1.01 o                         
   4  -3  12          4.18          3.54         1.11 o                         
  -3  -2  12         26.14         22.12         2.15 o                         
  -2  -2  12          6.71         13.83         3.24 o                         
  -1  -2  12          0.17          1.06         1.55 o                         
   0  -2  12         32.82         24.70         4.06 o                         
   1  -2  12          2.13          1.61         1.19 o                         
   2  -2  12         63.60         69.08         6.13 o                         
   3  -2  12        105.53        116.53         5.34 o                         
   4  -2  12        105.27        108.11         4.82 o                         
   5  -2  12          2.63          0.94         1.19 o                         
  -3  -1  12          4.14          4.54         1.93 o                         
  -2  -1  12          0.67          0.16         1.81 o                         
  -1  -1  12         18.63         14.05         2.23 o                         
   0  -1  12         14.68         18.99         4.82 o                         
   1  -1  12         69.46         56.51         4.46 o                         
   2  -1  12          0.60         -0.54         1.61 o                         
   3  -1  12         61.66         61.34         4.37 o                         
   4  -1  12         72.24         73.04         4.96 o                         
   5  -1  12         64.82         76.84         4.61 o                         
  -3   0  12         10.41         13.06         2.62 o                         
  -2   0  12         19.35         24.55         3.27 o                         
  -1   0  12          8.84          9.76         3.99 o                         
   0   0  12        186.32        180.62        15.90 o                         
   1   0  12          0.73          0.40         1.80 o                         
   2   0  12          7.08          9.63         1.77 o                         
   3   0  12         10.71         10.82         2.13 o                         
   4   0  12         49.77         56.71         3.76 o                         
   5   0  12          3.97          3.48         1.39 o                         
  -3   1  12          8.87          8.20         1.97 o                         
  -2   1  12         63.89         62.01         4.81 o                         
  -1   1  12         19.54         18.27         4.78 o                         
   0   1  12          6.80          5.07         3.70 o                         
   1   1  12        261.59        246.35        11.52 o                         
   2   1  12        125.71        129.38         5.93 o                         
   3   1  12          5.00          6.05         1.29 o                         
   4   1  12         65.60         68.90         4.14 o                         
   5   1  12         42.81         43.26         3.90 o                         
   6   1  12        112.69        125.10         8.94 o                         
  -2   2  12          9.08          8.54         3.08 o                         
  -1   2  12          1.73          2.56         1.97 o                         
   0   2  12         14.62         19.43         4.63 o                         
   1   2  12         36.61         35.21         4.00 o                         
   2   2  12        108.80        112.19         6.54 o                         
   3   2  12         12.02         11.10         2.07 o                         
   4   2  12         25.57         29.25         3.37 o                         
   5   2  12          0.03         -0.08         1.43 o                         
   6   2  12        137.57        144.20         7.71 o                         
  -1   3  12         14.97         18.26         3.98 o                         
   0   3  12         19.10         19.56         4.55 o                         
   1   3  12        246.40        249.92        13.41 o                         
   2   3  12         38.27         44.37         5.50 o                         
   3   3  12          5.83          4.92         2.69 o                         
   4   3  12          0.22          0.17         1.05 o                         
   5   3  12        424.14        458.84        27.51 o                         
   6   3  12         46.18         45.63         3.75 o                         
   0   4  12          0.01         -1.15         2.55 o                         
   1   4  12         36.27         39.95         5.69 o                         
   2   4  12          0.06          2.13         1.80 o                         
   3   4  12          1.79          3.05         1.82 o                         
   4   4  12          0.25         -0.60         1.59 o                         
   5   4  12         15.43         15.89         3.82 o                         
   1   5  12         14.76         13.53         2.64 o                         
   2   5  12          0.00          1.11         1.27 o                         
   3   5  12          3.55          4.05         3.79 o                         
   4   5  12          0.17         -0.21         1.64 o                         
   6   5  12          5.41          5.84         1.49 o                         
   2   6  12         89.66         87.19         7.73 o                         
   4   6  12          7.46          6.40         1.33 o                         
   0  -4  13          3.01          2.27         0.91 o                         
  -2  -3  13          2.85          1.54         1.00 o                         
  -1  -3  13         23.32         24.83         2.62 o                         
   0  -3  13         31.35         37.69         4.04 o                         
   1  -3  13         99.55         99.95         7.92 o                         
   2  -3  13         12.40         11.38         2.97 o                         
   3  -3  13          0.45          0.16         0.85 o                         
  -2  -2  13         16.46         24.30         3.20 o                         
  -1  -2  13         82.75         81.18        11.15 o                         
   0  -2  13          0.97          0.69         1.54 o                         
   1  -2  13         24.28         31.54         4.32 o                         
   2  -2  13          0.81          2.32         1.06 o                         
   3  -2  13         18.84         16.33         1.41 o                         
   4  -2  13         14.62         11.79         1.41 o                         
  -3  -1  13          9.56          7.98         1.27 o                         
  -2  -1  13         12.65         16.96         3.08 o                         
  -1  -1  13         17.90         20.11         4.38 o                         
   0  -1  13         26.17         28.32         3.08 o                         
   1  -1  13          4.21          4.42         2.39 o                         
   2  -1  13          9.02          7.39         2.96 o                         
   3  -1  13          5.44          6.94         1.28 o                         
   4  -1  13         92.40         89.61         4.27 o                         
   5  -1  13          0.26          0.38         0.67 o                         
  -3   0  13         12.63          9.25         1.64 o                         
  -2   0  13         25.62         21.52         2.93 o                         
  -1   0  13          0.85          1.77         1.68 o                         
   0   0  13         11.75          6.75         2.56 o                         
   1   0  13          0.69         -3.29         3.29 o                         
   2   0  13        388.81        393.38        14.97 o                         
   3   0  13          0.01          0.69         1.14 o                         
   4   0  13         11.96         12.43         1.92 o                         
   5   0  13          0.44          0.29         1.55 o                         
  -2   1  13         70.46         69.41         4.38 o                         
  -1   1  13         12.15         15.89         4.18 o                         
   0   1  13          5.65         12.88         3.80 o                         
   1   1  13         22.90         22.21         4.61 o                         
   2   1  13        129.37        151.90        11.72 o                         
   3   1  13        218.88        236.42        12.19 o                         
   4   1  13          3.30          6.96         1.97 o                         
   5   1  13         24.69         26.88         4.98 o                         
   6   1  13         31.59         30.88         3.00 o                         
  -1   2  13          1.58          0.55         1.89 o                         
   0   2  13         14.25         17.89         4.26 o                         
   1   2  13          8.21          6.62         3.11 o                         
   2   2  13         30.01         33.42         2.65 o                         
   3   2  13          0.02         -0.06         1.26 o                         
   4   2  13         66.67         66.93         4.83 o                         
   5   2  13          0.78          1.06         1.35 o                         
   6   2  13         26.44         26.88         2.61 o                         
   0   3  13         46.13         37.61         5.34 o                         
   1   3  13         23.87         34.23         5.15 o                         
   2   3  13          0.14          0.47         1.46 o                         
   3   3  13          4.07          4.57         1.82 o                         
   4   3  13          7.81          3.99         2.98 o                         
   5   3  13         20.84         27.87         4.60 o                         
   1   4  13         99.56        113.64        12.84 o                         
   2   4  13          8.64          8.30         1.91 o                         
   3   4  13         56.22         64.11         3.97 o                         
   4   4  13          4.85          3.86         1.71 o                         
   5   4  13          1.73          0.77         1.73 o                         
   6   4  13          1.74          2.55         1.18 o                         
   1   5  13          4.74          3.58         1.67 o                         
   3   5  13        117.47        133.44        10.22 o                         
   4   5  13          0.71         -1.36         1.83 o                         
   5   5  13         82.27         71.78         5.88 o                         
   1  -3  14         64.98         57.29         4.49 o                         
   2  -3  14         40.23         18.34         2.08 o                         
  -1  -2  14        317.89        341.60        20.77 o                         
   0  -2  14          0.27          0.89         1.41 o                         
   1  -2  14          6.54          7.50         1.80 o                         
   2  -2  14          0.07         -0.27         1.40 o                         
   3  -2  14         13.56         11.61         1.90 o                         
  -2  -1  14         47.58         40.62         3.58 o                         
  -1  -1  14         29.48         43.66         4.56 o                         
   0  -1  14         14.44         14.07         2.20 o                         
   1  -1  14         12.24         20.42         3.08 o                         
   2  -1  14         42.86         40.09         4.62 o                         
   3  -1  14         99.84         97.77         5.50 o                         
   4  -1  14         10.48          8.42         1.09 o                         
  -1   0  14         43.94         45.27         3.55 o                         
   0   0  14          6.73         10.08         3.12 o                         
   1   0  14         19.83         22.18         2.82 o                         
   2   0  14         23.16         32.54         4.12 o                         
   3   0  14          6.41          8.52         2.40 o                         
   4   0  14        194.73        219.99        14.40 o                         
   5   0  14          8.37          7.37         1.48 o                         
  -1   1  14          0.25          0.97         1.29 o                         
   0   1  14         18.15         27.09         4.36 o                         
   1   1  14         56.00         78.94         7.77 o                         
   2   1  14         20.77         18.99         3.98 o                         
   3   1  14          2.19          1.86         1.29 o                         
   4   1  14          8.72          8.27         1.61 o                         
   5   1  14         31.63         29.73         3.07 o                         
   0   2  14         23.59         17.77         4.37 o                         
   1   2  14         32.35         36.38         3.19 o                         
   2   2  14         21.52         30.78         3.91 o                         
   3   2  14          6.93          8.66         1.29 o                         
   4   2  14        146.17        145.08        10.49 o                         
   5   2  14          0.03          0.86         0.67 o                         
   1   3  14         30.14         38.97         4.35 o                         
   2   3  14         14.36         12.72         1.83 o                         
   3   3  14         36.69         36.25         2.64 o                         
   4   3  14          4.80          1.85         1.32 o                         
   5   3  14         18.81         12.02         2.26 o                         
   3   4  14        220.76        221.65        14.76 o                         
   4   4  14         24.70         23.18         3.21 o                         
   1  -1  15          8.31          5.54         1.28 o                         
   2  -1  15         45.88         35.91         3.51 o                         
   0   0  15          3.66          4.61         1.49 o                         
   1   0  15         89.15         63.93         4.94 o                         
   2   0  15         14.63         15.26         2.32 o                         
   3   0  15         24.32         22.89         2.85 o                         
   4   0  15          2.41          2.00         0.96 o                         
   0   1  15          6.32          5.43         1.36 o                         
   2   1  15          0.21          0.23         1.14 o                         
                                                                                
