# Supplementary material for: Alkali metal salts of 4-hy­droxy­benzoic acid: a structural and educational study
Source: Acta Crystallogr C Struct Chem. 2021 Jun 9;77(Pt 7):340–53. doi: 10.1107/S2053229621005465 (PMC8254528; doi:10.1107/S2053229621005465)
Supplement: Supplementary file 6 [file c-77-00340-compound5sup6.hkl]

data_compound5                                                                  
_shelx_title ' cc_xl2_plates_abs_gaussian_a.res in P2(1)/c'                     
_shelx_refln_list_code          4                                               
_shelx_F_calc_maximum      133.30                                               
_exptl_crystal_F_000       480.00                                               
_reflns_d_resolution_high  0.7893                                               
                                                                                
loop_                                                                           
 _space_group_symop_operation_xyz                                               
 'x, y, z'                                                                      
 '-x, y+1/2, -z+1/2'                                                            
 '-x, -y, -z'                                                                   
 'x, -y-1/2, z-1/2'                                                             
                                                                                
_cell_length_a    12.3481                                                       
_cell_length_b    11.2550                                                       
_cell_length_c     7.0720                                                       
_cell_angle_alpha  90.000                                                       
_cell_angle_beta  102.198                                                       
_cell_angle_gamma  90.000                                                       
                                                                                
_shelx_F_squared_multiplier     1.000                                           
                                                                                
loop_                                                                           
 _refln_index_h                                                                 
 _refln_index_k                                                                 
 _refln_index_l                                                                 
 _refln_F_squared_calc                                                          
 _refln_F_squared_meas                                                          
 _refln_F_squared_sigma                                                         
 _refln_observed_status                                                         
   1   0   0       1054.30        761.68        19.56 o                         
   2   0   0       1803.74       1523.56        39.12 o                         
   3   0   0         40.84         45.85         4.37 o                         
   4   0   0       4116.03       3751.77        94.55 o                         
   5   0   0      17769.44      15483.61       255.73 o                         
   6   0   0       8353.26       8531.76       267.04 o                         
   7   0   0       3191.60       3453.27        67.32 o                         
   8   0   0         95.17        101.44         7.46 o                         
   9   0   0        584.34        616.52        20.18 o                         
  10   0   0       1937.57       2005.86        37.21 o                         
  11   0   0        123.29        162.34         8.05 o                         
  12   0   0       1114.74       1027.30        28.91 o                         
  13   0   0        481.66        568.31        18.92 o                         
  14   0   0        288.70        304.46        11.67 o                         
  15   0   0         67.92         90.53         6.34 o                         
   1   1   0        778.76        621.93        11.57 o                         
   2   1   0         64.38         61.87         2.95 o                         
   3   1   0        266.77        273.75        11.96 o                         
   4   1   0        424.34        500.05        19.51 o                         
   5   1   0         27.98         18.42         2.06 o                         
   6   1   0       4847.58       5237.36        77.14 o                         
   7   1   0          2.01          1.68         0.94 o                         
   8   1   0          1.70          0.78         1.76 o                         
   9   1   0         19.75         14.74         2.40 o                         
  10   1   0        118.68        128.23         6.14 o                         
  11   1   0         17.60         30.39         2.98 o                         
  12   1   0        906.74        924.30        26.94 o                         
  13   1   0        266.28        273.59         7.25 o                         
  14   1   0         51.92         51.45         4.90 o                         
  15   1   0         57.71         64.07         3.63 o                         
   0   2   0         11.06         11.17         1.38 o                         
   1   2   0        921.52        770.88        20.23 o                         
   2   2   0        946.05        810.19        16.57 o                         
   3   2   0         32.42         27.92         1.76 o                         
   4   2   0         71.24         90.33         8.82 o                         
   5   2   0         66.36         62.99         2.67 o                         
   6   2   0        602.63        588.02        10.45 o                         
   7   2   0       1564.96       1575.86        21.84 o                         
   8   2   0        255.94        259.72        10.17 o                         
   9   2   0         89.91         91.90         4.52 o                         
  10   2   0         13.77         13.77         1.53 o                         
  11   2   0        245.31        250.56         7.15 o                         
  12   2   0        169.95        188.02         8.56 o                         
  13   2   0        144.06        157.40         4.85 o                         
  14   2   0         83.60         84.94         3.87 o                         
  15   2   0         94.33         85.43         5.19 o                         
   1   3   0        638.11        581.18        10.02 o                         
   2   3   0       1294.16       1164.93        17.73 o                         
   3   3   0        812.71        717.84        19.20 o                         
   4   3   0       1824.34       1744.72        27.52 o                         
   5   3   0        224.26        279.79         6.40 o                         
   6   3   0        233.77        255.88         6.30 o                         
   7   3   0        163.67        191.82         6.99 o                         
   8   3   0       1522.75       1578.93        23.34 o                         
   9   3   0        255.94        263.24         6.49 o                         
  10   3   0         52.69         59.33         3.66 o                         
  11   3   0        144.15        140.61         4.48 o                         
  12   3   0        170.36        182.46         5.64 o                         
  13   3   0        302.47        328.25         7.07 o                         
  14   3   0         21.70         14.81         1.89 o                         
   0   4   0          2.08          3.11         1.11 o                         
   1   4   0        233.12        211.25         9.68 o                         
   2   4   0        302.91        271.88         5.92 o                         
   3   4   0       6479.12       6455.04        95.78 o                         
   4   4   0        454.35        407.49        16.21 o                         
   5   4   0         60.91         65.31         3.56 o                         
   6   4   0          1.49          2.64         0.79 o                         
   7   4   0         79.49         82.27         3.31 o                         
   8   4   0        100.27        102.59         3.14 o                         
   9   4   0       1046.93       1089.82        14.46 o                         
  10   4   0         32.97         35.85         2.21 o                         
  11   4   0         13.12         13.55         1.46 o                         
  12   4   0          0.68          2.08         0.70 o                         
  13   4   0         77.00         70.09         4.00 o                         
  14   4   0        346.59        353.53        14.20 o                         
   1   5   0       1201.46       1319.92        26.38 o                         
   2   5   0         32.36         47.56         5.30 o                         
   3   5   0        217.73        205.72         6.37 o                         
   4   5   0       1946.04       1890.29        25.72 o                         
   5   5   0        494.04        456.21        11.90 o                         
   6   5   0         11.01         14.33         1.15 o                         
   7   5   0         79.36         82.27         2.87 o                         
   8   5   0          8.46         13.13         1.20 o                         
   9   5   0       1995.49       2023.68        22.70 o                         
  10   5   0        165.60        170.71         5.24 o                         
  11   5   0        225.76        232.77         5.95 o                         
  12   5   0        212.70        218.96         9.40 o                         
  13   5   0        135.03        134.02         6.49 o                         
  14   5   0        174.96        146.95         7.71 o                         
   0   6   0        934.18        887.24        32.01 o                         
   1   6   0        994.12       1013.33        34.60 o                         
   2   6   0       2261.37       2384.20        67.15 o                         
   3   6   0        126.31        109.59         8.68 o                         
   4   6   0        485.83        483.68        20.91 o                         
   5   6   0        635.45        611.44        10.77 o                         
   6   6   0       1198.64       1192.18        19.50 o                         
   7   6   0        841.68        852.41        18.58 o                         
   8   6   0        751.79        790.79        22.30 o                         
   9   6   0         75.57         67.39         4.65 o                         
  10   6   0        249.05        237.92        10.25 o                         
  11   6   0        431.15        431.82        13.46 o                         
  12   6   0        488.86        526.59        16.15 o                         
  13   6   0        240.51        239.71        11.10 o                         
   1   7   0        770.32        744.72        30.25 o                         
   2   7   0          2.92         13.75         3.63 o                         
   3   7   0          6.69         15.80         2.16 o                         
   4   7   0        152.03        172.42         5.48 o                         
   5   7   0         65.92         62.83         5.49 o                         
   6   7   0        198.54        192.85         7.87 o                         
   7   7   0        197.50        201.98         8.37 o                         
   8   7   0       1312.55       1394.59        26.30 o                         
   9   7   0       1026.46       1058.16        24.12 o                         
  10   7   0        236.02        235.25         9.92 o                         
  11   7   0        187.77        196.87         9.64 o                         
  12   7   0        212.83        228.10        16.40 o                         
  13   7   0        365.40        330.34        11.68 o                         
   0   8   0       1616.29       1664.70        36.00 o                         
   1   8   0       3608.70       3604.12        48.66 o                         
   2   8   0       1320.14       1352.49        16.89 o                         
   3   8   0         10.20         10.27         1.45 o                         
   4   8   0        936.20        926.59        14.74 o                         
   5   8   0       1813.05       1784.44        33.55 o                         
   6   8   0       1327.83       1356.23        40.67 o                         
   7   8   0        820.90        824.69        16.45 o                         
   8   8   0        444.99        442.73        11.13 o                         
   9   8   0        155.07        159.76         6.85 o                         
  10   8   0        157.82        161.73         9.02 o                         
  11   8   0        457.59        461.88        22.31 o                         
  12   8   0        106.74        111.80         7.04 o                         
   1   9   0        184.63        192.08         5.86 o                         
   2   9   0         63.90         58.70         3.21 o                         
   3   9   0          2.54          3.53         0.85 o                         
   4   9   0        106.80        102.90         4.89 o                         
   5   9   0        134.24        129.89         4.86 o                         
   6   9   0          1.85          4.45         1.53 o                         
   7   9   0         11.59         15.30         2.35 o                         
   8   9   0          3.76          4.42         1.39 o                         
   9   9   0         25.95         28.25         2.68 o                         
  10   9   0          6.82          9.22         2.03 o                         
  11   9   0         71.90         74.04         6.01 o                         
   0  10   0        413.19        434.89        15.96 o                         
   1  10   0        391.01        411.62        10.38 o                         
   2  10   0          0.16          1.33         0.77 o                         
   3  10   0        120.81        128.48         5.71 o                         
   4  10   0        265.11        271.27         8.44 o                         
   5  10   0         92.07        108.68         4.66 o                         
   6  10   0          2.45          6.29         1.32 o                         
   7  10   0        150.76        156.82        12.62 o                         
   8  10   0         43.93         44.42         6.31 o                         
   9  10   0         89.17         87.40         5.95 o                         
   1  11   0         30.57         36.96         3.40 o                         
   2  11   0          0.42          1.77         1.63 o                         
   3  11   0          0.05          1.11         0.81 o                         
   4  11   0         78.91         89.63        11.18 o                         
   5  11   0         92.37         89.43         5.35 o                         
   6  11   0        658.84        613.03        31.07 o                         
   7  11   0         79.08         67.85         7.76 o                         
   8  11   0         37.26         32.07         4.49 o                         
   0  12   0        917.81        918.38        33.05 o                         
   1  12   0        720.92        724.22        19.77 o                         
   2  12   0        847.68        916.39        33.65 o                         
   3  12   0       1174.35       1182.39        27.43 o                         
   4  12   0        527.54        542.07        25.84 o                         
   5  12   0         11.03         16.47         4.18 o                         
   6  12   0         69.27         72.74         7.48 o                         
   7  12   0        157.33        147.77         9.49 o                         
   1  13   0         54.70         69.29         8.61 o                         
   2  13   0          6.40          8.83         2.86 o                         
   3  13   0        127.05        137.83        10.40 o                         
   5  13   0          6.60          5.32         1.92 o                         
   2  14   0         88.98         67.25         5.04 o                         
 -15   1   1        431.55        450.93        12.51 o                         
 -14   1   1        516.97        539.51        13.96 o                         
 -13   1   1        365.06        357.67        11.68 o                         
 -12   1   1         29.00         28.99         4.24 o                         
 -11   1   1        737.44        741.95        22.25 o                         
 -10   1   1        983.73       1005.13        20.79 o                         
  -9   1   1       1187.62       1206.53        22.56 o                         
  -8   1   1        490.68        500.88        10.84 o                         
  -7   1   1        872.98        886.51        20.06 o                         
  -6   1   1        414.78        439.50        11.93 o                         
  -5   1   1       2743.97       2617.17        70.49 o                         
  -4   1   1       7081.97       6684.19       159.18 o                         
  -3   1   1       1024.43       1173.79        32.01 o                         
  -2   1   1          4.19          7.65         0.95 o                         
  -1   1   1        721.19        706.93        13.24 o                         
   0   1   1        800.60        822.34        15.17 o                         
   1   1   1       1290.14       1244.36        24.02 o                         
   2   1   1       1253.30       1126.17        29.83 o                         
   3   1   1        637.12        597.14        18.91 o                         
   4   1   1        166.48        163.53         8.88 o                         
   5   1   1       1108.83       1204.77        27.09 o                         
   6   1   1        259.69        305.16         9.54 o                         
   7   1   1        520.97        570.78        14.97 o                         
   8   1   1        197.86        210.51         9.00 o                         
   9   1   1        293.24        321.39        11.94 o                         
  10   1   1         25.50         19.95         2.60 o                         
  11   1   1        473.29        477.80        15.56 o                         
  12   1   1         99.18         98.73        21.11 o                         
  13   1   1          0.74          1.30         0.90 o                         
  14   1   1         16.59         17.54         3.24 o                         
 -14   2   1          3.03          5.73         0.91 o                         
 -13   2   1         21.96         15.70         2.01 o                         
 -12   2   1          7.98         13.66         2.07 o                         
 -11   2   1         43.16         35.01         2.50 o                         
 -10   2   1        492.83        515.29         9.98 o                         
  -9   2   1         52.47         58.59         3.08 o                         
  -8   2   1        305.98        334.34         7.37 o                         
  -7   2   1         13.68         22.46         3.60 o                         
  -6   2   1        387.30        388.44         9.59 o                         
  -5   2   1         71.61         91.19         3.87 o                         
  -4   2   1         71.06         84.18         6.31 o                         
  -3   2   1       1299.21       1250.72        24.04 o                         
  -2   2   1         17.99         18.23         1.03 o                         
  -1   2   1       7099.28       6959.47       112.59 o                         
   0   2   1       2962.46       2739.64        45.62 o                         
   1   2   1       1435.69       1494.86        26.48 o                         
   2   2   1        574.37        504.24        14.43 o                         
   3   2   1        297.43        313.69         8.54 o                         
   4   2   1        107.77         85.64         4.40 o                         
   5   2   1       1875.02       1816.81        30.63 o                         
   6   2   1        203.80        175.01         5.92 o                         
   7   2   1        177.47        178.56         6.52 o                         
   8   2   1        924.75        988.77        15.29 o                         
   9   2   1        326.61        324.83         9.37 o                         
  10   2   1         71.99         82.92         4.67 o                         
  11   2   1       1352.12       1281.83        17.81 o                         
  12   2   1         86.75        115.71         5.51 o                         
  13   2   1        169.63        190.09         5.62 o                         
  14   2   1        245.33        236.57         8.04 o                         
 -14   3   1        160.28        156.35         4.23 o                         
 -13   3   1        777.00        792.21        14.17 o                         
 -12   3   1        840.62        919.71        16.37 o                         
 -11   3   1       1181.57       1225.96        16.93 o                         
 -10   3   1        835.17        884.24        16.25 o                         
  -9   3   1        117.09        127.41         4.21 o                         
  -8   3   1       2152.90       2027.46        22.44 o                         
  -7   3   1       2149.69       2091.49        31.87 o                         
  -6   3   1       2340.05       2081.45        30.58 o                         
  -5   3   1       1109.71       1023.90        17.02 o                         
  -4   3   1       1245.60       1049.55        22.87 o                         
  -3   3   1       4953.96       4448.68        75.50 o                         
  -2   3   1       1410.01       1369.44        23.59 o                         
  -1   3   1       7150.29       6666.72        68.40 o                         
   0   3   1         79.25         98.11         3.08 o                         
   1   3   1       2734.21       2651.03        44.94 o                         
   2   3   1       6923.15       6298.55       103.82 o                         
   3   3   1       4003.81       3749.51        64.51 o                         
   4   3   1       1227.90       1141.45        24.30 o                         
   5   3   1        228.14        205.68         5.97 o                         
   6   3   1        476.43        487.03        10.91 o                         
   7   3   1       1004.14        987.94        16.06 o                         
   8   3   1         98.97         97.57         4.03 o                         
   9   3   1       1220.09       1285.29        21.49 o                         
  10   3   1        252.00        242.37         7.35 o                         
  11   3   1        216.55        226.75         6.65 o                         
  12   3   1         66.50         79.91         3.84 o                         
  13   3   1          1.46          3.51         0.93 o                         
  14   3   1          0.48          1.23         0.63 o                         
 -14   4   1         46.65         44.68         5.26 o                         
 -13   4   1         15.65         17.33         1.47 o                         
 -12   4   1        156.20        146.57         4.91 o                         
 -11   4   1          0.89          0.97         0.61 o                         
 -10   4   1        306.14        309.38         6.77 o                         
  -9   4   1        899.85        917.12        15.20 o                         
  -8   4   1         11.74         13.25         1.27 o                         
  -7   4   1        655.46        661.15        13.73 o                         
  -6   4   1       4022.47       3945.59        52.09 o                         
  -5   4   1       2045.84       1931.28        27.81 o                         
  -4   4   1         22.57         37.68         6.18 o                         
  -3   4   1          1.76          7.55         2.15 o                         
  -2   4   1        843.14        805.46        19.29 o                         
  -1   4   1       6350.80       5910.77        78.68 o                         
   0   4   1      11373.67      10422.76       241.41 o                         
   1   4   1       1896.27       1686.90        30.85 o                         
   2   4   1       1038.47       1059.00        17.36 o                         
   3   4   1       1328.06       1191.97        21.15 o                         
   4   4   1       1968.24       1908.95        26.62 o                         
   5   4   1       1428.96       1376.35        17.50 o                         
   6   4   1       1029.98       1039.47        16.87 o                         
   7   4   1       2995.45       3057.37        37.95 o                         
   8   4   1        798.59        803.37        12.84 o                         
   9   4   1       1136.39       1157.39        18.46 o                         
  10   4   1        184.44        192.02         5.31 o                         
  11   4   1        231.99        249.96         6.54 o                         
  12   4   1        569.20        615.91        11.39 o                         
  13   4   1        594.65        611.97        29.90 o                         
 -14   5   1        300.79        321.73        14.49 o                         
 -13   5   1        255.03        249.94         9.33 o                         
 -12   5   1        292.09        295.48         8.96 o                         
 -11   5   1        227.89        239.62         6.48 o                         
 -10   5   1         47.80         50.67         2.59 o                         
  -9   5   1       3112.71       3130.36        33.86 o                         
  -8   5   1          5.48          6.82         1.22 o                         
  -7   5   1        178.10        173.59         5.06 o                         
  -6   5   1        440.93        449.45         9.88 o                         
  -5   5   1        639.55        626.72        17.09 o                         
  -4   5   1       1219.85       1203.74        21.40 o                         
  -3   5   1       3450.41       3329.95        60.13 o                         
  -2   5   1        975.29        785.44       136.63 o                         
  -1   5   1         35.12         40.86         4.18 o                         
   0   5   1         37.31         50.50         4.84 o                         
   1   5   1       3302.15       3299.99       102.47 o                         
   2   5   1        368.84        289.46        14.80 o                         
   3   5   1       5502.81       5716.22        79.35 o                         
   4   5   1        861.96        806.53        21.09 o                         
   5   5   1         29.99         30.69         1.86 o                         
   6   5   1         34.55         40.60         2.09 o                         
   7   5   1         27.71         25.22         1.94 o                         
   8   5   1       3862.71       3788.44        49.91 o                         
   9   5   1         86.29         91.05         3.78 o                         
  10   5   1        398.44        420.61         8.51 o                         
  11   5   1          6.55          5.76         1.03 o                         
  12   5   1         58.37         62.79         3.71 o                         
  13   5   1         16.69         20.39         3.02 o                         
 -14   6   1         34.80         33.45         3.59 o                         
 -13   6   1        419.90        425.66        19.66 o                         
 -12   6   1         98.72         97.08         9.11 o                         
 -11   6   1        395.39        402.86        15.34 o                         
 -10   6   1        409.62        413.24        14.00 o                         
  -9   6   1        526.34        531.65        16.01 o                         
  -8   6   1        752.95        799.00        27.08 o                         
  -7   6   1        358.69        364.18        13.00 o                         
  -6   6   1          0.07          0.80         0.72 o                         
  -5   6   1        644.56        646.56        14.11 o                         
  -4   6   1       1529.68       1674.13        51.88 o                         
  -3   6   1        667.19        805.00        29.72 o                         
  -2   6   1        749.74        844.30        29.85 o                         
  -1   6   1          2.08         11.42         5.73 o                         
   0   6   1        200.95        200.68         8.19 o                         
   1   6   1         51.52         66.31         4.93 o                         
   2   6   1       1261.36       1383.97        31.32 o                         
   3   6   1         16.22         11.98         3.35 o                         
   4   6   1          1.78          3.13         0.72 o                         
   5   6   1         81.14         81.84         4.04 o                         
   6   6   1        136.39        134.01         7.13 o                         
   7   6   1         88.56         97.93         5.11 o                         
   8   6   1       1469.86       1487.97        23.43 o                         
   9   6   1       1251.85       1275.96        28.55 o                         
  10   6   1        144.74        167.22         8.30 o                         
  11   6   1         60.12         62.48         4.53 o                         
  12   6   1         72.89         76.49         6.99 o                         
  13   6   1         86.58         93.26         5.87 o                         
 -12   7   1          0.30          0.81         0.59 o                         
 -11   7   1         14.91         17.10         2.90 o                         
 -10   7   1          9.08         10.27         2.53 o                         
  -9   7   1        129.26        142.10         8.34 o                         
  -8   7   1          0.77          0.14         1.47 o                         
  -7   7   1        310.21        288.97        10.19 o                         
  -6   7   1          1.74          1.54         0.99 o                         
  -5   7   1         34.94         41.04         3.30 o                         
  -4   7   1          7.65          8.50         1.29 o                         
  -3   7   1         42.93         49.59         3.68 o                         
  -2   7   1        642.69        718.18        28.69 o                         
  -1   7   1         19.76         32.76         5.20 o                         
   0   7   1        275.04        301.60        12.41 o                         
   1   7   1          3.43          2.39         1.12 o                         
   2   7   1        432.32        457.10        12.69 o                         
   3   7   1         53.10         56.74         2.91 o                         
   4   7   1          2.42          2.33         0.75 o                         
   5   7   1        142.26        145.84         4.87 o                         
   6   7   1        916.31        948.36        15.84 o                         
   7   7   1        625.69        659.93        18.67 o                         
   8   7   1         17.82         15.90         3.20 o                         
   9   7   1         72.53         82.95         6.00 o                         
  10   7   1         11.92         11.65         2.24 o                         
  11   7   1        206.78        188.25         8.92 o                         
  12   7   1        438.37        462.80        17.88 o                         
 -11   8   1          1.16          2.33         0.90 o                         
 -10   8   1         53.63         54.86         4.85 o                         
  -9   8   1        455.25        472.03        14.15 o                         
  -8   8   1          2.36          2.91         1.23 o                         
  -7   8   1         75.76         64.29         4.14 o                         
  -6   8   1        238.79        232.32         7.09 o                         
  -5   8   1         33.28         41.22         2.84 o                         
  -4   8   1        175.71        171.65         6.14 o                         
  -3   8   1       1224.68       1270.74        25.55 o                         
  -2   8   1        109.23        105.86         7.66 o                         
  -1   8   1          9.61         10.35         1.33 o                         
   0   8   1          3.39          7.37         1.23 o                         
   1   8   1        101.32        111.18         5.23 o                         
   2   8   1         64.57         54.75         3.32 o                         
   3   8   1        948.33        971.81        14.92 o                         
   4   8   1        286.25        271.52         7.02 o                         
   5   8   1         51.31         56.06         2.95 o                         
   6   8   1        201.53        212.03         7.40 o                         
   7   8   1         64.77         69.58         4.83 o                         
   8   8   1         56.36         57.91         5.01 o                         
   9   8   1        262.86        254.90        18.60 o                         
  10   8   1        418.58        432.05        17.07 o                         
  11   8   1         68.86         66.31         6.19 o                         
  12   8   1         95.29         99.67         5.83 o                         
 -10   9   1        769.23        782.77        28.74 o                         
  -9   9   1       2130.47       2176.75        37.97 o                         
  -8   9   1        295.85        298.49         9.56 o                         
  -7   9   1         45.58         52.04         3.59 o                         
  -6   9   1       1179.40       1159.85        20.39 o                         
  -5   9   1       1504.30       1541.41        22.53 o                         
  -4   9   1       1012.56       1094.34        24.09 o                         
  -3   9   1        287.67        297.08         9.31 o                         
  -2   9   1        425.75        435.08        11.38 o                         
  -1   9   1         79.39         86.04         4.43 o                         
   0   9   1       3172.31       3201.51        75.67 o                         
   1   9   1        491.52        494.94        13.32 o                         
   2   9   1          5.03          4.66         1.28 o                         
   3   9   1         50.47         49.53         3.51 o                         
   4   9   1        336.14        356.09         8.52 o                         
   5   9   1       1022.32        972.24        15.96 o                         
   6   9   1          8.38          7.96         1.29 o                         
   7   9   1         53.03         50.97         4.02 o                         
   8   9   1        106.91        103.19         5.29 o                         
   9   9   1         15.76         19.75         3.46 o                         
  10   9   1         18.86         16.44         3.73 o                         
  11   9   1         11.32          8.87         1.85 o                         
  -9  10   1          2.13          0.53         0.89 o                         
  -8  10   1          3.84          3.54         1.18 o                         
  -7  10   1          2.73          5.49         1.48 o                         
  -6  10   1         77.25         64.34         5.54 o                         
  -5  10   1         75.22         71.91         4.54 o                         
  -4  10   1        218.59        221.17         7.95 o                         
  -3  10   1         83.93         91.49         4.99 o                         
  -2  10   1         33.22         49.28         4.03 o                         
  -1  10   1        900.24        930.63        27.10 o                         
   0  10   1       1640.96       1687.83        32.30 o                         
   1  10   1        209.83        216.80         6.48 o                         
   2  10   1        313.50        314.98        10.28 o                         
   3  10   1         52.18         50.76         3.95 o                         
   4  10   1          5.64         11.75         2.40 o                         
   5  10   1        133.54        136.32         5.56 o                         
   6  10   1        895.82        929.76        17.02 o                         
   7  10   1        477.26        479.68        12.20 o                         
   8  10   1        105.92        104.67         4.76 o                         
   9  10   1         88.19        100.02         7.69 o                         
  -8  11   1        224.79        216.53        11.39 o                         
  -7  11   1        359.27        374.31        11.23 o                         
  -6  11   1        615.92        579.96        18.59 o                         
  -5  11   1        362.88        355.39        19.47 o                         
  -4  11   1        191.87        188.77         7.88 o                         
  -3  11   1        319.39        331.33        15.43 o                         
  -2  11   1        297.89        337.29        17.05 o                         
  -1  11   1        412.02        406.65        10.27 o                         
   0  11   1        493.74        512.11        15.73 o                         
   1  11   1        240.20        237.37        10.53 o                         
   2  11   1        393.29        416.60        31.30 o                         
   3  11   1        224.06        249.53        36.01 o                         
   4  11   1        195.45        194.92        12.21 o                         
   5  11   1        238.70        231.69        16.10 o                         
   6  11   1        166.84        183.41        13.05 o                         
   7  11   1        186.61        189.81        11.78 o                         
  -6  12   1        359.38        332.93        11.28 o                         
  -5  12   1         26.44         29.12         4.31 o                         
  -4  12   1          0.20          1.08         0.69 o                         
  -3  12   1          2.21          1.73         1.23 o                         
  -2  12   1         68.87         71.06         3.80 o                         
  -1  12   1       1458.81       1515.87        79.47 o                         
   0  12   1         41.85         45.44         4.49 o                         
   1  12   1        304.02        299.87        11.86 o                         
   2  12   1         36.37         37.07         5.83 o                         
   3  12   1        249.31        284.53        16.23 o                         
   4  12   1        248.69        249.95        12.86 o                         
   5  12   1        141.70        136.56        10.51 o                         
   6  12   1         19.46         23.76         3.86 o                         
  -5  13   1          8.77          5.98         1.94 o                         
  -4  13   1        119.54        111.76         8.60 o                         
  -3  13   1         48.27         49.04         5.86 o                         
  -2  13   1          5.36          3.83         2.02 o                         
  -1  13   1          4.74          5.41         1.42 o                         
   0  13   1        339.58        319.93        15.07 o                         
   1  13   1         50.61         44.03         5.12 o                         
   2  13   1        274.27        278.22        13.77 o                         
   3  13   1         82.93         70.71         7.02 o                         
   4  13   1          1.51          0.40         1.20 o                         
   5  13   1        243.96        182.33         9.47 o                         
   0  14   1          2.97          5.14         1.51 o                         
   1  14   1         44.72         42.29         4.10 o                         
 -14   0   2        465.02        517.60        16.72 o                         
 -13   0   2        105.21        116.17         6.37 o                         
 -12   0   2        313.05        335.15        12.29 o                         
 -11   0   2        561.40        601.81        18.21 o                         
 -10   0   2        475.59        494.01        16.94 o                         
  -9   0   2       2005.43       1927.46        37.33 o                         
  -8   0   2        577.40        566.39        15.84 o                         
  -7   0   2        835.18        925.90        25.49 o                         
  -6   0   2        492.06        515.16        22.55 o                         
  -5   0   2       1973.34       2053.62        57.00 o                         
  -4   0   2        683.10        676.79        22.18 o                         
  -3   0   2       1030.00       1090.89        30.67 o                         
  -2   0   2        791.55        900.77        25.89 o                         
  -1   0   2       6198.80       5785.41       136.49 o                         
   0   0   2         88.79         99.12         5.95 o                         
   1   0   2        182.35        186.55         8.95 o                         
   2   0   2       2654.03       2583.21        66.32 o                         
   3   0   2       1396.46       1349.33        43.41 o                         
   4   0   2        417.52        323.72        11.28 o                         
   5   0   2       5497.76       5017.96        90.88 o                         
   6   0   2        366.23        415.15        15.30 o                         
   7   0   2       1447.47       1412.77        35.62 o                         
   8   0   2        284.85        261.24        13.45 o                         
   9   0   2         40.05         37.66         5.26 o                         
  10   0   2        183.44        134.95        14.30 o                         
  11   0   2        395.66        340.76        22.55 o                         
  12   0   2         19.10         27.32         3.69 o                         
  13   0   2         72.87         87.02         5.64 o                         
  14   0   2         59.77         52.86         4.38 o                         
 -14   1   2          7.88          7.28         1.29 o                         
 -13   1   2          5.85         11.13         3.06 o                         
 -12   1   2        191.20        190.70        10.04 o                         
 -11   1   2        145.72        147.90         6.39 o                         
 -10   1   2         18.64         49.28        17.10 o                         
  -9   1   2       1946.19       1860.01        31.15 o                         
  -8   1   2         18.34         13.64         1.97 o                         
  -7   1   2          5.37          3.88         1.26 o                         
  -6   1   2          5.88         19.00         3.96 o                         
  -5   1   2       2224.32       2490.96        67.12 o                         
  -4   1   2       6686.09       6800.99       161.33 o                         
  -3   1   2       4872.27       5064.75       120.44 o                         
  -2   1   2       4104.52       4028.88        96.89 o                         
  -1   1   2       7225.59       7199.04       118.70 o                         
   0   1   2       4516.64       4283.22       102.71 o                         
   1   1   2       8184.78       7616.64       178.44 o                         
   2   1   2       7184.87       6548.83       155.77 o                         
   3   1   2       3896.42       3629.68        53.24 o                         
   4   1   2        911.24        847.63        17.29 o                         
   5   1   2        718.94        666.33        15.77 o                         
   6   1   2        902.30        837.85        19.54 o                         
   7   1   2       1281.13       1288.36        38.94 o                         
   8   1   2       2316.29       2291.24        52.69 o                         
   9   1   2        713.79        679.32        19.52 o                         
  10   1   2       1358.70       1381.21        54.23 o                         
  11   1   2        331.95        381.07        23.99 o                         
  12   1   2        298.41        298.42        12.56 o                         
  13   1   2        333.38        343.59         8.21 o                         
  14   1   2        503.18        447.73        18.98 o                         
 -14   2   2         15.89         13.82         1.47 o                         
 -13   2   2         53.95         48.94         3.21 o                         
 -12   2   2        387.03        363.22        13.49 o                         
 -11   2   2        162.98        159.81         6.04 o                         
 -10   2   2       2531.34       2476.66        32.24 o                         
  -9   2   2        203.05        206.46         6.65 o                         
  -8   2   2        448.35        407.99         9.25 o                         
  -7   2   2        123.86        104.98         5.15 o                         
  -6   2   2        106.49         81.27         5.76 o                         
  -5   2   2        777.80        890.15        21.26 o                         
  -4   2   2       3789.61       4122.65       111.17 o                         
  -3   2   2       1952.94       1906.32        34.26 o                         
  -2   2   2       6872.25       6721.95       111.20 o                         
  -1   2   2       2897.86       3242.20        39.41 o                         
   0   2   2       3982.92       3842.09        65.59 o                         
   1   2   2         12.34         11.38         1.47 o                         
   2   2   2       4864.95       4850.44        83.27 o                         
   3   2   2        763.29        663.72        19.91 o                         
   4   2   2        152.97        167.46         5.49 o                         
   5   2   2         72.75         81.92         4.31 o                         
   6   2   2         60.35         60.77         3.40 o                         
   7   2   2       1072.29       1009.83        18.52 o                         
   8   2   2          8.71         12.84         1.88 o                         
   9   2   2        245.11        239.02         8.30 o                         
  10   2   2         48.53         53.86         6.06 o                         
  11   2   2          3.00          3.52         1.79 o                         
  12   2   2        120.04        126.82         5.33 o                         
  13   2   2          2.77          6.03         1.00 o                         
 -14   3   2         72.68         68.86         3.59 o                         
 -13   3   2         14.01         12.38         1.80 o                         
 -12   3   2        121.26        117.44         7.87 o                         
 -11   3   2        399.53        413.28         9.86 o                         
 -10   3   2        504.45        513.20        11.25 o                         
  -9   3   2        110.29        107.83         4.70 o                         
  -8   3   2         70.95         67.80         3.50 o                         
  -7   3   2        345.49        320.09         8.67 o                         
  -6   3   2          8.85         10.21         3.97 o                         
  -5   3   2         40.06         38.16         3.48 o                         
  -4   3   2       1623.59       1898.58        36.47 o                         
  -3   3   2        128.77        140.60         3.23 o                         
  -2   3   2        197.95        239.77         4.92 o                         
  -1   3   2        683.01        718.81        15.24 o                         
   0   3   2       2058.84       2246.09        40.24 o                         
   1   3   2       2351.12       2413.29        43.49 o                         
   2   3   2       1489.97       1695.42        32.86 o                         
   3   3   2       1294.18       1236.10        16.88 o                         
   4   3   2         86.17         84.42         4.47 o                         
   5   3   2       1925.05       1866.23        25.40 o                         
   6   3   2        305.38        264.41         9.19 o                         
   7   3   2        147.90        137.95        10.52 o                         
   8   3   2        580.61        622.64        19.21 o                         
   9   3   2         25.48         28.76         3.39 o                         
  10   3   2         70.00         80.02         5.94 o                         
  11   3   2        270.47        307.95         8.24 o                         
  12   3   2          5.88          6.78         1.09 o                         
  13   3   2         73.72         93.01         4.37 o                         
 -14   4   2        137.28        138.17         9.22 o                         
 -13   4   2          7.54          7.24         1.46 o                         
 -12   4   2         72.81         74.54         4.31 o                         
 -11   4   2         38.92         43.64         3.52 o                         
 -10   4   2         59.77         56.93         3.05 o                         
  -9   4   2        766.61        756.03        12.63 o                         
  -8   4   2        166.28        177.99         5.34 o                         
  -7   4   2        129.66        136.62         4.58 o                         
  -6   4   2        131.69        117.15         5.88 o                         
  -5   4   2         97.26         74.09         5.07 o                         
  -4   4   2       1130.11       1282.25        18.69 o                         
  -3   4   2        235.88        250.19         4.79 o                         
  -2   4   2        248.83        242.75         7.23 o                         
  -1   4   2        108.57         94.10         6.33 o                         
   0   4   2         11.49         17.90         1.56 o                         
   1   4   2         48.18         42.80         2.48 o                         
   2   4   2        446.59        493.15        10.91 o                         
   3   4   2         24.78         32.58         1.96 o                         
   4   4   2         13.14         18.40         1.85 o                         
   5   4   2         35.64         43.92         2.35 o                         
   6   4   2         45.29         47.47         2.83 o                         
   7   4   2        529.64        549.79        17.10 o                         
   8   4   2       2022.48       2052.49        28.49 o                         
   9   4   2         55.77         61.80         3.64 o                         
  10   4   2         85.67         82.02         5.91 o                         
  11   4   2         20.64         22.47         1.84 o                         
  12   4   2         28.67         33.46         2.16 o                         
  13   4   2         42.28         61.19         4.97 o                         
 -14   5   2        186.44        185.89        10.73 o                         
 -13   5   2         76.95         77.99         8.08 o                         
 -12   5   2        157.48        151.22         8.33 o                         
 -11   5   2        332.41        330.99         8.34 o                         
 -10   5   2         27.30         29.44         2.48 o                         
  -9   5   2        945.08        941.29        16.80 o                         
  -8   5   2        295.72        295.03         7.00 o                         
  -7   5   2        626.00        624.80        10.91 o                         
  -6   5   2        930.25        819.52        16.13 o                         
  -5   5   2        307.64        264.83         7.76 o                         
  -4   5   2        114.17        110.44         6.00 o                         
  -3   5   2       1004.54       1002.47        12.17 o                         
  -2   5   2       2260.45       2327.60        29.86 o                         
  -1   5   2        776.13        733.88        13.79 o                         
   0   5   2        217.06        216.97         9.73 o                         
   1   5   2        123.02        123.35         3.91 o                         
   2   5   2          6.27          8.18         1.17 o                         
   3   5   2       2086.75       2039.77        34.65 o                         
   4   5   2       1498.88       1439.86        20.23 o                         
   5   5   2        112.01        114.03         3.18 o                         
   6   5   2          9.67         10.99         1.09 o                         
   7   5   2          5.68          6.24         1.13 o                         
   8   5   2        918.05        941.00        19.85 o                         
   9   5   2        336.00        353.81        11.09 o                         
  10   5   2        233.40        244.17         5.91 o                         
  11   5   2         14.39         14.81         1.98 o                         
  12   5   2         18.97         18.05         3.36 o                         
  13   5   2         68.86         54.27         4.13 o                         
 -14   6   2        186.94        174.11         6.03 o                         
 -13   6   2        483.08        510.24        21.79 o                         
 -12   6   2        382.26        368.42        15.97 o                         
 -11   6   2        650.48        656.25        26.69 o                         
 -10   6   2        619.92        617.58        20.64 o                         
  -9   6   2        389.30        407.34        16.74 o                         
  -8   6   2        752.42        761.53        20.09 o                         
  -7   6   2       1408.59       1349.93        32.78 o                         
  -6   6   2        763.70        754.74        16.71 o                         
  -5   6   2        443.48        442.39        13.21 o                         
  -4   6   2        401.86        377.79        14.81 o                         
  -3   6   2       2647.26       2708.96        73.81 o                         
  -2   6   2        770.01        774.99        19.01 o                         
  -1   6   2       1360.55       1303.27        27.98 o                         
   0   6   2        205.45        187.71        11.63 o                         
   1   6   2        504.33        484.23        15.96 o                         
   2   6   2        246.91        260.47        11.31 o                         
   3   6   2        547.61        563.60        12.65 o                         
   4   6   2        338.47        319.01         7.52 o                         
   5   6   2         40.07         48.20         2.71 o                         
   6   6   2         80.34         79.75         3.62 o                         
   7   6   2        182.09        204.69         9.16 o                         
   8   6   2        190.68        196.77         7.89 o                         
   9   6   2          5.68          4.83         3.15 o                         
  10   6   2          0.24          0.75         0.97 o                         
  11   6   2          2.09          3.47         1.42 o                         
  12   6   2          2.54          2.31         1.34 o                         
 -13   7   2         49.68         48.65         4.55 o                         
 -12   7   2         19.85         19.62         3.74 o                         
 -11   7   2        222.18        237.50        10.52 o                         
 -10   7   2       1002.08       1055.77        28.62 o                         
  -9   7   2         73.38         87.42         8.39 o                         
  -8   7   2        173.29        169.37         8.69 o                         
  -7   7   2        103.43        104.02         6.64 o                         
  -6   7   2        313.18        303.24        13.91 o                         
  -5   7   2       1211.90       1234.91        31.18 o                         
  -4   7   2       2263.88       2305.45        30.95 o                         
  -3   7   2        424.87        403.86         9.89 o                         
  -2   7   2         18.37         22.03         3.09 o                         
  -1   7   2       1592.44       1508.35        23.80 o                         
   0   7   2        972.81        963.20        17.36 o                         
   1   7   2       1070.49       1015.73        15.31 o                         
   2   7   2       4465.64       4450.68        50.26 o                         
   3   7   2        514.16        502.70        11.30 o                         
   4   7   2        375.83        355.34         9.29 o                         
   5   7   2        825.79        844.52        20.18 o                         
   6   7   2       1198.64       1157.20        19.16 o                         
   7   7   2       1703.70       1737.48        34.23 o                         
   8   7   2        258.91        276.23        11.43 o                         
   9   7   2        849.70        916.48        53.26 o                         
  10   7   2        317.15        301.27        12.77 o                         
  11   7   2        696.98        706.97        27.83 o                         
  12   7   2        587.96        537.74        17.40 o                         
 -12   8   2         71.21         76.76         4.58 o                         
 -11   8   2         33.90         45.76         5.13 o                         
 -10   8   2       1408.97       1524.38        36.19 o                         
  -9   8   2         18.00         18.93         2.74 o                         
  -8   8   2         74.46         88.26         5.31 o                         
  -7   8   2         54.64         46.10         3.80 o                         
  -6   8   2          3.12          4.99         1.69 o                         
  -5   8   2        134.34        138.67         6.47 o                         
  -4   8   2        118.15        112.52         5.52 o                         
  -3   8   2         60.64         62.64         3.96 o                         
  -2   8   2         72.31         76.50         3.71 o                         
  -1   8   2        249.04        244.58        11.43 o                         
   0   8   2        538.92        530.11        11.19 o                         
   1   8   2        112.99        108.26         4.13 o                         
   2   8   2         44.49         37.02         2.32 o                         
   3   8   2         55.35         59.51         3.02 o                         
   4   8   2         66.45         64.43         3.67 o                         
   5   8   2          5.22         10.37         1.42 o                         
   6   8   2          3.27          4.41         0.97 o                         
   7   8   2         44.38         42.56         4.03 o                         
   8   8   2        978.45        984.51        27.80 o                         
   9   8   2          0.36          0.98         0.93 o                         
  10   8   2         96.54        118.59         6.76 o                         
 -11   9   2         76.26         83.52         5.01 o                         
 -10   9   2          1.78          1.90         1.22 o                         
  -9   9   2        508.82        550.40        18.17 o                         
  -8   9   2        120.40        114.31         6.61 o                         
  -7   9   2         92.49         74.51         6.99 o                         
  -6   9   2         40.00         37.75         4.78 o                         
  -5   9   2         15.29         17.34         3.69 o                         
  -4   9   2        901.32        957.15        22.72 o                         
  -3   9   2        113.10        108.29         5.41 o                         
  -2   9   2        481.96        506.00        14.18 o                         
  -1   9   2         20.33         19.45         3.34 o                         
   0   9   2         46.45         42.33         3.83 o                         
   1   9   2         39.14         40.36         3.91 o                         
   2   9   2        835.96        836.77        17.92 o                         
   3   9   2       1120.26       1116.68        26.53 o                         
   4   9   2        347.74        336.42         9.09 o                         
   5   9   2         78.31         74.07         3.65 o                         
   6   9   2         34.73         35.13         2.86 o                         
   7   9   2          2.97          2.71         1.08 o                         
   8   9   2       1267.15       1324.63        38.19 o                         
   9   9   2         91.14         96.69         7.81 o                         
  10   9   2        311.62        355.19        14.08 o                         
 -10  10   2         72.73         72.03         6.01 o                         
  -9  10   2         23.59         24.41         2.38 o                         
  -8  10   2         18.90         15.01         3.11 o                         
  -7  10   2        113.95        116.41         6.35 o                         
  -6  10   2          0.05          0.42         1.00 o                         
  -5  10   2          4.31          4.48         1.50 o                         
  -4  10   2        173.81        183.93         8.56 o                         
  -3  10   2         60.86         58.22         5.81 o                         
  -2  10   2        149.52        156.52         7.28 o                         
  -1  10   2         16.46         20.15         3.31 o                         
   0  10   2         15.62         15.53         7.03 o                         
   1  10   2          6.40          6.07         1.58 o                         
   2  10   2        247.54        269.64        11.98 o                         
   3  10   2         14.24         14.26         2.70 o                         
   4  10   2         55.77         51.19         4.08 o                         
   5  10   2        104.65         91.79         4.75 o                         
   6  10   2          0.42          0.17         1.04 o                         
   7  10   2         71.24         71.28         4.25 o                         
   8  10   2          0.11          0.51         1.08 o                         
   9  10   2         44.39         46.13         5.26 o                         
  -9  11   2         16.20         11.11         2.16 o                         
  -8  11   2        164.85        191.69        11.30 o                         
  -7  11   2        335.57        336.08        12.84 o                         
  -6  11   2         21.20         21.05         2.49 o                         
  -5  11   2         18.72         22.11         2.67 o                         
  -4  11   2         12.85         15.86         2.31 o                         
  -3  11   2         48.37         58.30        10.01 o                         
  -2  11   2         15.78         21.27         4.97 o                         
  -1  11   2       2252.31       2328.72       106.07 o                         
   0  11   2          5.97          8.07         1.99 o                         
   1  11   2         80.55         85.69         8.23 o                         
   2  11   2         91.58        109.81         6.98 o                         
   3  11   2         47.11         42.79         4.98 o                         
   4  11   2        413.69        398.49        19.83 o                         
   5  11   2        197.84        222.16         8.13 o                         
   6  11   2        729.06        721.81        19.02 o                         
   7  11   2         53.56         61.81         6.12 o                         
  -7  12   2        672.55        671.16        22.24 o                         
  -6  12   2         54.53         62.69         6.02 o                         
  -5  12   2         49.55         58.52         3.71 o                         
  -4  12   2         30.01         25.72         2.58 o                         
  -3  12   2        435.01        413.42        10.95 o                         
  -2  12   2        181.92        180.62         5.95 o                         
  -1  12   2          1.43          2.20         1.12 o                         
   0  12   2          6.67         12.03         5.56 o                         
   1  12   2        237.88        228.68        12.25 o                         
   2  12   2        153.16        161.67         9.97 o                         
   3  12   2        212.25        206.49         8.40 o                         
   4  12   2          0.25          0.36         1.20 o                         
   5  12   2        329.20        298.14        13.93 o                         
  -3  13   2        160.12        158.06         9.01 o                         
  -2  13   2        173.19        185.46        10.51 o                         
  -1  13   2       1348.75       1278.29        38.51 o                         
   0  13   2        371.22        359.88        15.96 o                         
   1  13   2        106.40        107.24         7.81 o                         
   2  13   2         67.99         70.88         6.60 o                         
   3  13   2        211.56        185.21        10.26 o                         
   4  13   2        364.86        291.81        11.79 o                         
 -14   1   3         10.81          9.67         1.66 o                         
 -13   1   3         53.31         48.21         3.92 o                         
 -12   1   3          3.21          1.91         1.22 o                         
 -11   1   3         78.78         85.72         4.55 o                         
 -10   1   3        159.26        141.40         8.64 o                         
  -9   1   3          6.78          7.14         1.78 o                         
  -8   1   3          6.51          5.97         1.68 o                         
  -7   1   3        519.36        519.86        14.45 o                         
  -6   1   3          3.68          3.56         2.01 o                         
  -5   1   3        945.63       1056.16        34.39 o                         
  -4   1   3        107.66        135.02         6.33 o                         
  -3   1   3         10.23          4.44         1.67 o                         
  -2   1   3         12.35         13.35         1.50 o                         
  -1   1   3       1008.51       1130.49        27.41 o                         
   0   1   3       1554.33       1527.16        25.45 o                         
   1   1   3       1535.38       1428.38        24.55 o                         
   2   1   3         91.36         99.22         4.73 o                         
   3   1   3        152.08        131.99         5.93 o                         
   4   1   3         15.46         16.46         2.29 o                         
   5   1   3        293.78        312.33        19.33 o                         
   6   1   3         51.25         60.32         6.29 o                         
   7   1   3        412.99        421.95        18.57 o                         
   8   1   3         59.27         60.61         5.56 o                         
   9   1   3          3.96          6.17         1.97 o                         
  10   1   3          5.72          6.07         3.02 o                         
  11   1   3         50.89         40.92         6.91 o                         
  12   1   3          3.21          3.48         1.02 o                         
  13   1   3          1.24          3.02         0.56 o                         
 -14   2   3        140.23        147.25         6.13 o                         
 -13   2   3        529.84        532.53        14.91 o                         
 -12   2   3        195.22        191.55         7.04 o                         
 -11   2   3         34.87         31.60         2.52 o                         
 -10   2   3       2925.22       2707.43        32.46 o                         
  -9   2   3        458.54        417.87         9.51 o                         
  -8   2   3        918.94        821.10        13.67 o                         
  -7   2   3       2928.03       2886.75        64.01 o                         
  -6   2   3        765.19        758.15        21.05 o                         
  -5   2   3       1006.38       1142.08        18.96 o                         
  -4   2   3       1840.70       1860.38        25.11 o                         
  -3   2   3       6589.10       6907.73        92.88 o                         
  -2   2   3       2508.07       2483.20        32.55 o                         
  -1   2   3       3868.12       3812.59        47.93 o                         
   0   2   3       2656.54       2488.80        34.12 o                         
   1   2   3       1169.93       1108.78        17.52 o                         
   2   2   3       1721.73       1737.91        25.50 o                         
   3   2   3       1481.53       1372.29        22.20 o                         
   4   2   3       3223.46       3157.61        44.16 o                         
   5   2   3        599.28        507.87        13.14 o                         
   6   2   3       1116.47       1097.33        19.70 o                         
   7   2   3       1853.11       1862.66        47.24 o                         
   8   2   3         32.36         38.93         3.39 o                         
   9   2   3        188.17        201.66         7.66 o                         
  10   2   3        856.30        868.97        27.06 o                         
  11   2   3        251.98        251.14        11.90 o                         
  12   2   3        184.68        189.92         6.76 o                         
  13   2   3         62.92         56.82         2.38 o                         
 -14   3   3        319.67        318.03        17.01 o                         
 -13   3   3        891.75        906.68        20.08 o                         
 -12   3   3        216.93        236.01         9.92 o                         
 -11   3   3        395.30        395.63         9.03 o                         
 -10   3   3        838.10        792.03        15.04 o                         
  -9   3   3        608.51        559.96        11.04 o                         
  -8   3   3        334.42        283.88         7.28 o                         
  -7   3   3       3221.55       3088.50        39.81 o                         
  -6   3   3        192.86        187.81         6.40 o                         
  -5   3   3        584.31        616.18        14.30 o                         
  -4   3   3       1500.94       1523.81        25.18 o                         
  -3   3   3          5.77          5.18         0.85 o                         
  -2   3   3       3046.25       3371.89        42.63 o                         
  -1   3   3          5.23          4.63         0.86 o                         
   0   3   3        434.24        487.91        23.80 o                         
   1   3   3         97.36         71.66         3.71 o                         
   2   3   3       2055.10       2037.18        31.64 o                         
   3   3   3        166.62        145.16         4.87 o                         
   4   3   3         28.49         28.97         2.36 o                         
   5   3   3        831.12        834.78        14.03 o                         
   6   3   3          3.49          4.92         1.20 o                         
   7   3   3       1138.03       1144.13        23.32 o                         
   8   3   3         97.98         99.61         5.40 o                         
   9   3   3       1049.58       1077.22        25.66 o                         
  10   3   3         16.29         23.68         3.29 o                         
  11   3   3        292.30        307.25        12.62 o                         
  12   3   3        361.31        370.02         9.39 o                         
 -14   4   3         24.91         25.96         5.02 o                         
 -13   4   3         54.80         53.79         5.28 o                         
 -12   4   3        254.03        256.10         9.79 o                         
 -11   4   3       1237.94       1259.92        33.15 o                         
 -10   4   3        387.69        374.90         9.30 o                         
  -9   4   3         76.99         74.65         3.96 o                         
  -8   4   3        276.60        248.21         8.32 o                         
  -7   4   3        330.10        288.21         7.37 o                         
  -6   4   3       2137.65       2120.86        29.04 o                         
  -5   4   3       1144.13       1160.31        19.01 o                         
  -4   4   3        254.20        317.95         7.46 o                         
  -3   4   3        332.44        376.44         6.88 o                         
  -2   4   3        281.18        248.49         7.33 o                         
  -1   4   3       8932.57       9172.64       153.01 o                         
   0   4   3        289.96        254.90         6.46 o                         
   1   4   3        320.89        373.62         8.41 o                         
   2   4   3        232.10        272.21         6.59 o                         
   3   4   3        372.25        344.81         8.05 o                         
   4   4   3       1917.51       1859.58        22.26 o                         
   5   4   3       2055.41       1995.68        35.95 o                         
   6   4   3        782.43        711.79        15.39 o                         
   7   4   3        129.88        124.58         4.90 o                         
   8   4   3         26.86         25.73         2.33 o                         
   9   4   3        293.95        284.62        14.33 o                         
  10   4   3        137.26        141.59         7.03 o                         
  11   4   3        963.26        912.08        31.54 o                         
  12   4   3        690.64        762.49        24.80 o                         
 -14   5   3        265.91        271.02        19.26 o                         
 -13   5   3        485.55        482.68        20.57 o                         
 -12   5   3          1.21          3.28         1.56 o                         
 -11   5   3         31.85         33.42         4.27 o                         
 -10   5   3          2.24          3.17         1.41 o                         
  -9   5   3         34.74         32.23         2.96 o                         
  -8   5   3        487.20        424.22        13.58 o                         
  -7   5   3        436.56        397.60         8.15 o                         
  -6   5   3         74.34         64.84         2.72 o                         
  -5   5   3        201.81        216.91         6.02 o                         
  -4   5   3          0.08          2.04         0.58 o                         
  -3   5   3         55.06         63.46         3.28 o                         
  -2   5   3        297.48        300.90         7.75 o                         
  -1   5   3       2171.03       2287.65        37.45 o                         
   0   5   3         43.30         53.86         6.26 o                         
   1   5   3        754.14        791.97        13.84 o                         
   2   5   3         71.12         62.32         2.99 o                         
   3   5   3        209.75        208.46         4.77 o                         
   4   5   3        192.67        171.00         5.04 o                         
   5   5   3        111.66        117.36         3.80 o                         
   6   5   3          5.15          4.57         0.86 o                         
   7   5   3        506.44        486.77        12.77 o                         
   8   5   3          7.83          6.93         1.93 o                         
   9   5   3        114.27        123.15         5.80 o                         
  10   5   3        472.57        485.08        14.83 o                         
  11   5   3        231.08        217.43        12.57 o                         
 -14   6   3         83.39         77.57         5.26 o                         
 -12   6   3        143.75        155.80        11.76 o                         
 -11   6   3          7.13         13.37         3.76 o                         
 -10   6   3         18.08         10.87         3.78 o                         
  -9   6   3        697.48        692.48        46.63 o                         
  -8   6   3       1490.59       1339.05        95.95 o                         
  -7   6   3          8.93          5.63         2.08 o                         
  -6   6   3         17.73         20.91         3.47 o                         
  -5   6   3         70.41         64.61         4.68 o                         
  -4   6   3        703.63        741.96        14.75 o                         
  -3   6   3       1140.12       1173.46        21.31 o                         
  -2   6   3        670.74        692.28        15.61 o                         
  -1   6   3        211.25        199.84         6.52 o                         
   0   6   3         56.32         88.95        11.96 o                         
   1   6   3        730.05        731.59        14.51 o                         
   2   6   3         38.92         31.92         2.56 o                         
   3   6   3         19.82         18.83         1.69 o                         
   4   6   3        135.11        145.86         5.34 o                         
   5   6   3       1455.67       1397.80        22.56 o                         
   6   6   3        518.39        527.83        10.44 o                         
   7   6   3        453.22        446.29        11.44 o                         
   8   6   3         55.01         57.01         5.92 o                         
   9   6   3         21.00         19.90         3.33 o                         
  10   6   3         82.94         83.52         5.86 o                         
  11   6   3        242.36        249.97        15.96 o                         
 -13   7   3         76.85         80.16         5.70 o                         
 -12   7   3        378.24        416.76        17.55 o                         
 -11   7   3         33.62         32.82         4.09 o                         
 -10   7   3        573.37        592.55        27.69 o                         
  -9   7   3        131.37        138.64        12.73 o                         
  -8   7   3         57.32         45.59         7.44 o                         
  -7   7   3         63.33         61.64         8.19 o                         
  -6   7   3          1.53          1.50         1.39 o                         
  -5   7   3        117.52        141.30        14.95 o                         
  -4   7   3         14.39         13.99         2.11 o                         
  -3   7   3        210.48        215.20         8.64 o                         
  -2   7   3          0.17          1.08         0.87 o                         
  -1   7   3       1266.74       1280.40        21.88 o                         
   0   7   3         89.86         92.78         5.40 o                         
   1   7   3          4.55          4.33         1.21 o                         
   2   7   3        190.33        205.50         6.63 o                         
   3   7   3         14.95         22.73         1.95 o                         
   4   7   3        616.60        573.42        11.26 o                         
   5   7   3         66.15         75.68         3.64 o                         
   6   7   3        304.74        306.41        12.94 o                         
   7   7   3        367.26        378.93        15.19 o                         
   8   7   3        596.36        650.00        21.11 o                         
   9   7   3         44.64         45.43         4.47 o                         
  10   7   3        150.46        155.12        18.63 o                         
  11   7   3          2.50          2.10         0.89 o                         
 -12   8   3        137.73        144.64         7.93 o                         
 -11   8   3          8.86          9.35         1.59 o                         
 -10   8   3         20.99         21.00         2.59 o                         
  -9   8   3        867.86        868.99        25.34 o                         
  -8   8   3        444.14        469.09        22.32 o                         
  -7   8   3        103.75        110.61        13.89 o                         
  -6   8   3         13.16         24.14         3.83 o                         
  -5   8   3         84.42         85.38         6.92 o                         
  -4   8   3       1905.76       1960.29        65.79 o                         
  -3   8   3        149.01        153.83        10.72 o                         
  -2   8   3       1843.84       1932.80        30.78 o                         
  -1   8   3        414.24        436.31        14.64 o                         
   0   8   3        346.94        378.47        19.24 o                         
   1   8   3        290.93        274.61         8.99 o                         
   2   8   3       1542.23       1520.98        26.66 o                         
   3   8   3        763.23        729.78        12.90 o                         
   4   8   3         18.11         31.98         2.56 o                         
   5   8   3         59.41         55.30         3.25 o                         
   6   8   3         57.28         65.85         4.54 o                         
   7   8   3         33.81         29.30         3.15 o                         
   8   8   3       1444.19       1521.39        42.49 o                         
   9   8   3         91.37         90.34         5.59 o                         
  10   8   3        115.15        110.94         9.57 o                         
 -11   9   3         10.48         12.82         2.43 o                         
 -10   9   3        497.89        506.38        21.23 o                         
  -9   9   3         27.59         28.52         3.52 o                         
  -8   9   3          3.20          4.58         1.69 o                         
  -7   9   3        224.08        210.68        10.87 o                         
  -6   9   3          4.24          3.55         1.34 o                         
  -5   9   3        206.19        205.13        15.37 o                         
  -4   9   3        575.87        598.10        17.90 o                         
  -3   9   3         59.84         61.51         4.90 o                         
  -2   9   3        966.52       1030.91        23.31 o                         
  -1   9   3        321.85        342.70        10.17 o                         
   0   9   3         74.61         81.80         5.56 o                         
   1   9   3         47.65         46.04         3.62 o                         
   2   9   3         27.91         32.63         3.08 o                         
   3   9   3         95.84         91.31         4.67 o                         
   4   9   3         17.09         23.71         2.64 o                         
   5   9   3          9.65         10.51         1.79 o                         
   6   9   3         27.15         25.95         4.11 o                         
   7   9   3        120.45        115.13        14.43 o                         
   8   9   3         14.52         15.90         2.81 o                         
   9   9   3         17.69         16.06         4.33 o                         
 -10  10   3          6.28          7.40         1.66 o                         
  -9  10   3        905.32        951.72        31.21 o                         
  -8  10   3        921.90        904.14        23.45 o                         
  -7  10   3        269.03        308.00        12.74 o                         
  -6  10   3        692.88        684.60        22.77 o                         
  -5  10   3        903.04        890.29        21.00 o                         
  -4  10   3        962.73        934.08        21.71 o                         
  -3  10   3       1031.44       1069.93        23.57 o                         
  -2  10   3        370.38        391.42        18.22 o                         
  -1  10   3        951.63        955.82        25.66 o                         
   0  10   3        796.45        822.26        23.36 o                         
   1  10   3       1781.82       1831.58        33.56 o                         
   2  10   3        464.66        444.98        12.81 o                         
   3  10   3        383.88        402.47        11.77 o                         
   4  10   3        241.94        284.08         9.96 o                         
   5  10   3       1359.80       1342.69        31.73 o                         
   6  10   3        700.54        795.81        32.90 o                         
   7  10   3         68.12         74.79         7.84 o                         
   8  10   3        266.55        262.49        13.00 o                         
  -8  11   3        103.99        126.14         7.67 o                         
  -7  11   3        200.30        198.52        11.56 o                         
  -6  11   3         38.81         39.93         4.01 o                         
  -5  11   3         19.35         19.81         2.94 o                         
  -4  11   3          9.15         10.89         3.47 o                         
  -3  11   3          2.32          4.23         1.41 o                         
  -2  11   3         25.93         28.82         5.20 o                         
  -1  11   3         19.12         20.17         2.50 o                         
   0  11   3         16.21         19.63         2.96 o                         
   1  11   3        115.58        124.04         8.84 o                         
   2  11   3         46.78         46.45         4.25 o                         
   3  11   3         27.08         31.42         4.12 o                         
   4  11   3         40.42         50.14         3.38 o                         
   5  11   3         47.37         35.20         6.17 o                         
   6  11   3         94.48         97.00         7.39 o                         
  -6  12   3         16.43         14.49         1.74 o                         
  -5  12   3          3.75          4.14         1.15 o                         
  -4  12   3         31.20         33.59         2.58 o                         
  -3  12   3         30.28         32.52         2.63 o                         
  -2  12   3        393.10        391.17        16.66 o                         
  -1  12   3         16.25         17.31         2.53 o                         
   0  12   3        117.83        119.20         6.21 o                         
   1  12   3        114.71        120.57         6.14 o                         
   2  12   3         74.60         79.43         4.78 o                         
   3  12   3        206.20        194.22         7.75 o                         
   4  12   3        233.63        190.82         9.14 o                         
  -4  13   3        110.66        114.46         6.32 o                         
  -3  13   3          2.85          3.31         1.28 o                         
  -2  13   3         68.57         68.92         5.55 o                         
   1  13   3         81.22         81.10         5.79 o                         
   2  13   3         33.91         35.30         3.46 o                         
 -15   0   4         73.34         72.76         5.33 o                         
 -14   0   4        181.57        167.39        16.06 o                         
 -13   0   4         40.38         43.91         4.72 o                         
 -12   0   4         58.67         60.03         6.25 o                         
 -11   0   4       1073.90       1081.88        22.99 o                         
 -10   0   4       2021.32       2009.13        62.38 o                         
  -9   0   4          3.01          2.54         1.47 o                         
  -8   0   4        195.90        162.24        10.90 o                         
  -7   0   4        202.53        214.01        12.43 o                         
  -6   0   4          2.81          5.13         1.88 o                         
  -5   0   4        214.53        241.26        10.46 o                         
  -4   0   4        710.12        789.97        61.32 o                         
  -3   0   4        213.66        250.30        10.15 o                         
  -2   0   4       2090.45       2140.82        61.69 o                         
  -1   0   4        989.50        950.16        23.86 o                         
   0   0   4        695.70        719.64        27.95 o                         
   1   0   4        998.03       1045.69        46.19 o                         
   2   0   4        140.53        121.54        14.74 o                         
   3   0   4        141.96        149.67         5.95 o                         
   4   0   4        234.80        207.09         8.92 o                         
   5   0   4        789.92        683.82        23.84 o                         
   6   0   4       2635.96       2351.28        55.48 o                         
   7   0   4         92.13         75.43         7.70 o                         
   8   0   4        391.63        346.80        21.12 o                         
   9   0   4         58.43         68.21         9.90 o                         
  10   0   4        399.77        370.87        21.55 o                         
  11   0   4       1362.03       1371.19        44.03 o                         
  12   0   4       1074.87       1135.30        31.61 o                         
 -15   1   4        359.22        331.52         8.96 o                         
 -14   1   4       1135.97       1161.67        21.75 o                         
 -13   1   4        904.02        926.05        19.96 o                         
 -12   1   4        514.71        556.22        16.40 o                         
 -11   1   4        191.22        218.04        12.49 o                         
 -10   1   4         98.27         92.59         4.50 o                         
  -9   1   4       1194.25       1104.17        19.43 o                         
  -8   1   4       2471.89       2208.64        53.84 o                         
  -7   1   4       1673.08       1620.09        41.01 o                         
  -6   1   4        654.39        704.58        17.93 o                         
  -5   1   4         55.59         38.52         3.70 o                         
  -4   1   4       2812.05       3192.63        60.74 o                         
  -3   1   4        440.24        499.14        12.56 o                         
  -2   1   4        741.07        754.39        20.24 o                         
  -1   1   4        604.22        594.52        14.26 o                         
   0   1   4       2190.16       2185.09        63.64 o                         
   1   1   4        264.98        220.60         8.08 o                         
   2   1   4        831.42        733.34        21.20 o                         
   3   1   4        211.84        210.22         6.28 o                         
   4   1   4         12.39         14.82         1.80 o                         
   5   1   4        344.66        322.02        12.20 o                         
   6   1   4        436.69        406.03        14.95 o                         
   7   1   4          4.97          4.14         1.90 o                         
   8   1   4        189.85        184.26        17.26 o                         
   9   1   4        194.35        183.11        16.04 o                         
  10   1   4         12.24          7.58         4.70 o                         
  11   1   4          8.10          6.85         1.73 o                         
  12   1   4         21.81         28.66         1.76 o                         
 -14   2   4        109.23        102.67         4.62 o                         
 -13   2   4         67.20         70.23         4.71 o                         
 -12   2   4         27.04         25.94         2.78 o                         
 -11   2   4         51.07         51.69         4.86 o                         
 -10   2   4         17.69         19.14         1.92 o                         
  -9   2   4        627.83        589.43        14.80 o                         
  -8   2   4        375.03        358.60        10.21 o                         
  -7   2   4        677.13        721.36        14.63 o                         
  -6   2   4        138.18        151.10         5.22 o                         
  -5   2   4        225.09        257.18         6.51 o                         
  -4   2   4        320.21        363.01         9.89 o                         
  -3   2   4         55.88         49.22         2.92 o                         
  -2   2   4       4582.56       4891.90        88.03 o                         
  -1   2   4       1278.65       1306.01        21.29 o                         
   0   2   4       1131.48       1154.24        19.66 o                         
   1   2   4        267.75        284.92         8.19 o                         
   2   2   4         27.76         28.27         1.87 o                         
   3   2   4        752.34        750.12        18.39 o                         
   4   2   4       3103.97       2931.36        45.46 o                         
   5   2   4        794.86        716.09        15.23 o                         
   6   2   4        346.32        319.11         9.88 o                         
   7   2   4        352.55        332.58        11.63 o                         
   8   2   4        485.03        516.62        20.66 o                         
   9   2   4        167.77        165.55        10.40 o                         
  10   2   4        911.21        879.06        24.51 o                         
  11   2   4         72.83         92.52         4.89 o                         
 -14   3   4         23.71         19.70         1.81 o                         
 -13   3   4         98.57         91.43         5.02 o                         
 -12   3   4          0.30          2.64         1.31 o                         
 -11   3   4        230.70        235.61        10.50 o                         
 -10   3   4        166.48        149.18         5.62 o                         
  -9   3   4          1.21          1.44         0.70 o                         
  -8   3   4         58.39         56.60         3.55 o                         
  -7   3   4         86.77         90.99         4.30 o                         
  -6   3   4         21.12         19.52         1.87 o                         
  -5   3   4         88.12         97.91         3.52 o                         
  -4   3   4        169.22        181.12         5.92 o                         
  -3   3   4         33.64         40.24         2.99 o                         
  -2   3   4       3471.06       3806.33        70.59 o                         
  -1   3   4        221.16        284.01         7.91 o                         
   0   3   4        126.96        120.95         5.07 o                         
   1   3   4          4.01          3.24         1.12 o                         
   2   3   4        334.78        359.28         8.54 o                         
   3   3   4        794.40        786.07        11.35 o                         
   4   3   4        175.75        156.56         5.41 o                         
   5   3   4          3.84          2.38         1.09 o                         
   6   3   4        482.33        458.77        12.09 o                         
   7   3   4       1719.56       1534.39        39.80 o                         
   8   3   4        335.51        342.47        12.83 o                         
   9   3   4         12.81         14.79         2.88 o                         
  10   3   4          1.24          1.14         0.99 o                         
  11   3   4         59.08         57.45         4.13 o                         
 -14   4   4         74.40         70.97         4.09 o                         
 -13   4   4        170.12        163.70         6.35 o                         
 -12   4   4         90.37         97.76         4.23 o                         
 -11   4   4         27.83         31.72         4.14 o                         
 -10   4   4        115.75        101.21         8.89 o                         
  -9   4   4          0.87          2.68         0.72 o                         
  -8   4   4        325.77        299.88         7.70 o                         
  -7   4   4         13.05          9.67         1.51 o                         
  -6   4   4          3.79          4.57         1.04 o                         
  -5   4   4         52.81         51.23         2.53 o                         
  -4   4   4        132.94        129.37         3.66 o                         
  -3   4   4         53.14         54.64         3.00 o                         
  -2   4   4       1663.01       1834.91        31.20 o                         
  -1   4   4        634.50        706.19        22.65 o                         
   0   4   4          3.03          2.90         0.81 o                         
   1   4   4        406.73        440.31         7.79 o                         
   2   4   4        182.75        175.82         4.97 o                         
   3   4   4        223.16        210.45         5.13 o                         
   4   4   4         79.61         78.92         3.81 o                         
   5   4   4        243.12        235.13         7.07 o                         
   6   4   4        127.65        118.60         5.74 o                         
   7   4   4         13.65         11.75         2.21 o                         
   8   4   4        242.92        239.87         8.02 o                         
   9   4   4         60.97         55.13         4.17 o                         
  10   4   4         52.98         54.19         3.98 o                         
  11   4   4         57.74         63.26         5.07 o                         
 -14   5   4        100.06         90.10         4.00 o                         
 -13   5   4         18.49         17.33         2.54 o                         
 -12   5   4         70.58         70.70         6.23 o                         
 -11   5   4        182.90        172.88         5.78 o                         
 -10   5   4        592.80        578.59        11.50 o                         
  -9   5   4        106.97        114.87         6.05 o                         
  -8   5   4        406.03        380.28         8.48 o                         
  -7   5   4         60.42         54.31         3.16 o                         
  -6   5   4        407.79        403.59         7.58 o                         
  -5   5   4        589.07        593.71         9.94 o                         
  -4   5   4        643.28        683.54        12.33 o                         
  -3   5   4        944.01        988.38        15.14 o                         
  -2   5   4        212.17        234.65         5.60 o                         
  -1   5   4        993.71        949.74        17.06 o                         
   0   5   4        585.12        629.18        11.55 o                         
   1   5   4        211.01        216.96         6.21 o                         
   2   5   4        943.37        913.64        12.04 o                         
   3   5   4       1179.84       1189.30        19.22 o                         
   4   5   4        173.80        155.34         4.94 o                         
   5   5   4        330.62        342.96         7.77 o                         
   6   5   4         91.00         85.58         4.43 o                         
   7   5   4        254.28        238.42        12.00 o                         
   8   5   4        427.38        409.21        11.49 o                         
   9   5   4        475.49        501.55        23.32 o                         
  10   5   4          0.71          1.45         0.85 o                         
  11   5   4          8.94          5.34         1.24 o                         
 -13   6   4         26.61         28.73         2.68 o                         
 -12   6   4         32.47         35.42         3.77 o                         
 -11   6   4          6.99          6.25         1.49 o                         
 -10   6   4        226.50        215.20         9.27 o                         
  -9   6   4        148.55        151.44         7.99 o                         
  -8   6   4         35.82         23.03         3.79 o                         
  -7   6   4        128.81        152.71         9.62 o                         
  -6   6   4        179.51        160.68        10.15 o                         
  -5   6   4        558.43        563.35        14.71 o                         
  -4   6   4        263.30        271.28        18.13 o                         
  -3   6   4        819.70        842.43        23.34 o                         
  -2   6   4         35.59         39.03         2.89 o                         
  -1   6   4       1502.22       1501.49        21.75 o                         
   0   6   4        959.30        977.87        21.99 o                         
   1   6   4        553.47        572.70        17.20 o                         
   2   6   4        295.45        272.02         8.43 o                         
   3   6   4        396.58        409.56         9.89 o                         
   4   6   4       1014.47       1024.49        17.66 o                         
   5   6   4        748.51        754.34        16.50 o                         
   6   6   4        430.03        431.08        14.96 o                         
   7   6   4        603.13        639.25        29.58 o                         
   8   6   4        117.80        114.63         5.22 o                         
   9   6   4        515.03        535.89        25.77 o                         
  10   6   4        306.27        268.57        23.62 o                         
 -12   7   4        641.95        649.10        24.26 o                         
 -11   7   4        373.04        381.83        13.56 o                         
 -10   7   4        137.44        142.33         6.77 o                         
  -9   7   4        854.84        831.52        19.96 o                         
  -8   7   4        355.47        365.83        12.36 o                         
  -7   7   4       1857.68       1760.18        42.73 o                         
  -6   7   4       1061.19       1093.83        30.17 o                         
  -5   7   4        565.40        567.83        29.26 o                         
  -4   7   4        132.74        134.54         8.15 o                         
  -3   7   4        137.04        137.43         6.88 o                         
  -2   7   4       2093.30       2190.96        33.11 o                         
  -1   7   4        261.54        265.60         8.38 o                         
   0   7   4        743.53        768.76        18.46 o                         
   1   7   4        912.42        873.35        20.09 o                         
   2   7   4         45.44         47.34         3.45 o                         
   3   7   4         16.69         23.78         2.46 o                         
   4   7   4        493.38        459.16        10.10 o                         
   5   7   4        110.43        115.63         5.44 o                         
   6   7   4        210.89        200.72         9.10 o                         
   7   7   4        305.41        307.98         9.52 o                         
   8   7   4         13.89         19.54         2.71 o                         
   9   7   4        101.87        121.33         5.62 o                         
 -12   8   4         20.96         19.03         2.43 o                         
 -11   8   4        143.92        144.66         9.47 o                         
 -10   8   4          4.66          7.49         1.96 o                         
  -9   8   4          4.87          2.85         2.81 o                         
  -8   8   4         31.13         31.15         4.04 o                         
  -7   8   4        175.29        158.03         9.24 o                         
  -6   8   4          0.69          3.64         2.30 o                         
  -5   8   4        325.40        344.06        21.51 o                         
  -4   8   4          2.52          4.56         2.04 o                         
  -3   8   4         44.48         46.84         4.07 o                         
  -2   8   4        144.64        156.71         7.54 o                         
  -1   8   4        250.52        267.04         7.82 o                         
   0   8   4        117.29        127.29         6.82 o                         
   1   8   4        170.51        187.07         9.74 o                         
   2   8   4         80.91         83.07         4.27 o                         
   3   8   4        119.97        143.03         6.20 o                         
   4   8   4        666.03        627.75        14.09 o                         
   5   8   4         42.05         56.66         3.87 o                         
   6   8   4        239.88        241.98        12.95 o                         
   7   8   4        226.33        237.35        13.19 o                         
   8   8   4        182.03        165.70        11.74 o                         
   9   8   4         22.45         16.13         2.80 o                         
 -11   9   4         54.22         44.65         3.79 o                         
 -10   9   4        320.56        314.27        14.52 o                         
  -9   9   4         51.13         61.20         6.88 o                         
  -8   9   4        386.28        351.62        19.33 o                         
  -7   9   4        105.43        101.47        10.31 o                         
  -6   9   4         13.44         11.38         2.65 o                         
  -5   9   4         45.36         49.77         9.99 o                         
  -4   9   4         74.60         72.81         6.38 o                         
  -3   9   4         40.04         45.22         4.01 o                         
  -2   9   4        548.39        571.06        13.52 o                         
  -1   9   4         66.23         72.92         5.08 o                         
   0   9   4        100.32         98.69         7.54 o                         
   1   9   4          4.66          5.25         1.36 o                         
   2   9   4        251.49        253.92         9.10 o                         
   3   9   4        113.97        103.86         5.50 o                         
   4   9   4         69.41         57.82         3.91 o                         
   5   9   4          2.88          3.04         1.62 o                         
   6   9   4        163.59        153.72         8.65 o                         
   8   9   4         18.86         17.66         3.02 o                         
  -9  10   4        319.02        315.61         9.72 o                         
  -8  10   4         68.33         65.60         6.63 o                         
  -7  10   4         22.08         24.88         4.54 o                         
  -6  10   4          2.58          4.38         2.64 o                         
  -5  10   4         22.53         16.25         4.03 o                         
  -4  10   4          0.67          1.31         1.95 o                         
  -3  10   4         12.10         14.18         3.79 o                         
  -2  10   4        465.67        466.20        22.57 o                         
  -1  10   4        157.91        169.59        12.48 o                         
   0  10   4          0.15          1.65         1.43 o                         
   1  10   4          6.82          6.89         1.54 o                         
   2  10   4        278.71        286.12        10.54 o                         
   3  10   4          9.91         10.25         1.69 o                         
   4  10   4        240.52        244.80         8.14 o                         
   5  10   4        140.53        147.06        11.41 o                         
   6  10   4         31.46         34.98         4.81 o                         
  -8  11   4         47.23         49.27         4.16 o                         
  -7  11   4         17.03         17.96         2.16 o                         
  -6  11   4         11.66         11.59         3.82 o                         
  -5  11   4        606.68        656.68        35.16 o                         
  -4  11   4          2.91          0.99         1.25 o                         
  -3  11   4        376.82        368.94        12.38 o                         
  -2  11   4         66.44         52.88         6.48 o                         
  -1  11   4          9.54         10.31         3.01 o                         
   0  11   4          3.44          3.58         2.00 o                         
   1  11   4        202.93        213.02        12.50 o                         
   2  11   4         23.52         22.70         3.77 o                         
   3  11   4          5.20          5.26         1.21 o                         
  -6  12   4         23.07         17.27         2.31 o                         
  -5  12   4        191.39        187.74         8.60 o                         
  -4  12   4        147.41        141.16         6.38 o                         
  -3  12   4        106.41        100.95        12.25 o                         
  -2  12   4         25.02         25.92         2.50 o                         
  -1  12   4        116.04        105.93         5.92 o                         
   0  12   4        263.78        245.12         8.18 o                         
   1  12   4         50.47         46.49         3.12 o                         
   2  12   4        242.12        225.89         9.83 o                         
 -14   1   5         11.13         11.09         1.65 o                         
 -13   1   5          1.91          2.74         0.85 o                         
 -12   1   5        231.15        218.19         7.11 o                         
 -11   1   5        694.82        683.82        16.74 o                         
 -10   1   5        290.34        301.55        12.99 o                         
  -9   1   5         12.63          6.85         1.55 o                         
  -8   1   5        189.71        189.97         6.44 o                         
  -7   1   5        260.94        278.24         9.06 o                         
  -6   1   5          1.58          2.38         1.03 o                         
  -5   1   5        170.89        185.37         6.08 o                         
  -4   1   5          2.25          4.25         1.15 o                         
  -3   1   5       1252.84       1393.11        27.85 o                         
  -2   1   5       1436.95       1542.63        37.82 o                         
  -1   1   5         40.31         40.80         3.11 o                         
   0   1   5        116.25        121.30         4.82 o                         
   1   1   5        290.30        284.19         7.08 o                         
   2   1   5       1395.26       1479.74        24.28 o                         
   3   1   5       1001.54        961.13        29.31 o                         
   4   1   5        259.55        239.41        10.06 o                         
   5   1   5        455.28        384.19        14.53 o                         
   6   1   5        148.36        124.51         7.96 o                         
   7   1   5       2329.53       2091.08        71.29 o                         
   8   1   5        364.20        372.73        22.61 o                         
   9   1   5        135.60        144.08         5.71 o                         
 -14   2   5        113.82        101.34         4.60 o                         
 -13   2   5         69.81         66.78         2.73 o                         
 -12   2   5         65.99         66.06         3.67 o                         
 -11   2   5       1103.21       1062.25        19.26 o                         
 -10   2   5         31.05         31.84         2.79 o                         
  -9   2   5         73.44         76.17         3.95 o                         
  -8   2   5         65.90         70.75         3.80 o                         
  -7   2   5          3.68          4.87         0.99 o                         
  -6   2   5          7.06          8.21         1.24 o                         
  -5   2   5       1197.60       1256.98        17.30 o                         
  -4   2   5        124.00        128.82         5.19 o                         
  -3   2   5         17.48         24.45         2.26 o                         
  -2   2   5         46.07         58.45         3.72 o                         
  -1   2   5         32.03         31.55         2.71 o                         
   0   2   5        328.93        363.72         7.06 o                         
   1   2   5       1172.50       1265.44        19.13 o                         
   2   2   5        123.61        118.55         4.47 o                         
   3   2   5         31.99         27.26         2.35 o                         
   4   2   5        146.43        147.38         6.41 o                         
   5   2   5         33.99         29.88         2.92 o                         
   6   2   5         42.47         43.49         5.58 o                         
   7   2   5          1.26          0.94         1.57 o                         
   8   2   5          1.84          0.00         1.26 o                         
   9   2   5         88.94         81.98         4.13 o                         
  10   2   5          7.22          8.45         1.85 o                         
 -13   3   5        204.99        197.78         5.56 o                         
 -12   3   5        164.17        173.42         5.15 o                         
 -11   3   5        118.32        122.98         5.38 o                         
 -10   3   5        594.08        551.85        15.30 o                         
  -9   3   5        574.17        519.35         9.53 o                         
  -8   3   5         35.30         32.67         2.53 o                         
  -7   3   5        372.41        366.84         7.97 o                         
  -6   3   5       1165.65       1160.88        15.61 o                         
  -5   3   5       2390.69       2443.93        30.11 o                         
  -4   3   5        531.18        538.96        12.46 o                         
  -3   3   5        167.78        175.25         7.73 o                         
  -2   3   5         59.02         61.44         3.78 o                         
  -1   3   5       1291.62       1422.02        20.90 o                         
   0   3   5       1822.05       1837.58        20.43 o                         
   1   3   5       2311.20       2319.61        24.70 o                         
   2   3   5        614.26        631.83        11.02 o                         
   3   3   5         40.23         39.85         3.00 o                         
   4   3   5        775.43        752.99        19.89 o                         
   5   3   5        408.68        365.11        10.53 o                         
   6   3   5        459.98        404.02        17.34 o                         
   7   3   5       1410.78       1295.13        33.99 o                         
   8   3   5        615.04        629.40        22.68 o                         
   9   3   5        128.15        123.83         6.23 o                         
  10   3   5        127.58        112.09         3.45 o                         
 -13   4   5        426.01        407.94        15.11 o                         
 -12   4   5        756.30        745.17        13.74 o                         
 -11   4   5       1287.53       1265.26        17.76 o                         
 -10   4   5        629.11        574.22        11.66 o                         
  -9   4   5        127.43        127.01         5.31 o                         
  -8   4   5         23.51         22.26         1.83 o                         
  -7   4   5        940.13        969.30        14.18 o                         
  -6   4   5       2222.64       2275.22        29.30 o                         
  -5   4   5       1303.19       1294.08        18.97 o                         
  -4   4   5        290.07        298.38         6.57 o                         
  -3   4   5        139.01        141.42         4.22 o                         
  -2   4   5        105.30        105.01         3.86 o                         
  -1   4   5       1051.67       1105.09        19.38 o                         
   0   4   5        469.75        480.92         9.26 o                         
   1   4   5        108.86        104.29         3.54 o                         
   2   4   5        101.35        100.81         3.57 o                         
   3   4   5         76.20         75.81         5.00 o                         
   4   4   5        325.85        330.62         8.45 o                         
   5   4   5         58.12         45.69         8.26 o                         
   6   4   5         32.63         30.80         5.12 o                         
   7   4   5         74.21         79.72         5.61 o                         
   8   4   5         15.84         19.97         1.60 o                         
   9   4   5         21.14         21.67         3.06 o                         
 -13   5   5          6.45          4.51         0.99 o                         
 -12   5   5        104.84        106.93         6.09 o                         
 -11   5   5          7.66          6.91         1.83 o                         
 -10   5   5        264.86        244.63         9.01 o                         
  -9   5   5         12.79         11.88         1.56 o                         
  -8   5   5       1269.27       1182.08        29.21 o                         
  -7   5   5         87.41         92.60         5.33 o                         
  -6   5   5         95.20         98.98         4.74 o                         
  -5   5   5        378.93        402.43        17.92 o                         
  -4   5   5        248.34        253.10         6.30 o                         
  -3   5   5        968.18        999.14        16.05 o                         
  -2   5   5         27.25         28.77         1.87 o                         
  -1   5   5        323.79        335.19         7.73 o                         
   0   5   5        346.45        368.52         7.92 o                         
   1   5   5        657.45        668.87        11.41 o                         
   2   5   5        724.72        706.16        10.65 o                         
   3   5   5        503.80        478.83        11.44 o                         
   4   5   5        195.90        182.64         5.88 o                         
   5   5   5        262.75        267.72         7.66 o                         
   6   5   5        373.88        371.93        12.51 o                         
   7   5   5        527.32        538.28        17.68 o                         
   8   5   5         77.90         74.75         4.69 o                         
 -12   6   5          1.19          3.19         1.93 o                         
 -11   6   5         38.96         40.60         4.36 o                         
 -10   6   5         71.34         82.93         7.78 o                         
  -9   6   5         24.67         18.15         6.85 o                         
  -8   6   5        104.04         89.98         7.42 o                         
  -7   6   5        259.04        270.91        13.30 o                         
  -6   6   5          0.69          4.39         1.77 o                         
  -5   6   5        259.01        252.52         7.77 o                         
  -4   6   5        118.20        120.72         6.06 o                         
  -3   6   5        872.51        908.35        17.82 o                         
  -2   6   5       4597.61       4779.25        72.76 o                         
  -1   6   5          0.31          0.94         0.82 o                         
   0   6   5         48.74         45.64         3.30 o                         
   1   6   5        374.23        355.82        31.12 o                         
   2   6   5         77.68         77.18         5.55 o                         
   3   6   5        381.54        363.95        12.04 o                         
   4   6   5         31.15         35.68         3.49 o                         
   5   6   5        101.68        112.39         8.05 o                         
   6   6   5        104.08        103.24         8.41 o                         
   7   6   5          1.04          2.29         1.14 o                         
   8   6   5         61.94         54.31         5.99 o                         
 -11   7   5         12.30         12.79         1.88 o                         
 -10   7   5         82.08         78.30        13.37 o                         
  -9   7   5        173.95        159.36         8.66 o                         
  -8   7   5          9.12          5.66         1.81 o                         
  -7   7   5          2.02          2.26         1.62 o                         
  -6   7   5         28.34         27.00         3.92 o                         
  -5   7   5         18.81         21.49         2.68 o                         
  -4   7   5         58.56         60.59         3.85 o                         
  -3   7   5        128.42        128.49         6.60 o                         
  -2   7   5        188.59        199.38         6.98 o                         
  -1   7   5         21.49         20.93         2.50 o                         
   0   7   5         36.64         35.29         3.04 o                         
   1   7   5        149.23        152.60        11.07 o                         
   2   7   5        188.19        200.44         9.92 o                         
   3   7   5          0.92          0.70         1.06 o                         
   4   7   5        307.83        312.46        10.59 o                         
   5   7   5         79.07         77.77         7.50 o                         
   6   7   5        155.04        155.00         9.58 o                         
   7   7   5        155.29        143.95         6.67 o                         
   8   7   5          0.19          0.96         1.09 o                         
 -11   8   5          4.08          3.19         1.18 o                         
 -10   8   5        299.80        280.32        18.02 o                         
  -9   8   5        225.97        228.36        21.40 o                         
  -8   8   5        300.61        262.68        17.88 o                         
  -7   8   5         23.91         32.95         4.19 o                         
  -6   8   5          2.14          2.71         1.69 o                         
  -5   8   5         12.03         12.37         2.62 o                         
  -4   8   5         91.77         99.91         7.09 o                         
  -3   8   5        695.13        729.79        17.18 o                         
  -2   8   5         16.30         14.50         1.90 o                         
  -1   8   5          8.14          7.10         1.69 o                         
   0   8   5         30.60         29.30         2.67 o                         
   1   8   5          0.27          0.67         0.95 o                         
   2   8   5         83.18         83.15         4.31 o                         
   3   8   5         27.22         29.16         3.56 o                         
   4   8   5         23.88         22.33         2.89 o                         
   5   8   5          3.89          4.32         1.72 o                         
   6   8   5         71.76         72.31         4.45 o                         
   7   8   5        153.90        134.71         9.17 o                         
 -10   9   5        102.31         94.18         5.62 o                         
  -9   9   5         45.15         49.91         3.44 o                         
  -8   9   5        532.44        490.75        14.55 o                         
  -7   9   5        398.44        382.52        43.97 o                         
  -6   9   5        266.55        270.89        24.35 o                         
  -5   9   5         14.69         17.35         2.86 o                         
  -4   9   5        533.06        551.17        23.44 o                         
  -3   9   5        721.75        750.39        18.12 o                         
  -2   9   5        858.97        881.73        23.99 o                         
  -1   9   5        503.60        525.71        12.05 o                         
   0   9   5        161.74        162.40         6.10 o                         
   1   9   5        385.38        399.71        11.51 o                         
   2   9   5        766.95        794.82        16.28 o                         
   3   9   5       1037.66       1050.48        24.63 o                         
   4   9   5        306.96        337.76        15.04 o                         
   5   9   5        234.73        200.11         9.49 o                         
  -8  10   5        174.54        168.72         9.00 o                         
  -7  10   5        191.09        194.64        15.82 o                         
  -6  10   5        133.36        132.53         6.51 o                         
  -5  10   5         37.49         32.55         3.29 o                         
  -4  10   5        307.65        283.13        14.31 o                         
  -3  10   5         34.35         33.39         4.82 o                         
  -2  10   5         41.79         40.56         3.76 o                         
  -1  10   5          4.00          4.08         1.37 o                         
   0  10   5        441.59        469.92        13.79 o                         
   1  10   5         47.44         52.86         4.66 o                         
   2  10   5          0.51          2.50         2.23 o                         
   3  10   5          0.83          3.69         1.88 o                         
   4  10   5         18.70         15.26         3.06 o                         
  -6  11   5        382.41        327.17         8.99 o                         
  -5  11   5        265.20        214.01        13.54 o                         
  -4  11   5        210.70        207.98         7.58 o                         
  -3  11   5         62.37         56.10         3.75 o                         
  -2  11   5        138.29        126.99         5.70 o                         
  -1  11   5        273.59        249.16         9.21 o                         
   0  11   5        599.02        585.39        40.77 o                         
   1  11   5        411.00        383.80        14.82 o                         
 -13   0   6        629.81        660.02        22.87 o                         
 -12   0   6       2078.56       2125.54        44.59 o                         
 -11   0   6       1673.32       1627.80        39.25 o                         
 -10   0   6        201.75        204.20        11.95 o                         
  -9   0   6        182.10        175.36        17.74 o                         
  -8   0   6        710.81        731.43        22.61 o                         
  -7   0   6       1937.70       2126.74        99.99 o                         
  -6   0   6       4529.17       4987.57       134.89 o                         
  -5   0   6         89.60         81.76        11.71 o                         
  -4   0   6       2220.18       2475.09        75.61 o                         
  -3   0   6       1301.42       1370.77        34.45 o                         
  -2   0   6       1809.10       1951.36        44.82 o                         
  -1   0   6        282.17        277.74        15.45 o                         
   0   0   6       3025.78       3242.27        53.85 o                         
   1   0   6        761.65        734.08        21.08 o                         
   2   0   6        969.83        916.55        29.48 o                         
   3   0   6        894.82        913.85        23.45 o                         
   4   0   6        548.31        485.79        28.05 o                         
   5   0   6        263.75        254.49        19.07 o                         
   6   0   6       2187.95       2021.14        66.31 o                         
   7   0   6         11.22          8.51         3.00 o                         
 -13   1   6          9.48          8.27         1.49 o                         
 -12   1   6        438.72        440.73        12.24 o                         
 -11   1   6        465.34        458.68        13.99 o                         
 -10   1   6        141.78        137.14         7.85 o                         
  -9   1   6        317.55        321.74        21.98 o                         
  -8   1   6        161.41        157.71        15.40 o                         
  -7   1   6         13.21         19.21         3.22 o                         
  -6   1   6        177.32        210.96         9.88 o                         
  -5   1   6         98.96        108.18         6.69 o                         
  -4   1   6          9.87         12.32         2.20 o                         
  -3   1   6        176.50        191.50         8.53 o                         
  -2   1   6        258.98        277.68        17.87 o                         
  -1   1   6        201.51        217.30         7.85 o                         
   0   1   6         11.02         12.12         1.85 o                         
   1   1   6        419.88        440.66         9.95 o                         
   2   1   6        100.98        105.77         5.23 o                         
   3   1   6          1.11          1.34         0.85 o                         
   4   1   6          1.31          2.07         2.33 o                         
   5   1   6        203.97        221.36        17.89 o                         
   6   1   6       1336.73       1303.52        48.67 o                         
   7   1   6         58.45         62.23         5.46 o                         
   8   1   6        259.41        240.86        10.26 o                         
 -13   2   6        156.58        160.67         6.16 o                         
 -12   2   6          2.27          2.88         1.01 o                         
 -11   2   6        293.46        279.03         7.82 o                         
 -10   2   6         70.80         71.73         4.70 o                         
  -9   2   6        231.40        235.91        10.43 o                         
  -8   2   6          7.23          7.52         2.12 o                         
  -7   2   6          8.52          9.73         2.48 o                         
  -6   2   6        102.87        109.20         5.45 o                         
  -5   2   6        439.50        469.88        15.20 o                         
  -4   2   6        315.13        321.71         9.87 o                         
  -3   2   6        103.57        112.48         4.74 o                         
  -2   2   6         47.83         54.60         3.34 o                         
  -1   2   6        184.13        195.67         6.01 o                         
   0   2   6        103.62        104.99         4.33 o                         
   1   2   6        113.19        118.58         4.43 o                         
   2   2   6        134.28        135.18         5.48 o                         
   3   2   6        263.04        269.96         7.17 o                         
   4   2   6        390.68        356.10        12.95 o                         
   5   2   6        186.95        157.16        10.05 o                         
   6   2   6          4.41          6.14         2.03 o                         
   7   2   6         16.77         14.44         1.89 o                         
   8   2   6        137.81        131.97         6.75 o                         
 -12   3   6         36.79         37.62         3.19 o                         
 -11   3   6        435.84        426.33        10.38 o                         
 -10   3   6         52.36         54.44         3.47 o                         
  -9   3   6         32.78         34.67         2.97 o                         
  -8   3   6         13.75         16.83         2.73 o                         
  -7   3   6          2.79          4.18         1.53 o                         
  -6   3   6          4.55          6.72         1.46 o                         
  -5   3   6         87.25         85.93         4.88 o                         
  -4   3   6          2.70          3.22         1.04 o                         
  -3   3   6         58.78         63.13         3.09 o                         
  -2   3   6        147.80        151.06         4.62 o                         
  -1   3   6          1.08          2.56         0.85 o                         
   0   3   6        490.45        525.45        10.37 o                         
   1   3   6        332.73        357.96         9.37 o                         
   2   3   6         46.66         43.38         2.87 o                         
   3   3   6        169.68        153.33         8.27 o                         
   4   3   6         95.84        106.48         7.41 o                         
   5   3   6        354.28        347.98        12.06 o                         
   6   3   6         15.20         18.32         2.28 o                         
   7   3   6         87.00         82.88         4.16 o                         
 -11   4   6          0.88          1.11         1.65 o                         
 -10   4   6        122.80        109.65         4.62 o                         
  -9   4   6         70.34         66.86         3.92 o                         
  -8   4   6        329.58        333.54        12.34 o                         
  -7   4   6         29.49         29.92         5.14 o                         
  -6   4   6          4.34          4.05         1.19 o                         
  -5   4   6         15.07         12.71         1.55 o                         
  -4   4   6         10.44         12.44         1.48 o                         
  -3   4   6       2734.72       2873.46        36.51 o                         
  -2   4   6        324.43        344.22         7.88 o                         
  -1   4   6         71.34         74.78         3.72 o                         
   0   4   6         65.17         68.65         3.40 o                         
   1   4   6         59.02         60.72         3.21 o                         
   2   4   6        195.41        189.51         6.51 o                         
   3   4   6        119.19        123.72         5.98 o                         
   4   4   6          3.42          1.24         0.99 o                         
   5   4   6          0.83          0.27         1.05 o                         
   6   4   6         95.61         88.28         6.45 o                         
   7   4   6        159.91        161.05         8.44 o                         
 -11   5   6        252.74        189.50         9.10 o                         
 -10   5   6         77.28         70.60         4.98 o                         
  -9   5   6        144.30        119.61         6.81 o                         
  -8   5   6         93.66         77.54         3.94 o                         
  -7   5   6         11.42         11.15         2.05 o                         
  -6   5   6        119.32        108.89         5.71 o                         
  -5   5   6         37.99         36.01         3.21 o                         
  -4   5   6          3.30          2.20         0.78 o                         
  -3   5   6         40.06         48.89         2.84 o                         
  -2   5   6        270.24        287.45         8.30 o                         
  -1   5   6          8.35          9.43         1.32 o                         
   0   5   6         45.52         36.77         3.15 o                         
   1   5   6         69.78         72.98         4.05 o                         
   2   5   6         57.63         65.96         4.88 o                         
   3   5   6        442.35        447.62        11.51 o                         
   4   5   6         22.27         31.76         4.45 o                         
   5   5   6        424.98        416.93        18.55 o                         
   6   5   6        193.05        183.09        10.07 o                         
   7   5   6        143.23        143.02         6.88 o                         
 -10   6   6        265.26        269.79        12.82 o                         
  -9   6   6        329.80        287.34        15.46 o                         
  -8   6   6        127.75        127.53        10.87 o                         
  -7   6   6        237.20        224.17        15.07 o                         
  -6   6   6        518.30        494.27        23.93 o                         
  -5   6   6        568.98        632.57        35.02 o                         
  -4   6   6        850.11        883.51        22.76 o                         
  -3   6   6          9.23         10.97         2.24 o                         
  -2   6   6        868.51        942.16        24.46 o                         
  -1   6   6        285.54        314.38        15.16 o                         
   0   6   6        619.87        593.37        35.10 o                         
   1   6   6        480.88        473.01        20.11 o                         
   2   6   6        257.38        258.93        23.53 o                         
   3   6   6        324.65        342.66        13.92 o                         
   4   6   6        460.77        482.67        16.15 o                         
   5   6   6        416.99        432.97        17.75 o                         
   6   6   6        234.21        243.00         8.37 o                         
 -10   7   6         42.35         36.33         3.53 o                         
  -9   7   6         36.00         31.31         4.26 o                         
  -8   7   6        453.43        393.30        18.86 o                         
  -7   7   6         37.36         37.26         5.74 o                         
  -6   7   6         55.74         57.71         4.90 o                         
  -5   7   6         75.28         75.81         5.80 o                         
  -4   7   6          0.06          0.47         1.25 o                         
  -3   7   6          1.92          3.22         1.32 o                         
  -2   7   6        207.50        206.08         7.61 o                         
  -1   7   6          8.85          6.10         2.62 o                         
   0   7   6        187.58        185.84        11.58 o                         
   1   7   6        159.11        158.37         7.74 o                         
   2   7   6        154.30        133.21         7.41 o                         
   3   7   6        137.30        129.39         7.64 o                         
   4   7   6        202.85        192.27        11.01 o                         
   5   7   6          3.10          3.67         1.46 o                         
   6   7   6         50.46         47.09         4.72 o                         
  -9   8   6        256.40        220.66         9.84 o                         
  -8   8   6        153.89        155.76         9.60 o                         
  -7   8   6        706.09        624.41        24.42 o                         
  -6   8   6        470.13        430.39        20.08 o                         
  -5   8   6        864.84        919.61        67.83 o                         
  -4   8   6        657.15        684.50        29.16 o                         
  -3   8   6         39.39         44.05         4.31 o                         
  -2   8   6       1269.37       1278.71        30.81 o                         
  -1   8   6        508.31        506.82        12.87 o                         
   0   8   6         96.25         87.98         4.73 o                         
   1   8   6        503.05        479.47        31.10 o                         
   2   8   6        497.66        492.38        18.83 o                         
   3   8   6        403.15        426.03        17.39 o                         
   4   8   6        253.43        238.71        10.85 o                         
   5   8   6        219.24        199.72        10.71 o                         
  -5   9   6         16.64         14.86         3.01 o                         
  -4   9   6         37.82         37.39         4.65 o                         
  -3   9   6         13.86         15.55         2.10 o                         
  -2   9   6         59.15         53.18         3.17 o                         
  -1   9   6         11.00         15.30         2.27 o                         
   0   9   6         59.43         57.10         3.63 o                         
   1   9   6         16.65         13.83         2.58 o                         
   2   9   6          0.18         -0.30         0.97 o                         
  -5  10   6         39.72         34.58         3.46 o                         
  -4  10   6         41.51         30.56         3.45 o                         
  -3  10   6         57.20         46.69         4.35 o                         
  -2  10   6         68.46         73.05         5.39 o                         
  -1  10   6         74.61         61.80         4.91 o                         
   0  10   6         41.95         33.70         3.43 o                         
 -12   1   7         98.73         82.42         8.15 o                         
 -11   1   7        622.57        616.16        22.04 o                         
 -10   1   7        106.79        103.98         5.53 o                         
  -9   1   7        191.93        193.13         8.40 o                         
  -8   1   7        215.45        218.52        15.43 o                         
  -7   1   7         60.77         73.61         8.92 o                         
  -6   1   7          1.34          3.10         2.32 o                         
  -5   1   7          5.16          6.18         3.02 o                         
  -4   1   7        326.10        350.07        14.04 o                         
  -3   1   7        134.71        151.79         7.27 o                         
  -2   1   7         49.93         53.87         4.15 o                         
  -1   1   7         68.27         76.69         5.01 o                         
   0   1   7        384.93        396.28        10.74 o                         
   1   1   7         31.94         31.86         3.31 o                         
   2   1   7        200.25        202.75        10.82 o                         
   3   1   7         33.28         42.65         6.98 o                         
   4   1   7          5.47          5.94         1.80 o                         
   5   1   7        568.30        549.71        16.83 o                         
   6   1   7        100.31         95.25         6.19 o                         
 -11   2   7         79.17         72.81         4.06 o                         
 -10   2   7          1.18          1.93         0.76 o                         
  -9   2   7         41.95         38.20         2.98 o                         
  -8   2   7          0.83          1.51         1.38 o                         
  -7   2   7         58.89         66.81         5.83 o                         
  -6   2   7         42.43         43.21         4.70 o                         
  -5   2   7        172.52        178.14         7.67 o                         
  -4   2   7         95.49         94.72         4.80 o                         
  -3   2   7          2.19          3.67         1.01 o                         
  -2   2   7        384.44        406.93        13.93 o                         
  -1   2   7        289.29        315.36        10.23 o                         
   0   2   7          9.66          9.45         2.23 o                         
   1   2   7         21.35         27.58         2.38 o                         
   2   2   7        244.29        236.03         9.40 o                         
   3   2   7        419.97        389.91        16.64 o                         
   4   2   7        329.74        324.28        12.80 o                         
   5   2   7       1054.45       1006.41        26.35 o                         
   6   2   7        186.21        176.33         8.50 o                         
 -11   3   7        146.96        114.27         5.62 o                         
 -10   3   7       1056.60       1006.20        22.07 o                         
  -9   3   7        312.90        287.39         7.95 o                         
  -8   3   7        591.53        574.02        17.24 o                         
  -7   3   7        540.50        536.78        17.10 o                         
  -6   3   7         99.11        105.55         5.34 o                         
  -5   3   7        829.13        863.88        23.51 o                         
  -4   3   7        281.62        285.47         8.28 o                         
  -3   3   7        412.40        425.01         8.96 o                         
  -2   3   7        581.99        609.19        11.40 o                         
  -1   3   7       1092.22       1151.33        24.03 o                         
   0   3   7        186.40        196.32         6.70 o                         
   1   3   7         99.13         93.32         4.55 o                         
   2   3   7         42.38         45.44         3.29 o                         
   3   3   7        628.79        598.80        16.57 o                         
   4   3   7        281.61        284.75        12.55 o                         
   5   3   7        350.13        375.18        15.18 o                         
   6   3   7         14.95         14.94         2.08 o                         
  -9   4   7         56.71         53.99         5.32 o                         
  -8   4   7        189.33        171.12         6.46 o                         
  -7   4   7        100.07         94.20         5.89 o                         
  -6   4   7        169.27        177.92         8.52 o                         
  -5   4   7        248.36        264.33         9.05 o                         
  -4   4   7        872.97        908.84        19.46 o                         
  -3   4   7        412.20        439.96        12.18 o                         
  -2   4   7        345.23        360.88         9.06 o                         
  -1   4   7         49.96         55.75         3.32 o                         
   0   4   7        520.65        520.95        12.92 o                         
   1   4   7        546.54        561.93        17.95 o                         
   2   4   7        337.79        346.44        13.05 o                         
   3   4   7        567.36        550.41        24.85 o                         
   4   4   7        183.26        189.91        10.64 o                         
   5   4   7        534.98        543.82        18.55 o                         
  -9   5   7        954.83        973.10        30.43 o                         
  -8   5   7        370.26        388.37        18.07 o                         
  -7   5   7         39.17         45.04         6.08 o                         
  -6   5   7          4.59          5.74         1.68 o                         
  -5   5   7        217.12        244.41        12.53 o                         
  -4   5   7         40.84         37.64         3.89 o                         
  -3   5   7       2495.53       2549.56        50.64 o                         
  -2   5   7         18.43         22.44         2.35 o                         
  -1   5   7         56.91         73.08         7.10 o                         
   0   5   7         57.21         68.67         5.58 o                         
   1   5   7         75.26         80.61         5.90 o                         
   2   5   7        555.38        543.27        18.63 o                         
   3   5   7          5.96          7.20         2.88 o                         
   4   5   7        346.38        351.20        14.36 o                         
   5   5   7         20.62         16.10         2.16 o                         
  -8   6   7         21.95         17.51         2.70 o                         
  -7   6   7         12.47         11.76         2.82 o                         
  -6   6   7          0.51          1.50         1.50 o                         
  -5   6   7         19.37         21.50         4.18 o                         
  -4   6   7        545.43        580.03        24.39 o                         
  -3   6   7        691.02        743.97        28.68 o                         
  -2   6   7         57.77         55.07         5.38 o                         
  -1   6   7         10.53         12.70         2.28 o                         
   0   6   7         93.68         95.26         6.09 o                         
   1   6   7        193.86        194.60         8.88 o                         
   2   6   7          2.08          3.76         1.35 o                         
   4   6   7         57.93         64.95         4.63 o                         
  -6   7   7        299.03        344.53        15.82 o                         
  -5   7   7         58.97         69.98         7.41 o                         
  -4   7   7        202.30        190.15        13.28 o                         
  -3   7   7        384.75        358.46        19.45 o                         
  -2   7   7         54.51         51.62         7.02 o                         
  -1   7   7        124.10        118.76         7.61 o                         
   0   7   7        254.08        240.95        11.57 o                         
   1   7   7         66.57         71.12        10.86 o                         
   2   7   7          4.49          1.34         0.91 o                         
   3   7   7         21.60         15.44         2.24 o                         
  -4   8   7         28.06         23.52         3.80 o                         
  -3   8   7        445.25        425.45        19.01 o                         
  -2   8   7          4.87          1.53         1.52 o                         
  -1   8   7        266.55        247.29        14.11 o                         
   0   8   7         37.99         37.34         5.01 o                         
   1   8   7         41.93         41.63         3.39 o                         
  -9   0   8         28.40         26.76         2.30 o                         
  -8   0   8        150.82        162.21         6.77 o                         
  -7   0   8        704.29        734.30        18.56 o                         
  -6   0   8         39.18         41.13         3.90 o                         
  -5   0   8          1.99          5.01         1.52 o                         
  -4   0   8         18.33         21.62         3.74 o                         
  -3   0   8          2.71          0.87         1.59 o                         
  -2   0   8        107.53        118.57         6.69 o                         
  -1   0   8         17.82         22.70         4.05 o                         
   0   0   8         80.31         91.61         7.97 o                         
   1   0   8          4.25          7.27         1.96 o                         
   2   0   8          0.80          0.87         0.80 o                         
   3   0   8         67.06         61.42         4.67 o                         
  -9   1   8        318.75        320.25         7.48 o                         
  -8   1   8        236.16        219.46         8.33 o                         
  -7   1   8         68.30         74.25         3.79 o                         
  -6   1   8        596.89        641.63        14.05 o                         
  -5   1   8        222.79        253.02         8.03 o                         
  -4   1   8        172.35        192.08         6.96 o                         
  -3   1   8        766.09        832.70        17.26 o                         
  -2   1   8        676.70        747.71        28.88 o                         
  -1   1   8        203.66        215.17        23.92 o                         
   0   1   8        532.65        542.58        14.57 o                         
   1   1   8        396.88        368.45        14.92 o                         
   2   1   8        575.29        579.53        19.73 o                         
   3   1   8        238.97        231.85        10.02 o                         
  -9   2   8        121.02        105.05         4.23 o                         
  -8   2   8         30.87         28.81         2.98 o                         
  -7   2   8          6.39          8.05         1.62 o                         
  -6   2   8        667.17        697.98        39.95 o                         
  -5   2   8         29.38         32.19         5.06 o                         
  -4   2   8        567.61        628.15        32.30 o                         
  -3   2   8        325.66        348.31        11.84 o                         
  -2   2   8         96.92         98.76         5.82 o                         
  -1   2   8          5.76          5.13         1.23 o                         
   0   2   8        377.47        328.27        26.19 o                         
   1   2   8        108.20        105.34         6.93 o                         
   2   2   8         53.50         58.64         4.79 o                         
   3   2   8          9.32          9.85         1.77 o                         
  -9   3   8        230.22        203.96         8.77 o                         
  -8   3   8         50.20         39.35         2.17 o                         
  -7   3   8         26.99         26.85         2.06 o                         
  -6   3   8         90.14         99.46         5.93 o                         
  -5   3   8         52.37         61.06         3.48 o                         
  -4   3   8        606.00        638.87        17.54 o                         
  -3   3   8         37.87         41.44         2.94 o                         
  -2   3   8         45.29         44.54         3.58 o                         
  -1   3   8          9.75          8.20         1.33 o                         
   0   3   8         38.64         40.63         3.16 o                         
   1   3   8         14.24         12.12         1.78 o                         
   2   3   8          0.71          0.70         0.79 o                         
   3   3   8         96.26         84.88         4.81 o                         
  -8   4   8         10.46         11.11         1.95 o                         
  -7   4   8          0.27          0.33         0.98 o                         
  -6   4   8         11.77          9.67         1.49 o                         
  -5   4   8          0.40          1.72         0.83 o                         
  -4   4   8        289.97        288.92        24.51 o                         
  -3   4   8          6.94          7.07         1.45 o                         
  -2   4   8          9.36         10.74         3.00 o                         
  -1   4   8         61.06         45.12         5.82 o                         
   0   4   8          0.17          1.35         1.44 o                         
   1   4   8          9.02         12.40         2.45 o                         
   2   4   8        175.21        141.84         6.62 o                         
  -6   5   8         58.21         49.19         4.52 o                         
  -5   5   8         67.32         63.81         5.68 o                         
  -3   5   8        696.85        752.40        28.64 o                         
  -2   5   8        116.40        128.17         9.83 o                         
  -1   5   8         14.37         10.49         2.90 o                         
   0   5   8         66.59         65.19         6.11 o                         
  -5   6   8        252.92        240.66        11.83 o                         
  -4   6   8          7.98         12.89         2.87 o                         
  -2   6   8          6.51          7.65         2.35 o                         
  -1   6   8        194.62        175.42        10.22 o                         
                                                                                
