# Supplementary material for: Alkali metal salts of 4-hy­droxy­benzoic acid: a structural and educational study
Source: Acta Crystallogr C Struct Chem. 2021 Jun 9;77(Pt 7):340–53. doi: 10.1107/S2053229621005465 (PMC8254528; doi:10.1107/S2053229621005465)
Supplement: Supplementary file 7 [file c-77-00340-compound6sup7.hkl]

data_compound6                                                                  
_shelx_title ' xl2_a.res in Pbca'                                               
_shelx_refln_list_code          4                                               
_shelx_F_calc_maximum      245.21                                               
_exptl_crystal_F_000       800.00                                               
_reflns_d_resolution_high  0.7892                                               
                                                                                
loop_                                                                           
 _space_group_symop_operation_xyz                                               
 'x, y, z'                                                                      
 '-x+1/2, -y, z+1/2'                                                            
 '-x, y+1/2, -z+1/2'                                                            
 'x+1/2, -y+1/2, -z'                                                            
 '-x, -y, -z'                                                                   
 'x-1/2, y, -z-1/2'                                                             
 'x, -y-1/2, z-1/2'                                                             
 '-x-1/2, y-1/2, z'                                                             
                                                                                
_cell_length_a    10.0126                                                       
_cell_length_b     7.6695                                                       
_cell_length_c    20.0996                                                       
_cell_angle_alpha  90.000                                                       
_cell_angle_beta   90.000                                                       
_cell_angle_gamma  90.000                                                       
                                                                                
_shelx_F_squared_multiplier     1.000                                           
                                                                                
loop_                                                                           
 _refln_index_h                                                                 
 _refln_index_k                                                                 
 _refln_index_l                                                                 
 _refln_F_squared_calc                                                          
 _refln_F_squared_meas                                                          
 _refln_F_squared_sigma                                                         
 _refln_observed_status                                                         
   2   0   0       1241.93       1384.27       110.31 o                         
   4   0   0      11941.45      11788.94       896.85 o                         
   6   0   0        865.85        848.26        84.31 o                         
   8   0   0        115.74        124.48        14.82 o                         
  10   0   0        222.86        165.96        19.19 o                         
  12   0   0         72.15        114.72        14.14 o                         
   2   1   0      28788.58      30162.28      1312.98 o                         
   4   1   0      12806.97      13770.64       739.01 o                         
   6   1   0       1749.23       1777.93       110.02 o                         
   8   1   0        689.63        674.15        38.04 o                         
  10   1   0          0.11          0.01         5.82 o                         
  12   1   0         70.27         92.13        11.59 o                         
   0   2   0      60129.63      53154.06      3995.73 o                         
   2   2   0      30414.82      31237.73      1356.30 o                         
   4   2   0      12940.13      13675.80       735.45 o                         
   6   2   0       5340.25       5257.29       564.86 o                         
   8   2   0       1911.44       1881.34        85.48 o                         
  10   2   0         43.04         44.45         6.12 o                         
  12   2   0         19.16          8.40         5.53 o                         
   2   3   0      14045.20      15210.55      1147.18 o                         
   4   3   0       1324.24       1498.28        93.03 o                         
   6   3   0       1230.39       1099.01        78.40 o                         
   8   3   0         55.40         63.93         5.81 o                         
  10   3   0        243.90        296.58        18.31 o                         
   0   4   0      28675.41      30158.59      2274.26 o                         
   2   4   0       6017.53       6416.50       491.25 o                         
   4   4   0        210.55        269.26        22.57 o                         
   6   4   0       1601.46       1286.58        83.81 o                         
   8   4   0        229.14        215.02        11.83 o                         
  10   4   0        458.41        466.53        41.52 o                         
   2   5   0       3845.26       4476.30       291.50 o                         
   4   5   0        275.04        348.93        17.45 o                         
   6   5   0       1226.90       1301.02       108.98 o                         
   8   5   0        108.26        131.07        11.85 o                         
  10   5   0        791.79        957.88        77.88 o                         
   0   6   0       4234.93       4227.39       331.56 o                         
   2   6   0       1698.24       1667.72       140.29 o                         
   4   6   0      13610.87      15075.94       572.67 o                         
   6   6   0        517.37        517.51        72.99 o                         
   8   6   0        695.55        741.29        48.39 o                         
   2   7   0       1375.70       1637.28        81.81 o                         
   4   7   0        288.54        334.90        23.18 o                         
   6   7   0        257.80        214.52        45.08 o                         
   8   7   0         10.39          4.47        12.92 o                         
   0   8   0       2460.09       2394.67       185.15 o                         
   2   8   0       3669.77       3962.23       176.31 o                         
   4   8   0         22.59         23.12         6.80 o                         
   6   8   0       1403.33       1167.70       101.32 o                         
   2   9   0        660.00        650.19        73.09 o                         
   4   9   0         49.82         59.86        17.65 o                         
   1   1   1        169.22        142.07         6.72 o                         
   2   1   1        393.84        374.68        13.72 o                         
   3   1   1       1597.45       1402.08        57.55 o                         
   4   1   1         14.15         14.20         5.29 o                         
   5   1   1       2575.83       2507.91       103.13 o                         
   6   1   1         18.39         50.21         8.58 o                         
   7   1   1       3313.77       3283.11       103.10 o                         
   8   1   1         40.35         47.46         5.32 o                         
   9   1   1       1613.08       1697.90        56.44 o                         
  10   1   1         75.64         74.92         5.15 o                         
  11   1   1       1399.96       1672.66        54.32 o                         
  12   1   1          1.71          4.69         4.20 o                         
   0   2   1        169.25        116.13        22.89 o                         
   1   2   1        131.17        126.99         8.75 o                         
   2   2   1      19299.50      19178.89       645.69 o                         
   3   2   1        914.11        908.15        31.64 o                         
   4   2   1        618.28        678.34        32.51 o                         
   5   2   1          0.69          4.26         5.83 o                         
   6   2   1        280.44        220.30        17.72 o                         
   7   2   1          4.92          6.55         2.54 o                         
   8   2   1         45.63         40.92         4.52 o                         
   9   2   1          1.33         -0.85         3.28 o                         
  10   2   1          1.73          2.48         3.24 o                         
  11   2   1         91.47         98.65         5.60 o                         
  12   2   1        240.37        240.60        22.96 o                         
   1   3   1        693.65        622.93        90.85 o                         
   2   3   1       2828.68       2579.33        98.66 o                         
   3   3   1       1324.96       1388.72        62.51 o                         
   4   3   1       1658.85       1810.65        93.14 o                         
   5   3   1       1705.22       1671.36       142.89 o                         
   6   3   1       1023.34        836.40        37.97 o                         
   7   3   1        683.49        597.50        24.97 o                         
   8   3   1        723.05        665.53        20.25 o                         
   9   3   1       1618.95       1746.16        53.94 o                         
  10   3   1        388.51        452.95        17.72 o                         
  11   3   1        770.61        957.33        35.11 o                         
   0   4   1        220.78        200.57        32.64 o                         
   1   4   1        265.73        210.03        37.96 o                         
   2   4   1       6593.89       6646.16       342.06 o                         
   3   4   1        596.10        662.62        41.92 o                         
   4   4   1       1099.74       1144.66        38.26 o                         
   5   4   1         71.40         54.44         5.16 o                         
   6   4   1         67.11         49.26         4.10 o                         
   7   4   1          6.39          4.43         2.85 o                         
   8   4   1          9.69          7.11         3.12 o                         
   9   4   1          1.40          5.33         3.57 o                         
  10   4   1          4.95          5.03         4.38 o                         
  11   4   1        181.29        159.16        17.38 o                         
   1   5   1        246.04        286.48        19.32 o                         
   2   5   1        342.98        324.00        18.54 o                         
   3   5   1        398.64        418.00        21.91 o                         
   4   5   1         61.24         71.73         4.80 o                         
   5   5   1       1199.75       1253.95        45.48 o                         
   6   5   1        134.37        147.73        15.51 o                         
   7   5   1       1848.12       1891.07       110.75 o                         
   8   5   1        211.88        269.63        13.57 o                         
   9   5   1       1485.85       1807.31        83.62 o                         
  10   5   1         12.18         21.79         5.36 o                         
   0   6   1         18.02         46.41        14.30 o                         
   1   6   1        341.12        320.07        17.84 o                         
   2   6   1        141.41        189.65        17.68 o                         
   3   6   1         27.59         37.22         4.44 o                         
   4   6   1        444.30        516.96        18.89 o                         
   5   6   1        180.40        176.79         7.72 o                         
   6   6   1        153.79        143.63        10.79 o                         
   7   6   1         47.03         43.17         7.03 o                         
   8   6   1         98.24        119.26        14.21 o                         
   9   6   1         42.44         38.67        10.15 o                         
   1   7   1       1130.61        955.60        47.99 o                         
   2   7   1        124.30        128.97        11.11 o                         
   3   7   1        552.62        632.06        36.77 o                         
   4   7   1         18.68         11.74         2.83 o                         
   5   7   1        501.74        528.62        32.49 o                         
   6   7   1         58.40         37.89         8.15 o                         
   7   7   1       1105.34        912.65        60.34 o                         
   8   7   1        194.06        198.92        27.48 o                         
   0   8   1          8.51         36.82         5.85 o                         
   1   8   1        149.58        157.50         8.67 o                         
   2   8   1        424.85        411.14        36.48 o                         
   3   8   1          3.75          4.84         1.96 o                         
   4   8   1         54.89         62.23         6.67 o                         
   5   8   1        201.12        249.00        23.12 o                         
   6   8   1        539.81        437.93        47.26 o                         
   7   8   1         38.92         19.30        10.58 o                         
   1   9   1        295.00        278.63        12.28 o                         
   2   9   1          1.24          9.51         3.86 o                         
   3   9   1         41.92         48.97         5.35 o                         
   4   9   1        133.44        114.72        20.31 o                         
   0   0   2       3004.67       3047.26       229.54 o                         
   1   0   2       1251.79       1026.61        78.94 o                         
   2   0   2       3563.20       3455.95       187.53 o                         
   3   0   2       4698.31       4400.20       240.31 o                         
   4   0   2       2179.00       2133.97       123.18 o                         
   5   0   2         80.61        110.49        16.41 o                         
   6   0   2       3233.18       3419.97       197.93 o                         
   7   0   2        573.48        486.92        39.36 o                         
   8   0   2       1384.81       1404.90       102.80 o                         
   9   0   2       3614.06       3717.03       144.10 o                         
  10   0   2       1865.62       2080.29       117.80 o                         
  11   0   2         38.10         44.42         6.52 o                         
  12   0   2         45.95         40.77         5.94 o                         
   1   1   2       1498.43       1690.02        64.99 o                         
   2   1   2       4969.02       5185.44       280.00 o                         
   3   1   2        740.33        743.33        33.18 o                         
   4   1   2       2913.36       3329.07       131.93 o                         
   5   1   2        416.07        427.61        24.67 o                         
   6   1   2       1128.27       1373.10        62.96 o                         
   7   1   2       1759.51       1797.78        62.17 o                         
   8   1   2        108.63        139.24        11.88 o                         
   9   1   2        159.52        176.51         9.36 o                         
  10   1   2       2219.66       2478.84        69.30 o                         
  11   1   2       1013.50       1213.90        37.34 o                         
  12   1   2         28.74         52.27         5.31 o                         
   0   2   2       7064.60       5584.07       442.39 o                         
   1   2   2       7973.16       8006.84       304.03 o                         
   2   2   2      11995.79      12804.68       424.86 o                         
   3   2   2       2344.55       2413.69       110.67 o                         
   4   2   2       3641.27       3874.21       215.08 o                         
   5   2   2       5101.54       5571.64       308.26 o                         
   6   2   2       1524.05       1373.04        86.10 o                         
   7   2   2        746.93        697.47        24.68 o                         
   8   2   2       5039.35       4946.37       161.71 o                         
   9   2   2       1015.22       1000.13        32.94 o                         
  10   2   2         72.71         76.44         5.07 o                         
  11   2   2         10.80          8.11         3.16 o                         
  12   2   2         20.35         28.76         7.39 o                         
   1   3   2        565.09        649.04        41.27 o                         
   2   3   2        327.88        296.35        16.88 o                         
   3   3   2        539.42        573.96        19.80 o                         
   4   3   2       1532.82       1665.45        78.69 o                         
   5   3   2          4.43          3.62         6.92 o                         
   6   3   2        106.14         82.75         4.74 o                         
   7   3   2       1225.56       1159.19        30.96 o                         
   8   3   2         88.33        104.84         6.14 o                         
   9   3   2          7.91         11.05         3.68 o                         
  10   3   2        527.65        624.77        22.77 o                         
  11   3   2        442.91        565.21        28.34 o                         
   0   4   2      17449.21      17252.98      1320.96 o                         
   1   4   2       3418.19       3310.84       418.13 o                         
   2   4   2       5453.91       5844.26       411.67 o                         
   3   4   2       2597.37       2847.74       109.21 o                         
   4   4   2       8083.82       8000.52       247.26 o                         
   5   4   2        479.61        444.42        40.64 o                         
   6   4   2        477.26        439.82        29.08 o                         
   7   4   2         76.41         65.37         4.43 o                         
   8   4   2          6.01          7.47         3.10 o                         
   9   4   2       1484.36       1648.21        43.95 o                         
  10   4   2          2.70          2.69         5.22 o                         
  11   4   2          0.73         -2.76         5.48 o                         
   1   5   2        287.12        351.15        22.38 o                         
   2   5   2        256.27        290.66        15.28 o                         
   3   5   2        155.81        165.82         7.53 o                         
   4   5   2        281.10        295.22        11.46 o                         
   5   5   2        318.87        353.03        14.94 o                         
   6   5   2       1736.83       1891.96       124.29 o                         
   7   5   2        715.75        664.90        39.07 o                         
   8   5   2          4.76          9.00         5.05 o                         
   9   5   2        169.41        229.46        14.69 o                         
  10   5   2         11.71          6.75         7.07 o                         
   0   6   2        234.12        252.34        20.70 o                         
   1   6   2        880.13        887.94        33.72 o                         
   2   6   2       1407.71       1484.71        59.93 o                         
   3   6   2        562.05        603.81        24.37 o                         
   4   6   2         37.45         39.71         4.27 o                         
   5   6   2        625.54        647.41        26.18 o                         
   6   6   2       2295.85       2129.75       118.12 o                         
   7   6   2        643.64        557.49        29.26 o                         
   8   6   2        450.27        462.85        20.08 o                         
   9   6   2         38.71         53.11         9.57 o                         
   1   7   2        109.44        141.73        13.93 o                         
   2   7   2        275.29        288.77        24.74 o                         
   3   7   2         19.05         18.02         3.21 o                         
   4   7   2         18.95         16.56         3.01 o                         
   5   7   2        352.07        351.79        18.82 o                         
   6   7   2       1434.54       1360.23       102.89 o                         
   7   7   2        186.28        153.79        12.78 o                         
   8   7   2         20.51         31.54        10.62 o                         
   0   8   2       2014.71       1951.09       106.83 o                         
   1   8   2        551.28        560.95        23.73 o                         
   2   8   2       1531.43       1700.15        59.02 o                         
   3   8   2       1022.46       1139.90        55.73 o                         
   4   8   2       1724.73       1743.87        67.46 o                         
   5   8   2        249.22        260.59        24.08 o                         
   6   8   2         44.03         47.02         8.88 o                         
   7   8   2         73.85         86.34        18.45 o                         
   1   9   2         66.36         60.68         4.22 o                         
   2   9   2          6.30          3.22         3.12 o                         
   3   9   2         14.56         16.00         3.68 o                         
   4   9   2         18.19         16.30         8.95 o                         
   1   1   3        714.74        632.74        33.59 o                         
   2   1   3        168.87        141.93        12.83 o                         
   3   1   3        181.80        200.41        19.00 o                         
   4   1   3       5204.84       5183.96       285.83 o                         
   5   1   3        486.59        457.46        43.14 o                         
   6   1   3        958.88       1024.34        70.62 o                         
   7   1   3        274.53        222.68        10.04 o                         
   8   1   3       3564.42       3556.38       111.22 o                         
   9   1   3        707.81        728.83        22.80 o                         
  10   1   3        953.09       1042.80        31.01 o                         
  11   1   3        369.64        436.51        20.26 o                         
  12   1   3        885.83       1048.29        58.99 o                         
   0   2   3       4346.68       3622.27       531.06 o                         
   1   2   3        413.27        344.27        28.14 o                         
   2   2   3        476.98        441.04        20.94 o                         
   3   2   3        524.52        584.98        31.33 o                         
   4   2   3         21.05         13.62         6.04 o                         
   5   2   3        258.06        262.50        49.17 o                         
   6   2   3        994.72        792.20        25.19 o                         
   7   2   3         16.29         11.43         2.71 o                         
   8   2   3        760.40        716.54        21.65 o                         
   9   2   3        197.27        169.33         8.91 o                         
  10   2   3        182.96        186.96         8.02 o                         
  11   2   3         44.94         46.06         5.38 o                         
  12   2   3        284.63        299.66        19.17 o                         
   1   3   3        226.82        164.93        13.98 o                         
   2   3   3       1694.39       1533.21        43.45 o                         
   3   3   3        940.71        908.53        30.00 o                         
   4   3   3        753.50        813.92        35.13 o                         
   5   3   3       1640.55       1453.57        73.95 o                         
   6   3   3       3350.31       2895.95        98.94 o                         
   7   3   3       2906.97       2786.06        83.06 o                         
   8   3   3         91.39         77.60         5.17 o                         
   9   3   3        501.73        553.76        28.53 o                         
  10   3   3       1272.63       1501.74        46.41 o                         
  11   3   3        526.75        637.25        31.35 o                         
   0   4   3       3184.90       3170.53       272.71 o                         
   1   4   3          0.02          0.32        13.85 o                         
   2   4   3         24.39         15.79         3.51 o                         
   3   4   3        485.34        481.00        20.92 o                         
   4   4   3          9.31          5.80         2.85 o                         
   5   4   3        181.21        133.41         9.29 o                         
   6   4   3        903.34        750.03        34.56 o                         
   7   4   3         34.66         31.95         3.92 o                         
   8   4   3        882.99        819.40        24.83 o                         
   9   4   3        272.29        273.11        16.18 o                         
  10   4   3        221.56        241.62        17.93 o                         
  11   4   3         51.72         44.49         8.29 o                         
   1   5   3        239.93        237.34        11.59 o                         
   2   5   3          6.48         12.75         2.86 o                         
   3   5   3        514.70        515.57        19.32 o                         
   4   5   3       2778.40       2778.75        87.94 o                         
   5   5   3         61.31         59.32         8.63 o                         
   6   5   3         82.42         78.33         9.81 o                         
   7   5   3          7.97         10.72         4.26 o                         
   8   5   3       3134.64       3439.09       137.44 o                         
   9   5   3        518.79        619.23        25.38 o                         
  10   5   3        219.26        284.24        27.06 o                         
   0   6   3        606.45        743.12        49.46 o                         
   1   6   3        173.16        184.40        13.73 o                         
   2   6   3        619.33        626.55        35.24 o                         
   3   6   3        221.42        261.85        12.88 o                         
   4   6   3          4.93          8.26         3.30 o                         
   5   6   3         62.40         65.32         6.10 o                         
   6   6   3         74.80         79.16         8.25 o                         
   7   6   3          4.89          7.74         4.56 o                         
   8   6   3        186.52        177.57        10.08 o                         
   9   6   3        131.11        109.83        14.19 o                         
   1   7   3          2.66         13.75         6.34 o                         
   2   7   3         99.48         84.82         8.28 o                         
   3   7   3        118.05        124.75         8.21 o                         
   4   7   3        637.67        671.90        34.30 o                         
   5   7   3        582.87        609.45        30.07 o                         
   6   7   3       1202.23        923.89        53.25 o                         
   7   7   3        493.59        473.34        30.60 o                         
   8   7   3        454.94        462.10        32.54 o                         
   0   8   3        239.21        258.63        17.83 o                         
   1   8   3        370.61        394.02        17.66 o                         
   2   8   3        623.52        595.85        31.25 o                         
   3   8   3         45.46         49.39         7.89 o                         
   4   8   3          0.03         -1.21         3.68 o                         
   5   8   3         10.41         24.90         6.65 o                         
   6   8   3         16.23          3.92         7.15 o                         
   1   9   3         20.70         17.74         2.42 o                         
   2   9   3        265.11        229.02        15.00 o                         
   3   9   3        855.17        844.65        67.03 o                         
   4   9   3         12.76          3.75        15.55 o                         
   0   0   4       5405.34       5694.70       429.00 o                         
   1   0   4       4196.78       3996.69       211.54 o                         
   2   0   4       2073.90       2589.77       207.85 o                         
   3   0   4      24882.85      24461.66      1847.93 o                         
   4   0   4      10567.16      11893.40       909.45 o                         
   5   0   4      10577.60      11336.24       871.65 o                         
   6   0   4         71.73        144.54        29.29 o                         
   7   0   4       2434.99       2206.39        82.40 o                         
   8   0   4        185.99        183.12        11.66 o                         
   9   0   4        219.05        210.79        13.60 o                         
  10   0   4         23.22         31.40         8.04 o                         
  11   0   4        355.89        377.86        24.83 o                         
  12   0   4         67.29         77.35        10.90 o                         
   1   1   4       1153.55       1271.35        47.84 o                         
   2   1   4        949.83        942.44        55.97 o                         
   3   1   4       2765.94       3089.29       141.71 o                         
   4   1   4        825.91        962.01        62.99 o                         
   5   1   4         95.83        111.84        17.54 o                         
   6   1   4        993.47       1096.24        56.22 o                         
   7   1   4        335.19        353.43        12.64 o                         
   8   1   4          8.20         12.76         3.75 o                         
   9   1   4        764.30        776.63        24.01 o                         
  10   1   4        234.83        267.01        13.07 o                         
  11   1   4         86.78         96.14         7.26 o                         
  12   1   4         48.13         57.58         6.37 o                         
   0   2   4       2174.63       2107.08       172.45 o                         
   1   2   4      27274.66      26606.96      1441.37 o                         
   2   2   4        827.37        826.00        44.26 o                         
   3   2   4       3716.82       4482.48       396.70 o                         
   4   2   4        364.65        565.48        42.26 o                         
   5   2   4        561.10        479.76        56.43 o                         
   6   2   4       1342.44       1257.55        41.29 o                         
   7   2   4        753.78        750.57        28.44 o                         
   8   2   4         78.76         70.65         6.32 o                         
   9   2   4        367.59        382.68        14.79 o                         
  10   2   4         69.02         67.25         5.60 o                         
  11   2   4        528.29        536.47        27.03 o                         
  12   2   4         61.38         54.13         5.95 o                         
   1   3   4       3545.40       3861.60       132.26 o                         
   2   3   4        759.54        793.35        29.78 o                         
   3   3   4       1009.30       1132.94        43.01 o                         
   4   3   4        463.22        536.63        24.73 o                         
   5   3   4         80.97         61.73         5.59 o                         
   6   3   4         86.17         81.21         4.66 o                         
   7   3   4         51.52         59.77         6.94 o                         
   8   3   4         57.61         65.23         5.41 o                         
   9   3   4        373.45        387.24        20.78 o                         
  10   3   4          1.23          1.88         4.00 o                         
  11   3   4         26.64         37.43         5.23 o                         
   0   4   4         81.19         92.91        11.02 o                         
   1   4   4       1214.08       1171.53        54.66 o                         
   2   4   4       1125.94       1201.09        50.53 o                         
   3   4   4       3340.01       3171.35       137.92 o                         
   4   4   4        500.48        496.67        26.13 o                         
   5   4   4       6567.52       5878.99       253.59 o                         
   6   4   4          2.56          1.48         3.30 o                         
   7   4   4       1265.52       1146.98        33.01 o                         
   8   4   4          1.02          5.35         3.19 o                         
   9   4   4        476.46        498.68        21.24 o                         
  10   4   4         50.24         44.82         7.03 o                         
  11   4   4          1.96          3.14         4.52 o                         
   1   5   4       2920.20       3280.42       100.03 o                         
   2   5   4        412.31        463.33        16.25 o                         
   3   5   4        298.13        311.29        12.97 o                         
   4   5   4        204.37        238.03        10.51 o                         
   5   5   4        576.56        589.19        24.07 o                         
   6   5   4         91.72        111.65        11.71 o                         
   7   5   4         12.30         18.97         5.73 o                         
   8   5   4         89.93         80.88         9.05 o                         
   9   5   4         40.45         37.24         5.23 o                         
  10   5   4        106.43        130.98        15.36 o                         
   0   6   4       2262.47       2655.43       149.62 o                         
   1   6   4       7548.34       8173.33       271.05 o                         
   2   6   4         32.48         34.93         4.52 o                         
   3   6   4       4065.38       4428.02       153.98 o                         
   4   6   4        671.48        752.30        35.81 o                         
   5   6   4        285.21        310.17        14.74 o                         
   6   6   4        336.30        294.07        21.84 o                         
   7   6   4        419.32        422.95        33.99 o                         
   8   6   4        253.21        290.73        19.39 o                         
   9   6   4         24.09         22.75         7.39 o                         
   1   7   4        744.82        833.55        66.86 o                         
   2   7   4         68.58         62.88         6.40 o                         
   3   7   4        120.28        134.26        12.58 o                         
   4   7   4        229.16        253.14        14.84 o                         
   5   7   4        231.83        247.14        15.27 o                         
   6   7   4         40.82         32.54         7.14 o                         
   7   7   4          2.32          1.09         4.55 o                         
   8   7   4         14.29         13.02        11.59 o                         
   0   8   4         36.72         38.30         6.24 o                         
   1   8   4        724.67        745.57        35.44 o                         
   2   8   4        773.83        785.92        52.28 o                         
   3   8   4       1071.30       1080.30        45.45 o                         
   4   8   4         53.39         48.16         6.15 o                         
   5   8   4       1459.41       1110.13        81.98 o                         
   6   8   4         12.63         11.54         4.78 o                         
   1   9   4         11.69         12.57         3.72 o                         
   2   9   4          0.04         -0.76         3.06 o                         
   3   9   4        154.69        140.59         9.76 o                         
   4   9   4        157.99         61.24        11.85 o                         
   1   1   5        138.24        122.37         9.98 o                         
   2   1   5        600.43        599.90        51.35 o                         
   3   1   5        333.15        385.26        24.00 o                         
   4   1   5       4032.43       4081.58       229.64 o                         
   5   1   5         17.49         34.03        11.88 o                         
   6   1   5       1146.39       1035.36        31.17 o                         
   7   1   5        101.18         99.62         6.86 o                         
   8   1   5       1866.47       1807.70        45.12 o                         
   9   1   5          0.39          3.79         3.87 o                         
  10   1   5       1269.93       1385.06        56.35 o                         
  11   1   5          8.87         13.13         5.05 o                         
  12   1   5        569.54        655.77        56.75 o                         
   0   2   5       6314.00       5864.01       459.40 o                         
   1   2   5        644.37        570.40        46.40 o                         
   2   2   5       3903.44       3964.89       155.22 o                         
   3   2   5         16.26         16.04         9.49 o                         
   4   2   5         58.14         57.57        24.37 o                         
   5   2   5        202.18        218.66        24.88 o                         
   6   2   5        213.03        182.47         8.95 o                         
   7   2   5         60.59         49.67         3.88 o                         
   8   2   5        184.34        153.68         8.51 o                         
   9   2   5         39.10         43.38         6.05 o                         
  10   2   5        206.67        214.55        12.13 o                         
  11   2   5          6.90          7.30         5.07 o                         
  12   2   5         47.20         45.45         6.46 o                         
   1   3   5        262.98        226.32         9.82 o                         
   2   3   5        899.12        787.74        25.39 o                         
   3   3   5        608.56        644.77        34.73 o                         
   4   3   5         11.80          9.31         5.26 o                         
   5   3   5          8.62          8.94         3.52 o                         
   6   3   5       5270.83       4238.51       120.68 o                         
   7   3   5        315.86        322.81        12.80 o                         
   8   3   5       2126.47       2250.64        58.67 o                         
   9   3   5          1.70          2.77         7.70 o                         
  10   3   5       1776.88       2170.69        88.05 o                         
  11   3   5         10.76          7.22         3.59 o                         
   0   4   5       7829.10       7086.87       388.69 o                         
   1   4   5        353.78        354.33        25.08 o                         
   2   4   5       2107.22       2110.76        83.98 o                         
   3   4   5         10.85         12.40         2.68 o                         
   4   4   5         76.28         73.71         7.43 o                         
   5   4   5        201.63        160.04        11.56 o                         
   6   4   5        222.12        210.00        10.33 o                         
   7   4   5         75.81         55.64         8.90 o                         
   8   4   5        265.70        257.46        17.06 o                         
   9   4   5         53.46         42.39         6.49 o                         
  10   4   5        282.83        304.73        20.34 o                         
  11   4   5          2.66         -2.07         3.93 o                         
   1   5   5          3.00          6.31         2.81 o                         
   2   5   5        411.73        422.43        15.99 o                         
   3   5   5         28.50         32.35         3.85 o                         
   4   5   5       3766.51       3529.70       143.14 o                         
   5   5   5          0.67         -1.15         3.36 o                         
   6   5   5        290.67        289.62        17.85 o                         
   7   5   5        142.79        153.65         8.96 o                         
   8   5   5       1271.47       1405.83        67.64 o                         
   9   5   5          4.75          5.54         4.08 o                         
  10   5   5        806.87       1007.21        80.43 o                         
   0   6   5       2333.22       2788.76       154.81 o                         
   1   6   5          1.25         15.21         5.66 o                         
   2   6   5        171.49        174.89         8.77 o                         
   3   6   5         16.20         24.25         4.86 o                         
   4   6   5          5.54          7.19         3.98 o                         
   5   6   5         39.69         35.62         6.80 o                         
   6   6   5         59.79         57.45        11.06 o                         
   7   6   5          5.03         -3.33         5.05 o                         
   8   6   5         66.09         75.09         7.23 o                         
   9   6   5         28.85         32.80         7.17 o                         
   1   7   5         75.39         80.33         9.94 o                         
   2   7   5          7.90          3.28         5.24 o                         
   3   7   5        162.26        156.36        13.47 o                         
   4   7   5         14.99         11.76         3.86 o                         
   5   7   5          0.38         -1.72         4.30 o                         
   6   7   5       1104.79        871.79        50.78 o                         
   7   7   5          1.32          9.98         4.90 o                         
   8   7   5        585.79        586.88        59.22 o                         
   0   8   5        416.05        485.29        43.17 o                         
   1   8   5         63.77         69.35         4.90 o                         
   2   8   5         92.26         86.05         6.04 o                         
   3   8   5         16.22         19.13         2.95 o                         
   4   8   5          1.56          2.68         4.47 o                         
   5   8   5          2.13          3.29         5.06 o                         
   6   8   5          0.54          2.16         4.13 o                         
   1   9   5         77.53         62.19         8.59 o                         
   2   9   5        290.24        207.58        23.10 o                         
   3   9   5        252.12        131.27        26.69 o                         
   0   0   6       8561.96       8567.01       644.93 o                         
   1   0   6       3075.30       2718.15       152.66 o                         
   2   0   6       1375.92       1686.32       144.81 o                         
   3   0   6       3998.83       3366.69       270.85 o                         
   4   0   6       5846.81       6777.24       530.80 o                         
   5   0   6       9190.31      10381.71       804.46 o                         
   6   0   6       1535.72       1457.15        59.73 o                         
   7   0   6       4509.19       4398.25       127.92 o                         
   8   0   6        206.16        197.93        14.99 o                         
   9   0   6       1250.36       1261.17        64.41 o                         
  10   0   6        639.99        616.26        39.18 o                         
  11   0   6        141.08        133.82        15.18 o                         
  12   0   6        105.65        110.29        11.06 o                         
   1   1   6       1598.16       1740.95        72.71 o                         
   2   1   6       3154.49       3713.96       205.39 o                         
   3   1   6       1404.86       1581.74        76.73 o                         
   4   1   6         58.40         72.29        14.66 o                         
   5   1   6       3488.89       4597.94       261.36 o                         
   6   1   6          2.97          2.99         3.19 o                         
   7   1   6         50.05         61.25         4.60 o                         
   8   1   6        294.84        309.68        13.62 o                         
   9   1   6        323.39        281.04        14.66 o                         
  10   1   6          0.29          1.04         3.91 o                         
  11   1   6         78.55         81.22        12.44 o                         
  12   1   6          3.51         -0.27         2.46 o                         
   0   2   6         43.75         27.86        18.55 o                         
   1   2   6      21187.81      19856.80       874.62 o                         
   2   2   6       6244.43       6800.00       372.69 o                         
   3   2   6      12400.34      15145.55       671.75 o                         
   4   2   6        197.05        261.64        55.21 o                         
   5   2   6        669.91        692.42        53.06 o                         
   6   2   6         18.84         23.54         3.78 o                         
   7   2   6        103.45         99.07         6.44 o                         
   8   2   6        668.41        640.45        26.11 o                         
   9   2   6         16.10         19.49         5.64 o                         
  10   2   6        137.50        128.19        15.41 o                         
  11   2   6        495.56        535.04        28.75 o                         
  12   2   6         34.53         24.88         5.26 o                         
   1   3   6        608.83        627.24        27.22 o                         
   2   3   6        900.62        972.66        32.38 o                         
   3   3   6        397.09        418.17        29.18 o                         
   4   3   6          3.28          1.37         7.55 o                         
   5   3   6        941.16        910.40        39.49 o                         
   6   3   6         14.53         16.12         3.67 o                         
   7   3   6          8.39         16.23         3.84 o                         
   8   3   6         42.56         52.54         6.26 o                         
   9   3   6        833.87        972.90        50.72 o                         
  10   3   6         68.01         88.02         8.46 o                         
  11   3   6         12.31         11.28         3.30 o                         
   0   4   6         73.65         83.13        10.86 o                         
   1   4   6       3492.75       3492.17       158.55 o                         
   2   4   6         74.47         73.59        10.37 o                         
   3   4   6       1904.00       1702.01        60.34 o                         
   4   4   6        660.08        592.13        30.26 o                         
   5   4   6       5104.67       4927.66       186.96 o                         
   6   4   6        216.92        201.70        16.62 o                         
   7   4   6       2412.11       2452.98       105.84 o                         
   8   4   6         25.87         25.45         4.14 o                         
   9   4   6        525.27        517.45        38.39 o                         
  10   4   6          7.67         -5.85         6.75 o                         
  11   4   6         67.26         60.71         7.76 o                         
   1   5   6         67.43         53.39         4.79 o                         
   2   5   6         43.88         37.83         4.17 o                         
   3   5   6        162.15        161.69        10.34 o                         
   4   5   6        108.20        101.19        12.29 o                         
   5   5   6        177.84        163.87        13.74 o                         
   6   5   6         63.16         68.21         9.55 o                         
   7   5   6         34.32         38.73         6.91 o                         
   8   5   6          1.52          1.13         4.24 o                         
   9   5   6        856.08       1100.33        69.48 o                         
  10   5   6        201.88        217.48        20.84 o                         
   0   6   6       1591.48       1925.50       110.97 o                         
   1   6   6       3208.18       3611.05       143.01 o                         
   2   6   6         45.75         45.01         5.42 o                         
   3   6   6       3502.28       3569.03       139.17 o                         
   4   6   6        218.65        238.28        25.87 o                         
   5   6   6        684.63        751.33       104.35 o                         
   6   6   6        163.32        164.20        25.66 o                         
   7   6   6         65.68         83.49         8.65 o                         
   8   6   6        135.23        150.71        10.10 o                         
   9   6   6        156.59        176.64        14.89 o                         
   1   7   6          7.13          7.66         4.89 o                         
   2   7   6          7.95         11.18         5.31 o                         
   3   7   6         25.54         21.90         6.59 o                         
   4   7   6         17.83          9.38         9.65 o                         
   5   7   6         36.58         38.61         6.41 o                         
   6   7   6        136.03        147.71        17.67 o                         
   7   7   6          9.17          7.92         4.42 o                         
   8   7   6          0.11         -4.62        13.93 o                         
   0   8   6          5.08         10.63         7.39 o                         
   1   8   6       1645.73       1770.06        83.64 o                         
   2   8   6        661.49        703.80        36.36 o                         
   3   8   6        906.76        930.26        33.83 o                         
   4   8   6        100.70         96.41         7.02 o                         
   5   8   6        831.05        588.55        47.72 o                         
   6   8   6         41.61         39.18         6.80 o                         
   1   9   6         14.18         11.48         3.75 o                         
   2   9   6          4.38          1.33         2.17 o                         
   1   1   7        462.22        385.22        24.89 o                         
   2   1   7         87.98         64.16         9.76 o                         
   3   1   7        658.34        694.90        35.24 o                         
   4   1   7       2120.99       2106.60       128.96 o                         
   5   1   7        665.77        685.31        67.65 o                         
   6   1   7        804.88        742.72        36.92 o                         
   7   1   7        977.50        951.11        33.69 o                         
   8   1   7       1829.89       1856.54        51.20 o                         
   9   1   7        333.23        346.55        19.31 o                         
  10   1   7        958.07        968.85        40.34 o                         
  11   1   7        646.72        741.27        44.81 o                         
  12   1   7        870.38        813.65        37.11 o                         
   0   2   7        718.89        553.13        53.34 o                         
   1   2   7         21.47         17.71         6.83 o                         
   2   2   7        124.98        110.07        19.72 o                         
   3   2   7        105.70         90.37        22.67 o                         
   4   2   7        140.24        134.31        14.33 o                         
   5   2   7        266.83        231.25        24.11 o                         
   6   2   7         21.32         17.49         3.78 o                         
   7   2   7          0.00          1.95         4.49 o                         
   8   2   7         11.94          4.95         4.10 o                         
   9   2   7         57.55         44.24         6.98 o                         
  10   2   7         28.43         26.90        11.83 o                         
  11   2   7         25.94         33.88         5.84 o                         
   1   3   7         68.71         48.87         8.99 o                         
   2   3   7       1137.30       1107.42        53.22 o                         
   3   3   7         40.41         37.84         8.98 o                         
   4   3   7         79.80         55.47         8.52 o                         
   5   3   7        673.39        549.10        40.66 o                         
   6   3   7       2676.69       2467.20       130.69 o                         
   7   3   7        400.75        331.16        13.66 o                         
   8   3   7        385.11        374.13        18.80 o                         
   9   3   7       1000.98       1142.40        50.96 o                         
  10   3   7       1000.90       1256.24        61.07 o                         
  11   3   7         68.79         63.03         5.13 o                         
   0   4   7        232.23        209.23        24.96 o                         
   1   4   7         50.08         55.99         7.14 o                         
   2   4   7        115.30         97.00         8.43 o                         
   3   4   7         58.05         54.25         4.92 o                         
   4   4   7         74.19         70.22         8.13 o                         
   5   4   7        107.35         92.20        23.20 o                         
   6   4   7          2.34          9.92         7.29 o                         
   7   4   7         27.48         26.53         5.76 o                         
   8   4   7          3.97          1.09         4.44 o                         
   9   4   7        133.27        154.50        18.21 o                         
  10   4   7         43.38         56.51         7.19 o                         
   1   5   7         15.26          9.05         3.79 o                         
   2   5   7         20.16         12.96         3.88 o                         
   3   5   7        657.39        599.42        26.87 o                         
   4   5   7       1276.17       1229.60        59.94 o                         
   5   5   7        270.56        235.23        19.21 o                         
   6   5   7        158.51        138.32         9.74 o                         
   7   5   7        166.25        210.19        22.79 o                         
   8   5   7       1197.43       1277.92        53.62 o                         
   9   5   7        233.17        286.62        23.84 o                         
  10   5   7        322.96        357.34        30.83 o                         
   0   6   7          3.23         10.65        10.92 o                         
   1   6   7         26.64         39.90         5.56 o                         
   2   6   7         82.22         81.92         7.04 o                         
   3   6   7          8.60         13.27         4.64 o                         
   4   6   7          2.95          2.65         4.97 o                         
   5   6   7          9.32         10.13         6.41 o                         
   6   6   7         15.98         26.04         9.47 o                         
   7   6   7         81.46         80.85         8.34 o                         
   8   6   7         22.92         36.50         5.78 o                         
   9   6   7        130.95        138.00        28.07 o                         
   1   7   7        161.61        176.93        13.92 o                         
   2   7   7        164.07        168.36        15.39 o                         
   3   7   7          1.72         -1.17         4.89 o                         
   4   7   7        123.21        115.49        12.96 o                         
   5   7   7        129.98        131.02        11.54 o                         
   6   7   7        811.64        771.22        74.79 o                         
   7   7   7        865.51        665.38        45.24 o                         
   8   7   7        606.45        567.90        53.27 o                         
   0   8   7         20.18         12.28         7.71 o                         
   1   8   7         10.45         13.97         3.86 o                         
   2   8   7          0.73          6.67         3.16 o                         
   3   8   7          9.28         21.32         3.13 o                         
   4   8   7          2.59         -0.18         2.84 o                         
   5   8   7          0.02          8.53         4.76 o                         
   6   8   7         24.72         27.48         5.53 o                         
   1   9   7         64.36         47.57         4.22 o                         
   2   9   7         94.55         56.81         4.26 o                         
   0   0   8      35929.77      31297.80      2348.69 o                         
   1   0   8        650.19        495.93        26.02 o                         
   2   0   8         34.92         76.39        23.87 o                         
   3   0   8       1208.46       1351.75        73.98 o                         
   4   0   8       6630.71       7371.03       579.86 o                         
   5   0   8       3096.92       3489.31       198.30 o                         
   6   0   8       1538.81       1412.72        58.21 o                         
   7   0   8        403.63        394.03        28.60 o                         
   8   0   8        224.38        187.07        12.78 o                         
   9   0   8        575.91        547.82        36.28 o                         
  10   0   8        142.13        116.63        17.91 o                         
  11   0   8        595.03        692.08        44.81 o                         
  12   0   8         47.99         65.49         8.19 o                         
   1   1   8       2022.22       2443.20        94.42 o                         
   2   1   8       1163.88       1403.63        72.16 o                         
   3   1   8        272.95        291.37        13.48 o                         
   4   1   8       3235.83       3613.98       170.51 o                         
   5   1   8         84.38         56.30         5.85 o                         
   6   1   8        914.81        932.19        34.46 o                         
   7   1   8         48.69         43.75         5.11 o                         
   8   1   8        907.40        898.01        29.98 o                         
   9   1   8          8.64          7.47         5.08 o                         
  10   1   8        481.66        514.04        38.61 o                         
  11   1   8         46.31         53.13         6.97 o                         
   0   2   8         78.89         55.42        11.70 o                         
   1   2   8       7183.63       7200.64       261.45 o                         
   2   2   8      11765.49      12233.96       555.13 o                         
   3   2   8       2692.99       2603.81       124.68 o                         
   4   2   8       1241.29       1274.38        67.02 o                         
   5   2   8        321.69        277.40        14.93 o                         
   6   2   8        972.90        977.87        32.89 o                         
   7   2   8        562.29        513.02        24.43 o                         
   8   2   8       2111.87       2142.41        71.61 o                         
   9   2   8          2.03          2.30         5.97 o                         
  10   2   8         40.06         37.50        10.62 o                         
  11   2   8        151.63        186.65        12.48 o                         
   1   3   8        432.13        525.65        31.48 o                         
   2   3   8         14.67          6.67         5.92 o                         
   3   3   8        459.57        508.56        29.43 o                         
   4   3   8        307.14        298.23        30.16 o                         
   5   3   8         21.82         20.60         4.49 o                         
   6   3   8         13.71         13.83         5.59 o                         
   7   3   8          0.28          2.81         4.70 o                         
   8   3   8        324.28        294.91        25.10 o                         
   9   3   8         41.75         38.88         7.67 o                         
  10   3   8         88.53         65.19         8.38 o                         
  11   3   8         80.42         79.72        14.94 o                         
   0   4   8       6007.16       5971.47       333.13 o                         
   1   4   8        717.63        619.81        34.67 o                         
   2   4   8       3762.85       3985.68       165.22 o                         
   3   4   8       2023.41       1996.00        93.56 o                         
   4   4   8       2399.80       2215.02       113.16 o                         
   5   4   8       1706.39       1513.37        70.13 o                         
   6   4   8       1480.82       1147.14        64.88 o                         
   7   4   8        208.15        255.40        22.06 o                         
   8   4   8         82.77         92.61         8.81 o                         
   9   4   8        277.18        294.55        67.91 o                         
  10   4   8         92.16        121.26        18.50 o                         
   1   5   8         57.91         73.81         8.53 o                         
   2   5   8        159.88        184.52        11.22 o                         
   3   5   8        388.77        340.57        24.95 o                         
   4   5   8         98.38        104.28        17.04 o                         
   5   5   8          9.73          5.75         5.42 o                         
   6   5   8        155.05        142.68        13.01 o                         
   7   5   8         18.31         15.19         5.64 o                         
   8   5   8          0.68          6.54         4.84 o                         
   9   5   8         67.09         85.11        27.22 o                         
  10   5   8          0.18          6.70         3.51 o                         
   0   6   8       2425.08       3054.23       169.53 o                         
   1   6   8       2303.05       2788.49       115.36 o                         
   2   6   8        827.09        882.07        32.31 o                         
   3   6   8        494.35        507.67        22.76 o                         
   4   6   8       1546.92       1630.17        61.09 o                         
   5   6   8        138.96        136.01        11.86 o                         
   6   6   8        334.52        325.01        31.51 o                         
   7   6   8        440.77        493.47        27.19 o                         
   8   6   8        185.45        164.31        12.33 o                         
   9   6   8         20.52         16.64         4.62 o                         
   1   7   8         14.38         21.28         5.95 o                         
   2   7   8        190.86        230.52        15.98 o                         
   3   7   8        244.54        257.20        16.98 o                         
   4   7   8        196.61        197.48        12.28 o                         
   5   7   8         80.83         78.46        13.47 o                         
   6   7   8        171.76        150.56        16.37 o                         
   7   7   8         49.20         51.38         7.61 o                         
   0   8   8        713.80        800.26        67.41 o                         
   1   8   8        185.88        191.36        15.52 o                         
   2   8   8       1290.95       1356.32        73.47 o                         
   3   8   8        920.78        970.89        31.51 o                         
   4   8   8        336.24        351.59        18.95 o                         
   5   8   8        706.22        777.56        61.98 o                         
   6   8   8        314.40        263.09        22.27 o                         
   1   9   8         25.30         20.65         3.61 o                         
   1   1   9         19.29         14.12         5.34 o                         
   2   1   9        162.65        164.64        14.08 o                         
   3   1   9       1473.81       1556.98        73.99 o                         
   4   1   9          2.50          5.04         2.85 o                         
   5   1   9       1370.60       1264.64        70.28 o                         
   6   1   9        513.82        469.13        20.54 o                         
   7   1   9       2118.44       1990.01        57.84 o                         
   8   1   9         65.94         65.73         6.07 o                         
   9   1   9       1317.82       1226.18        78.24 o                         
  10   1   9        116.10        112.84        11.88 o                         
  11   1   9       1020.94       1162.69        55.11 o                         
   0   2   9       2483.26       2119.66       101.41 o                         
   1   2   9         56.45         49.58        11.19 o                         
   2   2   9        107.62        115.89        14.86 o                         
   3   2   9        206.63        172.02        16.52 o                         
   4   2   9        146.63        175.35        24.85 o                         
   5   2   9         20.59         18.30         3.96 o                         
   6   2   9         11.96         13.47         3.65 o                         
   7   2   9          5.12          4.21         4.83 o                         
   8   2   9         16.82         14.10         4.83 o                         
   9   2   9         26.25         30.93         7.01 o                         
  10   2   9         34.34         43.55        10.35 o                         
  11   2   9         26.83         21.36         4.41 o                         
   1   3   9        463.40        379.43        27.33 o                         
   2   3   9          9.34         12.71         5.48 o                         
   3   3   9         67.80         48.99         6.49 o                         
   4   3   9        811.21        685.25        26.91 o                         
   5   3   9       1452.08       1352.64        85.67 o                         
   6   3   9         10.13          8.45         3.46 o                         
   7   3   9        625.74        626.58        36.37 o                         
   8   3   9        478.26        452.61        32.41 o                         
   9   3   9       1136.09       1229.25        54.28 o                         
  10   3   9        135.66        138.91        11.46 o                         
  11   3   9        704.84        630.04        50.77 o                         
   0   4   9        964.29        868.47        65.36 o                         
   1   4   9          8.40          1.68         4.88 o                         
   2   4   9        184.27        188.19        16.05 o                         
   3   4   9        126.96        115.58        14.02 o                         
   4   4   9          1.56          3.80         4.34 o                         
   5   4   9          5.93         13.99         8.07 o                         
   6   4   9          1.06          9.94         8.74 o                         
   7   4   9          0.41          2.31         6.64 o                         
   8   4   9          8.54          4.84         4.79 o                         
   9   4   9          3.16         -6.19        10.58 o                         
  10   4   9         88.11         91.14         8.13 o                         
   1   5   9         39.21         42.38         6.72 o                         
   2   5   9          1.43          4.79         4.70 o                         
   3   5   9       1178.05       1082.88        52.43 o                         
   4   5   9         10.02         14.65         6.08 o                         
   5   5   9        614.86        464.12        28.81 o                         
   6   5   9        496.74        530.91        70.10 o                         
   7   5   9       1299.89       1352.11       133.15 o                         
   8   5   9         93.18        106.33        12.47 o                         
   9   5   9       1205.04       1723.43       147.73 o                         
   0   6   9         54.80         61.66         9.33 o                         
   1   6   9          4.65          9.51         5.08 o                         
   2   6   9         49.71         61.05         7.18 o                         
   3   6   9         12.87          8.47         4.64 o                         
   4   6   9        104.44        114.05         7.69 o                         
   5   6   9         18.91         14.46         6.46 o                         
   6   6   9          0.06         -5.93         9.47 o                         
   7   6   9         13.04         15.69         5.36 o                         
   8   6   9         12.88         18.88         4.81 o                         
   1   7   9        369.72        434.59        22.49 o                         
   2   7   9        103.07         82.68        12.54 o                         
   3   7   9        125.01        120.35        11.00 o                         
   4   7   9          2.03         -4.25         4.25 o                         
   5   7   9        693.79        701.09       220.90 o                         
   6   7   9         12.98         18.82        10.05 o                         
   7   7   9       1116.94       1248.71        72.77 o                         
   0   8   9          2.60         11.75         7.87 o                         
   1   8   9          0.52          1.44         5.34 o                         
   2   8   9          5.19          8.52         3.50 o                         
   3   8   9         71.56         68.35         5.03 o                         
   4   8   9        139.52        138.27        14.73 o                         
   5   8   9         82.90         97.72        23.47 o                         
   1   9   9         14.64         16.00         2.35 o                         
   0   0  10      47184.09      39874.79      1504.20 o                         
   1   0  10       2278.34       2193.70       104.13 o                         
   2   0  10       8625.06       8689.93       379.66 o                         
   3   0  10       1520.15       1718.29        94.10 o                         
   4   0  10       3988.96       4258.76       352.29 o                         
   5   0  10        377.58        360.10        31.17 o                         
   6   0  10       1707.71       1674.40       102.57 o                         
   7   0  10          1.85          0.44         8.87 o                         
   8   0  10         11.11          0.48         6.40 o                         
   9   0  10         11.43          7.56         7.22 o                         
  10   0  10        811.26        750.98        64.06 o                         
  11   0  10         20.04         16.03         6.54 o                         
   1   1  10       2178.99       2274.67        80.23 o                         
   2   1  10        964.80       1156.46        48.09 o                         
   3   1  10          6.55          2.91         3.36 o                         
   4   1  10       3028.97       3190.51        90.33 o                         
   5   1  10         14.82         17.34         4.95 o                         
   6   1  10        262.55        272.45        14.41 o                         
   7   1  10         23.79         15.03         4.09 o                         
   8   1  10         83.14         77.48        10.69 o                         
   9   1  10        277.45        266.53        15.02 o                         
  10   1  10        107.37        104.98        22.22 o                         
  11   1  10          0.89          2.20         3.50 o                         
   0   2  10         63.35         91.58        12.77 o                         
   1   2  10        571.91        708.41        39.66 o                         
   2   2  10       6842.64       6911.87       380.34 o                         
   3   2  10       1462.25       1613.72        82.12 o                         
   4   2  10       4816.28       5470.29       204.73 o                         
   5   2  10         52.15         76.11         7.52 o                         
   6   2  10       2594.59       2756.68        99.04 o                         
   7   2  10         45.01         31.26         5.98 o                         
   8   2  10       2041.21       2008.99        71.09 o                         
   9   2  10          0.78         -4.39         9.09 o                         
  10   2  10          1.55          7.66         6.48 o                         
  11   2  10          1.35          5.43         4.22 o                         
   1   3  10        811.46        846.23        43.58 o                         
   2   3  10        658.94        643.49        25.43 o                         
   3   3  10          4.59          3.47         4.55 o                         
   4   3  10       1057.74       1197.12        36.81 o                         
   5   3  10        313.54        302.00        29.53 o                         
   6   3  10        126.38        119.25         8.48 o                         
   7   3  10          1.12          3.27         5.59 o                         
   8   3  10          4.72         11.39         8.72 o                         
   9   3  10         16.05         20.39         9.79 o                         
  10   3  10        257.53        289.13        23.55 o                         
   0   4  10      10933.29      10923.47       491.98 o                         
   1   4  10         11.77          9.83         8.84 o                         
   2   4  10       3006.96       3112.73       117.67 o                         
   3   4  10        316.11        317.84        21.30 o                         
   4   4  10       1493.92       1277.82        54.57 o                         
   5   4  10         18.16          5.26        22.43 o                         
   6   4  10        350.34        292.74        30.30 o                         
   7   4  10        499.51        404.19        42.37 o                         
   8   4  10        133.25        160.54        15.52 o                         
   9   4  10          3.39          6.62        19.06 o                         
  10   4  10         40.54         33.74         5.26 o                         
   1   5  10        188.85        226.41        14.37 o                         
   2   5  10        295.84        282.68        18.37 o                         
   3   5  10         18.36         28.52         8.62 o                         
   4   5  10         30.59         28.07         5.17 o                         
   5   5  10        957.12       1011.20        59.19 o                         
   6   5  10         49.54         83.57        20.57 o                         
   7   5  10         28.02         19.13        12.33 o                         
   8   5  10         37.23         29.67         5.12 o                         
   9   5  10         66.72         96.01        23.23 o                         
   0   6  10       1819.18       2117.77        92.09 o                         
   1   6  10         94.29        118.38         8.19 o                         
   2   6  10       2352.73       2408.54        97.53 o                         
   3   6  10        104.44         90.45         9.36 o                         
   4   6  10       2526.22       2239.48        88.16 o                         
   5   6  10        147.78        183.08        21.03 o                         
   6   6  10       1835.92       2851.89       227.58 o                         
   7   6  10        488.82        542.99        29.98 o                         
   8   6  10        444.59        482.63        40.88 o                         
   1   7  10         22.26         15.83         6.34 o                         
   2   7  10        188.92        206.80        20.95 o                         
   3   7  10          6.61         11.31         5.09 o                         
   4   7  10          0.30          3.05         3.58 o                         
   5   7  10        714.67        796.70        70.60 o                         
   6   7  10         22.98         38.06         9.54 o                         
   7   7  10         27.51         18.38         9.83 o                         
   0   8  10       1968.83       2018.25       129.18 o                         
   1   8  10         17.46         19.17         4.64 o                         
   2   8  10       2265.91       2107.48        94.11 o                         
   3   8  10         34.79         30.98         3.51 o                         
   4   8  10        752.68        645.48       151.69 o                         
   5   8  10         12.98         14.41         3.77 o                         
   1   1  11        222.90        192.24        11.73 o                         
   2   1  11         36.11         35.83         5.31 o                         
   3   1  11         79.72         74.38         7.11 o                         
   4   1  11        172.22        161.26         7.07 o                         
   5   1  11       1380.19       1438.80        49.54 o                         
   6   1  11         11.28         12.63         4.69 o                         
   7   1  11       1065.80       1118.68        38.78 o                         
   8   1  11        118.27         99.65        11.93 o                         
   9   1  11       1550.64       1526.72        61.90 o                         
  10   1  11         36.32         22.01         8.45 o                         
  11   1  11        625.92        598.25        39.10 o                         
   0   2  11         88.44         74.13        12.20 o                         
   1   2  11        382.23        356.41        25.69 o                         
   2   2  11       1745.39       1550.17       152.41 o                         
   3   2  11        178.29        160.04         9.76 o                         
   4   2  11         79.12         67.36         4.96 o                         
   5   2  11        353.61        352.61        17.15 o                         
   6   2  11         71.94         67.46         6.15 o                         
   7   2  11         22.29         13.53         4.70 o                         
   8   2  11        218.78        199.92        11.69 o                         
   9   2  11        138.84         96.38        13.63 o                         
  10   2  11        258.11        240.92        31.76 o                         
   1   3  11         65.30         47.94         5.60 o                         
   2   3  11        677.78        584.17        20.26 o                         
   3   3  11       3504.86       3411.47        91.68 o                         
   4   3  11         10.29          9.67         3.70 o                         
   5   3  11       1024.79       1033.99        42.54 o                         
   6   3  11       1514.53       1271.38        46.14 o                         
   7   3  11       2086.82       1711.34        82.60 o                         
   8   3  11         57.66         60.31         9.92 o                         
   9   3  11        601.38        661.55        45.50 o                         
  10   3  11        254.43        211.20        21.37 o                         
   0   4  11        589.13        563.84        43.55 o                         
   1   4  11        287.27        280.13        21.69 o                         
   2   4  11       1386.41       1330.77        58.14 o                         
   3   4  11        208.66        204.93        22.85 o                         
   4   4  11          3.60         -5.14         5.14 o                         
   5   4  11        754.42        878.92       162.30 o                         
   6   4  11        150.92        133.39        13.23 o                         
   7   4  11         48.42         37.58        18.85 o                         
   8   4  11        216.14        230.94        25.64 o                         
   9   4  11         84.14         75.78        16.03 o                         
  10   4  11        242.19        192.60        17.49 o                         
   1   5  11         12.65         20.60         6.33 o                         
   2   5  11         18.89         11.37         6.93 o                         
   3   5  11         23.50         15.76         5.58 o                         
   4   5  11        120.33        101.35         8.97 o                         
   5   5  11        623.92        565.36        42.85 o                         
   6   5  11         73.37         75.49        19.93 o                         
   7   5  11        834.36       1042.87        67.00 o                         
   8   5  11        376.37        414.36        95.50 o                         
   9   5  11       1311.71       1360.48        79.03 o                         
   0   6  11        710.10        806.09        41.07 o                         
   1   6  11        164.28        170.86        14.40 o                         
   2   6  11        225.12        185.41        13.66 o                         
   3   6  11         73.86         60.84         6.51 o                         
   4   6  11         26.76         30.73         5.82 o                         
   5   6  11        471.42        542.21        39.51 o                         
   6   6  11        121.46        152.27        35.64 o                         
   7   6  11         22.66         29.06         6.51 o                         
   8   6  11         18.24         23.07         5.26 o                         
   1   7  11        451.81        509.68        22.89 o                         
   2   7  11         11.12         13.75         4.58 o                         
   3   7  11        347.86        304.58        16.66 o                         
   4   7  11         20.95         28.39         6.54 o                         
   5   7  11        655.42        689.01        57.86 o                         
   6   7  11         60.06         51.44         8.91 o                         
   0   8  11        452.07        440.90        37.90 o                         
   1   8  11          7.13          7.11         4.12 o                         
   2   8  11          0.36          4.46         3.25 o                         
   3   8  11          8.98          6.07         2.64 o                         
   4   8  11         20.66         22.91         4.68 o                         
   0   0  12       5357.28       4499.68       254.79 o                         
   1   0  12       4706.57       4359.05       193.49 o                         
   2   0  12       3981.75       3866.02       172.85 o                         
   3   0  12       2594.38       2202.54       431.36 o                         
   4   0  12        602.39        581.15        29.54 o                         
   5   0  12         55.73         45.97         7.68 o                         
   6   0  12        136.15        122.59        11.61 o                         
   7   0  12        131.58        150.27        21.98 o                         
   8   0  12        988.99        979.46        59.27 o                         
   9   0  12       1277.71       1201.81        70.21 o                         
  10   0  12        385.71        390.79        86.17 o                         
  11   0  12         93.57         80.75         9.30 o                         
   1   1  12        711.87        760.29        25.39 o                         
   2   1  12        255.11        249.59        20.78 o                         
   3   1  12        168.72        183.68        10.00 o                         
   4   1  12        988.31       1010.25        29.86 o                         
   5   1  12       1011.50       1070.09        37.04 o                         
   6   1  12        780.29        894.14        38.04 o                         
   7   1  12        778.83        772.90        31.55 o                         
   8   1  12        706.86        547.14        24.29 o                         
   9   1  12          1.27         -2.20         4.18 o                         
  10   1  12         34.37         40.20        22.14 o                         
  11   1  12         41.89         23.97         4.78 o                         
   0   2  12       1773.85       1868.52        76.57 o                         
   1   2  12        545.87        505.96        22.56 o                         
   2   2  12       1921.17       1889.33        85.72 o                         
   3   2  12        829.36        963.09        26.95 o                         
   4   2  12       3873.08       4009.72       108.32 o                         
   5   2  12       1620.48       1705.92        54.63 o                         
   6   2  12       4573.03       4328.35       162.76 o                         
   7   2  12       1550.79       1539.17        47.26 o                         
   8   2  12        133.31        117.98        10.03 o                         
   9   2  12        272.80        291.24        28.70 o                         
  10   2  12          1.41          4.47         3.83 o                         
   1   3  12        119.62        104.40         8.65 o                         
   2   3  12        343.03        322.31        14.82 o                         
   3   3  12        591.90        653.61        21.97 o                         
   4   3  12       1526.91       1708.09        90.44 o                         
   5   3  12        149.54        143.70         9.13 o                         
   6   3  12         73.12         66.80         6.85 o                         
   7   3  12        455.40        374.88        22.73 o                         
   8   3  12        182.72        135.54        13.23 o                         
   9   3  12          8.92          8.62         6.72 o                         
  10   3  12         37.46         38.30         4.86 o                         
   0   4  12       7613.71       8149.07       318.86 o                         
   1   4  12       1598.86       1679.82        57.59 o                         
   2   4  12       5811.25       5490.61       247.25 o                         
   3   4  12        828.34        736.99        67.36 o                         
   4   4  12       1348.21       1403.59        69.93 o                         
   5   4  12        228.75        285.52        18.51 o                         
   6   4  12         54.83         56.61         7.95 o                         
   7   4  12          5.91          0.34        12.39 o                         
   8   4  12        312.09        313.58        21.55 o                         
   9   4  12        650.15        639.88        40.69 o                         
   1   5  12       1150.93       1280.28        45.70 o                         
   2   5  12        295.37        273.30        15.49 o                         
   3   5  12        582.37        484.96        25.91 o                         
   4   5  12       1357.53       1411.36        64.83 o                         
   5   5  12         66.27         66.73         8.54 o                         
   6   5  12         22.40         27.68        12.42 o                         
   7   5  12        199.34        205.34        16.44 o                         
   8   5  12         24.00         26.25        12.41 o                         
   9   5  12         87.06         69.55        10.58 o                         
   0   6  12        142.47        135.45        18.24 o                         
   1   6  12        972.90       1145.98        40.39 o                         
   2   6  12        220.62        187.64        11.34 o                         
   3   6  12        566.51        551.11        25.85 o                         
   4   6  12        912.67       1078.50        76.43 o                         
   5   6  12        604.03        698.92        83.51 o                         
   6   6  12       1405.45       1657.76        87.57 o                         
   7   6  12        277.86        284.50        20.96 o                         
   1   7  12        717.83        744.88        32.95 o                         
   2   7  12        149.44        169.26        15.25 o                         
   3   7  12        201.70        214.46        21.27 o                         
   4   7  12        629.84        633.41        38.11 o                         
   5   7  12         52.04         42.18         9.45 o                         
   6   7  12         46.54         54.99         6.69 o                         
   0   8  12       1822.99       2275.43       174.36 o                         
   1   8  12        191.91        211.31        10.60 o                         
   2   8  12       1543.14       1779.53        76.64 o                         
   3   8  12        517.79        362.55        29.40 o                         
   1   1  13        158.33        126.15         9.76 o                         
   2   1  13         60.10         38.26         5.10 o                         
   3   1  13       1138.03       1052.05        34.28 o                         
   4   1  13       1943.39       1876.94        51.75 o                         
   5   1  13        116.01        122.55         8.47 o                         
   6   1  13        951.91        933.75        39.79 o                         
   7   1  13        821.87        797.98        36.73 o                         
   8   1  13       2045.24       1970.31        71.65 o                         
   9   1  13        363.09        331.19        16.14 o                         
  10   1  13        725.44        860.06        92.07 o                         
   0   2  13       1381.59       1311.03        88.02 o                         
   1   2  13        112.05        111.52         8.18 o                         
   2   2  13          0.60          1.96         2.65 o                         
   3   2  13        119.60        121.29         6.36 o                         
   4   2  13        657.96        650.03        21.48 o                         
   5   2  13          5.79          3.29         3.49 o                         
   6   2  13         88.49         72.07         6.21 o                         
   7   2  13          0.26          7.03         3.66 o                         
   8   2  13        228.79        180.81        15.13 o                         
   9   2  13         60.33         68.10        27.43 o                         
  10   2  13          3.39         -5.69        15.20 o                         
   1   3  13       1196.22       1112.21        38.62 o                         
   2   3  13        859.57        837.94        24.16 o                         
   3   3  13        495.59        499.80        17.35 o                         
   4   3  13        237.44        238.73         9.51 o                         
   5   3  13       1502.23       1397.47        43.92 o                         
   6   3  13        537.44        540.35        24.38 o                         
   7   3  13         62.33         64.30         9.56 o                         
   8   3  13         46.70         43.53         8.43 o                         
   9   3  13        574.82        622.11        34.91 o                         
  10   3  13        548.42        487.52        40.03 o                         
   0   4  13        865.15        745.88        49.95 o                         
   1   4  13        175.60        145.33        10.36 o                         
   2   4  13         23.45         14.15         4.64 o                         
   3   4  13        150.31        150.99        11.54 o                         
   4   4  13        725.86        843.88        42.22 o                         
   5   4  13         16.23         15.31         4.14 o                         
   6   4  13        122.53        111.20        11.21 o                         
   7   4  13          2.69         11.80        13.35 o                         
   8   4  13        378.08        376.07        26.56 o                         
   9   4  13         59.44         40.14         6.94 o                         
   1   5  13         26.28         29.93         5.47 o                         
   2   5  13        114.52        108.01         8.38 o                         
   3   5  13        964.33        871.35        51.24 o                         
   4   5  13       1411.01       1663.46       118.61 o                         
   5   5  13          5.44          5.88         4.97 o                         
   6   5  13        452.95        452.16        29.71 o                         
   7   5  13        687.85        704.89        40.14 o                         
   8   5  13       1952.06       1345.89       104.35 o                         
   0   6  13         13.90          2.68         7.76 o                         
   1   6  13         63.98         73.45         8.71 o                         
   2   6  13        247.51        227.67        13.04 o                         
   3   6  13        150.08        164.14        10.67 o                         
   4   6  13        161.15        170.78         7.94 o                         
   5   6  13         10.44         12.48         9.33 o                         
   6   6  13         25.37         35.66         8.16 o                         
   7   6  13          8.54          8.23         3.75 o                         
   1   7  13        131.37        169.52        14.68 o                         
   2   7  13        764.45        887.58        49.10 o                         
   3   7  13        175.21        201.45        10.95 o                         
   4   7  13        344.85        300.66        23.56 o                         
   5   7  13        312.65        310.78        22.37 o                         
   0   8  13        324.59        411.19        33.97 o                         
   1   8  13         24.17         18.52         3.36 o                         
   2   8  13        239.80        184.66        11.33 o                         
   0   0  14         96.74        115.22        13.72 o                         
   1   0  14       5273.06       4305.27       154.68 o                         
   2   0  14       6087.68       5961.08       748.22 o                         
   3   0  14        879.52        914.77        63.82 o                         
   4   0  14       4138.23       4255.89       184.11 o                         
   5   0  14       2755.61       2953.13       140.21 o                         
   6   0  14         62.27         65.71        10.29 o                         
   7   0  14       1950.69       1971.73       159.48 o                         
   8   0  14          4.17          5.42         6.44 o                         
   9   0  14        106.90         84.07        11.43 o                         
  10   0  14        597.43        744.60        71.50 o                         
   1   1  14        437.16        408.26        21.41 o                         
   2   1  14        126.05        102.50         6.17 o                         
   3   1  14        779.25        803.39        27.48 o                         
   4   1  14        290.59        248.88        13.89 o                         
   5   1  14       2014.22       2259.86        71.49 o                         
   6   1  14       3741.03       4106.30       133.33 o                         
   7   1  14        359.24        339.04        20.76 o                         
   8   1  14          2.47         -0.57         4.51 o                         
   9   1  14          5.93          3.45        20.84 o                         
  10   1  14          3.78          1.46         6.75 o                         
   0   2  14       3572.86       4056.70       174.73 o                         
   1   2  14       2786.80       2927.52       137.55 o                         
   2   2  14        189.27        215.61        10.76 o                         
   3   2  14       6524.84       6907.22       173.52 o                         
   4   2  14        325.29        361.39        16.97 o                         
   5   2  14        744.02        809.39        30.91 o                         
   6   2  14       1028.09       1042.85        37.89 o                         
   7   2  14        194.51        187.87        17.07 o                         
   8   2  14        374.29        379.70        21.46 o                         
   9   2  14        240.62        184.46        34.23 o                         
  10   2  14        471.54        436.20        70.94 o                         
   1   3  14          0.04         10.20         3.94 o                         
   2   3  14        633.81        751.96        36.75 o                         
   3   3  14         43.33         43.95         4.29 o                         
   4   3  14        171.21        167.69         9.22 o                         
   5   3  14        592.96        607.19        21.89 o                         
   6   3  14        665.82        669.12        28.92 o                         
   7   3  14         16.09         10.17         6.38 o                         
   8   3  14         77.04         88.05        10.51 o                         
   9   3  14        129.10        114.66        14.30 o                         
   0   4  14        327.54        373.18        29.33 o                         
   1   4  14       3438.00       3537.67       138.02 o                         
   2   4  14        436.47        459.74        20.18 o                         
   3   4  14        322.97        387.30        24.99 o                         
   4   4  14        928.53       1102.48        41.43 o                         
   5   4  14       2381.74       2528.74       146.22 o                         
   6   4  14         16.22         16.06         5.32 o                         
   7   4  14        769.16        824.69        64.61 o                         
   8   4  14         45.54         49.61        10.47 o                         
   9   4  14        215.13        192.28        17.70 o                         
   1   5  14        402.62        429.57        19.82 o                         
   2   5  14       1054.37       1172.69       103.24 o                         
   3   5  14        174.52        222.93        17.63 o                         
   4   5  14         98.82        112.79         6.71 o                         
   5   5  14         32.50         15.29         4.94 o                         
   6   5  14         24.09         10.96        13.21 o                         
   7   5  14         98.35        138.50        12.91 o                         
   8   5  14        207.67        210.94        28.33 o                         
   0   6  14       1927.28       2302.69       130.34 o                         
   1   6  14       1354.86       1580.07        65.00 o                         
   2   6  14        536.55        643.02        45.27 o                         
   3   6  14       3349.95       4204.69       238.13 o                         
   4   6  14         72.23         82.44         5.25 o                         
   5   6  14        338.32        376.27        23.57 o                         
   6   6  14        364.54        390.85        32.00 o                         
   7   6  14        273.84        252.77        28.44 o                         
   1   7  14        539.59        739.35        33.42 o                         
   2   7  14        509.92        737.94        28.15 o                         
   3   7  14        184.74        205.96        12.82 o                         
   4   7  14        148.88        142.20        17.06 o                         
   5   7  14          3.72         10.63         4.78 o                         
   0   8  14         11.15         15.68         3.56 o                         
   1   1  15         73.03         51.29         6.28 o                         
   2   1  15        124.24        118.29         6.81 o                         
   3   1  15          5.05          7.95         3.73 o                         
   4   1  15        567.72        596.97        28.71 o                         
   5   1  15        154.60        150.38        10.97 o                         
   6   1  15        403.89        400.43        18.57 o                         
   7   1  15         53.93         48.57         7.33 o                         
   8   1  15        548.58        522.49        28.06 o                         
   9   1  15        115.53         94.37        30.91 o                         
  10   1  15        731.52        540.49        35.78 o                         
   0   2  15          1.75         10.05         5.99 o                         
   1   2  15        200.35        197.61        13.51 o                         
   2   2  15        721.74        655.27        32.06 o                         
   3   2  15        170.16        174.02        12.65 o                         
   4   2  15         35.61         36.73         5.59 o                         
   5   2  15        145.08        144.75         9.52 o                         
   6   2  15        213.34        195.36        12.46 o                         
   7   2  15         91.65         98.00         8.40 o                         
   8   2  15         88.87         58.62        16.52 o                         
   9   2  15         47.32         54.01        21.48 o                         
   1   3  15        379.63        393.76        18.92 o                         
   2   3  15        433.06        456.02        20.62 o                         
   3   3  15         63.35         64.74         4.87 o                         
   4   3  15        709.57        709.14        22.77 o                         
   5   3  15        352.98        377.94        18.85 o                         
   6   3  15       3225.36       3121.42       110.08 o                         
   7   3  15        333.38        291.30        17.57 o                         
   8   3  15       2520.87       2671.96       121.42 o                         
   9   3  15        255.76        241.66        22.75 o                         
   0   4  15         53.20         47.84         8.81 o                         
   1   4  15        224.36        224.56        21.39 o                         
   2   4  15        447.82        504.90        40.37 o                         
   3   4  15        140.73        147.02         8.75 o                         
   4   4  15         15.52         10.83         6.80 o                         
   5   4  15         49.39         53.28        13.00 o                         
   6   4  15        326.65        313.70        20.06 o                         
   7   4  15         52.71         44.44         8.25 o                         
   8   4  15        118.93         95.75         9.76 o                         
   1   5  15        327.72        328.10        20.78 o                         
   2   5  15        133.92        171.86        16.87 o                         
   3   5  15         14.85         19.53         3.64 o                         
   4   5  15       1101.64       1097.46        46.99 o                         
   5   5  15         55.25         47.16         6.55 o                         
   6   5  15         69.32         80.22         8.00 o                         
   7   5  15        113.54        102.21         8.32 o                         
   0   6  15        215.56        265.68        18.76 o                         
   1   6  15         29.56         32.55         5.99 o                         
   2   6  15          0.79          0.07         3.50 o                         
   3   6  15         42.46         50.47         4.15 o                         
   4   6  15          1.60          6.14         3.40 o                         
   5   6  15         40.26         34.03        22.86 o                         
   6   6  15        153.33        119.77         8.40 o                         
   1   7  15         52.24         56.75         5.66 o                         
   2   7  15         16.37         15.78         3.25 o                         
   3   7  15         13.87          7.82         2.77 o                         
   4   7  15         50.71         30.57         6.49 o                         
   0   0  16       2166.44       1841.43       132.07 o                         
   1   0  16        836.25        680.95        32.30 o                         
   2   0  16         95.64        107.98        24.05 o                         
   3   0  16        355.93        356.11        29.40 o                         
   4   0  16       3942.63       4600.69       267.05 o                         
   5   0  16       9210.40      11230.81       496.42 o                         
   6   0  16        107.96        107.81        19.03 o                         
   7   0  16        482.97        458.13        44.55 o                         
   8   0  16         32.00         20.03         6.58 o                         
   9   0  16        172.60        167.03        28.01 o                         
   1   1  16        194.42        197.43         8.82 o                         
   2   1  16       1430.26       1404.04        40.42 o                         
   3   1  16       2523.20       2656.55        77.72 o                         
   4   1  16        816.54        914.28        33.28 o                         
   5   1  16        124.81        132.49         9.76 o                         
   6   1  16         17.14         15.16         5.40 o                         
   7   1  16         35.21         28.41         5.84 o                         
   8   1  16        368.58        374.36        23.29 o                         
   9   1  16        245.24        252.07        26.17 o                         
   0   2  16        111.65        107.35        13.59 o                         
   1   2  16       6691.11       7042.98       245.44 o                         
   2   2  16       1116.94       1217.16        39.51 o                         
   3   2  16       4956.51       5338.04       171.82 o                         
   4   2  16        585.55        685.09        26.26 o                         
   5   2  16         99.78        104.91         9.09 o                         
   6   2  16         40.57         44.86         6.35 o                         
   7   2  16        549.49        595.92        31.50 o                         
   8   2  16        155.93        124.44        10.64 o                         
   9   2  16        375.08        271.06        30.19 o                         
   1   3  16        140.09        182.14        21.92 o                         
   2   3  16       1020.98       1123.65        42.41 o                         
   3   3  16        719.12        806.81        28.16 o                         
   4   3  16         18.19         19.46         3.66 o                         
   5   3  16        138.02        139.23        13.31 o                         
   6   3  16          1.13          0.06         3.79 o                         
   7   3  16        515.64        479.68        30.68 o                         
   8   3  16          7.28          7.20         5.07 o                         
   9   3  16         78.67         66.61         8.19 o                         
   0   4  16        566.32        811.00        48.34 o                         
   1   4  16       1139.32       1310.91        85.09 o                         
   2   4  16         15.30         32.91        10.38 o                         
   3   4  16       1601.37       1804.50        86.43 o                         
   4   4  16        319.05        320.79        16.27 o                         
   5   4  16       3476.82       3684.65       204.96 o                         
   6   4  16         70.05         75.44         7.81 o                         
   7   4  16       1066.73       1050.00        51.63 o                         
   8   4  16          0.39         -3.02         3.35 o                         
   1   5  16        150.50        162.89        10.96 o                         
   2   5  16        563.50        663.32        27.12 o                         
   3   5  16         44.82         44.24         4.74 o                         
   4   5  16        210.43        237.70        15.33 o                         
   5   5  16        232.49        243.43        15.63 o                         
   6   5  16          9.76          7.52         5.21 o                         
   0   6  16       3455.19       4604.90       288.42 o                         
   1   6  16       2067.05       2822.53       118.53 o                         
   2   6  16         95.59        125.56         7.13 o                         
   3   6  16        893.54        899.51        36.03 o                         
   4   6  16        176.31        193.13        10.70 o                         
   5   6  16        306.63        227.47        27.80 o                         
   1   7  16         47.70         25.73         6.22 o                         
   2   7  16        200.51        141.58        23.42 o                         
   3   7  16          0.33         -0.42         1.70 o                         
   1   1  17        255.27        192.64         9.27 o                         
   2   1  17        326.62        284.59        25.70 o                         
   3   1  17        184.47        173.35        13.59 o                         
   4   1  17        577.83        585.54        30.08 o                         
   5   1  17        618.11        640.80        30.52 o                         
   6   1  17       1064.65       1149.34        49.59 o                         
   7   1  17        295.07        301.36        22.75 o                         
   8   1  17        867.44        830.97        32.14 o                         
   9   1  17        461.18        340.98        21.85 o                         
   0   2  17         26.07         29.22         8.57 o                         
   1   2  17        297.25        276.81        27.70 o                         
   2   2  17        823.50        816.49        41.15 o                         
   3   2  17          6.78          7.96         4.59 o                         
   4   2  17         15.47         16.35         5.42 o                         
   5   2  17          6.64          5.44         4.59 o                         
   6   2  17         24.47         23.74         6.70 o                         
   7   2  17         71.40         56.36         7.93 o                         
   8   2  17          3.94          2.02         3.56 o                         
   9   2  17         28.87         17.12         4.20 o                         
   1   3  17        421.61        420.66        32.92 o                         
   2   3  17          2.99         11.00         3.71 o                         
   3   3  17         16.91         17.02         6.18 o                         
   4   3  17        121.54        124.33         7.23 o                         
   5   3  17          3.48          0.28         4.17 o                         
   6   3  17        109.52         96.17         7.83 o                         
   7   3  17        350.14        363.55        74.48 o                         
   8   3  17        348.82        338.33        22.02 o                         
   0   4  17         18.31         34.23         7.72 o                         
   1   4  17        527.96        630.71        38.69 o                         
   2   4  17        736.54        809.52        55.29 o                         
   3   4  17         39.03         36.58         5.92 o                         
   4   4  17         18.19         16.31         3.53 o                         
   5   4  17          3.79          3.67         4.50 o                         
   6   4  17          1.72          3.83         9.39 o                         
   7   4  17        109.03         80.11        11.38 o                         
   1   5  17        344.88        382.21        25.76 o                         
   2   5  17        199.65        209.36        14.68 o                         
   3   5  17        395.87        368.08        18.10 o                         
   4   5  17        492.10        450.53        29.75 o                         
   5   5  17        209.28        172.34        11.68 o                         
   6   5  17        542.86        429.02        23.74 o                         
   0   6  17         17.13         26.53         6.10 o                         
   1   6  17        196.26        202.64        18.38 o                         
   2   6  17          4.18          3.32         3.22 o                         
   3   6  17        230.17        199.07        18.13 o                         
   4   6  17         13.41          8.84         2.76 o                         
   1   7  17          5.62          6.08         1.86 o                         
   2   7  17         98.36         67.14         6.64 o                         
   0   0  18        288.22        334.11        30.46 o                         
   1   0  18       1775.33       1545.10        85.68 o                         
   2   0  18        738.90        801.57        68.09 o                         
   3   0  18        629.48        642.34        34.87 o                         
   4   0  18       1381.84       1669.74       136.73 o                         
   5   0  18        738.77        950.92       122.56 o                         
   6   0  18        907.83        953.48        60.97 o                         
   7   0  18        467.00        465.83        32.67 o                         
   8   0  18          3.11         16.59         6.17 o                         
   1   1  18        299.63        268.68        14.84 o                         
   2   1  18       1091.60       1024.33        55.71 o                         
   3   1  18        309.61        316.07        14.20 o                         
   4   1  18        131.14        122.83        14.49 o                         
   5   1  18         55.64         62.27         7.90 o                         
   6   1  18        224.44        252.61        17.79 o                         
   7   1  18          2.39          2.13         5.34 o                         
   8   1  18         52.49         52.80         4.95 o                         
   0   2  18       3218.89       3287.13       185.52 o                         
   1   2  18        879.80        965.68        49.31 o                         
   2   2  18       2119.76       2310.16        67.96 o                         
   3   2  18       1152.24       1422.34        65.76 o                         
   4   2  18        414.93        523.74        35.22 o                         
   5   2  18        436.82        498.91        26.24 o                         
   6   2  18        344.96        391.49        19.36 o                         
   7   2  18         77.47         83.09         8.79 o                         
   8   2  18        417.85        407.99        25.55 o                         
   1   3  18         12.65         11.40         4.18 o                         
   2   3  18        413.16        422.27        15.87 o                         
   3   3  18          7.96          6.86         3.82 o                         
   4   3  18        113.08        118.60         9.03 o                         
   5   3  18         79.04         81.47         9.66 o                         
   6   3  18          3.74          4.71         4.12 o                         
   7   3  18         83.10         65.23        10.63 o                         
   8   3  18         80.75         74.74         8.77 o                         
   0   4  18       1201.62       1524.19       121.42 o                         
   1   4  18        345.55        376.21       101.51 o                         
   2   4  18       1031.41       1117.91        51.62 o                         
   3   4  18        365.85        379.19        34.88 o                         
   4   4  18       2208.08       2175.87       126.21 o                         
   5   4  18        270.75        257.17        16.28 o                         
   6   4  18        317.81        327.83        33.22 o                         
   7   4  18        449.98        386.20        32.53 o                         
   1   5  18         91.66         97.05        11.62 o                         
   2   5  18         76.46         80.57         5.75 o                         
   3   5  18        418.78        444.40        22.26 o                         
   4   5  18         33.54         39.85         5.09 o                         
   5   5  18         77.94         74.86         6.66 o                         
   6   5  18         37.72         25.85         7.73 o                         
   0   6  18        743.25        903.02        72.14 o                         
   1   6  18       1526.59       1891.12        77.48 o                         
   2   6  18        717.07        604.20        34.85 o                         
   3   6  18        694.36        644.92        97.97 o                         
   4   6  18         66.26         33.70         6.43 o                         
   1   1  19          5.32          0.38         4.57 o                         
   2   1  19         45.09         44.42         6.63 o                         
   3   1  19        311.99        313.24        18.83 o                         
   4   1  19          2.36          0.06         7.11 o                         
   5   1  19        246.02        306.53        18.35 o                         
   6   1  19        225.05        201.00        16.45 o                         
   7   1  19        576.22        531.41        26.17 o                         
   8   1  19         32.31         16.45         3.35 o                         
   0   2  19        218.31        218.01        22.43 o                         
   1   2  19         51.82         41.77         5.12 o                         
   2   2  19          3.16          3.52         3.21 o                         
   3   2  19         83.72         87.81         8.61 o                         
   4   2  19          3.86          9.17         7.32 o                         
   5   2  19          2.38          5.74         7.54 o                         
   6   2  19        128.45        104.52        11.48 o                         
   7   2  19          0.00          2.19         3.18 o                         
   1   3  19        540.49        541.19        21.17 o                         
   2   3  19          0.40          0.96         2.53 o                         
   3   3  19        123.18        121.85         9.43 o                         
   4   3  19        547.02        511.12        25.98 o                         
   5   3  19       1375.06       1284.69        60.88 o                         
   6   3  19         22.19         13.56         4.49 o                         
   7   3  19        806.53        639.37       241.95 o                         
   0   4  19        216.90        223.91        15.92 o                         
   1   4  19         25.03         15.36         3.29 o                         
   2   4  19          7.09         13.46         2.82 o                         
   3   4  19        122.00         73.36        14.25 o                         
   4   4  19         20.25         23.37         5.05 o                         
   5   4  19         43.12         30.33         5.34 o                         
   6   4  19         61.54         53.79         7.46 o                         
   1   5  19         83.96         77.69         4.80 o                         
   2   5  19         24.72         14.70         2.60 o                         
   3   5  19        349.11        281.14        21.72 o                         
   4   5  19         15.64         15.15         3.56 o                         
   5   5  19        116.68         78.62        10.90 o                         
   0   6  19         81.32         83.09         8.93 o                         
   1   6  19          0.57          1.58         1.89 o                         
   3   6  19         54.85         38.12         4.52 o                         
   0   0  20       5503.06       5545.59       421.61 o                         
   1   0  20        119.74         89.11        10.61 o                         
   2   0  20       2269.93       2869.26       156.73 o                         
   3   0  20         39.04         44.68         8.32 o                         
   4   0  20       1238.76       1574.16       128.06 o                         
   5   0  20         60.26         85.96        16.00 o                         
   6   0  20        244.21        252.35        25.89 o                         
   7   0  20         10.90         12.33         6.75 o                         
   1   1  20         14.58         11.40         3.94 o                         
   2   1  20        246.91        251.40        15.85 o                         
   3   1  20        258.14        238.73        15.44 o                         
   4   1  20        102.58        142.12        14.71 o                         
   5   1  20         20.40         19.38         7.14 o                         
   6   1  20        152.22        158.02        15.81 o                         
   7   1  20        104.62         99.56         6.90 o                         
   0   2  20        644.44        824.02        67.14 o                         
   1   2  20        224.61        243.41        15.48 o                         
   2   2  20       1750.92       2009.84       104.51 o                         
   3   2  20         21.08         27.64         5.60 o                         
   4   2  20       1909.84       2235.40       161.34 o                         
   5   2  20          0.13          2.55         3.93 o                         
   6   2  20       1287.80       1291.97        71.83 o                         
   7   2  20          7.96          8.66         2.60 o                         
   1   3  20          0.01         -0.59         2.64 o                         
   2   3  20        139.73        129.70         7.54 o                         
   3   3  20        139.83        145.05         9.85 o                         
   4   3  20        122.49        130.84        11.24 o                         
   5   3  20          0.24         -0.56         3.39 o                         
   6   3  20        165.52        193.18        21.90 o                         
   0   4  20       2802.28       3066.70       164.48 o                         
   1   4  20         29.98         34.05         4.47 o                         
   2   4  20       1672.66       1403.30        83.27 o                         
   3   4  20        141.64        107.75        15.95 o                         
   4   4  20        335.82        350.80        22.22 o                         
   5   4  20          0.07          1.45         3.91 o                         
   1   5  20          0.04          2.94         2.16 o                         
   2   5  20         63.85         60.73        15.92 o                         
   3   5  20         47.51         20.20         6.49 o                         
   4   5  20         74.70         70.19        20.33 o                         
   1   1  21          0.39         -3.55         3.55 o                         
   2   1  21          0.61         -1.75         4.65 o                         
   3   1  21        304.03        340.24        19.37 o                         
   4   1  21        115.64        133.48        10.14 o                         
   5   1  21        490.24        476.57        33.25 o                         
   6   1  21          3.98         -3.19         4.05 o                         
   0   2  21         94.09         96.38        10.21 o                         
   1   2  21         12.80          8.21         3.38 o                         
   2   2  21        150.24        144.09        10.44 o                         
   3   2  21         64.16         62.14         8.13 o                         
   4   2  21         25.37         21.20        10.39 o                         
   5   2  21        265.55        275.72        22.14 o                         
   6   2  21         26.17         22.40         3.87 o                         
   1   3  21        241.76        249.94         9.66 o                         
   2   3  21        123.43        109.59         6.89 o                         
   3   3  21        136.34        129.51        19.51 o                         
   4   3  21         60.85         65.28         9.09 o                         
   5   3  21        430.62        457.73        27.93 o                         
   6   3  21        244.72        168.73        11.69 o                         
   0   4  21        137.55        131.41        13.13 o                         
   1   4  21          9.02          7.61         2.72 o                         
   2   4  21        125.13        103.55        11.32 o                         
   3   4  21         81.91         83.77        12.39 o                         
   4   4  21         58.08         43.56         4.88 o                         
   1   5  21          7.08          9.04         3.35 o                         
   2   5  21         34.97         20.20         3.93 o                         
   0   0  22        838.64       1007.90        83.30 o                         
   1   0  22       1207.72       1444.87       116.21 o                         
   2   0  22       2781.92       3444.20       266.12 o                         
   3   0  22        127.19        152.41        19.46 o                         
   4   0  22        661.37        762.94        64.11 o                         
   5   0  22        506.60        593.74        49.92 o                         
   6   0  22          9.14          7.50         4.68 o                         
   1   1  22         14.47         22.03         5.06 o                         
   2   1  22         92.40        127.25         9.69 o                         
   3   1  22        219.67        282.29        16.26 o                         
   4   1  22         60.81         69.71        13.85 o                         
   5   1  22         25.57         23.69         5.17 o                         
   6   1  22        235.62        184.07        12.10 o                         
   0   2  22       1364.07       1663.22        74.45 o                         
   1   2  22        116.39        133.78         7.40 o                         
   2   2  22        326.55        369.48        19.41 o                         
   3   2  22        626.85        787.81        37.31 o                         
   4   2  22        719.65        751.34        43.13 o                         
   5   2  22         74.41         50.15         7.50 o                         
   1   3  22          4.11          5.88         2.15 o                         
   2   3  22         10.30          7.85         2.78 o                         
   3   3  22         98.54         81.45         9.52 o                         
   4   3  22        190.54        176.65        19.19 o                         
   0   4  22       1379.77       1300.23        99.62 o                         
   1   4  22        699.95        727.33        56.99 o                         
   2   4  22       1417.76       1243.44       518.04 o                         
   3   4  22        289.39        243.60       103.34 o                         
   1   1  23          0.34         -1.68         3.45 o                         
   2   1  23         34.07         33.56         6.42 o                         
   3   1  23        117.69        127.27        11.13 o                         
   4   1  23        202.44        171.14        13.72 o                         
   5   1  23        226.45        158.74        10.77 o                         
   0   2  23          4.90          8.40         3.17 o                         
   1   2  23          7.59         13.81         2.87 o                         
   2   2  23          8.84         13.41         2.76 o                         
   3   2  23          7.12          7.53         3.22 o                         
   4   2  23         66.40         69.96         6.90 o                         
   1   3  23         60.55         46.99         6.59 o                         
   2   3  23        171.42        170.06        15.74 o                         
   3   3  23         14.94         13.13         3.99 o                         
   0   0  24         65.28         67.19        10.26 o                         
   1   0  24       2127.09       2646.64       143.84 o                         
   2   0  24       1369.46       1834.50       100.44 o                         
   3   0  24         44.16         38.97         5.42 o                         
   4   0  24         15.89          7.05         4.36 o                         
   1   1  24          0.64          2.50         2.78 o                         
   2   1  24        197.16        238.58        11.32 o                         
   3   1  24        138.66        150.62         8.31 o                         
   0   2  24        248.29        307.19        19.15 o                         
   1   2  24        493.52        498.49        20.61 o                         
   2   2  24          7.04          7.62         2.13 o                         
   1   1  25          0.18         -0.59         1.86 o                         
                                                                                
