# Supplementary material for: Alkali metal salts of 4-hy­droxy­benzoic acid: a structural and educational study
Source: Acta Crystallogr C Struct Chem. 2021 Jun 9;77(Pt 7):340–53. doi: 10.1107/S2053229621005465 (PMC8254528; doi:10.1107/S2053229621005465)
Supplement: Supplementary file 8 [file c-77-00340-compound7sup8.hkl]

data_compound7                                                                  
_shelx_title ' cc_bmlp_rb_2to1_abs_gaussian_a.res in P2(1)/c'                   
_shelx_refln_list_code          4                                               
_shelx_F_calc_maximum      183.51                                               
_exptl_crystal_F_000       472.00                                               
_reflns_d_resolution_high  0.7887                                               
                                                                                
loop_                                                                           
 _space_group_symop_operation_xyz                                               
 'x, y, z'                                                                      
 '-x, y+1/2, -z+1/2'                                                            
 '-x, -y, -z'                                                                   
 'x, -y-1/2, z-1/2'                                                             
                                                                                
_cell_length_a    10.1069                                                       
_cell_length_b    10.0060                                                       
_cell_length_c     8.0198                                                       
_cell_angle_alpha  90.000                                                       
_cell_angle_beta   98.557                                                       
_cell_angle_gamma  90.000                                                       
                                                                                
_shelx_F_squared_multiplier     1.000                                           
                                                                                
loop_                                                                           
 _refln_index_h                                                                 
 _refln_index_k                                                                 
 _refln_index_l                                                                 
 _refln_F_squared_calc                                                          
 _refln_F_squared_meas                                                          
 _refln_F_squared_sigma                                                         
 _refln_observed_status                                                         
   1   0   0       5043.62       5111.61       530.53 o                         
   2   0   0        875.47        940.05        34.95 o                         
   3   0   0       9157.72       9536.54       185.92 o                         
   4   0   0      25108.13      23523.95       631.48 o                         
   5   0   0      23201.44      19879.53       539.01 o                         
   6   0   0        723.47        652.49        34.44 o                         
   7   0   0       2798.18       2812.51        73.91 o                         
   8   0   0       2726.74       2704.52       214.19 o                         
   9   0   0       4069.65       4152.00       219.74 o                         
  10   0   0       1427.58       1400.58        67.60 o                         
  11   0   0         85.55         82.32        13.78 o                         
  12   0   0       1111.07       1132.55        47.78 o                         
   1   1   0       3053.37       3619.93        79.19 o                         
   2   1   0       9676.43       9480.63       180.74 o                         
   3   1   0       5271.67       5158.63        75.28 o                         
   4   1   0        296.28        262.61        17.36 o                         
   5   1   0       1248.53       1175.43        47.24 o                         
   6   1   0       6346.17       6194.22       187.03 o                         
   7   1   0       6125.85       6067.05       138.70 o                         
   8   1   0        482.08        441.00        17.48 o                         
   9   1   0          6.14          8.11         3.11 o                         
  10   1   0       2885.76       2905.36        78.56 o                         
  11   1   0       2844.99       2995.02       108.09 o                         
  12   1   0       1339.94       1505.41        59.76 o                         
   0   2   0       3441.50       3310.28        89.68 o                         
   1   2   0       6321.08       6223.16       129.85 o                         
   2   2   0        387.29        445.35        18.95 o                         
   3   2   0        393.86        342.98        14.84 o                         
   4   2   0       2939.31       2610.56       102.84 o                         
   5   2   0       7504.86       7186.35       161.68 o                         
   6   2   0       1165.29       1143.25        36.25 o                         
   7   2   0        125.13        133.38        10.68 o                         
   8   2   0       1259.12       1223.40        31.45 o                         
   9   2   0       3651.43       3566.89        65.74 o                         
  10   2   0        945.48        980.73        32.33 o                         
  11   2   0        132.04        126.54        28.03 o                         
  12   2   0        216.21        220.40        18.72 o                         
   1   3   0       4202.00       3637.41        49.56 o                         
   2   3   0      17100.80      17106.11       263.10 o                         
   3   3   0       3461.62       3227.48        65.68 o                         
   4   3   0        235.49        238.75        12.69 o                         
   5   3   0       3425.82       3531.75       154.85 o                         
   6   3   0       2928.72       2691.21        66.86 o                         
   7   3   0       3331.93       3204.82        51.39 o                         
   8   3   0         41.65         42.71         5.14 o                         
   9   3   0        141.18        133.97         8.18 o                         
  10   3   0        897.76        970.35        32.97 o                         
  11   3   0       1075.14       1067.86        37.12 o                         
  12   3   0        229.54        215.21        15.92 o                         
   0   4   0       5952.78       5481.90       147.90 o                         
   1   4   0       2882.65       2852.93        56.85 o                         
   2   4   0       1678.85       1663.38        34.17 o                         
   3   4   0       4860.27       5081.37       130.93 o                         
   4   4   0       5350.34       4779.17       497.50 o                         
   5   4   0       1758.02       1674.08        57.78 o                         
   6   4   0        511.08        526.30        13.50 o                         
   7   4   0         10.21         12.25         2.58 o                         
   8   4   0       4269.31       4223.29        67.95 o                         
   9   4   0       1449.44       1579.76        61.07 o                         
  10   4   0        334.42        355.27        15.86 o                         
  11   4   0          2.80          1.27         2.85 o                         
   1   5   0        320.32        281.32         8.73 o                         
   2   5   0       4417.79       4212.01        72.72 o                         
   3   5   0       3690.65       3434.62       102.57 o                         
   4   5   0        490.06        504.06        15.82 o                         
   5   5   0         46.36         43.16         3.97 o                         
   6   5   0        747.45        726.01        20.30 o                         
   7   5   0       2317.66       2398.10        52.99 o                         
   8   5   0       1848.67       1916.63        35.66 o                         
   9   5   0         50.85         58.33         6.23 o                         
  10   5   0        259.31        284.50        12.97 o                         
   0   6   0        353.69        305.52        19.60 o                         
   1   6   0       1165.51       1135.04        47.37 o                         
   2   6   0        346.36        374.78        25.42 o                         
   3   6   0        694.88        741.20        15.11 o                         
   4   6   0        642.75        611.48        17.55 o                         
   5   6   0        384.68        392.56        18.06 o                         
   6   6   0         11.57          9.12         2.91 o                         
   7   6   0        845.27        916.74        25.63 o                         
   8   6   0        343.06        375.72        13.84 o                         
   9   6   0        216.82        225.27        11.33 o                         
  10   6   0         19.81         25.41         4.57 o                         
  11   6   0         32.89         32.84         5.00 o                         
   1   7   0        499.03        479.15        12.70 o                         
   2   7   0         67.53         52.25         4.40 o                         
   3   7   0        742.78        805.79        16.02 o                         
   4   7   0         54.92         55.58         4.28 o                         
   5   7   0          8.12         10.02         3.27 o                         
   6   7   0         33.13         37.85         5.10 o                         
   7   7   0         28.91         23.74         4.67 o                         
   8   7   0         58.68         56.74         7.56 o                         
   9   7   0         28.91         30.36         5.48 o                         
  10   7   0         35.86         37.24         6.13 o                         
   0   8   0        240.50        258.84        12.16 o                         
   1   8   0        839.16        848.28        18.07 o                         
   2   8   0          0.01          4.17         1.44 o                         
   3   8   0        243.61        239.90         7.66 o                         
   4   8   0        336.38        323.36        10.99 o                         
   5   8   0        197.22        181.25         8.84 o                         
   6   8   0        117.69        118.09         6.75 o                         
   7   8   0         67.23         72.89         7.91 o                         
   8   8   0         84.56        117.07        15.38 o                         
   9   8   0         20.69         18.12         5.10 o                         
   1   9   0        360.17        372.19        16.87 o                         
   2   9   0        294.31        301.77        10.69 o                         
   3   9   0         11.51         12.05         2.44 o                         
   4   9   0         27.44         23.33         3.47 o                         
   5   9   0         15.68         17.04         3.22 o                         
   6   9   0        206.74        204.51        12.24 o                         
   7   9   0        733.70        745.49        26.06 o                         
   8   9   0         13.03         13.14         3.08 o                         
   0  10   0       1000.07        985.59        75.60 o                         
   1  10   0         63.16         65.31         6.65 o                         
   2  10   0        132.92        126.74         9.29 o                         
   3  10   0          5.83         10.01         3.85 o                         
   4  10   0        113.14        119.87        10.37 o                         
   5  10   0        204.51        186.02        13.17 o                         
   6  10   0         91.54        108.93        12.74 o                         
   7  10   0          6.17          4.15         2.83 o                         
   1  11   0        870.35        838.14        40.07 o                         
   2  11   0       1629.23       1473.71        59.86 o                         
   3  11   0       1071.15        987.92        42.53 o                         
   4  11   0          8.31          4.69         2.89 o                         
 -12   1   1         14.31          9.29         2.45 o                         
 -11   1   1          4.42          4.51         4.12 o                         
 -10   1   1         80.27         73.59         9.30 o                         
  -9   1   1        388.87        368.72        14.18 o                         
  -8   1   1        375.93        385.59        16.63 o                         
  -7   1   1        239.75        233.27        13.60 o                         
  -6   1   1        725.24        812.31        29.69 o                         
  -5   1   1        165.89        214.09        13.31 o                         
  -4   1   1       2275.83       2342.35        90.34 o                         
  -3   1   1       1223.18       1471.14        38.65 o                         
  -2   1   1         25.54         19.57         2.61 o                         
  -1   1   1        335.63        300.11         9.16 o                         
   0   1   1        132.80        126.54         4.86 o                         
   1   1   1       2922.39       2952.01        61.01 o                         
   2   1   1        388.81        412.29        13.48 o                         
   3   1   1        266.01        294.57        14.94 o                         
   4   1   1         87.33         65.37         6.24 o                         
   5   1   1        241.82        264.38        19.63 o                         
   6   1   1         34.56         47.23         7.06 o                         
   7   1   1        240.13        232.17        15.57 o                         
   8   1   1        755.75        728.74        18.49 o                         
   9   1   1          3.67          6.10         2.08 o                         
  10   1   1          0.61          6.13         4.39 o                         
  11   1   1          0.58          2.68         2.96 o                         
  12   1   1         53.51         57.16         5.60 o                         
 -12   2   1         66.45         69.20        10.22 o                         
 -11   2   1        115.02        116.19         8.00 o                         
 -10   2   1          7.20          7.52         2.72 o                         
  -9   2   1         59.73         46.99         5.88 o                         
  -8   2   1         11.18         12.83         2.97 o                         
  -7   2   1        899.66        862.89        22.67 o                         
  -6   2   1        165.15        157.64        14.52 o                         
  -5   2   1        169.77        185.71        11.45 o                         
  -4   2   1         77.45         64.86         7.07 o                         
  -3   2   1        532.17        497.18        12.42 o                         
  -2   2   1       3329.46       2970.38        61.63 o                         
  -1   2   1       2102.89       1941.91        44.59 o                         
   0   2   1       7222.53       6854.24       106.85 o                         
   1   2   1         65.65         66.33         3.27 o                         
   2   2   1       2234.28       2251.29        49.63 o                         
   3   2   1       3840.87       3833.81        86.79 o                         
   4   2   1        226.83        290.66        14.01 o                         
   5   2   1       2289.69       2478.28        59.80 o                         
   6   2   1        778.88        701.50        21.51 o                         
   7   2   1        436.45        442.34        11.87 o                         
   8   2   1       2018.01       1925.15        48.89 o                         
   9   2   1        235.48        221.01        10.19 o                         
  10   2   1        356.31        381.62        40.84 o                         
  11   2   1        423.73        485.00        34.88 o                         
  12   2   1        142.38        125.16        12.14 o                         
 -12   3   1         31.40         36.93         6.51 o                         
 -11   3   1        303.08        316.05        18.86 o                         
 -10   3   1       1565.48       1532.01        59.36 o                         
  -9   3   1        400.04        410.26        14.44 o                         
  -8   3   1       2773.41       2763.39        58.09 o                         
  -7   3   1        291.63        291.01        12.84 o                         
  -6   3   1       1341.44       1343.43        38.67 o                         
  -5   3   1       2219.70       2026.76       278.61 o                         
  -4   3   1       2589.98       2677.64       131.72 o                         
  -3   3   1       1231.80       1159.58        25.48 o                         
  -2   3   1         24.73         32.92         6.91 o                         
  -1   3   1       7954.58       7404.99       141.16 o                         
   0   3   1         34.53         22.99         3.87 o                         
   1   3   1       2510.56       2502.84        73.79 o                         
   2   3   1         55.29         66.20         3.83 o                         
   3   3   1       2160.20       2210.45        61.30 o                         
   4   3   1       1694.20       1690.46        34.95 o                         
   5   3   1         44.12         48.67         4.62 o                         
   6   3   1         76.83         70.28         4.32 o                         
   7   3   1       1308.42       1298.02        27.41 o                         
   8   3   1        529.14        480.91        15.88 o                         
   9   3   1        992.58       1008.59        49.57 o                         
  10   3   1         22.87         15.93         7.96 o                         
  11   3   1        247.80        246.26        16.86 o                         
  12   3   1        500.47        426.24        21.61 o                         
 -11   4   1        877.31        974.67        33.26 o                         
 -10   4   1        316.75        299.11        11.42 o                         
  -9   4   1        177.36        170.65        11.05 o                         
  -8   4   1       3490.74       3476.33        47.24 o                         
  -7   4   1       1442.25       1428.12        41.38 o                         
  -6   4   1       1153.68       1171.15        28.93 o                         
  -5   4   1        427.66        429.31        44.21 o                         
  -4   4   1       5236.39       5592.83       252.05 o                         
  -3   4   1       8785.69       8196.93       284.32 o                         
  -2   4   1       2125.76       1893.34        39.00 o                         
  -1   4   1          3.95          8.11         3.82 o                         
   0   4   1       4683.95       4797.98       135.85 o                         
   1   4   1      12691.86      12754.82       234.20 o                         
   2   4   1       6256.78       6323.45       159.00 o                         
   3   4   1       2092.26       2209.54        41.18 o                         
   4   4   1       1345.83       1395.99        24.61 o                         
   5   4   1       3614.81       3443.16        53.07 o                         
   6   4   1       4091.85       3983.73        55.69 o                         
   7   4   1       1618.55       1514.46        28.50 o                         
   8   4   1        116.70        109.40         6.98 o                         
   9   4   1       1188.60       1211.34        70.51 o                         
  10   4   1        880.71        997.95        25.17 o                         
  11   4   1        549.45        522.24        19.89 o                         
 -11   5   1        124.22        126.81        13.56 o                         
 -10   5   1       1305.65       1393.28        30.15 o                         
  -9   5   1       2553.94       2609.66        47.92 o                         
  -8   5   1        989.23       1000.69        23.25 o                         
  -7   5   1        716.07        754.38        22.42 o                         
  -6   5   1       2921.75       2963.54        44.43 o                         
  -5   5   1       4438.50       4427.08        87.01 o                         
  -4   5   1       4198.25       3764.76       117.01 o                         
  -3   5   1       1696.68       1828.17        71.09 o                         
  -2   5   1       1041.76       1037.75        45.36 o                         
  -1   5   1       4124.41       4052.22       150.40 o                         
   0   5   1       5881.69       5669.65       159.25 o                         
   1   5   1       3120.25       3011.43        88.76 o                         
   2   5   1        976.05        995.54        35.98 o                         
   3   5   1        837.32        720.03        31.39 o                         
   4   5   1       4104.83       3931.04        62.96 o                         
   5   5   1       1515.78       1386.30        37.39 o                         
   6   5   1         36.47         38.55         3.54 o                         
   7   5   1       1067.08       1085.52        32.71 o                         
   8   5   1       1500.69       1558.24        53.73 o                         
   9   5   1        647.64        712.04        22.22 o                         
  10   5   1        669.55        703.67        21.64 o                         
  11   5   1        377.67        320.82        29.55 o                         
 -10   6   1        671.21        745.63        26.33 o                         
  -9   6   1         20.69         20.09         3.27 o                         
  -8   6   1       2018.47       2092.46        37.82 o                         
  -7   6   1        482.61        517.33        23.15 o                         
  -6   6   1       3510.78       3630.21        81.80 o                         
  -5   6   1        176.07        168.41        17.33 o                         
  -4   6   1        728.86        684.85        12.75 o                         
  -3   6   1       5784.92       5794.86       110.71 o                         
  -2   6   1       1830.58       1734.95        44.73 o                         
  -1   6   1       3907.28       3919.46        85.10 o                         
   0   6   1          3.98          9.25         2.58 o                         
   1   6   1       5454.36       5006.27       103.15 o                         
   2   6   1       5676.26       5510.51        74.42 o                         
   3   6   1       3221.97       3219.72        44.59 o                         
   4   6   1        334.33        327.36        10.85 o                         
   5   6   1       1066.62       1102.38        49.23 o                         
   6   6   1       5096.37       5136.84        91.00 o                         
   7   6   1       3353.84       3591.11        67.11 o                         
   8   6   1        428.67        464.21        25.29 o                         
   9   6   1        220.11        223.50        14.85 o                         
  10   6   1       1281.75       1253.17        35.17 o                         
 -10   7   1       1881.23       2094.15        69.92 o                         
  -9   7   1       2193.66       2302.81        47.63 o                         
  -8   7   1       1129.10       1257.73        28.71 o                         
  -7   7   1        271.36        305.82        17.20 o                         
  -6   7   1        855.64        902.20        36.39 o                         
  -5   7   1       5084.98       5080.11        81.50 o                         
  -4   7   1       4070.17       3951.61        93.45 o                         
  -3   7   1         17.44         14.13         1.94 o                         
  -2   7   1       1266.43       1281.67        19.56 o                         
  -1   7   1       4384.60       4269.21        51.59 o                         
   0   7   1       5466.46       5406.82       124.04 o                         
   1   7   1       3074.85       3106.62        43.80 o                         
   2   7   1        767.28        758.20        12.87 o                         
   3   7   1       3665.82       3833.55        66.68 o                         
   4   7   1       4350.12       4510.80       105.00 o                         
   5   7   1       2158.36       2182.48        44.66 o                         
   6   7   1        596.47        609.98        19.59 o                         
   7   7   1       3310.33       3427.54        78.22 o                         
   8   7   1       1701.53       1803.03        53.51 o                         
   9   7   1       1592.31       1721.66        66.87 o                         
  10   7   1        226.89        216.09        15.07 o                         
  -9   8   1         80.23         80.90        10.16 o                         
  -8   8   1       1918.85       2035.83        74.52 o                         
  -7   8   1       4316.89       4529.51       105.15 o                         
  -6   8   1       2926.64       2859.12        73.08 o                         
  -5   8   1          5.26          7.75         2.12 o                         
  -4   8   1       2799.86       2763.58        50.41 o                         
  -3   8   1       5290.54       5263.34        68.68 o                         
  -2   8   1       4797.01       4906.53        64.76 o                         
  -1   8   1        511.74        499.90        13.09 o                         
   0   8   1       1596.52       1618.30        29.22 o                         
   1   8   1       5953.88       5863.34        75.86 o                         
   2   8   1       3020.93       2929.90        53.24 o                         
   3   8   1        918.93        950.03        23.39 o                         
   4   8   1        246.43        272.79        17.29 o                         
   5   8   1       2373.04       2380.38        64.66 o                         
   6   8   1       3026.38       3254.64        66.07 o                         
   7   8   1        406.34        452.22        33.44 o                         
   8   8   1         25.90         31.71         5.49 o                         
   9   8   1        621.54        657.32        21.74 o                         
  -8   9   1        332.57        340.53        21.26 o                         
  -7   9   1         27.01         31.21         5.14 o                         
  -6   9   1       1761.89       1700.98        39.30 o                         
  -5   9   1       2079.99       2119.15        59.52 o                         
  -4   9   1       2030.63       2040.68        32.99 o                         
  -3   9   1         19.20         26.83         2.89 o                         
  -2   9   1       1242.58       1210.04        22.99 o                         
  -1   9   1       4605.67       4592.74        67.38 o                         
   0   9   1       3132.57       3071.74        75.18 o                         
   1   9   1       1174.74       1149.45        27.79 o                         
   2   9   1        369.35        396.79        15.39 o                         
   3   9   1       2921.52       2901.31        77.40 o                         
   4   9   1       4232.37       4264.84        61.36 o                         
   5   9   1       2135.45       2216.56        44.11 o                         
   6   9   1          3.97          5.51         2.46 o                         
   7   9   1        311.35        319.54        13.71 o                         
   8   9   1       3154.91       3005.13        66.74 o                         
  -7  10   1       2507.40       2414.55        77.25 o                         
  -6  10   1        776.01        828.26        38.85 o                         
  -5  10   1        124.90        120.57        15.00 o                         
  -4  10   1        115.38        135.20         8.63 o                         
  -3  10   1       2212.29       2107.52        35.46 o                         
  -2  10   1       2382.25       2379.85        40.17 o                         
  -1  10   1        937.66        960.01        21.42 o                         
   0  10   1        147.86        135.36        10.78 o                         
   1  10   1        251.47        249.85        12.51 o                         
   2  10   1       4011.21       4186.85       114.02 o                         
   3  10   1        957.37       1000.06        34.93 o                         
   4  10   1         12.13         42.40         8.21 o                         
   5  10   1        653.76        678.42        23.67 o                         
   6  10   1       1526.66       1544.45        58.73 o                         
  -4  11   1        808.42        865.16        40.64 o                         
  -3  11   1         50.00         40.04         8.24 o                         
  -2  11   1        238.58        193.57        17.52 o                         
  -1  11   1       3603.33       3597.74       115.47 o                         
   0  11   1       2119.31       2076.41        75.87 o                         
   2  11   1          2.94          4.88         3.59 o                         
   3  11   1       1407.34       1405.74        54.29 o                         
   4  11   1       2476.47       2520.52        79.77 o                         
   2  12   1        765.11        715.37        30.01 o                         
 -12   0   2          8.06         11.62         3.37 o                         
 -11   0   2       1055.35       1066.21        38.07 o                         
 -10   0   2       1740.01       1999.31        87.82 o                         
  -9   0   2       5277.81       5196.40       128.49 o                         
  -8   0   2          3.14          7.26         4.26 o                         
  -7   0   2       2306.94       2437.90        55.60 o                         
  -6   0   2       4013.17       3915.86       103.44 o                         
  -5   0   2       6856.38       7933.90       860.57 o                         
  -4   0   2         70.99        142.33        16.17 o                         
  -3   0   2       4447.68       4318.52       130.54 o                         
  -2   0   2      12644.53      11339.08       310.33 o                         
  -1   0   2       7385.83       7108.13       197.53 o                         
   0   0   2        969.13        995.54        35.26 o                         
   1   0   2        814.55        879.31        30.01 o                         
   2   0   2       9235.20       9085.72       177.48 o                         
   3   0   2       5647.88       5527.74        92.64 o                         
   4   0   2       1954.75       1974.95        49.37 o                         
   5   0   2        128.73        121.85        33.47 o                         
   6   0   2        698.74        694.78        28.01 o                         
   7   0   2       1055.49       1072.15        33.99 o                         
   8   0   2       4981.74       4717.15       117.74 o                         
   9   0   2       1009.29        993.21        62.83 o                         
  10   0   2         55.93         82.82        15.66 o                         
  11   0   2        317.59        334.80        25.29 o                         
 -12   1   2       1523.25       1474.48        38.31 o                         
 -11   1   2       1067.53       1030.70        26.13 o                         
 -10   1   2         58.84         68.82         8.14 o                         
  -9   1   2       1307.99       1330.51        39.70 o                         
  -8   1   2       5112.01       5136.43        78.57 o                         
  -7   1   2       5035.46       5204.79        69.77 o                         
  -6   1   2        985.20        883.78        30.10 o                         
  -5   1   2        115.60        152.54        11.25 o                         
  -4   1   2       9084.67      10109.12       293.38 o                         
  -3   1   2      17972.74      16638.92       453.29 o                         
  -2   1   2      12029.12      10796.02       209.67 o                         
  -1   1   2         19.82         15.67         2.66 o                         
   0   1   2        100.64        113.64         3.98 o                         
   1   1   2      23709.54      22330.68       417.26 o                         
   2   1   2      17856.01      16980.72       262.35 o                         
   3   1   2        590.41        547.68        11.29 o                         
   4   1   2        374.03        333.39        10.22 o                         
   5   1   2       3538.29       3576.34        99.25 o                         
   6   1   2       5982.58       6391.26        95.53 o                         
   7   1   2       2380.05       2403.07        40.76 o                         
   8   1   2        870.27        919.73        22.25 o                         
   9   1   2        728.34        818.64        38.05 o                         
  10   1   2       1952.27       2029.83        91.53 o                         
  11   1   2        829.06        861.77        34.66 o                         
 -12   2   2        117.25        105.54        14.03 o                         
 -11   2   2        269.43        274.98        16.12 o                         
 -10   2   2       1890.17       1975.36        52.59 o                         
  -9   2   2       2447.35       2391.06        44.58 o                         
  -8   2   2        662.55        653.78        22.19 o                         
  -7   2   2         36.78         37.48         3.21 o                         
  -6   2   2       2502.11       2477.59        79.02 o                         
  -5   2   2       7931.05       7923.85       179.73 o                         
  -4   2   2       5336.06       5478.16        97.90 o                         
  -3   2   2        123.57        108.63         7.85 o                         
  -2   2   2       5691.28       5292.59       133.41 o                         
  -1   2   2       9597.29       9011.55       175.13 o                         
   0   2   2      33674.28      31280.38       476.37 o                         
   1   2   2        182.92        226.13         9.06 o                         
   2   2   2       1056.63        960.30        28.97 o                         
   3   2   2      19596.92      20114.29       243.36 o                         
   4   2   2      11236.45      11827.07       198.91 o                         
   5   2   2       2476.24       2428.26        66.91 o                         
   6   2   2        947.09       1032.74        22.88 o                         
   7   2   2       5399.25       5389.67        68.46 o                         
   8   2   2       6832.04       6595.54        86.20 o                         
   9   2   2       1124.19       1157.40        45.24 o                         
  10   2   2          1.29          7.39         4.32 o                         
  11   2   2       1129.06       1043.55       159.90 o                         
 -12   3   2       2383.30       2495.15       112.97 o                         
 -11   3   2       1619.08       1591.20        38.95 o                         
 -10   3   2         62.09         57.76         5.83 o                         
  -9   3   2        741.41        778.35        18.65 o                         
  -8   3   2       3422.08       3511.57        69.76 o                         
  -7   3   2       8488.57       8348.32       116.67 o                         
  -6   3   2        512.70        524.60        15.65 o                         
  -5   3   2       1717.31       1840.66        85.75 o                         
  -4   3   2       5649.30       5554.04        91.69 o                         
  -3   3   2       8156.83       7997.96       152.58 o                         
  -2   3   2       5492.70       5659.63        94.58 o                         
  -1   3   2        436.40        428.45        14.19 o                         
   0   3   2       9055.20       8935.02       141.43 o                         
   1   3   2       3529.96       3297.10        98.92 o                         
   2   3   2       3022.70       2962.17        89.55 o                         
   3   3   2       1412.30       1509.44        25.06 o                         
   4   3   2       1001.87       1070.23        27.14 o                         
   5   3   2       2882.39       2887.24        86.23 o                         
   6   3   2       2799.28       2728.47        52.48 o                         
   7   3   2        560.29        579.35        17.50 o                         
   8   3   2        250.61        233.74        14.95 o                         
   9   3   2        817.66        831.51        34.02 o                         
  10   3   2       2252.30       2144.32        78.48 o                         
 -11   4   2        551.96        518.84        31.17 o                         
 -10   4   2       1458.72       1423.85        32.35 o                         
  -9   4   2        833.91        877.63        20.27 o                         
  -8   4   2         15.46         16.67         3.07 o                         
  -7   4   2         88.94         80.20         5.84 o                         
  -6   4   2       3635.08       3700.67        69.10 o                         
  -5   4   2       2948.79       2956.33        43.98 o                         
  -4   4   2        512.72        489.08        13.89 o                         
  -3   4   2        217.94        252.14         7.90 o                         
  -2   4   2        435.72        375.24        13.85 o                         
  -1   4   2       8685.44       8177.74       113.97 o                         
   0   4   2       1758.68       1737.27        59.64 o                         
   1   4   2         18.80         25.89         4.97 o                         
   2   4   2        775.90        781.77        31.83 o                         
   3   4   2       2543.25       2624.60        62.82 o                         
   4   4   2       1839.97       1820.01        31.74 o                         
   5   4   2       1162.38       1163.74        20.27 o                         
   6   4   2        802.63        786.67        20.97 o                         
   7   4   2        703.11        715.92        19.26 o                         
   8   4   2        807.17        854.08        40.15 o                         
   9   4   2        768.22        759.76        71.78 o                         
  10   4   2         46.69         49.40         5.49 o                         
  11   4   2        192.58        195.49        16.32 o                         
 -11   5   2         82.20         66.09         5.57 o                         
 -10   5   2          8.39          8.69         2.62 o                         
  -9   5   2        172.42        172.27         8.66 o                         
  -8   5   2          5.27         10.23         2.57 o                         
  -7   5   2        578.15        604.23        17.78 o                         
  -6   5   2        134.79        133.87         7.20 o                         
  -5   5   2         16.36         17.23         2.21 o                         
  -4   5   2        374.78        324.91        11.57 o                         
  -3   5   2        464.67        431.02        20.23 o                         
  -2   5   2        960.35        866.89        42.62 o                         
  -1   5   2        215.35        244.62        17.08 o                         
   0   5   2       2176.59       2255.76        74.61 o                         
   1   5   2       1945.33       1854.34        62.59 o                         
   2   5   2       1373.40       1378.06        49.42 o                         
   3   5   2        347.65        378.02        21.05 o                         
   4   5   2        597.86        613.49        15.22 o                         
   5   5   2       3647.48       3894.86       121.09 o                         
   6   5   2       1276.67       1198.96        37.45 o                         
   7   5   2        148.27        164.43         9.99 o                         
   8   5   2         74.70         92.69        11.50 o                         
   9   5   2        761.03        788.83        31.75 o                         
  10   5   2       1017.24       1097.23        35.14 o                         
 -10   6   2        662.03        647.62        31.08 o                         
  -9   6   2        218.63        231.20        10.99 o                         
  -8   6   2        499.82        487.18        16.10 o                         
  -7   6   2        544.02        548.49        18.71 o                         
  -6   6   2       2231.15       2229.79        44.70 o                         
  -5   6   2        972.23        930.14        30.85 o                         
  -4   6   2        297.11        326.75        23.96 o                         
  -3   6   2         38.77         44.38         3.30 o                         
  -2   6   2       1858.48       1959.64        35.67 o                         
  -1   6   2        949.68        918.84        28.58 o                         
   0   6   2        820.47        769.54        20.31 o                         
   1   6   2          6.77          6.89         1.85 o                         
   2   6   2         35.62         42.89         3.71 o                         
   3   6   2        251.15        247.32        16.16 o                         
   4   6   2        506.95        521.65        15.53 o                         
   5   6   2         15.80         31.56         4.21 o                         
   6   6   2         49.34         47.80         5.52 o                         
   7   6   2         16.69         24.32         4.22 o                         
   8   6   2         91.02        100.45        11.75 o                         
   9   6   2        139.25        135.07         9.27 o                         
  10   6   2         39.95         39.51         6.73 o                         
 -10   7   2         96.03        105.84        10.16 o                         
  -9   7   2          1.37          2.66         1.51 o                         
  -8   7   2        564.12        585.96        19.84 o                         
  -7   7   2        155.61        149.82        13.09 o                         
  -6   7   2        466.12        496.45        32.65 o                         
  -5   7   2         27.65         25.00         4.43 o                         
  -4   7   2        328.36        314.26         9.02 o                         
  -3   7   2        142.71        141.16         7.08 o                         
  -2   7   2         30.01         38.46         3.57 o                         
  -1   7   2         54.88         51.63         3.88 o                         
   0   7   2        164.25        164.19         7.59 o                         
   1   7   2        790.63        799.14        16.56 o                         
   2   7   2         64.02         74.11         5.18 o                         
   3   7   2         33.06         40.06         4.02 o                         
   4   7   2        217.33        208.85        11.06 o                         
   5   7   2        298.77        309.74        15.92 o                         
   6   7   2        349.93        371.80        19.30 o                         
   7   7   2        123.33        142.37         9.45 o                         
   8   7   2          9.76          8.85         3.37 o                         
   9   7   2        253.94        281.17        20.82 o                         
  -9   8   2         17.25         17.26         3.02 o                         
  -8   8   2         13.50         11.83         3.25 o                         
  -7   8   2          3.09          6.35         4.25 o                         
  -6   8   2        189.73        194.74        10.02 o                         
  -5   8   2         92.79         89.05         6.83 o                         
  -4   8   2        344.68        339.88        14.07 o                         
  -3   8   2        399.44        403.03        16.05 o                         
  -2   8   2          0.79          4.51         1.58 o                         
  -1   8   2         50.19         46.91         4.89 o                         
   0   8   2         48.17         46.99         9.58 o                         
   1   8   2       2662.77       2708.72        56.54 o                         
   2   8   2        382.29        422.37        14.23 o                         
   3   8   2          0.47          4.06         1.68 o                         
   4   8   2         47.37         41.64         4.94 o                         
   5   8   2         83.85         93.79         8.53 o                         
   6   8   2         77.18         82.60         8.61 o                         
   7   8   2        240.45        200.38        14.46 o                         
   8   8   2          0.09          2.96         3.43 o                         
  -8   9   2         42.36         40.37         6.42 o                         
  -7   9   2        315.75        304.40        12.04 o                         
  -6   9   2        130.42        127.23         9.76 o                         
  -5   9   2          1.51          2.11         2.49 o                         
  -4   9   2        120.95        125.84         6.46 o                         
  -3   9   2        261.94        226.74        11.08 o                         
  -2   9   2        664.69        661.98        20.60 o                         
  -1   9   2         57.02         57.37         4.34 o                         
   0   9   2          4.93          7.61         2.89 o                         
   1   9   2        669.73        693.70        22.90 o                         
   2   9   2        391.90        396.43        19.91 o                         
   3   9   2        103.36         99.22         7.52 o                         
   4   9   2          0.80          3.59         2.54 o                         
   5   9   2         92.14         92.40         7.89 o                         
   6   9   2        678.94        662.10        25.55 o                         
   7   9   2          2.18          6.42         3.99 o                         
  -7  10   2         17.84         14.95         2.68 o                         
  -6  10   2        249.20        232.86        15.92 o                         
  -5  10   2        871.48        879.04        28.49 o                         
  -4  10   2        124.60        139.31         8.74 o                         
  -3  10   2        238.13        213.29         8.36 o                         
  -2  10   2        139.53        145.55         8.00 o                         
  -1  10   2       1724.06       1714.26        40.07 o                         
   0  10   2        614.64        669.45        25.35 o                         
   1  10   2         92.94         94.78         7.62 o                         
   2  10   2         24.47         25.86         8.21 o                         
   3  10   2        791.65        820.79        37.75 o                         
   4  10   2       1331.63       1366.42        54.01 o                         
   5  10   2        230.11        233.90        15.41 o                         
  -5  11   2         19.14         17.49         4.53 o                         
  -4  11   2       1040.96       1081.47        44.92 o                         
  -2  11   2        275.78        272.69        11.39 o                         
  -1  11   2        360.34        345.33        18.08 o                         
   0  11   2        116.84        116.66        12.77 o                         
   1  11   2        909.23        890.43        32.48 o                         
   2  11   2        239.67        254.94        21.04 o                         
   3  11   2          4.89          4.31         3.33 o                         
   4  11   2         39.41         33.66         5.32 o                         
   0  12   2       1138.05       1088.89        40.32 o                         
   1  12   2         28.91         26.45         5.00 o                         
 -12   1   3         40.27         34.60         7.09 o                         
 -11   1   3        281.19        291.11        12.72 o                         
 -10   1   3        382.21        385.93        19.01 o                         
  -9   1   3        149.87        139.78         9.73 o                         
  -8   1   3         47.94         54.02         5.20 o                         
  -7   1   3        437.11        410.33        13.93 o                         
  -6   1   3        436.94        431.13        22.90 o                         
  -5   1   3       1270.72       1534.57        37.49 o                         
  -4   1   3        703.27        794.46        26.97 o                         
  -3   1   3        998.12        921.75        24.32 o                         
  -2   1   3         90.50        102.29         8.13 o                         
  -1   1   3       1996.20       1960.44        84.75 o                         
   0   1   3        798.60        776.96        15.79 o                         
   1   1   3       1177.40       1205.93        30.48 o                         
   2   1   3        904.09        889.73        17.21 o                         
   3   1   3        115.72        127.27         5.19 o                         
   4   1   3        256.88        264.53         9.58 o                         
   5   1   3         57.62         50.52         7.75 o                         
   6   1   3         91.19         96.00         7.21 o                         
   7   1   3       1026.56       1094.54        26.76 o                         
   8   1   3        391.01        367.25        14.93 o                         
   9   1   3        481.78        570.05        29.79 o                         
  10   1   3         25.00         23.35         5.26 o                         
  11   1   3         71.91         56.46         8.65 o                         
 -12   2   3        589.69        453.70        21.26 o                         
 -11   2   3        315.67        313.93        12.63 o                         
 -10   2   3         53.20         40.43         5.84 o                         
  -9   2   3        757.08        678.35        20.13 o                         
  -8   2   3        561.61        613.53        15.77 o                         
  -7   2   3        771.57        785.40        22.03 o                         
  -6   2   3        596.48        641.60        21.66 o                         
  -5   2   3       1337.35       1496.84        32.92 o                         
  -4   2   3        691.84        609.57        19.34 o                         
  -3   2   3        941.55        968.01        25.23 o                         
  -2   2   3          4.40          4.52         2.38 o                         
  -1   2   3          9.90         15.07         6.28 o                         
   0   2   3       4233.80       4141.72        60.88 o                         
   1   2   3        760.18        661.37        13.63 o                         
   2   2   3          7.26         11.22         1.89 o                         
   3   2   3          0.41          6.44         1.52 o                         
   4   2   3       1892.57       2063.38        35.88 o                         
   5   2   3       1316.89       1350.08        28.26 o                         
   6   2   3        434.92        446.60        14.14 o                         
   7   2   3         45.97         46.27         5.00 o                         
   8   2   3        271.09        275.62        15.03 o                         
   9   2   3        931.01        896.54        41.22 o                         
  10   2   3        554.23        582.29        38.37 o                         
  11   2   3          1.40          2.48         2.86 o                         
 -12   3   3         24.10         27.11         5.38 o                         
 -11   3   3        321.10        309.19        11.39 o                         
 -10   3   3        773.33        710.39        33.57 o                         
  -9   3   3        177.68        170.94         8.82 o                         
  -8   3   3         46.09         43.20         4.14 o                         
  -7   3   3        156.64        150.36         7.55 o                         
  -6   3   3       4135.68       4173.83        88.05 o                         
  -5   3   3       1265.52       1290.48        29.87 o                         
  -4   3   3        376.07        360.45        15.86 o                         
  -3   3   3        639.47        557.31        14.20 o                         
  -2   3   3       4434.64       4389.40        95.43 o                         
  -1   3   3       3389.77       3410.46        71.67 o                         
   0   3   3       5461.12       5532.20       113.70 o                         
   1   3   3         39.70         41.24         4.48 o                         
   2   3   3       2498.90       2471.23        59.70 o                         
   3   3   3       1523.05       1457.76        38.64 o                         
   4   3   3       3181.29       3276.26        90.64 o                         
   5   3   3        831.71        953.53        24.47 o                         
   6   3   3        439.30        477.43        15.69 o                         
   7   3   3        915.54        893.97        26.90 o                         
   8   3   3        454.91        498.46        42.53 o                         
   9   3   3        329.90        312.90        19.31 o                         
  10   3   3         18.83         26.58         8.46 o                         
 -11   4   3        448.93        476.13        27.55 o                         
 -10   4   3          1.53          2.43         1.63 o                         
  -9   4   3        579.34        609.49        17.56 o                         
  -8   4   3        802.24        777.97        24.30 o                         
  -7   4   3        461.27        482.65        13.69 o                         
  -6   4   3       1216.37       1229.44        16.63 o                         
  -5   4   3        446.88        410.37         9.76 o                         
  -4   4   3        981.39        963.77        17.48 o                         
  -3   4   3        854.23        774.39        22.69 o                         
  -2   4   3        355.80        362.34        15.66 o                         
  -1   4   3        608.78        716.87        24.13 o                         
   0   4   3       3463.56       3652.97       115.09 o                         
   1   4   3        596.70        514.91        17.89 o                         
   2   4   3        668.01        689.04        17.81 o                         
   3   4   3          2.91          7.33         1.97 o                         
   4   4   3        416.94        427.90        15.80 o                         
   5   4   3       2618.34       2838.87        54.35 o                         
   6   4   3        757.82        723.60        21.32 o                         
   7   4   3         59.12         55.90         8.27 o                         
   8   4   3        130.07        121.68         9.33 o                         
   9   4   3       1076.96       1112.30        52.40 o                         
  10   4   3        639.23        576.29        19.17 o                         
 -11   5   3       1205.75       1045.74        35.95 o                         
 -10   5   3       1544.55       1475.38        38.95 o                         
  -9   5   3        462.81        457.54        12.81 o                         
  -8   5   3        197.12        193.64         9.31 o                         
  -7   5   3       6974.31       7041.72        99.43 o                         
  -6   5   3       1841.05       1799.24        31.16 o                         
  -5   5   3       2968.93       2882.93        38.57 o                         
  -4   5   3        354.13        358.53         8.55 o                         
  -3   5   3       1527.69       1495.92        28.30 o                         
  -2   5   3       8314.96       8112.91       325.11 o                         
  -1   5   3       6079.45       6118.01       183.54 o                         
   0   5   3        250.18        238.30        18.59 o                         
   1   5   3        497.30        511.14        27.52 o                         
   2   5   3       4579.06       4565.73       156.69 o                         
   3   5   3       5838.09       6029.63        99.63 o                         
   4   5   3       2524.22       2678.52        57.09 o                         
   5   5   3         27.96         31.79         6.89 o                         
   6   5   3        105.28        115.08        14.83 o                         
   7   5   3       3345.45       3360.49       106.96 o                         
   8   5   3       1419.56       1468.04        50.68 o                         
   9   5   3        600.20        612.15        26.38 o                         
  10   5   3        278.05        248.93        15.38 o                         
 -10   6   3         10.34          8.27         3.15 o                         
  -9   6   3       1233.26       1150.56        38.53 o                         
  -8   6   3       4555.97       4517.94        86.44 o                         
  -7   6   3       2027.11       1983.59        46.01 o                         
  -6   6   3        112.54        114.31         9.99 o                         
  -5   6   3       1527.28       1544.60        29.26 o                         
  -4   6   3       6319.12       6218.03       169.79 o                         
  -3   6   3       5658.83       5615.07        86.06 o                         
  -2   6   3       1076.30       1032.54        22.95 o                         
  -1   6   3       1878.60       1883.62        41.01 o                         
   0   6   3       6028.69       5870.56       102.41 o                         
   1   6   3       5975.80       6008.27        92.08 o                         
   2   6   3       2773.91       2770.98        50.35 o                         
   3   6   3        384.86        396.71        27.35 o                         
   4   6   3       3909.41       4066.20       100.38 o                         
   5   6   3       4913.17       5109.89       184.69 o                         
   6   6   3       1200.42       1365.53        38.75 o                         
   7   6   3        179.84        171.39         9.63 o                         
   8   6   3       1215.52       1186.43        57.28 o                         
   9   6   3       2854.09       2866.70       137.03 o                         
 -10   7   3       1588.98       1571.16        52.65 o                         
  -9   7   3        814.74        824.79        33.56 o                         
  -8   7   3          2.67          7.61         2.90 o                         
  -7   7   3       1296.92       1340.31        55.96 o                         
  -6   7   3       3466.28       3435.86       156.27 o                         
  -5   7   3       2243.68       2237.36        57.67 o                         
  -4   7   3        582.58        567.30        16.04 o                         
  -3   7   3        611.34        528.16        11.71 o                         
  -2   7   3       6010.24       6061.93        92.57 o                         
  -1   7   3       3772.48       3818.62        61.90 o                         
   0   7   3       1216.75       1174.38        30.32 o                         
   1   7   3          4.89          5.83         1.95 o                         
   2   7   3       4817.73       4973.07        82.08 o                         
   3   7   3       3697.72       3573.26        82.05 o                         
   4   7   3       2038.29       2044.02        52.75 o                         
   5   7   3          2.96          5.84         3.19 o                         
   6   7   3       1046.70       1075.07        37.63 o                         
   7   7   3       2126.49       2203.78        49.50 o                         
   8   7   3       1896.28       1821.01        59.89 o                         
   9   7   3         62.53         63.92         8.05 o                         
  -9   8   3        987.35        936.96        31.23 o                         
  -8   8   3       2759.49       2788.79        63.60 o                         
  -7   8   3        848.41        898.06        28.87 o                         
  -6   8   3          0.60          3.27         4.40 o                         
  -5   8   3       1250.60       1224.09        30.83 o                         
  -4   8   3       1829.54       1886.39        32.39 o                         
  -3   8   3       4673.59       4657.62        65.06 o                         
  -2   8   3        244.34        233.52         9.69 o                         
  -1   8   3        110.39        105.29         6.71 o                         
   0   8   3       2634.88       2685.74        47.41 o                         
   1   8   3       1985.18       2082.32        32.89 o                         
   2   8   3       3645.03       3896.80        71.86 o                         
   3   8   3         75.83         79.99         8.06 o                         
   4   8   3        999.55        990.43        20.60 o                         
   5   8   3       1884.98       2029.67        42.38 o                         
   6   8   3       1969.97       2121.36        57.78 o                         
   7   8   3        797.76        765.60        40.58 o                         
  -8   9   3         90.13         92.74         6.29 o                         
  -7   9   3        433.73        433.88        17.03 o                         
  -6   9   3       1946.45       1885.26        66.53 o                         
  -5   9   3       2705.37       2673.58        77.88 o                         
  -4   9   3        247.14        286.99        12.72 o                         
  -3   9   3        444.03        463.65        14.84 o                         
  -2   9   3       1543.22       1613.78        29.71 o                         
  -1   9   3       3283.60       3329.11        51.45 o                         
   0   9   3       1226.23       1250.87        30.76 o                         
   1   9   3        429.01        426.98        21.19 o                         
   2   9   3       1372.20       1444.26        46.43 o                         
   3   9   3       2893.07       3101.96        76.34 o                         
   4   9   3       1323.44       1422.74        42.74 o                         
   5   9   3          0.18          8.84         5.91 o                         
   6   9   3        711.82        750.06        43.80 o                         
   7   9   3       2890.16       2762.15        87.03 o                         
  -7  10   3       1219.47       1033.85        37.56 o                         
  -6  10   3         50.00         49.10         6.54 o                         
  -5  10   3       1276.02       1244.58        28.33 o                         
  -4  10   3       3276.75       3287.40        61.71 o                         
  -3  10   3       2652.75       2572.40        44.30 o                         
  -2  10   3        528.35        510.51        23.31 o                         
  -1  10   3        266.31        262.04        12.09 o                         
   0  10   3       3003.61       3111.16        73.34 o                         
   1  10   3       5389.88       5621.73        99.92 o                         
   2  10   3        517.05        551.46        17.65 o                         
   3  10   3          4.53          7.27         4.09 o                         
   4  10   3       1108.92       1164.42        45.89 o                         
   5  10   3       2135.15       2127.93        67.00 o                         
  -5  11   3        596.28        499.31        22.52 o                         
  -3  11   3        251.58        239.15        16.64 o                         
  -2  11   3       1080.89       1016.96        24.26 o                         
  -1  11   3        910.91        843.85        21.75 o                         
   0  11   3        216.67        198.61        10.57 o                         
   1  11   3        262.02        258.99        23.65 o                         
   2  11   3        563.95        597.35        21.07 o                         
   4  11   3        728.49        721.47        26.74 o                         
   1  12   3       1222.74       1046.90        35.48 o                         
 -12   0   4        715.56        713.39        30.26 o                         
 -11   0   4       2164.32       2109.54        58.85 o                         
 -10   0   4       2420.02       2335.83        69.04 o                         
  -9   0   4        580.07        629.01        31.89 o                         
  -8   0   4         57.01         55.42         6.39 o                         
  -7   0   4       3422.86       3404.71       226.11 o                         
  -6   0   4       5039.82       6099.46       157.18 o                         
  -5   0   4       2537.92       2603.87        77.51 o                         
  -4   0   4       1837.53       1929.07       139.38 o                         
  -3   0   4        391.60        366.70        41.55 o                         
  -2   0   4       6736.04       6670.28       201.94 o                         
  -1   0   4      10133.83       9625.16       276.39 o                         
   0   0   4       3307.44       3314.36        61.23 o                         
   1   0   4         28.43         24.46         3.77 o                         
   2   0   4       1172.72       1089.08        38.45 o                         
   3   0   4      16795.38      16567.69       319.76 o                         
   4   0   4       1960.89       1939.20        58.94 o                         
   5   0   4         41.99         37.72         5.91 o                         
   6   0   4       2449.63       2462.57        83.48 o                         
   7   0   4       4160.83       4647.29       289.71 o                         
   8   0   4       4607.85       5120.11       183.60 o                         
   9   0   4        196.62        208.01        22.93 o                         
  10   0   4       1290.67       1192.98        49.67 o                         
 -12   1   4       1153.02       1100.30        52.70 o                         
 -11   1   4        106.26         95.58         6.98 o                         
 -10   1   4        756.95        710.23        25.72 o                         
  -9   1   4       1520.27       1609.81        66.59 o                         
  -8   1   4       4127.83       4145.05        55.74 o                         
  -7   1   4       1857.80       1812.39        44.70 o                         
  -6   1   4       1863.59       1978.10        46.42 o                         
  -5   1   4       4233.37       4314.12        67.80 o                         
  -4   1   4       9547.04       9234.68       166.10 o                         
  -3   1   4       4401.27       4463.84       104.21 o                         
  -2   1   4         26.41         34.07         5.82 o                         
  -1   1   4      11149.82      10632.87       149.80 o                         
   0   1   4      11607.56      11002.85       126.08 o                         
   1   1   4       7932.47       7514.60       107.40 o                         
   2   1   4        804.32        725.50        16.12 o                         
   3   1   4       1322.07       1290.53        24.83 o                         
   4   1   4       6952.59       6822.05        86.51 o                         
   5   1   4       6229.84       5944.40        84.02 o                         
   6   1   4       1732.39       1860.88        42.62 o                         
   7   1   4         58.50         72.63         7.36 o                         
   8   1   4        682.59        746.80        36.52 o                         
   9   1   4       2697.16       2598.87       129.37 o                         
  10   1   4       1530.61       1455.02        59.76 o                         
 -12   2   4        583.70        551.52        25.26 o                         
 -11   2   4       2384.37       2443.15        51.23 o                         
 -10   2   4       2026.35       2141.11        44.93 o                         
  -9   2   4        851.07        826.08        31.68 o                         
  -8   2   4       1029.64       1051.15        22.24 o                         
  -7   2   4       2586.60       2421.25        44.79 o                         
  -6   2   4       8457.85       8620.27       141.17 o                         
  -5   2   4       1989.04       2004.94        33.25 o                         
  -4   2   4        505.32        505.08        17.74 o                         
  -3   2   4       4751.06       4664.44       107.65 o                         
  -2   2   4       6211.62       6127.07       132.58 o                         
  -1   2   4       6359.31       6432.73        94.27 o                         
   0   2   4        762.13        844.10        15.36 o                         
   1   2   4       2521.18       2353.95        38.90 o                         
   2   2   4       5503.80       5300.80        78.15 o                         
   3   2   4       2281.69       2249.21        58.07 o                         
   4   2   4         83.08         85.47         6.02 o                         
   5   2   4        778.09        769.83        34.38 o                         
   6   2   4       2705.38       2838.89        68.75 o                         
   7   2   4        838.27        881.29        28.28 o                         
   8   2   4        734.44        731.71        75.57 o                         
   9   2   4         93.25         95.02        16.20 o                         
  10   2   4        476.05        468.08        16.67 o                         
 -11   3   4         14.75         18.01         3.24 o                         
 -10   3   4        433.37        442.61        25.73 o                         
  -9   3   4       2229.49       2215.46        40.02 o                         
  -8   3   4       1226.30       1288.75        21.02 o                         
  -7   3   4          3.95          7.21         2.04 o                         
  -6   3   4        238.28        238.43         8.36 o                         
  -5   3   4       1163.82       1122.05        25.31 o                         
  -4   3   4       3613.52       3479.56        68.99 o                         
  -3   3   4       1676.68       1743.53        50.64 o                         
  -2   3   4         79.63        107.19        11.95 o                         
  -1   3   4        829.15        793.80        27.79 o                         
   0   3   4       1430.79       1342.09        31.26 o                         
   1   3   4       8381.76       8143.27       135.19 o                         
   2   3   4        544.53        522.32        13.95 o                         
   3   3   4        381.41        372.09        11.92 o                         
   4   3   4       2652.11       2697.97        45.17 o                         
   5   3   4       3257.05       3446.10        75.62 o                         
   6   3   4       2079.56       2101.09        86.78 o                         
   7   3   4          2.38          2.63         5.16 o                         
   8   3   4       2132.08       2057.47        62.40 o                         
   9   3   4       1243.83       1207.13        89.32 o                         
  10   3   4       1084.34        891.80        37.31 o                         
 -11   4   4        977.28        997.46        39.51 o                         
 -10   4   4       1020.44        997.77        33.06 o                         
  -9   4   4        167.74        163.36        11.31 o                         
  -8   4   4        239.62        218.98        12.00 o                         
  -7   4   4        764.69        754.66        19.63 o                         
  -6   4   4       2876.44       2812.36        57.69 o                         
  -5   4   4       1925.80       1941.21        25.79 o                         
  -4   4   4        110.16        107.32         6.68 o                         
  -3   4   4       1783.26       1752.27        40.42 o                         
  -2   4   4       4151.98       4117.23        77.25 o                         
  -1   4   4       1745.11       1678.66        28.97 o                         
   0   4   4       2805.56       2896.05        59.33 o                         
   1   4   4       3706.66       3715.77        69.48 o                         
   2   4   4       2397.02       2379.07        57.27 o                         
   3   4   4       2779.34       2847.85        52.20 o                         
   4   4   4       1186.34       1231.78        66.87 o                         
   5   4   4         29.45         18.87         4.68 o                         
   6   4   4       1255.79       1342.31        72.83 o                         
   7   4   4       2710.38       2623.36        89.55 o                         
   8   4   4        372.75        380.94        15.17 o                         
   9   4   4         56.71         52.07         6.29 o                         
 -10   5   4         34.75         35.51         5.06 o                         
  -9   5   4       1270.14       1231.70        29.52 o                         
  -8   5   4       2048.95       2045.69        55.16 o                         
  -7   5   4        784.61        805.99        31.64 o                         
  -6   5   4        343.02        329.70        12.50 o                         
  -5   5   4       2044.19       2011.41        42.73 o                         
  -4   5   4       3567.20       3402.01        55.72 o                         
  -3   5   4       1722.43       1726.64        36.52 o                         
  -2   5   4         50.26         62.92         6.70 o                         
  -1   5   4        533.51        536.34        15.84 o                         
   0   5   4       2752.18       2944.49       177.04 o                         
   1   5   4       2039.27       1869.86        53.15 o                         
   2   5   4          6.99          5.13         3.18 o                         
   3   5   4        207.17        191.71        28.26 o                         
   4   5   4       1028.41       1000.52        34.33 o                         
   5   5   4        601.34        605.81        29.50 o                         
   6   5   4        293.44        275.92        18.89 o                         
   7   5   4        156.34        157.96        10.54 o                         
   8   5   4        276.79        298.76        24.63 o                         
   9   5   4        273.53        261.01        18.05 o                         
  -9   6   4          4.60          2.97         1.89 o                         
  -8   6   4        326.20        294.22        26.11 o                         
  -7   6   4        351.45        340.55        14.36 o                         
  -6   6   4          6.21          5.32         1.86 o                         
  -5   6   4         38.98         42.05         4.07 o                         
  -4   6   4         16.24         20.50         2.55 o                         
  -3   6   4        738.59        749.38        23.32 o                         
  -2   6   4        498.13        491.99        14.95 o                         
  -1   6   4        376.20        357.55        15.38 o                         
   0   6   4         12.48         11.18         2.91 o                         
   1   6   4         34.10         42.33         6.43 o                         
   2   6   4       2589.32       2599.28        69.08 o                         
   3   6   4        779.79        802.52        37.89 o                         
   4   6   4        262.06        292.32        14.13 o                         
   5   6   4         99.47        108.93        13.87 o                         
   6   6   4        617.45        662.22        27.93 o                         
   7   6   4        956.01        981.88        31.75 o                         
   8   6   4        349.89        348.73        20.38 o                         
   9   6   4         11.91          8.71         2.99 o                         
 -10   7   4         76.14         70.21         6.39 o                         
  -9   7   4        100.87         96.30         6.33 o                         
  -8   7   4          6.26          6.42         3.49 o                         
  -7   7   4        217.06        225.76        13.10 o                         
  -6   7   4         36.39         36.94         5.93 o                         
  -5   7   4         13.05         16.58         2.83 o                         
  -4   7   4          6.25         14.77         2.80 o                         
  -3   7   4          4.11          3.36         1.77 o                         
  -2   7   4        178.26        176.63         8.96 o                         
  -1   7   4         15.81         16.19         2.81 o                         
   0   7   4        203.64        199.72         9.79 o                         
   1   7   4        478.69        484.77        18.12 o                         
   2   7   4        114.12        108.36         9.17 o                         
   3   7   4          3.68          2.03         1.93 o                         
   4   7   4          0.82          3.56         2.81 o                         
   5   7   4         80.37         78.19         9.92 o                         
   6   7   4        253.09        254.93        13.78 o                         
   7   7   4          0.33          1.88         1.53 o                         
   8   7   4         28.61         18.46         4.88 o                         
  -8   8   4        285.79        283.46        12.03 o                         
  -7   8   4        603.66        624.56        30.10 o                         
  -6   8   4          2.09          1.92         3.68 o                         
  -5   8   4        120.00        121.91         6.73 o                         
  -4   8   4         16.22         22.66         3.12 o                         
  -3   8   4        276.09        253.65         8.86 o                         
  -2   8   4        275.05        275.08         9.55 o                         
  -1   8   4         66.53         64.27         6.25 o                         
   0   8   4        242.11        244.79        12.34 o                         
   1   8   4        332.47        334.29        11.87 o                         
   2   8   4         13.84         16.82         3.40 o                         
   3   8   4          1.24          4.52         3.27 o                         
   4   8   4        102.84        122.96        22.25 o                         
   5   8   4         94.66        106.93        10.05 o                         
   6   8   4          2.32          3.47         3.04 o                         
   7   8   4         44.13         43.63         7.52 o                         
  -8   9   4          0.51          1.95         1.20 o                         
  -7   9   4         46.36         40.73         6.29 o                         
  -6   9   4        115.79        108.00         7.91 o                         
  -5   9   4         67.81         70.83         6.83 o                         
  -4   9   4        429.17        403.99        14.56 o                         
  -3   9   4          8.23          5.63         2.01 o                         
  -2   9   4         44.23         48.11         4.39 o                         
  -1   9   4        149.71        149.86         6.05 o                         
   0   9   4        160.60        169.59         9.13 o                         
   1   9   4        373.73        382.75        15.21 o                         
   2   9   4        248.21        235.53        11.48 o                         
   3   9   4         51.96         54.89         5.44 o                         
   4   9   4          4.04          3.90         5.00 o                         
   5   9   4        151.10        170.23        17.24 o                         
   6   9   4         27.53         29.56         4.97 o                         
  -6  10   4        419.32        386.46        21.23 o                         
  -5  10   4         63.98         71.15         4.78 o                         
  -4  10   4          3.12          3.58         1.50 o                         
  -3  10   4       1024.19        976.13        52.32 o                         
  -2  10   4        302.22        309.19        11.81 o                         
  -1  10   4        125.14        139.23         8.07 o                         
   0  10   4          0.27          0.45         1.96 o                         
   1  10   4        488.12        480.88        15.93 o                         
   2  10   4        178.33        186.09         8.78 o                         
   3  10   4        440.93        461.65        17.18 o                         
   4  10   4         60.42         64.23         7.52 o                         
   5  10   4         44.16         37.37         4.15 o                         
  -3  11   4        305.27        294.07        16.80 o                         
  -2  11   4        176.93        161.92         9.20 o                         
  -1  11   4        169.83        163.68         7.25 o                         
   0  11   4        263.21        238.50        10.32 o                         
   1  11   4        858.97        873.08        25.23 o                         
   2  11   4        241.10        219.80         9.80 o                         
 -11   1   5          0.44          2.80         1.93 o                         
 -10   1   5          0.67          1.75         2.18 o                         
  -9   1   5        218.75        223.73        39.85 o                         
  -8   1   5         22.94         17.03         3.18 o                         
  -7   1   5          6.09          6.07         2.93 o                         
  -6   1   5         31.24         30.89         4.83 o                         
  -5   1   5          0.19          6.84         2.57 o                         
  -4   1   5         37.35         40.02         5.41 o                         
  -3   1   5         10.75         21.40         4.70 o                         
  -2   1   5        489.01        548.90        24.18 o                         
  -1   1   5        270.49        294.24        11.33 o                         
   0   1   5        173.96        164.37         7.83 o                         
   1   1   5         42.01         44.06         3.31 o                         
   2   1   5        308.30        280.00         8.49 o                         
   3   1   5         13.56         11.30         2.07 o                         
   4   1   5        116.51        130.90         6.91 o                         
   5   1   5         32.98         30.77         4.92 o                         
   6   1   5         96.47        115.42        11.07 o                         
   7   1   5         44.69         42.72         9.49 o                         
   8   1   5        316.43        309.01        29.79 o                         
   9   1   5         42.47         39.27         6.67 o                         
  10   1   5          0.81          1.10         2.39 o                         
 -11   2   5          8.72          8.37         2.88 o                         
 -10   2   5        251.28        271.37        15.77 o                         
  -9   2   5       1024.85       1037.33        53.96 o                         
  -8   2   5        276.83        273.78        10.41 o                         
  -7   2   5        224.60        221.85        10.05 o                         
  -6   2   5         21.96         22.23         4.81 o                         
  -5   2   5        806.11        821.56        38.10 o                         
  -4   2   5       1600.83       1670.80        42.32 o                         
  -3   2   5        274.89        259.09        13.63 o                         
  -2   2   5        109.35         91.76         5.75 o                         
  -1   2   5         47.57         36.26         3.14 o                         
   0   2   5        360.27        370.31        11.49 o                         
   1   2   5       1375.72       1327.21        24.68 o                         
   2   2   5        118.18        121.29         6.50 o                         
   3   2   5        523.95        520.29        21.51 o                         
   4   2   5         37.73         34.04         4.50 o                         
   5   2   5        160.46        142.49        13.70 o                         
   6   2   5        115.56        104.95         9.41 o                         
   7   2   5          3.13          2.60         4.84 o                         
   8   2   5        724.94        754.13        47.50 o                         
   9   2   5          9.20          6.61         3.88 o                         
 -11   3   5        559.64        451.91        34.52 o                         
 -10   3   5        367.84        345.78        25.76 o                         
  -9   3   5          5.23          5.38         4.14 o                         
  -8   3   5        319.89        333.29        13.21 o                         
  -7   3   5       2880.83       2718.04        48.77 o                         
  -6   3   5          5.83          8.03         1.83 o                         
  -5   3   5        679.95        670.40        26.14 o                         
  -4   3   5       1195.66       1221.12        34.34 o                         
  -3   3   5       2672.35       2675.85        58.10 o                         
  -2   3   5       1733.60       1816.33        37.61 o                         
  -1   3   5          5.94          6.89         2.18 o                         
   0   3   5        244.01        224.69         9.61 o                         
   1   3   5       1962.92       2029.99        33.32 o                         
   2   3   5       4455.15       4391.70        86.68 o                         
   3   3   5        349.21        353.88        13.56 o                         
   4   3   5          5.69          4.94         2.13 o                         
   5   3   5        802.63        749.16        21.82 o                         
   6   3   5       1256.77       1408.36        63.27 o                         
   7   3   5       2166.57       2254.56        74.25 o                         
   8   3   5          8.37          8.50         2.82 o                         
   9   3   5          6.74          6.28         4.07 o                         
 -10   4   5        733.35        770.79        38.72 o                         
  -9   4   5       2590.68       2530.20        60.79 o                         
  -8   4   5       1422.34       1442.32        43.43 o                         
  -7   4   5        521.43        502.87        15.38 o                         
  -6   4   5        950.84        917.45        19.66 o                         
  -5   4   5       4676.61       4583.37        75.06 o                         
  -4   4   5       3462.22       3324.99        58.00 o                         
  -3   4   5       1854.83       1917.95        48.00 o                         
  -2   4   5         19.76         25.72         3.37 o                         
  -1   4   5       3378.28       3413.51        75.68 o                         
   0   4   5       5391.86       5304.44        76.33 o                         
   1   4   5       1197.03       1163.77        27.54 o                         
   2   4   5        371.22        379.88        11.87 o                         
   3   4   5        922.83        879.27        20.37 o                         
   4   4   5       2724.29       2691.11       104.09 o                         
   5   4   5       1473.85       1371.75        36.46 o                         
   6   4   5         51.74         66.48         9.96 o                         
   7   4   5         40.92         58.16         7.66 o                         
   8   4   5       1219.11       1211.97        32.98 o                         
  -9   5   5          9.47          6.36         2.94 o                         
  -8   5   5        480.51        462.51        19.81 o                         
  -7   5   5       1257.33       1281.47        41.15 o                         
  -6   5   5       1486.13       1510.76        28.59 o                         
  -5   5   5         76.38         76.45         5.35 o                         
  -4   5   5        204.04        227.43        19.49 o                         
  -3   5   5       2791.83       2820.68        59.06 o                         
  -2   5   5       2976.19       3228.50       118.24 o                         
  -1   5   5        389.71        363.48        17.56 o                         
   0   5   5         42.84         55.35         9.04 o                         
   1   5   5       3499.66       3452.45        87.27 o                         
   2   5   5       3916.61       3934.90        76.97 o                         
   3   5   5       1428.06       1423.32        58.66 o                         
   4   5   5         44.52         42.34         6.52 o                         
   5   5   5        587.06        651.36        36.99 o                         
   6   5   5       3402.51       3347.55       131.92 o                         
   7   5   5       1304.89       1383.73        39.21 o                         
   8   5   5        200.26        165.23        14.44 o                         
  -9   6   5       1766.38       1731.29        59.94 o                         
  -8   6   5        587.70        561.43        27.68 o                         
  -7   6   5        269.68        243.42        19.11 o                         
  -6   6   5       1159.13       1123.63        29.72 o                         
  -5   6   5       3606.88       3623.63        49.92 o                         
  -4   6   5       1178.92       1235.88        22.58 o                         
  -3   6   5        724.11        713.15        28.89 o                         
  -2   6   5        140.85        123.60         7.42 o                         
  -1   6   5       1534.05       1567.79        38.08 o                         
   0   6   5       5694.49       5801.94        92.22 o                         
   1   6   5         22.70         33.69         4.86 o                         
   2   6   5        448.64        451.43        18.42 o                         
   3   6   5        854.08        879.21        34.87 o                         
   4   6   5       2070.33       2192.26        74.55 o                         
   5   6   5       1501.08       1749.98       124.29 o                         
   6   6   5         45.24         46.23         6.40 o                         
   7   6   5         90.60         82.86         6.69 o                         
   8   6   5        427.87        388.62        20.32 o                         
  -9   7   5          5.12          5.54         2.11 o                         
  -8   7   5        181.24        181.24        13.21 o                         
  -7   7   5       4596.80       4824.75       145.82 o                         
  -6   7   5       1766.79       1813.64        48.17 o                         
  -5   7   5        402.70        403.85        12.63 o                         
  -4   7   5        893.50        877.04        20.87 o                         
  -3   7   5       2382.60       2460.34        44.93 o                         
  -2   7   5       3863.90       4046.70        67.12 o                         
  -1   7   5       1862.00       1872.59        36.82 o                         
   0   7   5        340.34        338.19        17.84 o                         
   1   7   5       2013.20       1970.89        39.95 o                         
   2   7   5       2196.64       2299.73        51.63 o                         
   3   7   5       2264.44       2370.81        78.05 o                         
   4   7   5        168.15        190.35        13.02 o                         
   5   7   5        904.96       1046.90        44.63 o                         
   6   7   5       1657.20       1795.24        60.77 o                         
   7   7   5       1432.84       1453.07        53.82 o                         
  -8   8   5        898.80        896.59        67.41 o                         
  -7   8   5         80.98         96.66         9.66 o                         
  -6   8   5        420.67        450.27        25.54 o                         
  -5   8   5       2704.53       2769.16        57.11 o                         
  -4   8   5       3285.65       3324.50        62.11 o                         
  -3   8   5        552.29        565.25        15.69 o                         
  -2   8   5        219.86        219.09         8.22 o                         
  -1   8   5       3174.11       3174.68        54.35 o                         
   0   8   5       4228.25       4526.15       146.50 o                         
   1   8   5       2655.42       2833.90        50.38 o                         
   2   8   5         48.98         55.34         4.72 o                         
   3   8   5       2185.74       2238.10        54.74 o                         
   4   8   5       3516.34       3635.37        82.89 o                         
   5   8   5       2598.42       2797.85        54.95 o                         
   6   8   5         89.01         86.64         6.58 o                         
  -7   9   5       2238.08       2060.68        63.76 o                         
  -6   9   5       2230.15       2092.83        66.46 o                         
  -5   9   5        239.06        250.83        16.26 o                         
  -4   9   5        713.09        735.79        30.17 o                         
  -3   9   5       1906.95       2015.74        35.68 o                         
  -2   9   5       4209.57       4213.58        58.09 o                         
  -1   9   5        603.67        600.64        15.37 o                         
   0   9   5          4.94          7.48         1.85 o                         
   1   9   5       1397.31       1501.92        57.09 o                         
   2   9   5       2784.91       3084.51        71.09 o                         
   3   9   5        920.59        964.94        27.30 o                         
   5   9   5        776.15        787.02        28.59 o                         
  -5  10   5       1230.48       1184.45        40.70 o                         
  -4  10   5       1072.28       1056.35        26.79 o                         
  -3  10   5        209.61        212.08        12.91 o                         
  -2  10   5        681.09        677.85        33.15 o                         
  -1  10   5       1190.61       1254.86        34.59 o                         
   0  10   5       1267.60       1320.42        34.21 o                         
   1  10   5        570.43        607.75        16.46 o                         
   2  10   5         16.47         19.21         2.57 o                         
   3  10   5       1073.97       1035.08        37.05 o                         
  -1  11   5        850.68        717.32        29.25 o                         
 -11   0   6       1582.45       1433.51        50.96 o                         
 -10   0   6        297.06        325.05        23.21 o                         
  -9   0   6        702.94        773.37        41.87 o                         
  -8   0   6       3460.11       3362.73        91.90 o                         
  -7   0   6       1861.75       1927.02        48.36 o                         
  -6   0   6       7032.67       8108.42       285.54 o                         
  -5   0   6        399.80        377.00        21.62 o                         
  -4   0   6       5496.47       5500.20       126.92 o                         
  -3   0   6       9236.77       9463.04       162.24 o                         
  -2   0   6       4536.82       4566.31       112.23 o                         
  -1   0   6       2278.15       2419.24        65.64 o                         
   0   0   6       4452.45       4583.35        88.44 o                         
   1   0   6       9544.37       9055.76       157.38 o                         
   2   0   6       6210.11       6071.40       111.33 o                         
   3   0   6        585.09        580.99        21.43 o                         
   4   0   6        286.97        273.14        15.44 o                         
   5   0   6       2788.07       2598.40       176.21 o                         
   6   0   6       3944.56       5200.95       228.05 o                         
   7   0   6        416.75        520.89        44.41 o                         
   8   0   6         82.20         74.08        12.68 o                         
   9   0   6        437.45        373.74        20.60 o                         
 -11   1   6        402.03        441.72        22.99 o                         
 -10   1   6       1825.70       1844.16        48.99 o                         
  -9   1   6       2161.74       2453.01        90.37 o                         
  -8   1   6        847.03        825.39        38.71 o                         
  -7   1   6        157.80        162.68         9.55 o                         
  -6   1   6       2082.10       2269.40        50.63 o                         
  -5   1   6       3432.27       3684.46        79.86 o                         
  -4   1   6       1632.32       1731.96        45.08 o                         
  -3   1   6          0.22          0.97         1.74 o                         
  -2   1   6       1867.99       1986.05        36.30 o                         
  -1   1   6       3019.95       3048.25        37.51 o                         
   0   1   6       3061.72       2995.97        44.79 o                         
   1   1   6        405.60        389.89        11.64 o                         
   2   1   6       1455.52       1425.84        29.67 o                         
   3   1   6       1760.67       1791.66        35.35 o                         
   4   1   6       4049.03       3953.34        67.61 o                         
   5   1   6        983.34        959.24       104.68 o                         
   6   1   6         17.84         25.70        14.06 o                         
   7   1   6       2045.50       2275.71        73.71 o                         
   8   1   6       1398.79       1451.78        45.13 o                         
   9   1   6       1604.52       1133.28        29.46 o                         
 -11   2   6       1382.02       1351.85        48.35 o                         
 -10   2   6        182.16        162.49        13.97 o                         
  -9   2   6        537.75        583.56        23.81 o                         
  -8   2   6       1775.31       1865.27        48.00 o                         
  -7   2   6       3142.13       3221.46        71.41 o                         
  -6   2   6       1321.97       1376.12        40.03 o                         
  -5   2   6        101.41         94.80         7.56 o                         
  -4   2   6       1482.55       1469.22        41.24 o                         
  -3   2   6       3897.66       4023.62        71.10 o                         
  -2   2   6       3550.99       3741.77        54.75 o                         
  -1   2   6        625.56        621.14        19.63 o                         
   0   2   6        312.40        308.99        12.34 o                         
   1   2   6       2939.30       2914.53        49.20 o                         
   2   2   6       2781.62       2739.90        43.87 o                         
   3   2   6       3170.78       3278.56        53.84 o                         
   4   2   6          1.28          4.52         2.31 o                         
   5   2   6       1043.32       1144.84        55.28 o                         
   6   2   6       1892.59       2192.02       181.93 o                         
   7   2   6       2177.76       2446.14        73.72 o                         
   8   2   6        254.83        245.72        14.72 o                         
 -10   3   6        987.47       1038.76        44.63 o                         
  -9   3   6       1162.30       1150.57        35.34 o                         
  -8   3   6       1642.63       1737.84        71.73 o                         
  -7   3   6          7.52          8.91         5.44 o                         
  -6   3   6        656.48        687.91        15.46 o                         
  -5   3   6       3440.26       3513.34        62.82 o                         
  -4   3   6       4179.35       4202.59        74.25 o                         
  -3   3   6        169.43        178.56        14.32 o                         
  -2   3   6        980.66       1023.34        22.26 o                         
  -1   3   6       5207.91       5365.22        87.52 o                         
   0   3   6       3567.46       3632.23        58.04 o                         
   1   3   6       1362.98       1369.79        28.81 o                         
   2   3   6       1060.90       1058.13        24.53 o                         
   3   3   6       3164.52       3294.79        51.67 o                         
   4   3   6       2611.55       2510.69        58.44 o                         
   5   3   6        855.49        823.22        47.61 o                         
   6   3   6         51.51         57.63         8.35 o                         
   7   3   6       1348.04       1386.77        46.37 o                         
   8   3   6       1038.76        958.43        25.35 o                         
 -10   4   6         71.46         54.73         7.52 o                         
  -9   4   6          0.79         10.73         4.66 o                         
  -8   4   6       1704.02       1735.89        47.36 o                         
  -7   4   6       1907.29       1988.66        48.48 o                         
  -6   4   6        215.93        217.75        10.06 o                         
  -5   4   6         22.22         24.17         3.75 o                         
  -4   4   6        760.91        800.06        21.94 o                         
  -3   4   6       2595.09       2611.14        37.93 o                         
  -2   4   6       1553.95       1625.06        36.03 o                         
  -1   4   6          4.59          5.71         2.50 o                         
   0   4   6       1814.06       1829.57        37.67 o                         
   1   4   6        297.57        304.24        11.63 o                         
   2   4   6       3854.93       4022.06        57.88 o                         
   3   4   6        109.61        117.36         7.27 o                         
   4   4   6        299.36        263.85        21.74 o                         
   5   4   6       1067.09       1198.92       110.66 o                         
   6   4   6       1070.59       1127.69        42.87 o                         
   7   4   6        338.89        331.81        14.45 o                         
  -9   5   6        556.54        530.92        21.17 o                         
  -8   5   6         31.96         41.55         5.09 o                         
  -7   5   6        639.17        604.15        39.60 o                         
  -6   5   6       1699.22       1718.16        51.28 o                         
  -5   5   6        516.28        541.14        33.62 o                         
  -4   5   6        342.36        359.84        15.74 o                         
  -3   5   6         31.71         29.51         4.49 o                         
  -2   5   6        835.42        838.61        26.34 o                         
  -1   5   6       1338.41       1374.98        29.79 o                         
   0   5   6        223.58        221.15        14.74 o                         
   1   5   6        145.57        144.25        14.69 o                         
   2   5   6          9.83          8.68         4.18 o                         
   3   5   6        908.20        868.49        49.64 o                         
   4   5   6        591.37        625.06        65.30 o                         
   5   5   6        255.25        256.01        30.29 o                         
   6   5   6          6.16         14.01         3.57 o                         
   7   5   6          6.51         14.31         3.21 o                         
  -8   6   6          6.22          5.41         2.86 o                         
  -7   6   6        402.40        411.71        24.75 o                         
  -6   6   6        209.89        227.57        16.39 o                         
  -5   6   6        157.91        150.03         6.80 o                         
  -4   6   6        117.06        133.60         6.90 o                         
  -3   6   6        645.18        684.65        27.01 o                         
  -2   6   6        277.57        297.58        14.48 o                         
  -1   6   6          1.11          1.17         2.78 o                         
   0   6   6          1.10          0.31         2.02 o                         
   1   6   6       2070.47       2206.25        82.29 o                         
   2   6   6        118.28        116.44        12.01 o                         
   3   6   6          6.39          3.46         4.81 o                         
   4   6   6        198.97        202.55        22.88 o                         
   5   6   6        496.45        569.93        41.08 o                         
   6   6   6        394.17        411.61        20.51 o                         
  -8   7   6         23.51         21.61         3.77 o                         
  -7   7   6         27.23         29.88         5.66 o                         
  -6   7   6         86.53         84.17         7.21 o                         
  -5   7   6        633.56        673.86        19.39 o                         
  -4   7   6         36.98         41.76         3.95 o                         
  -3   7   6        316.61        293.31        12.53 o                         
  -2   7   6         60.22         64.30         6.22 o                         
  -1   7   6        402.38        425.97        15.96 o                         
   0   7   6        542.69        567.09        23.78 o                         
   1   7   6         53.61         61.65         7.83 o                         
   2   7   6         86.36         88.87         8.52 o                         
   3   7   6         55.76         57.50         5.46 o                         
   4   7   6        512.61        547.48        22.45 o                         
   5   7   6          9.78         11.76         5.57 o                         
   6   7   6         84.72         79.39         6.59 o                         
  -7   8   6        112.88        110.28         8.46 o                         
  -5   8   6          0.05          1.46         2.37 o                         
  -4   8   6          2.14          6.62         2.15 o                         
  -3   8   6        264.14        267.07        10.65 o                         
  -2   8   6        203.28        213.09        11.21 o                         
  -1   8   6          9.31         11.28         2.12 o                         
   0   8   6        114.00        115.66         7.72 o                         
   1   8   6         25.73         22.66         4.26 o                         
   2   8   6        108.32        108.00         6.22 o                         
   3   8   6         56.80         67.46         4.47 o                         
   4   8   6        109.29        125.27         6.39 o                         
  -5   9   6          1.18          1.64         1.15 o                         
  -4   9   6         90.56         93.38         4.99 o                         
  -3   9   6         80.02         77.85         4.35 o                         
  -2   9   6         58.26         62.25         4.83 o                         
  -1   9   6         84.49         86.25         7.95 o                         
   0   9   6         54.21         49.14         3.87 o                         
   1   9   6        311.85        296.84        10.89 o                         
   2   9   6          3.06          0.98         1.35 o                         
   3   9   6          9.61          9.90         1.90 o                         
  -3  10   6        153.61        133.52         9.25 o                         
  -2  10   6        114.18         98.75         6.09 o                         
  -1  10   6        180.98        193.70        13.43 o                         
   0  10   6         61.22         57.66         6.10 o                         
 -10   1   7         29.70         27.11         5.08 o                         
  -9   1   7         66.03         57.25         9.31 o                         
  -8   1   7        197.06        200.73        14.25 o                         
  -7   1   7       1101.91       1147.08        62.39 o                         
  -6   1   7        160.59        177.24        15.61 o                         
  -5   1   7         73.84         84.25         8.96 o                         
  -4   1   7        214.86        238.61        12.47 o                         
  -3   1   7        543.64        558.64        16.39 o                         
  -2   1   7         88.02         87.41         7.30 o                         
  -1   1   7          2.59          2.95         2.57 o                         
   0   1   7        355.94        359.13        13.09 o                         
   1   1   7         18.36         19.86         3.11 o                         
   2   1   7        420.65        398.69        15.21 o                         
   3   1   7         19.01         21.23         4.59 o                         
   4   1   7        284.89        288.74        19.07 o                         
   5   1   7        152.45        169.57        37.43 o                         
   6   1   7         71.42         79.56        12.18 o                         
   7   1   7         49.08         41.84         9.04 o                         
  -9   2   7         39.81         46.77         7.58 o                         
  -8   2   7         25.87         28.68         4.82 o                         
  -7   2   7          0.81          4.92         3.16 o                         
  -6   2   7       1728.20       1900.38        63.93 o                         
  -5   2   7        330.09        331.26        15.60 o                         
  -4   2   7         87.02         90.30         6.55 o                         
  -3   2   7         40.54         42.30         4.43 o                         
  -2   2   7        483.21        498.55        17.89 o                         
  -1   2   7       2607.54       2663.16        51.01 o                         
   0   2   7        372.82        362.29        14.43 o                         
   1   2   7        100.90         93.88         6.03 o                         
   2   2   7         21.37         20.70         3.38 o                         
   3   2   7       1358.34       1388.85        35.78 o                         
   4   2   7        605.51        574.96        42.23 o                         
   5   2   7        153.28        153.32        21.29 o                         
   6   2   7        132.66        159.16        19.58 o                         
   7   2   7         63.82         58.90         6.45 o                         
  -9   3   7         52.52         52.88         8.15 o                         
  -8   3   7        675.48        719.28        30.67 o                         
  -7   3   7        726.58        736.99        32.43 o                         
  -6   3   7         94.44         89.35         6.47 o                         
  -5   3   7         30.36         29.10         3.96 o                         
  -4   3   7        183.26        181.95         9.04 o                         
  -3   3   7        797.82        852.78        24.41 o                         
  -2   3   7        639.01        674.56        21.03 o                         
  -1   3   7         63.59         62.49         6.11 o                         
   0   3   7         39.46         40.36         4.85 o                         
   1   3   7        753.31        783.36        33.39 o                         
   2   3   7        207.04        233.29        12.29 o                         
   3   3   7         60.90         65.80         6.99 o                         
   4   3   7        163.43        137.12        18.46 o                         
   5   3   7        451.43        467.71        97.48 o                         
   6   3   7        425.22        389.73        20.26 o                         
   7   3   7          8.62          7.01         2.20 o                         
  -9   4   7        448.05        389.19        20.29 o                         
  -8   4   7         53.80         50.33         4.82 o                         
  -7   4   7        570.48        550.46        18.63 o                         
  -6   4   7       1593.03       1608.57        36.90 o                         
  -5   4   7        882.18        925.23        23.63 o                         
  -4   4   7         37.05         45.38         5.94 o                         
  -3   4   7        165.21        184.62         9.43 o                         
  -2   4   7       2033.53       2042.37        41.23 o                         
  -1   4   7       1919.74       1959.64        39.52 o                         
   0   4   7        592.83        619.83        18.47 o                         
   1   4   7          9.66         13.32         3.51 o                         
   2   4   7        236.77        245.75        13.23 o                         
   3   4   7       2857.84       2902.12       129.37 o                         
   4   4   7        897.60        766.62       149.02 o                         
   5   4   7         96.42         78.67        13.87 o                         
  -8   5   7       1482.33       1528.69        48.72 o                         
  -7   5   7       2081.64       2049.01        76.56 o                         
  -6   5   7        260.97        261.34        12.11 o                         
  -5   5   7          2.18          4.34         2.94 o                         
  -4   5   7       3637.80       3623.76        84.30 o                         
  -3   5   7       1706.62       1860.20        71.98 o                         
  -2   5   7        923.04        995.67        39.16 o                         
  -1   5   7          1.37         -1.42         5.22 o                         
   0   5   7        954.53        976.97        33.23 o                         
   1   5   7       3713.80       3785.79        90.97 o                         
   2   5   7        465.31        490.88        37.15 o                         
   3   5   7          3.30          7.17         7.20 o                         
   4   5   7        206.10        226.66        19.94 o                         
   5   5   7       1598.96       1685.11        44.23 o                         
   6   5   7        923.78        820.49        32.87 o                         
  -7   6   7        189.42        177.31        12.86 o                         
  -6   6   7       1884.01       2116.77        71.75 o                         
  -5   6   7       2874.23       3185.75       237.36 o                         
  -4   6   7        651.29        718.72        17.43 o                         
  -3   6   7        135.12        166.19        13.09 o                         
  -2   6   7       1996.68       2171.84        78.45 o                         
  -1   6   7       3384.45       3467.26        95.97 o                         
   0   6   7       1730.41       1861.32        49.99 o                         
   1   6   7        136.03        136.69        11.06 o                         
   2   6   7       1413.53       1464.85        43.67 o                         
   3   6   7       2598.40       2603.25        62.43 o                         
   4   6   7       1898.56       2028.17        86.61 o                         
   5   6   7        353.06        358.69        13.40 o                         
  -7   7   7        751.19        704.99        25.64 o                         
  -6   7   7        238.56        244.37        15.26 o                         
  -5   7   7        263.80        283.15        17.83 o                         
  -4   7   7       2209.41       2339.84        38.30 o                         
  -3   7   7       2489.33       2708.56        44.37 o                         
  -2   7   7        920.73        965.96        24.42 o                         
  -1   7   7        187.11        203.07        10.06 o                         
   0   7   7        359.38        385.52        13.18 o                         
   1   7   7       4321.17       4460.35       115.62 o                         
   2   7   7       1419.84       1454.76        31.27 o                         
   3   7   7         48.91         40.29         6.20 o                         
   4   7   7        387.78        374.43        12.58 o                         
  -5   8   7       2081.52       2139.95        65.58 o                         
  -4   8   7        321.42        297.39        12.10 o                         
  -3   8   7        204.40        204.12         8.00 o                         
  -2   8   7       1308.66       1334.31        24.40 o                         
  -1   8   7       1691.27       1881.96        32.30 o                         
   0   8   7       1320.15       1323.61        28.39 o                         
   1   8   7        222.54        193.12         8.76 o                         
   2   8   7        541.90        556.56        17.21 o                         
   3   8   7       1525.79       1359.09        43.03 o                         
  -2   9   7        493.68        433.30        20.62 o                         
  -1   9   7          6.50          5.24         2.72 o                         
   0   9   7       1605.09       1431.65        46.40 o                         
  -9   0   8       1286.03       1082.32        39.82 o                         
  -8   0   8       1665.14       1880.72        61.84 o                         
  -7   0   8       1187.00       1172.38        43.54 o                         
  -6   0   8        123.92        134.88        16.47 o                         
  -5   0   8       1750.20       1935.18        93.99 o                         
  -4   0   8       2743.44       3090.13       124.25 o                         
  -3   0   8       1455.99       1467.04        73.04 o                         
  -2   0   8         67.73        102.42        16.80 o                         
  -1   0   8       1600.62       1620.66        73.51 o                         
   0   0   8       2230.25       2306.12        90.94 o                         
   1   0   8       1909.55       2097.11        82.69 o                         
   2   0   8        627.64        633.37        37.24 o                         
   3   0   8         79.03         82.16        11.21 o                         
   4   0   8       1099.00       1167.18       100.81 o                         
   5   0   8       1931.30       2212.99        95.75 o                         
  -9   1   8        736.03        683.88        28.69 o                         
  -8   1   8          2.86          6.18         2.64 o                         
  -7   1   8       2336.41       2425.30        91.97 o                         
  -6   1   8       1172.03       1318.79        43.83 o                         
  -5   1   8       3251.92       3688.68       101.54 o                         
  -4   1   8        476.99        510.74        20.88 o                         
  -3   1   8        895.57        904.94        27.94 o                         
  -2   1   8       3278.75       3386.58       100.33 o                         
  -1   1   8       2372.35       2434.73        53.73 o                         
   0   1   8       1270.97       1310.55        34.70 o                         
   1   1   8          2.30          4.40         3.27 o                         
   2   1   8       3166.67       3487.45        84.27 o                         
   3   1   8       1942.39       1988.95        50.14 o                         
   4   1   8       1062.45       1007.85       104.90 o                         
   5   1   8          0.90          3.24         3.34 o                         
  -9   2   8        901.31        649.16        26.08 o                         
  -8   2   8       1691.04       1794.52        36.35 o                         
  -7   2   8        389.39        392.83        15.54 o                         
  -6   2   8         59.74         60.80         5.30 o                         
  -5   2   8       1591.45       1724.30        37.09 o                         
  -4   2   8       2298.94       2457.24        61.08 o                         
  -3   2   8       2541.65       2567.33        55.93 o                         
  -2   2   8        113.21        107.07         8.72 o                         
  -1   2   8        515.46        534.99        19.95 o                         
   0   2   8       4405.93       4549.14        86.15 o                         
   1   2   8       2066.82       2209.53        49.28 o                         
   2   2   8       1900.68       2079.40        47.85 o                         
   3   2   8        665.74        661.54        26.91 o                         
   4   2   8       1845.31       1682.66        65.36 o                         
  -8   3   8         52.57         65.30         8.15 o                         
  -7   3   8       1504.72       1526.68        40.52 o                         
  -6   3   8       3534.68       3502.73        64.51 o                         
  -5   3   8        739.07        731.10        29.20 o                         
  -4   3   8         66.49         66.22         5.21 o                         
  -3   3   8       1004.72       1013.84        28.52 o                         
  -2   3   8       2394.03       2362.57        50.89 o                         
  -1   3   8       1550.92       1633.23        38.75 o                         
   0   3   8        136.83        139.31         9.23 o                         
   1   3   8       1057.88       1093.72        29.43 o                         
   2   3   8        637.45        689.04        22.67 o                         
   3   3   8        996.15        601.03        48.63 o                         
   4   3   8        692.16        735.25        39.79 o                         
  -7   4   8        909.57        928.47        25.63 o                         
  -6   4   8          0.38          2.78         2.56 o                         
  -5   4   8        590.54        587.66        15.87 o                         
  -4   4   8        888.57        961.53        21.72 o                         
  -3   4   8       1348.93       1378.86        32.91 o                         
  -2   4   8        117.06        106.48         6.17 o                         
  -1   4   8         58.77         59.29         5.67 o                         
   0   4   8       1073.29       1112.61        28.20 o                         
   1   4   8       1599.86       1656.91        42.67 o                         
   2   4   8        126.51        104.55        16.26 o                         
   3   4   8         56.78         44.20         6.01 o                         
   4   4   8        821.70        816.38        39.48 o                         
   5   4   8        710.31        605.19        22.43 o                         
  -6   5   8        414.88        391.70        24.03 o                         
  -5   5   8        384.00        383.73        13.65 o                         
  -4   5   8         35.06         36.57         3.55 o                         
  -3   5   8         10.92         13.56         3.28 o                         
  -2   5   8        593.34        587.77        37.60 o                         
  -1   5   8       1224.84       1171.72        34.10 o                         
   0   5   8        305.67        300.05        23.12 o                         
   1   5   8         63.10         52.26         5.72 o                         
   2   5   8        542.72        461.27        18.82 o                         
   3   5   8       1160.92       1038.83        33.53 o                         
   4   5   8        619.31        559.40        29.60 o                         
  -6   6   8          0.00         -0.72         1.42 o                         
  -5   6   8        370.49        344.41        13.32 o                         
  -4   6   8        554.29        523.85        13.73 o                         
  -3   6   8         91.32         85.24         5.12 o                         
  -2   6   8         72.87         71.48         5.58 o                         
  -1   6   8         54.23         49.78         5.37 o                         
   0   6   8        397.84        382.11        15.89 o                         
   1   6   8         16.22         18.93         2.17 o                         
   2   6   8         35.43         30.52         2.62 o                         
   3   6   8          4.07          3.68         1.15 o                         
  -5   7   8          2.67          0.85         1.16 o                         
  -4   7   8         37.54         47.40         5.60 o                         
  -3   7   8        284.33        255.89        10.00 o                         
  -2   7   8        153.42        144.94         9.56 o                         
  -1   7   8          7.80          8.70         2.13 o                         
   0   7   8         91.77         68.40         5.22 o                         
   1   7   8         30.49         30.89         5.13 o                         
   2   7   8        251.49        201.47        19.14 o                         
  -7   1   9        103.17         95.18         5.31 o                         
  -6   1   9        126.68        118.27         7.84 o                         
  -5   1   9        368.09        401.32        14.35 o                         
  -4   1   9         39.44         41.01         6.81 o                         
  -3   1   9          2.61          3.93         4.48 o                         
  -2   1   9          1.89          3.86         2.60 o                         
  -1   1   9         18.50         12.67         6.04 o                         
   0   1   9         17.29         15.70         3.79 o                         
   1   1   9        426.83        466.15        19.34 o                         
   2   1   9        230.57        220.82        13.37 o                         
  -7   2   9         51.77         48.22         6.39 o                         
  -6   2   9        532.77        500.14        16.68 o                         
  -5   2   9          1.76          2.49         2.12 o                         
  -4   2   9        136.25        131.04         8.45 o                         
  -3   2   9         39.44         46.39         4.63 o                         
  -2   2   9        310.52        321.70        12.45 o                         
  -1   2   9         46.25         50.23         6.34 o                         
   0   2   9         18.77         12.77         4.51 o                         
   1   2   9        268.67        294.84        14.45 o                         
   3   2   9        202.77        134.78         8.78 o                         
  -5   3   9        589.87        501.03        28.80 o                         
  -4   3   9       2076.78       1895.95        63.26 o                         
  -3   3   9        318.12        345.50        14.84 o                         
  -2   3   9          1.07          1.54         2.10 o                         
  -1   3   9        152.78        151.82         7.86 o                         
   0   3   9       1569.21       1429.96        55.83 o                         
  -5   4   9        207.04        198.42        17.02 o                         
  -4   4   9          1.51          0.87         0.98 o                         
  -3   4   9        749.34        657.44        80.89 o                         
  -2   4   9        786.35        775.17        63.84 o                         
  -1   4   9        974.18        938.64        38.25 o                         
   0   4   9          3.80          6.57         3.49 o                         
   1   4   9        329.20        192.06        28.50 o                         
  -3   5   9        524.87        412.99        12.49 o                         
  -2   5   9          1.04          2.83         1.20 o                         
  -1   5   9       1219.83       1110.84        45.47 o                         
   0   5   9        744.18        592.64        26.30 o                         
   1   5   9       1136.58        977.61        32.02 o                         
  -4   0  10        708.39        639.97        30.26 o                         
  -3   1  10       2331.89       2251.01        74.01 o                         
  -3   2  10        175.25        130.73        11.32 o                         
                                                                                
