# Supplementary material for: Alkali metal salts of 4-hy­droxy­benzoic acid: a structural and educational study
Source: Acta Crystallogr C Struct Chem. 2021 Jun 9;77(Pt 7):340–53. doi: 10.1107/S2053229621005465 (PMC8254528; doi:10.1107/S2053229621005465)
Supplement: Supplementary file 9 [file c-77-00340-compound8sup9.hkl]

data_compound8                                                                  
_shelx_title ' cc_khm02_2.5_1_a.res in P2(1)/c'                                 
_shelx_refln_list_code          4                                               
_shelx_F_calc_maximum      233.01                                               
_exptl_crystal_F_000       544.00                                               
_reflns_d_resolution_high  0.5427                                               
                                                                                
loop_                                                                           
 _space_group_symop_operation_xyz                                               
 'x, y, z'                                                                      
 '-x, y+1/2, -z+1/2'                                                            
 '-x, -y, -z'                                                                   
 'x, -y-1/2, z-1/2'                                                             
                                                                                
_cell_length_a    10.1271                                                       
_cell_length_b    10.1220                                                       
_cell_length_c     8.6270                                                       
_cell_angle_alpha  90.000                                                       
_cell_angle_beta  102.953                                                       
_cell_angle_gamma  90.000                                                       
                                                                                
_shelx_F_squared_multiplier     1.000                                           
                                                                                
loop_                                                                           
 _refln_index_h                                                                 
 _refln_index_k                                                                 
 _refln_index_l                                                                 
 _refln_F_squared_calc                                                          
 _refln_F_squared_meas                                                          
 _refln_F_squared_sigma                                                         
 _refln_observed_status                                                         
   2   0   0          6.39         19.82         3.34 o                         
   3   0   0      27750.73      24890.44       383.45 o                         
   4   0   0      49386.37      42144.22       646.62 o                         
   5   0   0      22739.91      22289.40       317.04 o                         
   6   0   0        898.75        916.61        27.73 o                         
   7   0   0      16827.51      15757.69       266.31 o                         
   8   0   0       7645.29       7625.11       149.48 o                         
   9   0   0       4875.25       4773.24       108.58 o                         
  10   0   0        556.14        564.74        44.98 o                         
  11   0   0       5309.40       5024.31       144.50 o                         
  12   0   0       4347.04       4075.94       141.17 o                         
  13   0   0         61.34         45.26        13.68 o                         
  14   0   0         51.31         45.97        15.57 o                         
  15   0   0       2187.35       2137.22       163.31 o                         
  16   0   0       1224.00       1410.45       133.34 o                         
  17   0   0         66.44         43.72        26.69 o                         
   1   1   0      10803.73       9739.98       191.43 o                         
   2   1   0      27371.94      23749.25       342.79 o                         
   3   1   0       8950.35       8595.87        98.11 o                         
   4   1   0        450.57        496.71        10.12 o                         
   5   1   0      13514.20      13038.80       175.12 o                         
   6   1   0      15101.24      14519.74       179.88 o                         
   7   1   0       5498.19       5239.85        99.81 o                         
   8   1   0        417.27        411.54        14.74 o                         
   9   1   0       6282.65       6123.65        88.58 o                         
  10   1   0       8403.10       8107.09       141.48 o                         
  11   1   0       2029.45       1966.85        53.55 o                         
  12   1   0        105.22        114.58        13.98 o                         
  13   1   0       2581.26       2447.42        72.69 o                         
  14   1   0       2771.35       2826.86        87.46 o                         
  15   1   0        702.73        694.16        52.27 o                         
  16   1   0         41.34         49.21        21.64 o                         
  17   1   0        960.23       1012.64        70.92 o                         
   0   2   0      14289.19      14088.86       440.49 o                         
   1   2   0      16840.51      15741.59       160.89 o                         
   2   2   0         13.46         25.30         3.43 o                         
   3   2   0       7088.82       6957.62        72.51 o                         
   4   2   0      13661.98      13275.96       199.05 o                         
   5   2   0       8645.82       8620.29       121.33 o                         
   6   2   0          5.23         21.88         4.95 o                         
   7   2   0       3315.73       3310.98        55.03 o                         
   8   2   0       6448.44       6271.67        84.44 o                         
   9   2   0       3742.30       3632.37        63.81 o                         
  10   2   0        179.91        136.58        12.83 o                         
  11   2   0       1871.52       1783.87        56.60 o                         
  12   2   0       2468.59       2363.18        62.51 o                         
  13   2   0        894.16        874.74        38.13 o                         
  14   2   0        108.44        110.21        20.53 o                         
  15   2   0        917.03        834.64        59.46 o                         
  16   2   0       1263.75       1383.55        93.61 o                         
  17   2   0         46.32         37.57        19.54 o                         
   1   3   0      14121.08      13677.79       121.75 o                         
   2   3   0      40629.27      35456.29       508.12 o                         
   3   3   0       6719.62       6686.20        71.08 o                         
   4   3   0        370.39        363.49        10.78 o                         
   5   3   0      14692.75      14567.68       253.32 o                         
   6   3   0      11149.96      10546.35       169.24 o                         
   7   3   0       4873.88       4738.52        75.23 o                         
   8   3   0       1745.94       1647.90        44.08 o                         
   9   3   0       5129.45       5088.09       142.10 o                         
  10   3   0       4053.94       4129.02       103.99 o                         
  11   3   0       1309.51       1278.96        39.96 o                         
  12   3   0        427.84        424.67        23.11 o                         
  13   3   0       2091.30       2147.94        68.75 o                         
  14   3   0       1523.81       1632.70       119.96 o                         
  15   3   0         39.82         49.43        15.55 o                         
  16   3   0          3.53         18.50        13.17 o                         
  17   3   0        613.48        615.13        63.03 o                         
   0   4   0      20635.13      19902.07       310.82 o                         
   1   4   0      10136.62      10166.67       108.79 o                         
   2   4   0        498.95        588.95        12.63 o                         
   3   4   0      16744.96      16887.33       210.51 o                         
   4   4   0      16714.06      16497.97       227.58 o                         
   5   4   0       3365.20       3232.58        60.31 o                         
   6   4   0          1.36          7.65         2.90 o                         
   7   4   0       5264.98       5205.46       100.69 o                         
   8   4   0      12014.38      11375.65       323.92 o                         
   9   4   0       1379.80       1312.81        34.24 o                         
  10   4   0        152.51        167.02        13.91 o                         
  11   4   0       2655.47       2600.19        86.10 o                         
  12   4   0       3219.90       3161.74        65.18 o                         
  13   4   0        829.17        811.29        68.48 o                         
  14   4   0         61.36         62.25        16.60 o                         
  15   4   0       1863.48       1748.22        87.14 o                         
  16   4   0        445.01        473.73        42.66 o                         
  17   4   0        409.72        428.69        81.54 o                         
   1   5   0       5502.67       5635.57        74.67 o                         
   2   5   0      14014.04      13898.89       147.97 o                         
   3   5   0       7174.49       7310.26        69.52 o                         
   4   5   0          2.06         14.98         2.92 o                         
   5   5   0       3460.66       3358.42        83.51 o                         
   6   5   0       7238.99       7070.52       137.70 o                         
   7   5   0       3124.87       3068.85        57.09 o                         
   8   5   0         54.38         84.57        21.92 o                         
   9   5   0       2640.01       2639.46        51.26 o                         
  10   5   0       2826.78       2742.74        63.25 o                         
  11   5   0       1084.64       1100.66        34.23 o                         
  12   5   0         17.64          7.00         5.77 o                         
  13   5   0       1038.72        953.71       104.76 o                         
  14   5   0       1448.50       1504.71        77.01 o                         
  15   5   0        285.63        271.33        33.94 o                         
  16   5   0         78.51        102.87        27.25 o                         
  17   5   0        446.76        426.74        77.49 o                         
   0   6   0       7047.62       6910.12       141.78 o                         
   1   6   0       4868.21       5035.69        75.72 o                         
   2   6   0        948.64       1123.01        19.97 o                         
   3   6   0       4443.96       4479.39        58.73 o                         
   4   6   0       5976.44       5862.07        71.11 o                         
   5   6   0       2077.69       1920.24        45.30 o                         
   6   6   0        647.02        616.08        30.42 o                         
   7   6   0       4951.47       4709.15       117.04 o                         
   8   6   0       3102.41       3061.66        67.27 o                         
   9   6   0        558.49        557.18        33.92 o                         
  10   6   0        202.05        229.00        18.20 o                         
  11   6   0       1489.26       1492.71        60.66 o                         
  12   6   0       1592.78       1766.05        92.30 o                         
  13   6   0        257.00        298.17        55.71 o                         
  14   6   0        254.42        325.81        72.80 o                         
  15   6   0         60.10         87.51        31.69 o                         
  16   6   0        675.22        737.68       100.07 o                         
  17   6   0         49.83         74.14        26.55 o                         
   1   7   0       4598.46       4750.06       108.32 o                         
   2   7   0       3024.45       2935.06        48.63 o                         
   3   7   0       4058.23       4292.88        71.85 o                         
   4   7   0         22.04         28.61         4.80 o                         
   5   7   0       1585.55       1686.58        40.72 o                         
   6   7   0       3236.99       3226.62       108.09 o                         
   7   7   0        387.95        346.86        32.59 o                         
   8   7   0         35.84         26.08         8.21 o                         
   9   7   0        505.43        473.37        34.80 o                         
  10   7   0       1879.18       1938.46        68.37 o                         
  11   7   0         11.89         16.02         8.20 o                         
  12   7   0         46.28         28.08        10.25 o                         
  13   7   0        314.87        385.90        46.62 o                         
  14   7   0        252.94        206.96        57.77 o                         
  15   7   0        173.78        130.06        32.74 o                         
  16   7   0        380.78        389.11        48.04 o                         
   0   8   0       1533.15       1610.28        45.35 o                         
   1   8   0        127.35        151.72         9.18 o                         
   2   8   0          0.11          6.28         3.05 o                         
   3   8   0        607.37        637.75        15.96 o                         
   4   8   0       1139.04       1213.82        26.17 o                         
   5   8   0        341.77        364.99        17.24 o                         
   6   8   0          0.77          8.26         7.12 o                         
   7   8   0        907.52        908.48        43.19 o                         
   8   8   0       1129.26       1183.48        47.68 o                         
   9   8   0        321.90        320.30        33.80 o                         
  10   8   0         20.28         24.66        10.33 o                         
  11   8   0        649.40        635.27        62.54 o                         
  12   8   0        663.33        683.68        41.80 o                         
  13   8   0        232.83        194.23        38.72 o                         
  14   8   0          7.20          6.24        22.88 o                         
  15   8   0        189.12        219.93        27.62 o                         
  16   8   0        245.71        279.67        32.26 o                         
   1   9   0       2575.88       2651.52        51.91 o                         
   2   9   0       1611.24       1611.31        37.25 o                         
   3   9   0        998.46       1001.11        45.82 o                         
   4   9   0         16.72         15.83         2.95 o                         
   5   9   0        787.46        792.80        22.50 o                         
   6   9   0       2437.22       2273.64        86.59 o                         
   7   9   0          1.87          6.59         9.03 o                         
   8   9   0         14.55         15.15         6.97 o                         
   9   9   0        359.42        324.24        25.76 o                         
  10   9   0        332.39        298.52        33.31 o                         
  11   9   0        110.02        136.61        30.20 o                         
  12   9   0         97.11        133.00        30.86 o                         
  13   9   0        108.83        131.27        20.77 o                         
  14   9   0         39.22         10.58        10.34 o                         
  15   9   0         49.52         58.48        23.02 o                         
   0  10   0         25.56         59.36        19.90 o                         
   1  10   0       1326.88       1425.73        38.00 o                         
   2  10   0         41.32         38.65         3.98 o                         
   3  10   0        495.59        525.17        21.18 o                         
   4  10   0        520.90        512.16        35.83 o                         
   5  10   0         33.01         46.29         6.75 o                         
   6  10   0         16.69         18.80         6.67 o                         
   7  10   0         74.59         66.24        10.53 o                         
   8  10   0        962.36        980.88        43.33 o                         
   9  10   0          0.43          4.94         5.64 o                         
  10  10   0         37.90         38.72        10.07 o                         
  11  10   0        160.44        152.84        24.18 o                         
  12  10   0         83.20         58.31        16.84 o                         
  13  10   0        123.27        153.81        25.82 o                         
  14  10   0        106.46        155.21        33.75 o                         
  15  10   0         50.70         24.62        19.08 o                         
   1  11   0        135.29        155.46        15.47 o                         
   2  11   0         18.77         29.44         6.83 o                         
   3  11   0         14.56         21.68         6.40 o                         
   4  11   0          3.52          7.60         9.27 o                         
   5  11   0         14.56         15.67         7.41 o                         
   6  11   0        124.88        168.88        29.58 o                         
   7  11   0         97.57         93.35        13.75 o                         
   8  11   0          0.42          2.25         7.01 o                         
   9  11   0         14.42         13.59         8.40 o                         
  10  11   0          2.05         15.34         8.65 o                         
  11  11   0         11.60         33.53        18.21 o                         
  12  11   0         23.27         16.65        14.60 o                         
  13  11   0          1.43         -1.22        13.19 o                         
  14  11   0          9.67          4.29        17.60 o                         
   0  12   0          2.36          8.40         7.15 o                         
   1  12   0         40.19         42.89         7.78 o                         
   2  12   0          0.95          2.99         5.65 o                         
   3  12   0         34.52         34.42         8.56 o                         
   4  12   0         54.39         73.15        13.74 o                         
   5  12   0         47.09         52.01        10.83 o                         
   6  12   0         17.17          9.55         8.08 o                         
   7  12   0         36.62         23.63        10.91 o                         
   8  12   0         72.38         92.27        30.11 o                         
   9  12   0        182.00        131.76        35.57 o                         
  10  12   0         41.51         21.29        44.58 o                         
  11  12   0         41.44         37.51        18.21 o                         
  12  12   0         73.77        108.11        28.55 o                         
  13  12   0         38.08         11.98        13.08 o                         
   1  13   0        188.04        195.71        20.05 o                         
   2  13   0         55.19         64.40        11.19 o                         
   3  13   0         18.13         18.58         9.78 o                         
   4  13   0        188.12        150.49        17.79 o                         
   5  13   0         78.25         81.81        17.02 o                         
   6  13   0         21.37         27.38         9.71 o                         
   7  13   0         53.20         43.83        41.31 o                         
   8  13   0          5.44         14.11        17.17 o                         
   9  13   0         61.82         22.94        18.66 o                         
  10  13   0         29.38         26.29        13.68 o                         
  11  13   0         13.62         26.01        18.08 o                         
  12  13   0          7.43          2.01        13.66 o                         
   0  14   0         50.32        110.71        26.23 o                         
   1  14   0        201.75        203.92        19.82 o                         
   2  14   0          4.12          8.30         5.95 o                         
   3  14   0        359.22        434.39        46.63 o                         
   4  14   0        290.79        299.45        25.01 o                         
   5  14   0          4.11          9.69         6.63 o                         
   6  14   0          9.86         12.21         7.26 o                         
   7  14   0        173.57        237.19        29.10 o                         
   8  14   0        529.97        514.19        51.24 o                         
   9  14   0         25.88         29.80        21.01 o                         
  10  14   0          0.64          1.07        11.41 o                         
  11  14   0        119.72         79.25        23.12 o                         
   1  15   0        310.42        297.38        35.80 o                         
   2  15   0        976.61        968.98        58.00 o                         
   3  15   0        566.18        512.82        51.19 o                         
   4  15   0          1.56          3.74         7.28 o                         
   5  15   0        206.36        228.85        29.50 o                         
   6  15   0        614.52        641.83        63.75 o                         
   7  15   0        172.64        183.24        36.01 o                         
   8  15   0         64.73         84.47        25.53 o                         
   9  15   0        449.17        455.95        75.05 o                         
  10  15   0        187.28        121.44        39.17 o                         
   0  16   0        393.35        423.85        74.69 o                         
   1  16   0        578.03        562.38        60.08 o                         
   2  16   0         20.23         21.55        23.98 o                         
   3  16   0        492.19        440.21        59.37 o                         
   4  16   0        530.94        533.25        59.46 o                         
   5  16   0        252.32        302.69        45.54 o                         
   6  16   0          5.82         -3.06        11.27 o                         
   7  16   0        478.49        415.07        51.77 o                         
   8  16   0        605.50        601.22        76.16 o                         
   9  16   0         69.13         47.33        24.97 o                         
   1  17   0        683.17        778.55        72.79 o                         
   2  17   0        635.79        692.22       107.06 o                         
   3  17   0        596.46        637.20        90.83 o                         
   4  17   0         27.00         40.34        20.40 o                         
   5  17   0        379.75        414.53        73.81 o                         
   6  17   0        677.37        652.53       106.47 o                         
   0  18   0        748.15        861.32       110.03 o                         
   1  18   0        330.01        331.16        65.07 o                         
   2  18   0          0.23          2.84        17.40 o                         
   3  18   0        331.25        336.20        49.02 o                         
 -18   1   1         60.38         54.85        19.30 o                         
 -17   1   1        104.50         99.73        26.80 o                         
 -16   1   1         57.59         50.43        21.21 o                         
 -15   1   1         12.15         28.39        15.58 o                         
 -14   1   1          3.19         -0.73         7.72 o                         
 -13   1   1        223.47        242.84        19.15 o                         
 -12   1   1         95.02        103.91        11.20 o                         
 -11   1   1        104.10        121.82        12.06 o                         
 -10   1   1         24.24         28.48         5.34 o                         
  -9   1   1        286.46        268.85        14.04 o                         
  -8   1   1        364.48        396.52        14.73 o                         
  -7   1   1        782.39        795.80        27.62 o                         
  -6   1   1        465.77        527.16        17.11 o                         
  -5   1   1        115.23        152.33         7.82 o                         
  -4   1   1       2243.75       2533.55        35.93 o                         
  -3   1   1       1524.86       1679.77        34.10 o                         
  -2   1   1          1.95         18.08         4.60 o                         
  -1   1   1        596.77        639.96        14.97 o                         
   0   1   1         45.08         52.38         4.43 o                         
   1   1   1       3687.11       3885.81        66.20 o                         
   2   1   1        150.10        155.19         7.53 o                         
   3   1   1        978.22       1006.96        16.95 o                         
   4   1   1        215.85        197.36         7.10 o                         
   5   1   1         29.12         41.71         5.95 o                         
   6   1   1         76.23         92.08         5.95 o                         
   7   1   1         29.81         28.70         4.78 o                         
   8   1   1       1652.10       1596.36        39.13 o                         
   9   1   1        393.12        371.45        22.69 o                         
  10   1   1         21.77         16.76         7.74 o                         
  11   1   1         57.67         54.59        10.65 o                         
  12   1   1         90.03         89.67        12.90 o                         
  13   1   1          2.46         -1.73         6.64 o                         
  14   1   1         59.13         53.03        10.30 o                         
  15   1   1         90.08         90.22        15.35 o                         
  16   1   1         16.43         23.54        12.80 o                         
  17   1   1          5.74         -4.55         9.96 o                         
 -18   2   1         82.28         61.42        22.71 o                         
 -17   2   1         50.84         55.93        20.93 o                         
 -16   2   1          0.01          0.00        12.32 o                         
 -15   2   1          1.02          3.97        10.22 o                         
 -14   2   1        104.07         94.09        17.21 o                         
 -13   2   1        479.87        480.31        26.93 o                         
 -12   2   1         16.99         19.94         6.69 o                         
 -11   2   1        124.67        125.51        15.29 o                         
 -10   2   1        168.07        172.56        20.85 o                         
  -9   2   1        168.88        149.44         8.55 o                         
  -8   2   1        533.97        515.23        15.52 o                         
  -7   2   1        879.15        857.81        22.18 o                         
  -6   2   1       1100.88       1110.35        30.28 o                         
  -5   2   1         66.25        103.58         9.89 o                         
  -4   2   1          1.30         18.93         3.31 o                         
  -3   2   1        407.68        383.72         8.09 o                         
  -2   2   1       3886.02       3974.61        42.33 o                         
  -1   2   1       2343.86       2473.17        25.37 o                         
   0   2   1       8482.37       8365.56       153.45 o                         
   1   2   1        215.53        222.42         8.58 o                         
   2   2   1       2530.61       2667.65        32.03 o                         
   3   2   1       2149.31       2367.71        29.70 o                         
   4   2   1        135.53        119.89         7.83 o                         
   5   2   1       2939.54       2997.72        46.66 o                         
   6   2   1        771.57        716.68        19.40 o                         
   7   2   1        175.51        196.37        10.60 o                         
   8   2   1        335.79        318.54        12.09 o                         
   9   2   1        996.41        973.13        43.06 o                         
  10   2   1        288.06        321.12        22.38 o                         
  11   2   1        139.63        121.84        14.86 o                         
  12   2   1          5.08          9.71         5.67 o                         
  13   2   1          7.56          5.98         6.00 o                         
  14   2   1        241.07        235.99        19.00 o                         
  15   2   1         35.85         57.54        20.58 o                         
  16   2   1         32.78         30.38        13.90 o                         
  17   2   1          7.16          3.90         9.34 o                         
 -18   3   1          0.80        -10.05        20.01 o                         
 -17   3   1        190.37        179.16        27.13 o                         
 -16   3   1         76.16        105.14        28.24 o                         
 -15   3   1          1.42          0.08        10.26 o                         
 -14   3   1         11.72         10.01         9.08 o                         
 -13   3   1        665.56        687.22        40.09 o                         
 -12   3   1        569.51        550.57        27.72 o                         
 -11   3   1         87.17         87.83        10.72 o                         
 -10   3   1        695.28        659.91        23.43 o                         
  -9   3   1        330.36        368.39        15.66 o                         
  -8   3   1       5097.16       4847.87        62.75 o                         
  -7   3   1         17.81         25.29         2.66 o                         
  -6   3   1        220.96        237.91         9.61 o                         
  -5   3   1       2997.81       2921.03        44.66 o                         
  -4   3   1       4036.89       4006.41        48.32 o                         
  -3   3   1       1934.84       2030.11        24.94 o                         
  -2   3   1         30.87         35.06         2.19 o                         
  -1   3   1       7377.62       7418.51        84.43 o                         
   0   3   1         93.46         88.24         5.62 o                         
   1   3   1       2488.97       2605.73        38.92 o                         
   2   3   1        288.76        291.48        11.77 o                         
   3   3   1       3448.78       3646.91        53.58 o                         
   4   3   1        869.47        891.47        20.02 o                         
   5   3   1        210.20        237.49        11.20 o                         
   6   3   1        174.17        179.57        10.73 o                         
   7   3   1       2627.33       2519.32        47.85 o                         
   8   3   1        670.94        635.15        25.33 o                         
   9   3   1          5.54         11.43         3.44 o                         
  10   3   1        823.46        732.45        30.73 o                         
  11   3   1        814.08        761.85        30.19 o                         
  12   3   1        470.11        472.17        27.83 o                         
  13   3   1         24.81         39.36         8.45 o                         
  14   3   1        506.63        495.43        35.43 o                         
  15   3   1        311.87        281.98        34.77 o                         
  16   3   1        158.25        131.68        30.48 o                         
  17   3   1         25.80         31.10        14.70 o                         
 -17   4   1        209.48        233.25        29.74 o                         
 -16   4   1          4.81         10.19        13.31 o                         
 -15   4   1       1097.22       1103.17        65.00 o                         
 -14   4   1        726.40        694.99        42.68 o                         
 -13   4   1        178.18        172.61        20.92 o                         
 -12   4   1         27.68         31.73         7.51 o                         
 -11   4   1        920.53        969.78        44.00 o                         
 -10   4   1       2301.57       2232.56        57.84 o                         
  -9   4   1        167.35        149.57         8.49 o                         
  -8   4   1       1186.28       1174.50        38.88 o                         
  -7   4   1       1097.86       1170.27        26.67 o                         
  -6   4   1       3591.51       3546.42        55.48 o                         
  -5   4   1         36.76         42.83         2.93 o                         
  -4   4   1       3443.27       3671.31        47.22 o                         
  -3   4   1       9240.79       9674.22       116.92 o                         
  -2   4   1       2226.13       2174.11        21.83 o                         
  -1   4   1        127.97        108.41         3.74 o                         
   0   4   1       4902.62       5217.10        70.55 o                         
   1   4   1      17694.61      17441.50       183.21 o                         
   2   4   1       5043.41       4960.33        56.41 o                         
   3   4   1        498.42        560.72        12.05 o                         
   4   4   1       4073.49       4292.22        81.16 o                         
   5   4   1       5529.32       5653.27       102.32 o                         
   6   4   1       4710.19       4534.69        74.96 o                         
   7   4   1         39.81         36.94         5.10 o                         
   8   4   1        728.24        731.34        22.91 o                         
   9   4   1       2635.58       2533.80        59.95 o                         
  10   4   1        999.19       1047.01        37.17 o                         
  11   4   1         12.91         13.34         6.80 o                         
  12   4   1        283.37        292.11        20.50 o                         
  13   4   1        658.04        603.79        32.91 o                         
  14   4   1        139.05        122.56        18.64 o                         
  15   4   1         21.57         23.38        12.27 o                         
  16   4   1        413.73        425.80        42.62 o                         
  17   4   1         33.44         25.48        14.56 o                         
 -17   5   1        190.72        157.80        32.67 o                         
 -16   5   1        178.50        178.57        25.95 o                         
 -15   5   1        318.93        280.07        33.55 o                         
 -14   5   1          1.05         -4.71         8.83 o                         
 -13   5   1        881.39        968.37        49.93 o                         
 -12   5   1       1641.49       1573.68        71.24 o                         
 -11   5   1        513.51        535.86        49.12 o                         
 -10   5   1          1.91         16.73         7.68 o                         
  -9   5   1       2977.69       2988.01        72.35 o                         
  -8   5   1       4279.78       4316.30        92.67 o                         
  -7   5   1       2622.65       2622.29        64.53 o                         
  -6   5   1        297.50        265.08        11.42 o                         
  -5   5   1       5138.85       5421.08       110.36 o                         
  -4   5   1       8365.19       8589.42       120.27 o                         
  -3   5   1       4325.06       4773.57        48.83 o                         
  -2   5   1        756.59        815.36        12.41 o                         
  -1   5   1       4342.44       4409.67        52.08 o                         
   0   5   1       9004.32       8956.14        96.71 o                         
   1   5   1       2770.35       2895.42        40.03 o                         
   2   5   1       2401.24       2575.32        38.34 o                         
   3   5   1       1968.05       1809.87        28.69 o                         
   4   5   1       4611.38       4680.52        69.36 o                         
   5   5   1        497.10        525.12        18.43 o                         
   6   5   1       1107.45       1043.22        38.26 o                         
   7   5   1       3190.56       3086.44        66.05 o                         
   8   5   1       1539.97       1558.18        41.16 o                         
   9   5   1          0.81          6.97         3.16 o                         
  10   5   1         50.00         56.16         8.91 o                         
  11   5   1       2657.39       2747.57        79.82 o                         
  12   5   1        744.23        741.53        42.64 o                         
  13   5   1         10.09         14.78         9.23 o                         
  14   5   1        216.53        273.19        90.15 o                         
  15   5   1        230.52        211.69        41.15 o                         
  16   5   1        975.94       1014.80        66.44 o                         
 -17   6   1        110.91        145.62        28.92 o                         
 -16   6   1        168.13        127.42        23.35 o                         
 -15   6   1        882.12        903.43        82.25 o                         
 -14   6   1        565.45        548.48        44.31 o                         
 -13   6   1        524.83        528.76        42.52 o                         
 -12   6   1          3.87         15.57        13.16 o                         
 -11   6   1        559.52        578.94        40.33 o                         
 -10   6   1       3073.69       3037.26        99.39 o                         
  -9   6   1       1171.74       1079.82        33.71 o                         
  -8   6   1        353.50        361.26        19.89 o                         
  -7   6   1        859.86        860.86        34.05 o                         
  -6   6   1       6179.11       6283.51       136.97 o                         
  -5   6   1       2158.23       2309.06        63.58 o                         
  -4   6   1        208.37        218.26         8.48 o                         
  -3   6   1       7509.97       7622.14        98.79 o                         
  -2   6   1       4320.92       4201.37        53.97 o                         
  -1   6   1       4794.96       5113.64        77.13 o                         
   0   6   1        286.12        300.64        13.29 o                         
   1   6   1      10144.46       9964.81       133.94 o                         
   2   6   1       7504.23       7485.99        97.32 o                         
   3   6   1       1984.69       2106.97        34.54 o                         
   4   6   1        337.36        351.03        11.64 o                         
   5   6   1       4957.42       4648.10        87.55 o                         
   6   6   1       7586.15       7138.62       140.41 o                         
   7   6   1        543.70        556.09        26.65 o                         
   8   6   1        317.17        307.47        20.62 o                         
   9   6   1       2349.64       2417.01        88.43 o                         
  10   6   1       2717.84       2600.05        68.23 o                         
  11   6   1        298.83        372.48        27.96 o                         
  12   6   1        258.31        269.30        28.22 o                         
  13   6   1        985.35       1091.56        65.50 o                         
  14   6   1        722.93        789.22        56.85 o                         
  15   6   1         90.17        110.51        27.70 o                         
  16   6   1        135.57         93.31        38.59 o                         
 -17   7   1        379.99        436.21        85.69 o                         
 -16   7   1       1046.07       1084.59        94.81 o                         
 -15   7   1        365.47        306.33        39.72 o                         
 -14   7   1        162.74        142.56        20.45 o                         
 -13   7   1       1332.26       1353.68        60.80 o                         
 -12   7   1       1807.50       1687.37        66.34 o                         
 -11   7   1        896.30        915.55        45.95 o                         
 -10   7   1        486.55        505.15        31.92 o                         
  -9   7   1       2834.23       2804.71       109.48 o                         
  -8   7   1       5759.06       5481.25       169.49 o                         
  -7   7   1        235.82        226.13        33.15 o                         
  -6   7   1        176.89        182.72        18.54 o                         
  -5   7   1       7012.79       6976.55       137.34 o                         
  -4   7   1       8725.52       8652.16       100.28 o                         
  -3   7   1        806.47        788.79        18.65 o                         
  -2   7   1       1529.97       1560.28        29.34 o                         
  -1   7   1       8895.12       8735.74       125.96 o                         
   0   7   1       8021.06       7731.64       125.64 o                         
   1   7   1       1926.63       1970.62        39.32 o                         
   2   7   1       2743.74       2742.03        38.39 o                         
   3   7   1       9197.79       9071.38       104.91 o                         
   4   7   1       5733.02       5777.23       106.25 o                         
   5   7   1        393.72        475.30        18.28 o                         
   6   7   1       1078.29       1124.37        38.16 o                         
   7   7   1       7368.82       7278.21       146.81 o                         
   8   7   1       2317.90       2285.56        63.15 o                         
   9   7   1        111.19         90.94        16.84 o                         
  10   7   1       1301.10       1273.19        49.59 o                         
  11   7   1       2283.56       2267.44        71.84 o                         
  12   7   1        999.41        998.84        60.18 o                         
  13   7   1          5.82         17.57        15.05 o                         
  14   7   1        805.91        791.54        56.25 o                         
  15   7   1        675.76        721.28        72.49 o                         
  16   7   1        243.72        240.37        41.16 o                         
 -16   8   1        123.40        112.34        33.77 o                         
 -15   8   1        290.45        256.37        30.38 o                         
 -14   8   1       1588.98       1531.45        72.56 o                         
 -13   8   1        595.17        593.34        38.33 o                         
 -12   8   1        200.07        206.97        21.87 o                         
 -11   8   1       2678.97       2781.96        76.99 o                         
 -10   8   1       3038.38       2833.20        95.35 o                         
  -9   8   1        945.82        901.84        45.42 o                         
  -8   8   1        223.09        206.35        15.73 o                         
  -7   8   1       7764.57       7568.23       152.90 o                         
  -6   8   1       7205.14       7047.58       157.42 o                         
  -5   8   1        941.21        957.89        26.41 o                         
  -4   8   1       1752.86       1757.68        33.23 o                         
  -3   8   1       8223.82       7781.16       167.07 o                         
  -2   8   1      11140.65      11004.30       141.93 o                         
  -1   8   1        769.47        710.58        38.77 o                         
   0   8   1       4000.21       3968.40        76.03 o                         
   1   8   1       9449.17       8857.32       244.05 o                         
   2   8   1       5800.51       5679.09        77.11 o                         
   3   8   1        376.46        352.24        13.53 o                         
   4   8   1       2927.57       2926.56        43.77 o                         
   5   8   1       7577.81       7247.56       116.80 o                         
   6   8   1       3030.49       3120.32        77.85 o                         
   7   8   1          1.90          8.67         4.62 o                         
   8   8   1       1360.40       1249.68        55.28 o                         
   9   8   1       3625.75       3612.85        90.77 o                         
  10   8   1       1395.43       1375.53        66.48 o                         
  11   8   1         14.29         21.96        10.04 o                         
  12   8   1        981.84        939.93        64.87 o                         
  13   8   1       1261.78       1194.33        90.69 o                         
  14   8   1        462.34        462.69        57.17 o                         
  15   8   1         35.58         42.35        19.94 o                         
  16   8   1        398.70        441.32        46.91 o                         
 -16   9   1        679.74        689.23       149.34 o                         
 -15   9   1        304.37        343.48        39.80 o                         
 -14   9   1          0.27         -7.12        10.84 o                         
 -13   9   1        921.09        874.60        46.45 o                         
 -12   9   1       1450.69       1493.74        66.17 o                         
 -11   9   1        984.47        984.76        50.53 o                         
 -10   9   1         92.69         93.25        13.93 o                         
  -9   9   1       2093.22       2113.28        63.56 o                         
  -8   9   1       2702.02       2782.85       112.09 o                         
  -7   9   1       1900.72       1779.50        61.74 o                         
  -6   9   1        908.20        887.13        53.99 o                         
  -5   9   1       3775.88       3789.79        67.24 o                         
  -4   9   1       6117.28       5935.10       158.11 o                         
  -3   9   1       1368.82       1272.00        41.33 o                         
  -2   9   1       1070.56       1048.04        26.54 o                         
  -1   9   1       8920.68       8784.28       139.40 o                         
   0   9   1       6987.64       7091.64       147.06 o                         
   1   9   1       1374.92       1363.79        40.46 o                         
   2   9   1       1158.11       1150.80        37.69 o                         
   3   9   1       8488.08       8271.68       103.38 o                         
   4   9   1       6997.31       6881.50       125.26 o                         
   5   9   1        959.57        963.97        37.29 o                         
   6   9   1       1553.06       1533.57        65.90 o                         
   7   9   1       2716.92       3008.43       119.53 o                         
   8   9   1       5776.51       5562.88       146.67 o                         
   9   9   1        148.22        114.67        17.98 o                         
  10   9   1        622.01        577.47        55.65 o                         
  11   9   1       1658.03       1707.68       126.78 o                         
  12   9   1       1352.51       1337.56       138.32 o                         
  13   9   1         95.29        148.66        32.05 o                         
  14   9   1        253.80        243.72        42.57 o                         
  15   9   1       1203.40       1350.82       119.71 o                         
 -15  10   1        559.62        580.75        89.14 o                         
 -14  10   1       1046.26       1107.25        70.33 o                         
 -13  10   1        601.48        544.94        47.44 o                         
 -12  10   1        197.39        192.91        24.39 o                         
 -11  10   1       1960.27       2016.42        67.10 o                         
 -10  10   1       2478.59       2477.52        97.19 o                         
  -9  10   1       1131.08       1022.65        41.69 o                         
  -8  10   1        125.73        133.27        15.43 o                         
  -7  10   1       4869.30       4929.50       208.80 o                         
  -6  10   1       4586.18       4692.98       120.50 o                         
  -5  10   1       2053.45       2004.99        78.27 o                         
  -4  10   1        108.34        131.92        18.17 o                         
  -3  10   1       5413.73       5179.84       101.19 o                         
  -2  10   1       8013.36       7765.49       135.85 o                         
  -1  10   1       2004.41       2043.56        34.30 o                         
   0  10   1        585.75        602.73        20.35 o                         
   1  10   1       3239.72       3304.67        80.34 o                         
   2  10   1       8979.29       8790.39       150.37 o                         
   3  10   1        848.48        845.99        52.36 o                         
   4  10   1       1010.31        977.58        29.70 o                         
   5  10   1       4359.93       4401.36        80.03 o                         
   6  10   1       3330.69       3122.35       126.74 o                         
   7  10   1        705.32        562.92        62.93 o                         
   8  10   1       1331.72       1230.55       101.51 o                         
   9  10   1       3800.64       4038.18       165.53 o                         
  10  10   1       1448.50       1456.85        94.13 o                         
  11  10   1         91.59         65.81        24.45 o                         
  12  10   1        635.11        623.34        95.70 o                         
  13  10   1       1636.85       1711.48        88.27 o                         
  14  10   1       1038.63       1223.52        93.48 o                         
 -14  11   1          0.41          1.23        13.36 o                         
 -13  11   1        564.19        585.85        63.40 o                         
 -12  11   1       2463.15       2683.48       129.09 o                         
 -11  11   1        733.43        808.06        58.09 o                         
 -10  11   1         33.78         52.26        12.41 o                         
  -9  11   1       1856.26       1764.40        85.93 o                         
  -8  11   1       3526.15       3625.02       136.29 o                         
  -7  11   1       1218.71       1415.40       114.63 o                         
  -6  11   1        441.89        436.81        40.85 o                         
  -5  11   1       5896.64       5833.12       160.56 o                         
  -4  11   1       4247.04       4238.22       110.97 o                         
  -3  11   1        782.57        768.47        30.65 o                         
  -2  11   1       1070.61       1080.29        45.85 o                         
  -1  11   1       8200.88       8233.73       128.73 o                         
   0  11   1       7647.51       7628.50       148.86 o                         
   1  11   1         53.75         60.26         9.77 o                         
   2  11   1       1186.35       1193.74        38.50 o                         
   3  11   1       6364.94       6248.57       118.68 o                         
   4  11   1       5556.46       5552.49       146.42 o                         
   5  11   1        351.86        333.04        29.03 o                         
   6  11   1       1415.65       1439.66        83.16 o                         
   7  11   1       3617.88       3826.12       111.88 o                         
   8  11   1       1335.29       1339.17        87.43 o                         
   9  11   1        687.45        696.17        57.11 o                         
  10  11   1        794.65        753.33        59.20 o                         
  11  11   1       1378.68       1381.22        95.72 o                         
  12  11   1        582.54        558.25        60.85 o                         
  13  11   1         37.64         29.51        18.14 o                         
  14  11   1        140.36        138.65        32.95 o                         
 -13  12   1        131.10        111.88        28.71 o                         
 -12  12   1         75.57         80.51        23.56 o                         
 -11  12   1       1304.70       1227.81        72.51 o                         
 -10  12   1       1950.50       1867.21        88.73 o                         
  -9  12   1        814.43        763.24        53.53 o                         
  -8  12   1        433.81        389.43        42.29 o                         
  -7  12   1       2655.53       2682.55       170.12 o                         
  -6  12   1       3264.35       3042.80       119.58 o                         
  -5  12   1       1386.94       1408.06        62.54 o                         
  -4  12   1        441.70        469.24        32.06 o                         
  -3  12   1       4139.11       3951.52       163.19 o                         
  -2  12   1       5309.45       5309.52       115.94 o                         
  -1  12   1        245.00        279.71        18.49 o                         
   0  12   1         44.69         40.59         5.69 o                         
   1  12   1       5779.81       5744.59       118.81 o                         
   2  12   1       3499.07       3537.33        78.49 o                         
   3  12   1        368.52        374.07        22.17 o                         
   4  12   1       1061.22       1061.09        45.92 o                         
   5  12   1       2755.00       2721.79        95.43 o                         
   6  12   1       2307.64       2338.81       103.45 o                         
   7  12   1        340.47        314.28        39.18 o                         
   8  12   1       1698.26       1586.70       118.19 o                         
   9  12   1       1560.42       1487.08       119.18 o                         
  10  12   1       1365.31       1291.26        90.85 o                         
  11  12   1         21.92         49.42        21.03 o                         
  12  12   1        423.78        476.41        98.61 o                         
  13  12   1       1600.18       1514.48       104.93 o                         
 -13  13   1        503.39        502.33        76.59 o                         
 -12  13   1        826.60        885.86        77.18 o                         
 -11  13   1        303.53        367.24        78.52 o                         
 -10  13   1         38.73         42.07        18.06 o                         
  -9  13   1       2478.04       2524.93       103.75 o                         
  -8  13   1        710.29        718.90        58.72 o                         
  -7  13   1        547.05        475.54        34.83 o                         
  -6  13   1        235.74        241.19        25.65 o                         
  -5  13   1       2727.55       2711.89       110.92 o                         
  -4  13   1       2656.82       2818.55        88.56 o                         
  -3  13   1        437.62        422.92        37.86 o                         
  -2  13   1        947.37        954.91        36.37 o                         
  -1  13   1       2093.27       2087.35        60.46 o                         
   0  13   1       5137.41       5262.22       114.01 o                         
   1  13   1        327.08        330.21        21.18 o                         
   2  13   1        987.00        984.56        45.45 o                         
   3  13   1       3176.44       3223.31        81.77 o                         
   4  13   1       3256.19       3311.91        96.81 o                         
   5  13   1        481.57        427.26        30.31 o                         
   6  13   1        930.40       1050.62       140.93 o                         
   7  13   1       2722.97       2650.47       346.73 o                         
   8  13   1       1715.78       1720.41        99.84 o                         
   9  13   1        147.68        179.86        41.20 o                         
  10  13   1        575.30        646.50        62.87 o                         
  11  13   1       1409.38       1355.53        94.94 o                         
  12  13   1        764.26        597.76        64.42 o                         
 -12  14   1         29.54         26.78        23.53 o                         
 -11  14   1        909.56        698.53        54.57 o                         
 -10  14   1       1351.53       1314.83        74.96 o                         
  -9  14   1        691.55        656.77        59.25 o                         
  -8  14   1         75.98         66.32        38.90 o                         
  -7  14   1       2203.86       2181.22        92.58 o                         
  -6  14   1       2293.82       2270.47        80.70 o                         
  -5  14   1        714.43        720.77        42.45 o                         
  -4  14   1        489.33        524.75        44.04 o                         
  -3  14   1       2628.10       2632.74       140.74 o                         
  -2  14   1       2895.90       3021.40       149.88 o                         
  -1  14   1        561.78        524.51        48.85 o                         
   0  14   1        968.24        911.14        46.68 o                         
   1  14   1       2659.65       2764.62        81.41 o                         
   2  14   1       2565.40       2493.30        67.23 o                         
   3  14   1         54.61         69.22        12.05 o                         
   4  14   1        393.71        379.84        36.32 o                         
   5  14   1       2444.97       2275.31        94.92 o                         
   6  14   1       1361.52       1211.29        86.18 o                         
   7  14   1         24.80         18.65        10.44 o                         
   8  14   1        589.85        506.38        53.13 o                         
   9  14   1        707.67        728.57        80.01 o                         
  10  14   1        804.22        747.19        84.47 o                         
  11  14   1         27.79         15.06        21.19 o                         
 -10  15   1         15.67         -2.16        14.72 o                         
  -9  15   1        760.91        802.14        98.94 o                         
  -8  15   1       1263.42       1061.93        85.85 o                         
  -7  15   1        368.81        386.14        58.53 o                         
  -6  15   1         23.71          6.73        10.00 o                         
  -5  15   1       1142.60       1161.65        68.84 o                         
  -4  15   1       2368.05       2385.93       127.95 o                         
  -3  15   1        332.27        316.38        33.93 o                         
  -2  15   1         75.61         63.81        63.26 o                         
  -1  15   1       1587.75       1725.95       106.74 o                         
   0  15   1       1858.74       1860.42        76.00 o                         
   1  15   1        376.42        354.12        33.16 o                         
   2  15   1        107.10         66.43        23.35 o                         
   3  15   1       2088.03       1923.72        83.79 o                         
   4  15   1        918.55        896.43        47.52 o                         
   5  15   1        291.32        309.59        33.63 o                         
   6  15   1        239.77        279.42        41.29 o                         
   7  15   1       1121.29       1008.22        80.98 o                         
   8  15   1        867.61        838.26        74.70 o                         
   9  15   1         98.13         76.89        24.29 o                         
  10  15   1        271.57        280.60        55.13 o                         
  -9  16   1         65.83         49.67        26.19 o                         
  -8  16   1          2.81         11.89        12.97 o                         
  -7  16   1        652.38        471.34        55.63 o                         
  -6  16   1        480.01        479.94        55.38 o                         
  -5  16   1        201.10        194.53        28.33 o                         
  -4  16   1        140.27        177.86        26.73 o                         
  -3  16   1        589.86        572.50        57.22 o                         
  -2  16   1       1353.54       1274.81       131.31 o                         
  -1  16   1        125.26        155.13        32.12 o                         
   0  16   1        113.54         83.79        28.96 o                         
   1  16   1       1164.65       1214.23        76.23 o                         
   2  16   1       1301.16       1239.77        89.05 o                         
   3  16   1        303.82        318.67        45.00 o                         
   4  16   1        161.98        239.51        38.64 o                         
   5  16   1       1314.98       1290.68        93.04 o                         
   6  16   1        825.54        976.72       126.21 o                         
   7  16   1        244.74        238.92        39.85 o                         
   8  16   1        126.64        103.94        27.49 o                         
  -6  17   1        398.95        281.10        70.41 o                         
  -5  17   1        787.94        655.41        93.44 o                         
  -4  17   1        702.62        799.57       104.44 o                         
  -3  17   1        286.63        302.69        65.14 o                         
  -2  17   1        253.77        321.68        73.84 o                         
  -1  17   1       1224.83       1235.87        94.23 o                         
   0  17   1        524.88        548.28        61.39 o                         
   1  17   1         19.61         11.42        12.35 o                         
   2  17   1        247.44        241.75        54.81 o                         
   3  17   1        702.02        766.58        72.09 o                         
   4  17   1        464.35        456.54        55.39 o                         
   5  17   1          9.34         28.57        17.57 o                         
   6  17   1        402.94        415.65        84.07 o                         
  -3  18   1        582.94        521.62        60.26 o                         
  -2  18   1        282.16        311.95        48.35 o                         
  -1  18   1         79.68         88.77        38.45 o                         
   0  18   1        302.38        324.00        74.60 o                         
   1  18   1        487.18        438.85        59.41 o                         
   2  18   1        526.70        486.49        75.59 o                         
   3  18   1         34.83         61.89        30.83 o                         
 -18   0   2        623.42        749.82        75.67 o                         
 -17   0   2        712.32        607.90        67.96 o                         
 -16   0   2       1764.17       1927.65       254.16 o                         
 -15   0   2        186.70        192.66        46.92 o                         
 -14   0   2       1080.87       1005.64       117.36 o                         
 -13   0   2       4812.26       4736.27       170.11 o                         
 -12   0   2       3130.15       2929.61        89.84 o                         
 -11   0   2         61.01         48.97        11.93 o                         
 -10   0   2       1499.41       1695.58        58.62 o                         
  -9   0   2      12618.98      12053.36       244.59 o                         
  -8   0   2       4971.75       4823.09       134.85 o                         
  -7   0   2         54.26         84.41        11.14 o                         
  -6   0   2       6149.98       6181.12       211.63 o                         
  -5   0   2      14238.30      14130.69       332.51 o                         
  -4   0   2       3021.33       2958.88        73.41 o                         
  -3   0   2       1485.64       1562.76        35.28 o                         
  -2   0   2      18397.84      17407.98       382.63 o                         
  -1   0   2      19395.77      17774.32       389.32 o                         
   0   0   2         36.27         66.34         4.82 o                         
   1   0   2       1824.09       2055.85        49.28 o                         
   2   0   2      22879.10      20859.80       291.94 o                         
   3   0   2      12429.17      11330.89       168.60 o                         
   4   0   2       2951.97       2934.17        53.53 o                         
   5   0   2        782.74        848.75        24.75 o                         
   6   0   2       8801.29       7943.16       219.49 o                         
   7   0   2       7141.69       6794.44       201.41 o                         
   8   0   2       2850.12       2676.48       110.69 o                         
   9   0   2         39.21         32.21         9.89 o                         
  10   0   2       3089.77       2909.92       136.40 o                         
  11   0   2       3332.43       2783.87       131.77 o                         
  12   0   2        777.95        747.88        50.09 o                         
  13   0   2          1.51          0.48         7.30 o                         
  14   0   2        969.01        925.12        51.36 o                         
  15   0   2        829.43        799.56        55.85 o                         
  16   0   2        412.96        420.31        42.79 o                         
  17   0   2         95.68        105.39        42.10 o                         
 -18   1   2        706.30        752.88        59.92 o                         
 -17   1   2         38.44         44.77        18.22 o                         
 -16   1   2        269.12        298.56        36.49 o                         
 -15   1   2       1143.67       1225.40        65.83 o                         
 -14   1   2       1946.15       1928.56        58.97 o                         
 -13   1   2         12.55         21.61         6.02 o                         
 -12   1   2       1138.80       1100.57        34.63 o                         
 -11   1   2       5047.56       4991.75        89.11 o                         
 -10   1   2       3756.38       3881.05        72.07 o                         
  -9   1   2        338.75        323.76        16.27 o                         
  -8   1   2       6606.81       6632.35       111.20 o                         
  -7   1   2      14554.50      14356.01       235.72 o                         
  -6   1   2       8706.73       8750.71       142.01 o                         
  -5   1   2       2155.33       2385.40        39.42 o                         
  -4   1   2      15787.83      16273.16       256.24 o                         
  -3   1   2      40446.55      36853.63       563.49 o                         
  -2   1   2      26989.68      24812.22       389.43 o                         
  -1   1   2         25.83         31.58         2.73 o                         
   0   1   2       3403.35       3375.34        49.10 o                         
   1   1   2      54291.73      44027.69       673.82 o                         
   2   1   2      22446.52      21169.25       209.67 o                         
   3   1   2        415.49        432.89        12.39 o                         
   4   1   2       7618.98       7005.92        94.10 o                         
   5   1   2      14515.96      13624.58       175.01 o                         
   6   1   2       5973.95       5981.76       101.74 o                         
   7   1   2         53.91         58.77         7.51 o                         
   8   1   2      10123.94       9774.93       332.60 o                         
   9   1   2       3661.64       3598.88       169.40 o                         
  10   1   2       1520.99       1434.93        45.74 o                         
  11   1   2        267.82        240.74        18.68 o                         
  12   1   2       3149.61       3086.72       112.03 o                         
  13   1   2       2774.57       2732.43        96.92 o                         
  14   1   2        127.11        120.90        19.14 o                         
  15   1   2        270.39        281.97        26.41 o                         
  16   1   2        625.54        598.23        44.52 o                         
  17   1   2       1242.57       1405.38       194.10 o                         
 -18   2   2        154.98        188.17        28.02 o                         
 -17   2   2       1209.16       1242.66        68.28 o                         
 -16   2   2       1293.19       1395.46        70.94 o                         
 -15   2   2        267.18        298.42        41.18 o                         
 -14   2   2       1012.70       1018.59        48.42 o                         
 -13   2   2       2307.53       2311.14        69.01 o                         
 -12   2   2       4437.72       4436.89        83.13 o                         
 -11   2   2        715.46        691.83        24.90 o                         
 -10   2   2       2111.27       2079.78        46.34 o                         
  -9   2   2       8459.46       8522.61       139.79 o                         
  -8   2   2       7708.00       7748.06       110.61 o                         
  -7   2   2       1905.69       1840.93        31.65 o                         
  -6   2   2       5749.62       5806.67       140.62 o                         
  -5   2   2      20231.54      19556.47       456.24 o                         
  -4   2   2      17689.64      17659.37       327.96 o                         
  -3   2   2        623.45        651.29        15.13 o                         
  -2   2   2      13791.26      13753.85       131.87 o                         
  -1   2   2      32598.11      29623.64       372.96 o                         
   0   2   2      44968.34      37443.93       519.67 o                         
   1   2   2       3345.02       3621.66        61.02 o                         
   2   2   2      11254.00      11565.32       153.66 o                         
   3   2   2      41339.87      36277.37       519.76 o                         
   4   2   2      11366.53      10829.03       186.04 o                         
   5   2   2        131.14        142.54         8.91 o                         
   6   2   2      12653.75      12142.16       207.24 o                         
   7   2   2      15751.30      14781.34       299.21 o                         
   8   2   2       4535.38       4540.91        85.37 o                         
   9   2   2        220.36        217.57        17.88 o                         
  10   2   2       5411.60       5127.77       129.98 o                         
  11   2   2       4860.74       4728.06       191.61 o                         
  12   2   2       1395.49       1363.09        58.96 o                         
  13   2   2        263.75        292.61        21.28 o                         
  14   2   2       1228.78       1185.01        54.21 o                         
  15   2   2       2176.71       2064.82        69.41 o                         
  16   2   2         33.99         24.77        12.78 o                         
  17   2   2         12.83         25.74        13.54 o                         
 -18   3   2        658.90        757.45        63.48 o                         
 -17   3   2        172.83        180.51        27.07 o                         
 -16   3   2        531.34        616.59        46.54 o                         
 -15   3   2       1548.31       1693.15        58.71 o                         
 -14   3   2       2307.66       2384.79        80.00 o                         
 -13   3   2        167.98        161.47        19.34 o                         
 -12   3   2       2221.59       2347.28        63.41 o                         
 -11   3   2       5968.46       6027.75       100.40 o                         
 -10   3   2       3860.38       3868.28        65.55 o                         
  -9   3   2         27.85         35.91         3.20 o                         
  -8   3   2       4679.14       4502.44        95.07 o                         
  -7   3   2      17749.90      17314.47       253.24 o                         
  -6   3   2       7041.19       7108.59       112.58 o                         
  -5   3   2        474.19        541.89        19.04 o                         
  -4   3   2      10695.32      10678.24       125.48 o                         
  -3   3   2      21318.59      21201.37       191.14 o                         
  -2   3   2      13274.55      13539.86       136.42 o                         
  -1   3   2        745.55        836.44        13.56 o                         
   0   3   2      22920.52      21663.20       370.91 o                         
   1   3   2      11505.17      11282.72       155.72 o                         
   2   3   2       6818.03       7080.94       153.77 o                         
   3   3   2          8.46         34.35        11.30 o                         
   4   3   2       9973.81       9463.39       116.91 o                         
   5   3   2      11549.78      10963.41       179.29 o                         
   6   3   2       2228.65       2177.57        49.14 o                         
   7   3   2        198.36        216.67        13.13 o                         
   8   3   2       2171.07       2139.56        93.30 o                         
   9   3   2       6108.41       5889.49       172.03 o                         
  10   3   2       1388.74       1306.82        48.42 o                         
  11   3   2        207.77        211.77        18.26 o                         
  12   3   2       1508.74       1471.41        56.59 o                         
  13   3   2       1592.65       1581.28        50.36 o                         
  14   3   2        604.64        638.79        36.20 o                         
  15   3   2         16.09          8.27         7.52 o                         
  16   3   2       1073.17       1080.09        59.18 o                         
  17   3   2        539.35        597.11        61.17 o                         
 -17   4   2        560.12        593.91        46.99 o                         
 -16   4   2       1165.34       1241.94        58.19 o                         
 -15   4   2         89.22        101.91        20.62 o                         
 -14   4   2        102.74        101.93        16.82 o                         
 -13   4   2       2022.25       2135.00        74.16 o                         
 -12   4   2       1606.88       1559.35        59.58 o                         
 -11   4   2         83.12         68.08        12.19 o                         
 -10   4   2       2018.52       2030.42        47.08 o                         
  -9   4   2       4825.40       4786.15       102.06 o                         
  -8   4   2       2358.47       2334.86        47.55 o                         
  -7   4   2        589.95        618.78        18.88 o                         
  -6   4   2       5361.74       5235.95        76.84 o                         
  -5   4   2      11678.83      11684.49       156.90 o                         
  -4   4   2       5106.65       5238.83        57.59 o                         
  -3   4   2          6.32         21.45         1.97 o                         
  -2   4   2       3247.06       3184.92        62.60 o                         
  -1   4   2      23844.11      22797.02       224.53 o                         
   0   4   2       5333.58       5385.43        72.69 o                         
   1   4   2         21.27         24.17         8.44 o                         
   2   4   2       7648.62       7562.37       108.68 o                         
   3   4   2      11517.17      11172.87       125.83 o                         
   4   4   2       3765.52       3739.84        63.61 o                         
   5   4   2         47.47         57.95         8.62 o                         
   6   4   2       6619.22       6424.36       103.47 o                         
   7   4   2       4375.58       4394.58       105.99 o                         
   8   4   2       1671.65       1682.49        46.75 o                         
   9   4   2        183.06        182.00        16.35 o                         
  10   4   2       3155.89       3205.58        89.05 o                         
  11   4   2       1536.23       1526.54        54.50 o                         
  12   4   2        503.56        499.07        28.17 o                         
  13   4   2        146.54        138.69        17.93 o                         
  14   4   2       1027.77        976.30        58.70 o                         
  15   4   2        594.54        614.52        37.73 o                         
  16   4   2        113.10        108.95        19.79 o                         
 -17   5   2         62.11          4.75        23.00 o                         
 -16   5   2        189.88        182.78        28.80 o                         
 -15   5   2        856.94        812.15        41.05 o                         
 -14   5   2        541.35        574.96        33.05 o                         
 -13   5   2        220.38        219.33        19.65 o                         
 -12   5   2        276.90        302.00        25.51 o                         
 -11   5   2       2159.26       2294.10        56.74 o                         
 -10   5   2       2575.36       2589.20        86.07 o                         
  -9   5   2         60.39         94.22        17.44 o                         
  -8   5   2        272.87        301.93        16.58 o                         
  -7   5   2       4765.58       4794.67        71.58 o                         
  -6   5   2       5002.11       5055.93        71.01 o                         
  -5   5   2        240.77        239.60         7.72 o                         
  -4   5   2       2630.17       2695.69        33.99 o                         
  -3   5   2       7579.00       7601.69        68.80 o                         
  -2   5   2       5947.69       5918.15        75.50 o                         
  -1   5   2        279.11        333.64         7.45 o                         
   0   5   2       7736.76       7865.02       111.07 o                         
   1   5   2      10834.55      10559.48       180.45 o                         
   2   5   2       5013.95       4889.33        85.63 o                         
   3   5   2          5.03         10.73         2.52 o                         
   4   5   2       6403.76       6311.86        89.88 o                         
   5   5   2      10665.24      10417.84       196.67 o                         
   6   5   2       2113.68       2018.61        59.24 o                         
   7   5   2        144.32        177.04        13.92 o                         
   8   5   2       3224.32       3213.10        91.57 o                         
   9   5   2       4374.91       4266.88       176.05 o                         
  10   5   2        965.86        902.14        42.17 o                         
  11   5   2        233.19        207.59        23.49 o                         
  12   5   2       1160.46       1117.26        52.05 o                         
  13   5   2       1126.71       1146.03        63.70 o                         
  14   5   2        244.80        187.99        25.68 o                         
  15   5   2        125.70        155.28        29.73 o                         
  16   5   2        460.64        505.11        46.54 o                         
 -17   6   2        552.75        546.03        55.84 o                         
 -16   6   2        134.92         79.31        20.83 o                         
 -15   6   2        450.66        550.03        39.02 o                         
 -14   6   2        598.71        640.73        35.10 o                         
 -13   6   2       1520.98       1521.77        58.18 o                         
 -12   6   2       1089.29       1177.01        66.02 o                         
 -11   6   2          5.64         13.00         7.15 o                         
 -10   6   2       1295.63       1319.01        46.34 o                         
  -9   6   2       3575.51       3427.38        65.51 o                         
  -8   6   2       4464.51       4373.28        76.80 o                         
  -7   6   2        481.18        487.22        30.11 o                         
  -6   6   2       4020.33       4026.24        61.63 o                         
  -5   6   2       7328.64       7485.21       107.38 o                         
  -4   6   2       4386.28       4509.18        53.41 o                         
  -3   6   2         59.96         77.66         4.17 o                         
  -2   6   2       8865.69       9070.68        92.07 o                         
  -1   6   2       6863.81       6862.09        92.51 o                         
   0   6   2       4507.81       4495.27        55.30 o                         
   1   6   2          1.40          0.73         2.49 o                         
   2   6   2       2793.17       2754.05        46.40 o                         
   3   6   2       5361.40       5289.69        78.59 o                         
   4   6   2       2155.37       2206.82        40.78 o                         
   5   6   2        157.25        134.46         9.24 o                         
   6   6   2        921.24        989.79        30.96 o                         
   7   6   2       3064.23       2965.61        80.60 o                         
   8   6   2        593.73        638.60        27.57 o                         
   9   6   2         84.15         67.50         9.29 o                         
  10   6   2        695.38        686.09        38.19 o                         
  11   6   2       1820.89       1723.52        63.34 o                         
  12   6   2        152.02        124.51        18.71 o                         
  13   6   2         52.35         64.65        14.11 o                         
  14   6   2        478.42        551.88        38.77 o                         
  15   6   2        724.92        687.57        54.83 o                         
  16   6   2        148.10        144.84        27.59 o                         
 -17   7   2          4.43         13.79        45.48 o                         
 -16   7   2        102.55        103.42        49.16 o                         
 -15   7   2       1288.32       1403.64        81.30 o                         
 -14   7   2        517.22        428.97        38.08 o                         
 -13   7   2         35.20         38.55        14.75 o                         
 -12   7   2        214.43        221.86        20.98 o                         
 -11   7   2       1868.93       1917.77        55.72 o                         
 -10   7   2       1597.99       1630.28        52.10 o                         
  -9   7   2        147.48        165.45        16.22 o                         
  -8   7   2       1570.18       1625.85        40.51 o                         
  -7   7   2       1104.10       1153.49        50.27 o                         
  -6   7   2       3225.83       3258.39        52.47 o                         
  -5   7   2         35.02         46.58         6.00 o                         
  -4   7   2       2340.24       2423.77        77.48 o                         
  -3   7   2       4379.44       4196.67        80.76 o                         
  -2   7   2       1039.75       1035.92        20.48 o                         
  -1   7   2         57.86         57.28         3.67 o                         
   0   7   2       2780.25       2778.14        36.49 o                         
   1   7   2       7635.64       7422.20       116.50 o                         
   2   7   2       1368.67       1371.26        30.65 o                         
   3   7   2        467.12        484.34        13.70 o                         
   4   7   2       3317.67       3372.04        77.99 o                         
   5   7   2       3933.72       3869.85        90.21 o                         
   6   7   2       2006.80       2121.51        56.72 o                         
   7   7   2        197.04        184.50        18.25 o                         
   8   7   2       1823.53       1804.37        56.62 o                         
   9   7   2       1997.55       1995.48        53.68 o                         
  10   7   2        400.27        340.54        25.99 o                         
  11   7   2          2.07         19.85         9.82 o                         
  12   7   2        598.02        613.38        38.17 o                         
  13   7   2        675.09        615.54        39.60 o                         
  14   7   2        130.87        111.12        23.12 o                         
  15   7   2         25.48         27.17        19.86 o                         
  16   7   2         61.16         62.03        34.93 o                         
 -16   8   2         26.33         22.67        13.89 o                         
 -15   8   2         28.89         13.19        12.15 o                         
 -14   8   2          9.90          5.61        12.12 o                         
 -13   8   2        442.16        425.04        32.04 o                         
 -12   8   2         76.01         54.87        13.51 o                         
 -11   8   2          3.35         -4.79         7.04 o                         
 -10   8   2         47.11         32.76        11.34 o                         
  -9   8   2       1102.85       1066.83        42.04 o                         
  -8   8   2       1406.76       1280.32        39.60 o                         
  -7   8   2         78.41         79.72         8.61 o                         
  -6   8   2        127.20        159.05        18.94 o                         
  -5   8   2       2850.39       2816.48        94.30 o                         
  -4   8   2       2854.68       2806.38        86.29 o                         
  -3   8   2        284.01        283.44        11.74 o                         
  -2   8   2       1501.94       1540.13        26.87 o                         
  -1   8   2       3394.64       3373.19        60.52 o                         
   0   8   2       1768.06       1758.34        39.52 o                         
   1   8   2       2065.28       1997.05        28.34 o                         
   2   8   2       3569.79       3654.09        61.89 o                         
   3   8   2       1679.74       1634.86        31.89 o                         
   4   8   2       1161.15       1117.56        26.74 o                         
   5   8   2         20.60         23.00         4.36 o                         
   6   8   2        538.88        538.43        27.82 o                         
   7   8   2       2285.83       2230.24        71.18 o                         
   8   8   2        174.27        149.29        16.64 o                         
   9   8   2        261.72        233.87        17.65 o                         
  10   8   2        271.59        286.71        23.82 o                         
  11   8   2        787.36        732.41        42.85 o                         
  12   8   2         64.53         36.65        12.86 o                         
  13   8   2        129.03         63.78        22.80 o                         
  14   8   2        647.04        741.70        74.71 o                         
  15   8   2         13.66          0.40        14.10 o                         
 -16   9   2          1.13         11.58        19.92 o                         
 -15   9   2        221.02        244.82        31.36 o                         
 -14   9   2        143.03        167.79        21.25 o                         
 -13   9   2         44.07         59.46        16.03 o                         
 -12   9   2        142.88        137.72        20.50 o                         
 -11   9   2        110.00        131.88        18.49 o                         
 -10   9   2        494.82        496.57        33.52 o                         
  -9   9   2          4.76          9.22         8.01 o                         
  -8   9   2         49.91         47.45         9.61 o                         
  -7   9   2        650.12        683.51        32.05 o                         
  -6   9   2         82.85         66.70        16.36 o                         
  -5   9   2         45.01         61.26        19.29 o                         
  -4   9   2        184.37        196.15        21.00 o                         
  -3   9   2        541.46        612.92        30.19 o                         
  -2   9   2          7.10         24.59         4.44 o                         
  -1   9   2         23.76         25.28         4.53 o                         
   0   9   2       1148.63       1190.83        30.39 o                         
   1   9   2         80.82        119.07        10.20 o                         
   2   9   2         46.96         46.09         3.24 o                         
   3   9   2         13.29         14.07         2.30 o                         
   4   9   2        527.26        532.05        20.02 o                         
   5   9   2        524.74        549.25        15.32 o                         
   6   9   2         19.31         25.99         6.95 o                         
   7   9   2          9.28         13.57         5.88 o                         
   8   9   2         40.80         39.99         9.68 o                         
   9   9   2        416.58        406.79        27.05 o                         
  10   9   2        155.80        124.69        18.56 o                         
  11   9   2          8.49         14.30        13.01 o                         
  12   9   2         40.82         69.19        29.01 o                         
  13   9   2         55.32         44.86        34.98 o                         
  14   9   2        102.59         75.66        39.35 o                         
  15   9   2          1.36        -13.61        23.48 o                         
 -15  10   2         12.37         12.12        10.57 o                         
 -14  10   2         45.86         28.72        15.09 o                         
 -13  10   2         33.73         19.32        12.03 o                         
 -12  10   2         13.78         17.68        12.25 o                         
 -11  10   2          0.42         -7.31         7.54 o                         
 -10  10   2        375.92        399.69        29.83 o                         
  -9  10   2         15.63         14.76         9.55 o                         
  -8  10   2         57.49         36.31         9.67 o                         
  -7  10   2         16.40         14.11        15.69 o                         
  -6  10   2        200.28        182.62        28.07 o                         
  -5  10   2        156.92        178.84        19.21 o                         
  -4  10   2        125.61        129.92        18.15 o                         
  -3  10   2         99.12         94.73        12.59 o                         
  -2  10   2        139.34        154.94        11.90 o                         
  -1  10   2         69.09         70.20         7.28 o                         
   0  10   2        218.27        228.15         9.05 o                         
   1  10   2         88.08         91.20         8.40 o                         
   2  10   2         82.13         84.33         8.25 o                         
   3  10   2        159.41        145.00        14.59 o                         
   4  10   2          1.09          3.14         4.99 o                         
   5  10   2          4.00          5.25         6.77 o                         
   6  10   2         14.35         17.24         8.62 o                         
   7  10   2        143.10        136.89        24.63 o                         
   8  10   2          4.43          6.99        13.93 o                         
   9  10   2         45.35         23.21        18.89 o                         
  10  10   2          1.11         10.57        11.47 o                         
  11  10   2          9.97         11.48        14.00 o                         
  12  10   2          3.20         16.85        17.03 o                         
  13  10   2         23.24         29.81        16.81 o                         
  14  10   2          4.69         12.39        13.56 o                         
 -14  11   2          5.67         -4.71        11.07 o                         
 -13  11   2         42.06         39.41        16.36 o                         
 -12  11   2          0.96        -11.34        11.63 o                         
 -11  11   2          8.38          4.14        11.23 o                         
 -10  11   2         17.28         18.14         8.49 o                         
  -9  11   2          0.37         -2.76        10.16 o                         
  -8  11   2         16.25          9.95         9.57 o                         
  -7  11   2         14.23         22.31        19.61 o                         
  -6  11   2        370.37        334.45        31.49 o                         
  -5  11   2         18.66         23.39         8.33 o                         
  -4  11   2         19.90         15.76         9.22 o                         
  -3  11   2        148.21        140.51        15.86 o                         
  -2  11   2        195.28        178.77        22.64 o                         
  -1  11   2        220.15        241.69        13.87 o                         
   0  11   2        309.31        328.30        19.24 o                         
   1  11   2         38.73         40.98         5.68 o                         
   2  11   2        184.36        202.86        11.64 o                         
   3  11   2         87.29        111.39        13.10 o                         
   4  11   2        174.58        193.88        17.75 o                         
   5  11   2        154.98        174.24        21.07 o                         
   6  11   2        105.64        124.27        23.84 o                         
   7  11   2        122.42         75.65        23.21 o                         
   8  11   2         29.51         25.77        15.01 o                         
   9  11   2        513.37        548.09        71.04 o                         
  10  11   2         13.66        -10.13        10.13 o                         
  11  11   2          8.81        -10.77        10.77 o                         
  12  11   2         45.46         47.41        21.46 o                         
  13  11   2         16.62          3.37        12.33 o                         
 -13  12   2         19.65         22.71        12.98 o                         
 -12  12   2         19.97         23.67        21.17 o                         
 -11  12   2          4.22         -9.15         9.15 o                         
 -10  12   2          9.17          8.72        12.56 o                         
  -9  12   2          0.65         10.87        18.67 o                         
  -8  12   2          9.13          2.77        12.93 o                         
  -7  12   2         19.07         19.32        14.17 o                         
  -6  12   2          2.16          1.54         9.12 o                         
  -5  12   2          2.99         11.42         6.33 o                         
  -4  12   2        121.67        112.04        16.15 o                         
  -3  12   2         17.45         30.01        12.98 o                         
  -2  12   2         25.99         23.04         5.56 o                         
  -1  12   2         48.65         59.40         7.70 o                         
   0  12   2        230.64        247.23        16.41 o                         
   1  12   2          1.93         10.08         4.19 o                         
   2  12   2         16.46         25.75         6.03 o                         
   3  12   2         23.11         34.18         7.30 o                         
   4  12   2         31.97         49.37        11.78 o                         
   5  12   2          6.42          6.92         6.12 o                         
   6  12   2          5.38         -3.40         8.93 o                         
   7  12   2         77.05         77.47        29.86 o                         
   8  12   2         48.99         41.36        16.50 o                         
   9  12   2         98.70        144.83        35.84 o                         
  10  12   2         20.77         16.41        16.36 o                         
  11  12   2          0.28          1.14        12.26 o                         
  12  12   2          0.45         12.51        12.02 o                         
  13  12   2         50.82         47.83        26.96 o                         
 -13  13   2         33.55         49.31        26.01 o                         
 -12  13   2          9.86          4.62        11.42 o                         
 -11  13   2         69.90         66.45        19.47 o                         
 -10  13   2        165.21        133.52        25.62 o                         
  -9  13   2        139.04        113.99        19.51 o                         
  -8  13   2         18.90         -9.71        15.06 o                         
  -7  13   2        106.66         75.20        33.27 o                         
  -6  13   2        284.39        291.17        33.26 o                         
  -5  13   2          0.03          7.38         8.54 o                         
  -4  13   2          0.64         10.33         9.12 o                         
  -3  13   2        235.85        219.62        25.02 o                         
  -2  13   2        214.70        214.58        22.81 o                         
  -1  13   2          0.84          2.72         5.73 o                         
   0  13   2        314.23        377.54        19.52 o                         
   1  13   2        180.43        220.57        17.25 o                         
   2  13   2        163.34        172.42        15.92 o                         
   3  13   2         12.56         14.21         6.29 o                         
   4  13   2        370.12        366.11        26.21 o                         
   5  13   2        424.74        417.69        34.08 o                         
   6  13   2        192.86        136.35        25.09 o                         
   7  13   2         34.68         39.09        14.34 o                         
   8  13   2          2.30         -0.02        13.91 o                         
   9  13   2        658.70        689.69        63.11 o                         
  10  13   2         67.82         71.67        30.79 o                         
  11  13   2          0.03         10.96        15.88 o                         
  12  13   2         57.55         61.48        26.28 o                         
 -12  14   2         95.63        201.54        47.74 o                         
 -11  14   2          0.08         -3.71        10.32 o                         
 -10  14   2        158.30        167.49        22.77 o                         
  -9  14   2        419.17        389.27        33.76 o                         
  -8  14   2        216.77        195.75        27.01 o                         
  -7  14   2          0.26        -11.33        12.43 o                         
  -6  14   2        451.08        453.85        36.22 o                         
  -5  14   2        631.06        641.93        49.90 o                         
  -4  14   2        397.75        360.47        30.17 o                         
  -3  14   2          0.04          9.32        11.54 o                         
  -2  14   2        267.55        235.68        28.18 o                         
  -1  14   2        819.25        747.54        59.59 o                         
   0  14   2        186.19        172.92        27.58 o                         
   1  14   2         57.26         50.27        12.87 o                         
   2  14   2        197.18        181.36        19.19 o                         
   3  14   2        380.55        390.57        25.32 o                         
   4  14   2         86.78         95.28        15.76 o                         
   5  14   2         35.60         14.34         9.96 o                         
   6  14   2        132.43        107.70        21.50 o                         
   7  14   2        136.76         99.93        47.20 o                         
   8  14   2         66.27         29.53        29.39 o                         
   9  14   2          0.22          0.00        12.67 o                         
  10  14   2        125.93         84.56        33.36 o                         
 -10  15   2        274.43        277.88        34.27 o                         
  -9  15   2         62.79         67.08        20.01 o                         
  -8  15   2         10.04         11.05        11.65 o                         
  -7  15   2        290.99        320.94        29.52 o                         
  -6  15   2        283.39        295.09        29.62 o                         
  -5  15   2          0.21         12.22         8.42 o                         
  -4  15   2        213.68        179.35        32.88 o                         
  -3  15   2        228.07        194.38        37.21 o                         
  -2  15   2         92.82        128.87        33.94 o                         
  -1  15   2         63.18         62.50        31.37 o                         
   0  15   2        854.87        835.97        71.48 o                         
   1  15   2        363.78        352.72        33.35 o                         
   2  15   2        102.12        122.52        19.77 o                         
   3  15   2          5.67         32.90        15.78 o                         
   4  15   2        452.53        507.55        56.42 o                         
   5  15   2        676.21        675.33        62.10 o                         
   6  15   2         67.12         29.10        19.54 o                         
   7  15   2         29.43         36.15        13.92 o                         
   8  15   2        186.43        207.82        29.93 o                         
   9  15   2        359.23        376.87        40.13 o                         
  -9  16   2        154.65        113.64        39.94 o                         
  -8  16   2        591.71        492.78        58.51 o                         
  -7  16   2          8.01          1.91        15.18 o                         
  -6  16   2        284.77        323.11        59.10 o                         
  -5  16   2        419.11        442.84        51.70 o                         
  -4  16   2        415.55        401.34        47.95 o                         
  -3  16   2         48.47         28.16        18.41 o                         
  -2  16   2        393.76        437.81        54.20 o                         
  -1  16   2        804.29        902.65        67.26 o                         
   0  16   2        262.67        229.60        36.83 o                         
   1  16   2         11.95         10.19        11.59 o                         
   2  16   2        206.66        211.70        33.72 o                         
   3  16   2        508.35        546.76        57.88 o                         
   4  16   2        425.96        442.38        52.42 o                         
   5  16   2         50.76         71.37        23.38 o                         
   6  16   2        110.49        100.52        47.51 o                         
   7  16   2        321.33        380.41        49.49 o                         
   8  16   2        102.15        122.92        37.82 o                         
  -7  17   2        259.73        282.95        57.70 o                         
  -5  17   2         14.34         11.95        20.60 o                         
  -4  17   2        330.15        433.50        78.75 o                         
  -3  17   2        669.09        658.93        97.64 o                         
  -2  17   2        323.46        333.92        48.96 o                         
  -1  17   2          0.29        -11.30        12.79 o                         
   0  17   2        438.16        382.93        68.52 o                         
   1  17   2        819.45        830.41        71.92 o                         
   2  17   2        197.50        198.32        29.85 o                         
   3  17   2          2.00        -10.69        10.69 o                         
   4  17   2        394.33        430.41        52.79 o                         
   5  17   2        565.02        697.33       105.03 o                         
  -3  18   2          6.97         11.09        19.07 o                         
  -2  18   2        550.85        590.64        63.87 o                         
  -1  18   2        795.59        913.34        78.95 o                         
   0  18   2        388.88        345.67        48.52 o                         
   1  18   2         46.72         20.19        22.49 o                         
   2  18   2       1050.99       1259.94       123.06 o                         
 -18   1   3         28.72         33.83        16.60 o                         
 -17   1   3          0.94        -10.58        10.58 o                         
 -16   1   3          3.12          6.93         9.74 o                         
 -15   1   3        152.43        127.42        16.61 o                         
 -14   1   3          0.83         -7.64         7.64 o                         
 -13   1   3          0.96          8.65         5.81 o                         
 -12   1   3          8.37         17.19         4.64 o                         
 -11   1   3         79.50         85.27         8.32 o                         
 -10   1   3        271.92        274.08        14.35 o                         
  -9   1   3         24.25         22.97         4.46 o                         
  -8   1   3         12.06         27.17         5.78 o                         
  -7   1   3        254.60        234.40        12.31 o                         
  -6   1   3        157.00        156.85         9.33 o                         
  -5   1   3       1700.10       1787.04        44.57 o                         
  -4   1   3       1250.60       1503.10        35.27 o                         
  -3   1   3        907.63       1031.98        26.26 o                         
  -2   1   3         50.27         73.36         4.93 o                         
  -1   1   3       1532.48       1622.13        28.25 o                         
   0   1   3         61.00         71.27         4.10 o                         
   1   1   3       2455.58       2693.46        39.73 o                         
   2   1   3        596.87        648.68        15.48 o                         
   3   1   3          2.53         11.91         4.56 o                         
   4   1   3         15.98         17.01         3.50 o                         
   5   1   3         56.92         59.35         5.39 o                         
   6   1   3        281.01        268.18        15.63 o                         
   7   1   3        220.91        211.25        15.64 o                         
   8   1   3        641.93        630.36        30.30 o                         
   9   1   3        231.81        215.01        16.46 o                         
  10   1   3        199.65        202.00        17.90 o                         
  11   1   3          0.36          9.06         5.04 o                         
  12   1   3          4.51          8.74         6.66 o                         
  13   1   3         27.43         17.55         6.72 o                         
  14   1   3          2.16          9.78         6.45 o                         
  15   1   3          3.05          4.75         7.76 o                         
  16   1   3         36.88         15.69        13.99 o                         
 -18   2   3          0.74         14.91        14.22 o                         
 -17   2   3         21.37         14.41        16.53 o                         
 -16   2   3        195.90        202.67        30.22 o                         
 -15   2   3        769.06        756.41        43.30 o                         
 -14   2   3          0.60          6.03         8.08 o                         
 -13   2   3         14.45          6.51         5.72 o                         
 -12   2   3        582.24        583.15        22.99 o                         
 -11   2   3        798.47        800.59        32.28 o                         
 -10   2   3        757.19        699.34        28.77 o                         
  -9   2   3        610.86        530.24        23.57 o                         
  -8   2   3        571.58        556.72        21.59 o                         
  -7   2   3       1150.88       1164.08        28.70 o                         
  -6   2   3       1441.50       1522.26        31.48 o                         
  -5   2   3        813.87        899.79        22.63 o                         
  -4   2   3        707.88        685.54        20.65 o                         
  -3   2   3       1313.30       1437.98        33.86 o                         
  -2   2   3         15.38         15.77         1.89 o                         
  -1   2   3          6.34         19.01         2.46 o                         
   0   2   3       4703.94       4805.63        76.31 o                         
   1   2   3        185.86        163.10         5.60 o                         
   2   2   3         95.27        109.71         6.59 o                         
   3   2   3         76.16         59.98         5.53 o                         
   4   2   3       3145.77       3354.15        53.19 o                         
   5   2   3        829.69        830.11        21.26 o                         
   6   2   3         11.98         19.90         3.80 o                         
   7   2   3        846.38        860.31        30.90 o                         
   8   2   3        407.59        361.71        29.95 o                         
   9   2   3       1505.73       1493.29        51.26 o                         
  10   2   3          0.12         -4.26         4.26 o                         
  11   2   3        569.47        561.77        30.23 o                         
  12   2   3        221.00        198.53        16.08 o                         
  13   2   3        222.78        229.30        17.72 o                         
  14   2   3         24.96          9.41         6.79 o                         
  15   2   3         92.42         69.60        14.36 o                         
  16   2   3        324.89        310.47        31.54 o                         
 -18   3   3         11.72          6.40        18.97 o                         
 -17   3   3        319.60        311.74        29.71 o                         
 -16   3   3        114.20         53.30        19.95 o                         
 -15   3   3         77.41         61.94        19.28 o                         
 -14   3   3        113.93        112.52        12.65 o                         
 -13   3   3        440.00        442.91        28.83 o                         
 -12   3   3        269.09        237.36        16.46 o                         
 -11   3   3          0.95          9.23         3.40 o                         
 -10   3   3        442.06        505.67        19.41 o                         
  -9   3   3       1434.49       1384.94        44.38 o                         
  -8   3   3        106.98         94.22         6.30 o                         
  -7   3   3          7.40         14.33         4.38 o                         
  -6   3   3       2858.75       2805.34        53.76 o                         
  -5   3   3       2840.28       2868.45        72.84 o                         
  -4   3   3       1017.85       1016.15        30.27 o                         
  -3   3   3        668.72        677.26        18.87 o                         
  -2   3   3       6429.77       6754.81        70.96 o                         
  -1   3   3       4285.69       4446.35        61.41 o                         
   0   3   3       4576.87       4668.04        65.44 o                         
   1   3   3        556.50        601.41        19.92 o                         
   2   3   3       4734.33       4812.55       127.42 o                         
   3   3   3       2602.54       2427.83        51.07 o                         
   4   3   3       2056.17       2059.40        54.25 o                         
   5   3   3         51.47         44.01         4.25 o                         
   6   3   3       1682.23       1676.46        36.60 o                         
   7   3   3       1023.26       1012.58        47.68 o                         
   8   3   3        174.89        205.86        17.64 o                         
   9   3   3        157.82        162.73        20.64 o                         
  10   3   3        191.73        212.56        30.46 o                         
  11   3   3        614.27        599.25        35.11 o                         
  12   3   3          3.36         -0.93         4.92 o                         
  13   3   3        169.79        165.20        15.38 o                         
  14   3   3        106.17        113.19        14.81 o                         
  15   3   3         72.12         89.50        15.33 o                         
  16   3   3          7.71         20.34         8.48 o                         
 -18   4   3         33.58         15.51        40.84 o                         
 -17   4   3         35.26         20.21        14.57 o                         
 -16   4   3        252.61        221.86        27.46 o                         
 -15   4   3        466.66        490.88        35.00 o                         
 -14   4   3         28.10         24.74         8.18 o                         
 -13   4   3         12.16         30.36         8.39 o                         
 -12   4   3        763.87        756.50        29.29 o                         
 -11   4   3       1623.67       1627.77        47.31 o                         
 -10   4   3        690.30        696.59        19.05 o                         
  -9   4   3         41.57         44.23         4.81 o                         
  -8   4   3        645.35        682.63        26.07 o                         
  -7   4   3       3220.54       3172.29        69.22 o                         
  -6   4   3       2534.80       2441.10        52.49 o                         
  -5   4   3         45.99         41.89         4.90 o                         
  -4   4   3       1278.82       1279.19        29.20 o                         
  -3   4   3       2459.52       2338.12        48.12 o                         
  -2   4   3       1322.50       1405.27        21.49 o                         
  -1   4   3         75.99        125.88         5.77 o                         
   0   4   3       4713.08       4949.99        82.04 o                         
   1   4   3        765.43        685.76        22.00 o                         
   2   4   3        356.73        389.65        14.39 o                         
   3   4   3        813.23        854.29        25.18 o                         
   4   4   3       2118.28       2038.62        43.29 o                         
   5   4   3       2241.23       2229.37        40.87 o                         
   6   4   3         29.27         26.45         4.02 o                         
   7   4   3        746.78        720.13        34.38 o                         
   8   4   3       1176.46       1171.23        34.37 o                         
   9   4   3       1408.80       1370.41        45.27 o                         
  10   4   3         15.11         21.50         6.56 o                         
  11   4   3         52.71         48.98        11.11 o                         
  12   4   3        725.07        773.81        40.89 o                         
  13   4   3        330.87        331.69        26.35 o                         
  14   4   3        152.47        134.83        20.06 o                         
  15   4   3         51.45         50.87        13.63 o                         
  16   4   3         57.27         49.19        14.87 o                         
 -17   5   3        545.86        585.62        46.93 o                         
 -16   5   3         93.78         92.09        21.31 o                         
 -15   5   3         43.59         28.85        12.33 o                         
 -14   5   3       1052.96       1145.34        46.30 o                         
 -13   5   3       1482.22       1579.82        53.09 o                         
 -12   5   3         72.88         74.47        15.75 o                         
 -11   5   3        230.21        219.94        12.55 o                         
 -10   5   3       1634.70       1678.09        46.84 o                         
  -9   5   3       2044.56       1999.47        39.48 o                         
  -8   5   3       1882.27       1877.59        38.14 o                         
  -7   5   3       6046.80       6087.48        81.14 o                         
  -6   5   3       1706.67       1765.74        35.32 o                         
  -5   5   3       5320.86       5239.83        83.90 o                         
  -4   5   3        979.92       1006.87        19.94 o                         
  -3   5   3       2158.59       2190.56        45.16 o                         
  -2   5   3      12427.28      12330.01       155.20 o                         
  -1   5   3       6253.57       6105.27        93.18 o                         
   0   5   3         29.67         31.60         5.58 o                         
   1   5   3          4.47         16.53         3.78 o                         
   2   5   3      11361.65      11204.39       153.87 o                         
   3   5   3       6099.78       6203.30        90.93 o                         
   4   5   3        376.44        399.93        16.12 o                         
   5   5   3       1172.52       1059.75        28.60 o                         
   6   5   3       1591.03       1675.60        47.68 o                         
   7   5   3       4463.01       4341.93        92.18 o                         
   8   5   3         64.22         68.47        10.25 o                         
   9   5   3        644.94        627.54        34.83 o                         
  10   5   3       1449.95       1439.45        62.27 o                         
  11   5   3        755.22        763.85        41.96 o                         
  12   5   3          1.92          3.50         6.98 o                         
  13   5   3        271.18        300.58        23.02 o                         
  14   5   3       1032.26       1017.00        64.53 o                         
  15   5   3        105.85        107.54        16.95 o                         
  16   5   3          2.16          1.95        12.97 o                         
 -17   6   3         27.92          7.92        13.93 o                         
 -16   6   3        675.39        710.79        63.14 o                         
 -15   6   3        899.92        939.57        53.88 o                         
 -14   6   3        651.12        624.66        39.57 o                         
 -13   6   3        119.05         87.09        16.38 o                         
 -12   6   3       1912.11       2015.06        74.01 o                         
 -11   6   3       3049.29       3178.56       102.14 o                         
 -10   6   3        924.32        902.78        36.61 o                         
  -9   6   3        279.52        261.35        18.32 o                         
  -8   6   3       4035.27       3908.05        65.03 o                         
  -7   6   3       7088.69       6838.35        85.37 o                         
  -6   6   3        977.74        955.04        17.37 o                         
  -5   6   3        932.48        985.23        30.35 o                         
  -4   6   3       7438.25       7378.42       136.68 o                         
  -3   6   3       8359.88       8005.93       116.38 o                         
  -2   6   3       1292.36       1308.24        30.66 o                         
  -1   6   3       3395.97       3470.17        48.47 o                         
   0   6   3       8906.20       8690.60       139.84 o                         
   1   6   3       6866.83       6869.25       117.25 o                         
   2   6   3        552.36        555.57        20.13 o                         
   3   6   3       3631.32       3584.46        52.88 o                         
   4   6   3       7790.77       7537.47       120.63 o                         
   5   6   3       3892.52       3803.26        69.39 o                         
   6   6   3         24.20         30.29         7.07 o                         
   7   6   3       1640.82       1739.63        51.31 o                         
   8   6   3       4731.49       4683.31       106.33 o                         
   9   6   3       1912.26       1998.84        71.19 o                         
  10   6   3         22.05         21.75        11.05 o                         
  11   6   3        664.97        638.41        41.00 o                         
  12   6   3       1798.88       1610.84        64.82 o                         
  13   6   3        652.09        608.43        39.51 o                         
  14   6   3          1.96         -1.56         9.34 o                         
  15   6   3        478.87        490.96        34.08 o                         
 -17   7   3        657.20        777.85        78.66 o                         
 -16   7   3         54.49         41.34        14.40 o                         
 -15   7   3          1.23          4.95        15.24 o                         
 -14   7   3        594.09        566.79        42.14 o                         
 -13   7   3       1486.69       1529.35        68.11 o                         
 -12   7   3        530.55        543.62        38.43 o                         
 -11   7   3        102.24        102.19        13.26 o                         
 -10   7   3       1763.94       1694.12        52.11 o                         
  -9   7   3       3536.74       3387.32        84.51 o                         
  -8   7   3       1038.55       1031.74        55.07 o                         
  -7   7   3        137.65        147.39         9.63 o                         
  -6   7   3       5569.15       5383.93        98.72 o                         
  -5   7   3       5724.31       5839.02       148.33 o                         
  -4   7   3       1730.04       1749.67        37.48 o                         
  -3   7   3        704.07        630.42        16.24 o                         
  -2   7   3       8582.46       8459.50       108.37 o                         
  -1   7   3       6479.06       6248.70        75.00 o                         
   0   7   3       1580.34       1626.28        31.86 o                         
   1   7   3       1325.76       1293.10        36.64 o                         
   2   7   3       8507.99       8184.27       107.52 o                         
   3   7   3       4517.30       4518.38        69.96 o                         
   4   7   3        604.40        661.78        22.86 o                         
   5   7   3       1172.51       1263.48        28.69 o                         
   6   7   3       4412.13       4608.74       114.61 o                         
   7   7   3       2581.41       2667.19        78.08 o                         
   8   7   3        191.80        222.76        17.74 o                         
   9   7   3       1071.64       1128.77        40.18 o                         
  10   7   3       1006.37        937.27        44.81 o                         
  11   7   3       1349.03       1322.68        56.37 o                         
  12   7   3         45.93         42.52        11.42 o                         
  13   7   3        344.10        391.74        44.43 o                         
  14   7   3        535.74        442.90        32.24 o                         
  15   7   3        252.19        234.55        33.84 o                         
 -16   8   3        297.42        359.78        40.37 o                         
 -15   8   3       1617.05       1640.81        88.02 o                         
 -14   8   3        309.56        320.65        28.94 o                         
 -13   8   3         12.40          8.68        11.72 o                         
 -12   8   3       1617.34       1518.08        65.26 o                         
 -11   8   3       1648.21       1700.28       104.65 o                         
 -10   8   3       1190.37       1199.23        73.00 o                         
  -9   8   3        300.44        320.39        28.49 o                         
  -8   8   3       3592.39       3480.19        94.33 o                         
  -7   8   3       3715.28       3664.14        90.54 o                         
  -6   8   3       1158.79       1210.82        41.32 o                         
  -5   8   3        692.30        726.61        36.10 o                         
  -4   8   3       4332.62       4409.43        97.14 o                         
  -3   8   3       8293.04       8055.52        97.31 o                         
  -2   8   3        888.31        883.58        17.31 o                         
  -1   8   3        414.99        399.48        14.16 o                         
   0   8   3       7003.45       6745.22        80.72 o                         
   1   8   3       5249.36       5023.10        75.88 o                         
   2   8   3       2211.48       2152.41        39.67 o                         
   3   8   3        632.11        656.09        19.76 o                         
   4   8   3       5268.40       5312.52       120.18 o                         
   5   8   3       3876.18       4046.35       120.50 o                         
   6   8   3        919.74        938.75        36.92 o                         
   7   8   3        556.83        539.70        29.25 o                         
   8   8   3       2131.90       2208.34        87.52 o                         
   9   8   3       2825.23       2793.30        69.27 o                         
  10   8   3        141.37        168.08        18.87 o                         
  11   8   3        484.13        518.50        34.62 o                         
  12   8   3       1059.56       1051.39        51.02 o                         
  13   8   3        787.63        747.32        40.25 o                         
  14   8   3         71.31         66.90        19.92 o                         
  15   8   3        288.02        306.88        68.29 o                         
 -16   9   3        750.19        901.67       111.29 o                         
 -15   9   3        178.46        172.66        21.94 o                         
 -14   9   3        885.22        901.58        47.41 o                         
 -13   9   3       1692.92       1651.37        76.02 o                         
 -12   9   3       1425.80       1368.16        61.79 o                         
 -11   9   3        109.42        106.71        20.03 o                         
 -10   9   3       3389.04       3442.94       104.94 o                         
  -9   9   3       4053.32       3732.92       119.37 o                         
  -8   9   3       1397.94       1405.94        52.03 o                         
  -7   9   3         74.51         75.21        26.37 o                         
  -6   9   3       5134.91       4655.94       346.86 o                         
  -5   9   3       8708.46       8519.78       246.57 o                         
  -4   9   3       1051.53       1157.22        34.51 o                         
  -3   9   3        936.91        986.45        33.29 o                         
  -2   9   3       4991.57       4864.46       103.51 o                         
  -1   9   3       8797.15       8642.60        98.89 o                         
   0   9   3       1415.67       1359.43        24.69 o                         
   1   9   3       3432.58       3375.47        44.85 o                         
   2   9   3       5291.77       5423.38        82.17 o                         
   3   9   3       5684.99       5915.61       106.65 o                         
   4   9   3        454.33        447.30        19.59 o                         
   5   9   3       1950.60       1893.45        41.85 o                         
   6   9   3       5921.24       5757.07       140.50 o                         
   7   9   3       3220.29       3159.38       105.73 o                         
   8   9   3          1.07          8.56         5.77 o                         
   9   9   3        439.05        435.30        26.35 o                         
  10   9   3       3971.13       4086.14       103.36 o                         
  11   9   3       1071.26       1020.16        48.09 o                         
  12   9   3         18.47         16.14         9.99 o                         
  13   9   3        493.50        544.53        67.04 o                         
  14   9   3        925.22        957.71        67.36 o                         
 -15  10   3        593.24        621.74        64.09 o                         
 -14  10   3        412.94        362.93        38.82 o                         
 -13  10   3         74.26         69.72        18.06 o                         
 -12  10   3        990.62        994.17        84.04 o                         
 -11  10   3       2156.75       2048.75        89.43 o                         
 -10  10   3        520.84        535.49        34.11 o                         
  -9  10   3        462.30        395.32        47.20 o                         
  -8  10   3       3061.92       3053.24       286.55 o                         
  -7  10   3       4236.77       4212.13       300.39 o                         
  -6  10   3        988.00       1007.09       105.05 o                         
  -5  10   3       1298.00       1204.79        70.20 o                         
  -4  10   3       8096.97       7733.20       145.19 o                         
  -3  10   3       6202.84       6068.37       120.14 o                         
  -2  10   3       1051.51       1082.39        43.27 o                         
  -1  10   3       1968.69       2006.91        44.47 o                         
   0  10   3       8078.46       8172.09       138.63 o                         
   1  10   3       9228.40       9319.38       139.75 o                         
   2  10   3        131.79        132.43         6.25 o                         
   3  10   3       1300.63       1266.47        26.80 o                         
   4  10   3       5535.91       5493.37       125.49 o                         
   5  10   3       4103.69       4145.60       128.51 o                         
   6  10   3        225.75        170.16        16.95 o                         
   7  10   3       1480.10       1434.28        53.92 o                         
   8  10   3       2607.46       2593.66        80.22 o                         
   9  10   3        876.10        758.77        51.54 o                         
  10  10   3         91.78         84.73        18.32 o                         
  11  10   3        772.74        680.38        67.71 o                         
  12  10   3       1127.49       1114.15        71.48 o                         
  13  10   3        389.98        380.65        51.94 o                         
 -14  11   3       1418.41       1523.53        86.50 o                         
 -13  11   3       1435.41       1472.42       111.84 o                         
 -12  11   3        351.31        358.79        39.69 o                         
 -11  11   3        149.31        150.82        38.50 o                         
 -10  11   3       2434.11       2356.73       124.42 o                         
  -9  11   3       3411.35       2982.19       139.65 o                         
  -8  11   3        372.83        431.49        47.96 o                         
  -7  11   3        147.34        160.08        23.35 o                         
  -6  11   3       4185.31       4096.05       154.77 o                         
  -5  11   3       3104.75       3099.98       123.82 o                         
  -4  11   3        840.74        864.17        49.40 o                         
  -3  11   3        529.03        516.25        28.06 o                         
  -2  11   3       4143.50       4016.70       100.81 o                         
  -1  11   3       3744.26       3632.56        76.47 o                         
   0  11   3        329.30        344.65        18.20 o                         
   1  11   3        986.16       1024.72        27.68 o                         
   2  11   3       3465.96       3518.30        67.65 o                         
   3  11   3       3645.32       3729.58        91.92 o                         
   4  11   3        286.01        308.32        21.05 o                         
   5  11   3       1414.27       1431.44        62.89 o                         
   6  11   3       3604.93       3614.24       106.05 o                         
   7  11   3       1414.81       1373.08        60.85 o                         
   8  11   3        667.24        610.08        57.72 o                         
   9  11   3       1216.25       1356.33        96.46 o                         
  10  11   3       2188.52       2113.60       152.54 o                         
  11  11   3       1106.47       1010.06        67.48 o                         
  12  11   3         48.00         36.87        15.24 o                         
  13  11   3        246.44        237.18        34.62 o                         
 -14  12   3        667.24        662.45       102.32 o                         
 -13  12   3         16.16          8.15        13.70 o                         
 -12  12   3        879.06        767.53        58.25 o                         
 -11  12   3       1812.18       1772.80        88.95 o                         
 -10  12   3        355.94        359.92        49.14 o                         
  -9  12   3          9.74         10.78        10.69 o                         
  -8  12   3       2938.74       2625.74       106.19 o                         
  -7  12   3       3215.63       3278.43       140.27 o                         
  -6  12   3        534.75        597.33        52.69 o                         
  -5  12   3        230.31        186.52        27.41 o                         
  -4  12   3       4953.18       4835.48       141.84 o                         
  -3  12   3       4588.61       4485.30       111.85 o                         
  -2  12   3       1063.84       1021.48        44.98 o                         
  -1  12   3        990.50        950.85        42.35 o                         
   0  12   3       4220.75       4389.92        86.79 o                         
   1  12   3       5270.84       5590.72       103.42 o                         
   2  12   3       1077.32       1103.29        41.06 o                         
   3  12   3       1378.88       1402.22        56.64 o                         
   4  12   3       2639.35       2689.42        75.55 o                         
   5  12   3       3356.56       3553.57        98.20 o                         
   6  12   3        415.14        369.45        34.35 o                         
   7  12   3        511.55        466.18        40.22 o                         
   8  12   3       2611.54       2771.59       108.60 o                         
   9  12   3        755.30        814.81        57.07 o                         
  10  12   3        119.91        132.06        27.42 o                         
  11  12   3        283.21        262.05        48.60 o                         
  12  12   3       1223.74       1097.40        71.87 o                         
 -13  13   3        957.76        966.01       158.26 o                         
 -12  13   3        645.42        623.02        45.69 o                         
 -11  13   3         26.68         36.21        13.02 o                         
 -10  13   3       1024.17        900.96        64.85 o                         
  -9  13   3       1867.22       1880.32       140.59 o                         
  -8  13   3       1243.39       1178.51        69.70 o                         
  -7  13   3         98.78        107.74        25.34 o                         
  -6  13   3       2052.53       1985.11        93.01 o                         
  -5  13   3       3296.90       3145.81       169.86 o                         
  -4  13   3       1023.83        943.37        92.81 o                         
  -3  13   3        345.82        285.13        38.89 o                         
  -2  13   3       2725.92       2621.32        95.80 o                         
  -1  13   3       4290.69       4109.52       105.47 o                         
   0  13   3        319.66        318.19        22.27 o                         
   1  13   3        622.88        627.53        35.44 o                         
   2  13   3       2942.69       3301.45       101.65 o                         
   3  13   3       3156.38       3323.40       125.71 o                         
   4  13   3         57.42         51.93        11.98 o                         
   5  13   3        702.66        686.20        48.95 o                         
   6  13   3       2342.22       2528.20        96.90 o                         
   7  13   3       1329.62       1338.81        70.51 o                         
   8  13   3         57.32         58.19        16.39 o                         
   9  13   3        617.93        572.57        47.72 o                         
  10  13   3       1142.63       1167.80        81.65 o                         
  11  13   3        497.48        420.16        55.84 o                         
 -12  14   3        668.40        793.30        95.11 o                         
 -11  14   3        744.32        738.26        52.18 o                         
 -10  14   3        185.35        191.36        25.26 o                         
  -9  14   3        103.24        112.65        23.45 o                         
  -8  14   3       1918.47       1947.84       109.03 o                         
  -7  14   3       1478.86       1516.71        92.67 o                         
  -6  14   3         37.40         40.03        11.96 o                         
  -5  14   3        139.43        191.78        31.04 o                         
  -4  14   3       1875.68       1963.01       168.09 o                         
  -3  14   3       2183.29       2347.87       103.69 o                         
  -2  14   3        327.16        313.21        25.33 o                         
  -1  14   3       1136.91       1064.64        60.93 o                         
   0  14   3        894.89        880.33        55.19 o                         
   1  14   3       2551.31       2445.03        83.35 o                         
   2  14   3        226.84        219.80        21.94 o                         
   3  14   3        390.44        389.67        30.00 o                         
   4  14   3       2144.23       2369.09       147.91 o                         
   5  14   3       1055.16       1082.87        52.78 o                         
   6  14   3        143.48        139.44        30.03 o                         
   7  14   3        125.05        204.34        47.87 o                         
   8  14   3       1674.74       1581.96       108.11 o                         
   9  14   3        677.12        689.66        71.47 o                         
  10  14   3         65.69         74.62        27.51 o                         
 -10  15   3        845.08        753.56        54.65 o                         
  -9  15   3       1156.21       1160.46        76.03 o                         
  -8  15   3         62.10         45.06        19.47 o                         
  -7  15   3         36.39         56.44        19.95 o                         
  -6  15   3       2286.28       2207.44       141.41 o                         
  -5  15   3       1302.63       1089.23        84.54 o                         
  -4  15   3        205.60        173.62        27.45 o                         
  -3  15   3        440.21        446.21        67.48 o                         
  -2  15   3       2064.41       2106.02       148.93 o                         
  -1  15   3       1612.55       1674.53        80.17 o                         
   0  15   3        375.13        350.27        30.51 o                         
   1  15   3        850.75        899.66        49.78 o                         
   2  15   3       1679.90       1609.03        97.84 o                         
   3  15   3       1410.48       1365.82        97.21 o                         
   4  15   3        103.05        101.28        19.74 o                         
   5  15   3        370.10        386.55        48.69 o                         
   6  15   3       1601.13       1609.75       105.86 o                         
   7  15   3        696.62        877.07        97.30 o                         
   8  15   3         19.92         22.29        16.20 o                         
   9  15   3        366.96        472.31        77.35 o                         
  -9  16   3         25.98         21.32        21.23 o                         
  -8  16   3        616.61        578.02        98.49 o                         
  -7  16   3       1056.22       1046.47       117.85 o                         
  -6  16   3        689.77        758.55        94.71 o                         
  -5  16   3        148.98        118.31        47.69 o                         
  -4  16   3       1052.18       1078.99        82.76 o                         
  -3  16   3       1337.47       1308.62       117.83 o                         
  -2  16   3        205.61        299.62        53.60 o                         
  -1  16   3         87.25         55.31        15.81 o                         
   0  16   3       2005.65       2080.04        92.14 o                         
   1  16   3        897.50        900.82        50.22 o                         
   2  16   3         55.29         53.42        16.42 o                         
   3  16   3        393.03        399.23        48.94 o                         
   4  16   3       1296.99       1241.76        87.81 o                         
   5  16   3        741.96        713.74       108.18 o                         
   6  16   3         15.29         14.56        20.46 o                         
   7  16   3        581.25        536.19        97.37 o                         
  -7  17   3        117.08        147.13        41.65 o                         
  -6  17   3        323.21        354.84        63.47 o                         
  -5  17   3        447.33        395.71        49.38 o                         
  -4  17   3        134.27        135.72        31.25 o                         
  -2  17   3        538.37        555.21        80.82 o                         
  -1  17   3        610.71        571.80        82.08 o                         
   0  17   3        157.18        226.95        38.77 o                         
   1  17   3         48.60         68.43        18.17 o                         
   2  17   3        376.83        405.61        41.51 o                         
   3  17   3        777.52        887.27        62.28 o                         
   4  17   3        104.18         98.21        21.40 o                         
   5  17   3         10.29         13.97        19.65 o                         
  -2  18   3        144.51        234.71        55.13 o                         
  -1  18   3         33.34         69.73        29.80 o                         
   0  18   3        341.15        336.54        62.84 o                         
   1  18   3        320.47        369.67        64.68 o                         
 -18   0   4        593.95        447.81        58.42 o                         
 -17   0   4       1177.50       1284.20        74.04 o                         
 -16   0   4          7.18          0.75        11.21 o                         
 -15   0   4        911.31        942.25        58.45 o                         
 -14   0   4       2817.50       2809.13       104.57 o                         
 -13   0   4       1937.25       1930.56        81.30 o                         
 -12   0   4        112.20        136.02        23.01 o                         
 -11   0   4       2288.09       2415.75       107.56 o                         
 -10   0   4       9327.76       9067.95       260.19 o                         
  -9   0   4       4763.04       4649.24       230.34 o                         
  -8   0   4       1014.81       1064.02        70.09 o                         
  -7   0   4       5058.09       5129.84       118.56 o                         
  -6   0   4      20004.55      19871.69       379.15 o                         
  -5   0   4      10723.65      11060.62       354.98 o                         
  -4   0   4       4065.82       4556.38        97.61 o                         
  -3   0   4       5123.36       5371.50       194.82 o                         
  -2   0   4      26542.71      25674.70       361.19 o                         
  -1   0   4      22520.11      22568.90       315.92 o                         
   0   0   4       1018.11       1178.65        44.50 o                         
   1   0   4       6087.98       6219.03       226.01 o                         
   2   0   4      14303.42      13548.12       447.38 o                         
   3   0   4      20726.61      21120.15      1231.47 o                         
   4   0   4        544.59        618.18        36.04 o                         
   5   0   4       7164.33       6885.86       157.37 o                         
   6   0   4      10699.60      10398.04       224.21 o                         
   7   0   4       4223.85       4073.37       154.84 o                         
   8   0   4          1.80          0.00         7.10 o                         
   9   0   4       8277.49       8167.29       206.25 o                         
  10   0   4       5249.37       5095.98       210.50 o                         
  11   0   4        793.93        704.69        43.60 o                         
  12   0   4         41.37         55.19        13.17 o                         
  13   0   4       2391.70       2257.91        86.83 o                         
  14   0   4       2416.24       2468.11        92.91 o                         
  15   0   4        571.04        565.85        42.21 o                         
  16   0   4        585.27        551.03       131.26 o                         
 -18   1   4        225.49        267.75        36.20 o                         
 -17   1   4        461.98        511.57        39.63 o                         
 -16   1   4       1653.11       1717.31        62.58 o                         
 -15   1   4       1397.05       1432.11        54.76 o                         
 -14   1   4        874.24        825.02        39.54 o                         
 -13   1   4       1259.11       1318.81        40.90 o                         
 -12   1   4       4791.79       4691.76        90.43 o                         
 -11   1   4       4195.11       4256.83       132.65 o                         
 -10   1   4         77.61         81.69        10.51 o                         
  -9   1   4       1958.51       2108.99        79.84 o                         
  -8   1   4      12390.12      12215.36       292.05 o                         
  -7   1   4       8065.09       8458.21       212.05 o                         
  -6   1   4        216.14        235.14         9.80 o                         
  -5   1   4       8903.11       9492.59       162.30 o                         
  -4   1   4      22293.41      22310.64       288.64 o                         
  -3   1   4       9531.12       9865.72       136.93 o                         
  -2   1   4        288.34        303.01        10.25 o                         
  -1   1   4      26064.33      26513.51       337.04 o                         
   0   1   4      24435.33      24710.17       275.12 o                         
   1   1   4       9597.14       9917.04       139.45 o                         
   2   1   4        423.11        493.85        29.71 o                         
   3   1   4      13950.02      13758.23       235.75 o                         
   4   1   4      17126.37      16836.05       229.36 o                         
   5   1   4       5255.28       5353.69        99.28 o                         
   6   1   4        245.43        278.43        23.53 o                         
   7   1   4       5318.24       5313.20       111.41 o                         
   8   1   4       6506.48       6393.80       137.72 o                         
   9   1   4       1459.65       1447.29        47.72 o                         
  10   1   4         47.62         45.43         9.83 o                         
  11   1   4       2022.83       1942.20        69.83 o                         
  12   1   4       2079.40       2095.65        60.53 o                         
  13   1   4        334.21        311.92        22.83 o                         
  14   1   4        107.98        113.91        14.90 o                         
  15   1   4        573.19        657.60        37.88 o                         
  16   1   4        681.95        785.77        65.84 o                         
 -18   2   4        770.29        927.95        57.85 o                         
 -17   2   4        538.51        535.97        38.30 o                         
 -16   2   4        209.55        195.55        23.64 o                         
 -15   2   4       1248.48       1317.08        49.26 o                         
 -14   2   4       1596.71       1521.29        54.74 o                         
 -13   2   4       2980.27       3166.18        71.95 o                         
 -12   2   4         33.86         37.66         6.84 o                         
 -11   2   4       2726.14       2839.40        62.53 o                         
 -10   2   4       7333.69       7249.61       135.56 o                         
  -9   2   4       5854.86       5693.27       176.11 o                         
  -8   2   4          3.29          6.38         3.53 o                         
  -7   2   4       4649.30       4571.11        74.66 o                         
  -6   2   4      20002.96      18982.40       269.61 o                         
  -5   2   4       7304.62       7451.34       160.30 o                         
  -4   2   4        139.65        182.81        17.04 o                         
  -3   2   4      10187.46      10176.15       171.75 o                         
  -2   2   4      16751.52      16491.96       200.26 o                         
  -1   2   4      10676.48      11221.16       150.99 o                         
   0   2   4       2010.33       2278.27        41.26 o                         
   1   2   4       9533.48       9215.86       182.00 o                         
   2   2   4      13387.26      13304.90       204.78 o                         
   3   2   4       2256.62       2302.25        51.75 o                         
   4   2   4        736.01        708.61        23.49 o                         
   5   2   4       6977.71       6901.51       115.61 o                         
   6   2   4       7447.54       7402.34       176.41 o                         
   7   2   4        445.44        448.68        21.81 o                         
   8   2   4        288.42        288.23        21.24 o                         
   9   2   4       3666.99       3669.22        91.58 o                         
  10   2   4       2872.74       2829.50        80.52 o                         
  11   2   4        305.04        351.43        23.25 o                         
  12   2   4        242.19        232.91        18.28 o                         
  13   2   4       1158.73       1222.93        43.48 o                         
  14   2   4       1100.28       1049.58        40.85 o                         
  15   2   4         87.43         47.52        21.00 o                         
  16   2   4         31.44         19.50        10.10 o                         
 -18   3   4          6.51         -8.09        13.02 o                         
 -17   3   4        227.41        218.13        24.57 o                         
 -16   3   4        881.91        923.88        48.91 o                         
 -15   3   4       1546.29       1732.13        87.64 o                         
 -14   3   4          8.70          7.26         4.93 o                         
 -13   3   4        927.07        915.98        33.37 o                         
 -12   3   4       1858.57       1830.35        50.73 o                         
 -11   3   4       2135.20       2175.72        48.13 o                         
 -10   3   4        202.78        193.03        12.21 o                         
  -9   3   4       2746.24       2635.36        48.99 o                         
  -8   3   4       6438.38       6420.39       142.64 o                         
  -7   3   4       1877.62       1918.56        44.37 o                         
  -6   3   4        506.62        525.26        19.90 o                         
  -5   3   4       3071.30       3106.30        63.85 o                         
  -4   3   4      14356.61      13870.86       223.03 o                         
  -3   3   4       7043.48       7147.64        94.71 o                         
  -2   3   4         80.34        145.97        14.75 o                         
  -1   3   4       4056.52       4126.36        70.90 o                         
   0   3   4      11673.83      11557.57       225.46 o                         
   1   3   4      14499.53      14870.52       185.52 o                         
   2   3   4        181.09        227.85        17.19 o                         
   3   3   4       6432.15       6424.70       112.42 o                         
   4   3   4      10927.43      10590.12       145.84 o                         
   5   3   4       4607.82       4592.60        93.31 o                         
   6   3   4          0.96          5.81         2.68 o                         
   7   3   4       4852.66       4593.87        80.69 o                         
   8   3   4       6748.26       6477.49       113.76 o                         
   9   3   4        960.87       1022.81        40.18 o                         
  10   3   4         19.16         23.60         9.52 o                         
  11   3   4       2613.32       2482.93       124.32 o                         
  12   3   4       1731.72       1677.91        84.98 o                         
  13   3   4        492.05        533.23        34.04 o                         
  14   3   4        233.48        206.10        21.57 o                         
  15   3   4        711.88        739.09        41.89 o                         
  16   3   4        588.61        618.50        52.25 o                         
 -18   4   4        736.22        752.46       115.31 o                         
 -17   4   4        625.93        650.33        49.28 o                         
 -16   4   4        116.79         81.17        20.21 o                         
 -15   4   4        169.51        182.54        21.26 o                         
 -14   4   4       2784.10       2977.73        77.07 o                         
 -13   4   4       1275.42       1283.44        42.77 o                         
 -12   4   4        435.20        437.35        23.40 o                         
 -11   4   4       1362.56       1349.52        43.54 o                         
 -10   4   4       5122.85       5278.11        88.07 o                         
  -9   4   4       4431.34       4511.97        87.32 o                         
  -8   4   4         87.48         91.43        12.86 o                         
  -7   4   4       3252.61       3310.05        64.47 o                         
  -6   4   4      10520.94      10454.11       153.58 o                         
  -5   4   4       8622.40       8908.23       139.14 o                         
  -4   4   4         22.50         38.01         6.19 o                         
  -3   4   4       7071.44       7231.27        98.96 o                         
  -2   4   4      16138.39      16565.60       206.02 o                         
  -1   4   4       6016.00       6159.33        91.64 o                         
   0   4   4        696.03        769.59        20.08 o                         
   1   4   4      16150.16      16464.52       246.58 o                         
   2   4   4       9513.91       9279.55       136.79 o                         
   3   4   4       4775.35       4771.49        96.55 o                         
   4   4   4          3.98         12.93         3.61 o                         
   5   4   4       5265.19       5071.28        82.79 o                         
   6   4   4       7457.04       7580.56       106.76 o                         
   7   4   4       2477.15       2443.03        58.36 o                         
   8   4   4        471.94        460.81        26.27 o                         
   9   4   4       1268.19       1224.05        46.11 o                         
  10   4   4       3155.55       2973.93       137.36 o                         
  11   4   4       1027.41        912.64        42.85 o                         
  12   4   4        200.33        199.81        21.15 o                         
  13   4   4        981.19        858.45        44.75 o                         
  14   4   4        645.01        623.76        40.86 o                         
  15   4   4        340.34        331.91        30.62 o                         
  16   4   4         38.78         69.91        34.84 o                         
 -17   5   4        113.88        106.29        23.21 o                         
 -16   5   4       1027.64       1061.03        62.02 o                         
 -15   5   4       1223.69       1141.80        88.23 o                         
 -14   5   4         56.57         55.42        11.63 o                         
 -13   5   4        711.84        681.09        36.08 o                         
 -12   5   4       3301.05       3305.40        84.67 o                         
 -11   5   4       3143.28       3142.92       112.71 o                         
 -10   5   4         88.60         86.91        10.52 o                         
  -9   5   4       2811.78       2725.35        49.53 o                         
  -8   5   4       8178.53       8153.85       137.79 o                         
  -7   5   4       5056.62       5144.23        72.89 o                         
  -6   5   4        267.43        257.31         7.77 o                         
  -5   5   4       6620.51       6498.62        97.46 o                         
  -4   5   4      12772.50      12522.21       158.66 o                         
  -3   5   4       6012.82       6047.53        78.96 o                         
  -2   5   4          4.44          7.23         2.30 o                         
  -1   5   4       6442.67       6360.24       102.45 o                         
   0   5   4      12845.24      12497.76       172.47 o                         
   1   5   4       3438.89       3164.18        74.97 o                         
   2   5   4        436.32        394.46        17.95 o                         
   3   5   4       4713.64       4628.83        74.21 o                         
   4   5   4       6635.82       6348.00       114.99 o                         
   5   5   4       1517.57       1528.68        34.21 o                         
   6   5   4        391.00        384.27        15.91 o                         
   7   5   4       3598.02       3601.71       104.86 o                         
   8   5   4       2266.35       2403.26        65.47 o                         
   9   5   4        702.64        708.40        34.69 o                         
  10   5   4        214.67        183.42        18.27 o                         
  11   5   4       1314.50       1374.22        53.14 o                         
  12   5   4       1245.39       1167.67        50.57 o                         
  13   5   4        187.83        187.51        21.02 o                         
  14   5   4         53.60         59.02        15.12 o                         
  15   5   4        386.32        407.63        33.20 o                         
 -17   6   4        377.28        438.38        40.33 o                         
 -16   6   4         38.06         10.39        12.98 o                         
 -15   6   4        278.38        258.21        27.68 o                         
 -14   6   4        656.05        593.44        47.65 o                         
 -13   6   4        843.35        860.48        48.78 o                         
 -12   6   4          7.00         16.68         7.08 o                         
 -11   6   4        184.86        186.85        14.16 o                         
 -10   6   4       1334.48       1445.41        41.10 o                         
  -9   6   4       1358.92       1330.77        37.13 o                         
  -8   6   4          1.71         12.13         3.09 o                         
  -7   6   4       1463.77       1416.39        36.74 o                         
  -6   6   4       1597.66       1614.84        33.40 o                         
  -5   6   4       1980.91       1905.07        40.64 o                         
  -4   6   4          7.35         10.96         3.30 o                         
  -3   6   4       3175.61       3166.95        83.98 o                         
  -2   6   4       5235.74       5030.94        90.82 o                         
  -1   6   4       2639.56       2599.76        48.05 o                         
   0   6   4         94.06         64.96        10.44 o                         
   1   6   4       1356.78       1381.96        44.00 o                         
   2   6   4      11026.14      10719.76       159.19 o                         
   3   6   4       2049.64       2143.44        43.46 o                         
   4   6   4         14.37         21.18         5.25 o                         
   5   6   4       1873.25       1835.37        40.73 o                         
   6   6   4       4207.87       4270.77        74.53 o                         
   7   6   4       1693.14       1686.78        52.59 o                         
   8   6   4          5.46          3.91         6.06 o                         
   9   6   4       1688.04       1736.12        49.35 o                         
  10   6   4       1226.50       1183.48        48.05 o                         
  11   6   4        286.89        260.55        25.70 o                         
  12   6   4         23.61         31.80         9.06 o                         
  13   6   4        553.65        510.26        34.34 o                         
  14   6   4        526.60        540.20        35.63 o                         
  15   6   4          3.35          4.00         8.30 o                         
 -17   7   4         72.07         64.72        28.72 o                         
 -16   7   4        300.78        286.86        31.55 o                         
 -15   7   4         20.91         -0.36        10.37 o                         
 -14   7   4          7.45         -2.64         7.00 o                         
 -13   7   4        138.12        120.18        22.21 o                         
 -12   7   4       1389.85       1357.36        60.32 o                         
 -11   7   4        477.57        489.74        33.36 o                         
 -10   7   4          4.85         16.04         7.66 o                         
  -9   7   4        829.01        746.83        31.92 o                         
  -8   7   4        915.23        922.46        28.03 o                         
  -7   7   4       4110.04       3993.39        90.78 o                         
  -6   7   4        104.74         88.95        11.68 o                         
  -5   7   4       1142.56       1093.32        33.47 o                         
  -4   7   4       2060.14       2049.95        45.01 o                         
  -3   7   4       1860.05       1876.14        50.77 o                         
  -2   7   4        310.43        309.70        18.64 o                         
  -1   7   4       1389.21       1430.91        44.41 o                         
   0   7   4       3586.42       3619.97        72.78 o                         
   1   7   4         22.24         18.96         5.33 o                         
   2   7   4        273.42        276.69        15.29 o                         
   3   7   4       1366.16       1433.05        32.96 o                         
   4   7   4       1650.07       1686.33        36.92 o                         
   5   7   4        495.09        482.45        18.75 o                         
   6   7   4        559.61        542.56        24.12 o                         
   7   7   4        449.20        498.28        25.64 o                         
   8   7   4       1004.85       1019.95        54.67 o                         
   9   7   4        398.93        396.50        24.48 o                         
  10   7   4        304.15        338.84        25.36 o                         
  11   7   4        413.58        375.28        27.52 o                         
  12   7   4        596.64        609.12        36.09 o                         
  13   7   4         74.05         47.11        11.62 o                         
  14   7   4          2.46         -3.73         8.85 o                         
 -16   8   4          3.75        -11.29        23.66 o                         
 -15   8   4         16.73         13.50        16.55 o                         
 -14   8   4        722.81        757.64        57.24 o                         
 -13   8   4        543.38        470.18        37.16 o                         
 -12   8   4         54.40         49.58        12.96 o                         
 -11   8   4        265.71        291.96        30.21 o                         
 -10   8   4        897.59        818.92        48.59 o                         
  -9   8   4        420.56        378.01        31.34 o                         
  -8   8   4        211.02        200.77        17.88 o                         
  -7   8   4       2165.99       2129.49        70.30 o                         
  -6   8   4       1332.26       1294.01        61.58 o                         
  -5   8   4        507.48        511.62        26.21 o                         
  -4   8   4         80.93         96.24         9.51 o                         
  -3   8   4       2193.84       2122.74        51.80 o                         
  -2   8   4       3803.03       3841.07       113.63 o                         
  -1   8   4        260.90        245.66        12.60 o                         
   0   8   4        230.97        217.66        10.66 o                         
   1   8   4       2622.87       2518.88        60.38 o                         
   2   8   4       2278.22       2214.25        46.24 o                         
   3   8   4        675.98        690.30        22.06 o                         
   4   8   4        237.78        247.99        17.66 o                         
   5   8   4       1260.96       1226.47        34.18 o                         
   6   8   4        698.35        638.20        29.29 o                         
   7   8   4        500.37        509.10        29.60 o                         
   8   8   4         95.43         87.29        11.41 o                         
   9   8   4        303.62        267.38        23.56 o                         
  10   8   4        213.50        227.44        22.95 o                         
  11   8   4         98.81         86.49        13.70 o                         
  12   8   4         18.03         13.02         7.34 o                         
  13   8   4         93.49         95.81        15.54 o                         
  14   8   4         51.45         61.90        15.23 o                         
 -16   9   4        269.98        421.65        78.30 o                         
 -15   9   4        132.50        142.73        20.18 o                         
 -14   9   4         37.91         41.04        13.64 o                         
 -13   9   4         81.74         72.69        20.15 o                         
 -12   9   4        425.57        409.38        37.95 o                         
 -11   9   4        276.64        238.04        27.59 o                         
 -10   9   4          6.89         13.96        13.07 o                         
  -9   9   4        376.31        326.81        40.83 o                         
  -8   9   4        666.75        751.35        59.84 o                         
  -7   9   4        455.62        489.03        46.22 o                         
  -6   9   4        175.52        183.25        20.56 o                         
  -5   9   4        454.58        484.86        28.40 o                         
  -4   9   4        666.57        663.95        31.58 o                         
  -3   9   4       1305.56       1256.33        32.83 o                         
  -2   9   4         57.77         67.45         6.80 o                         
  -1   9   4        250.91        224.87        11.98 o                         
   0   9   4       1046.56       1046.80        26.56 o                         
   1   9   4        545.65        541.77        15.71 o                         
   2   9   4        173.21        162.77        10.05 o                         
   3   9   4        519.32        568.41        22.53 o                         
   4   9   4       1197.09       1211.61        30.04 o                         
   5   9   4        152.83        136.27        13.07 o                         
   6   9   4          0.16          7.26         5.63 o                         
   7   9   4        396.95        410.04        23.74 o                         
   8   9   4        604.52        629.77        28.64 o                         
   9   9   4        379.15        367.22        23.72 o                         
  10   9   4        357.20        369.71        26.58 o                         
  11   9   4        132.36        133.50        18.14 o                         
  12   9   4        269.92        273.87        26.07 o                         
  13   9   4         95.62         94.53        19.11 o                         
 -15  10   4          0.47         -1.83        15.96 o                         
 -14  10   4         10.28         28.44        17.93 o                         
 -13  10   4         68.88         63.29        38.45 o                         
 -12  10   4         10.16         16.47        13.90 o                         
 -11  10   4         29.89         13.99        13.75 o                         
 -10  10   4          0.99         -9.79         9.79 o                         
  -9  10   4        220.08        196.61        35.97 o                         
  -8  10   4          0.01         14.54         9.51 o                         
  -7  10   4         23.08         37.20        12.31 o                         
  -6  10   4         79.21         76.43        17.01 o                         
  -5  10   4        362.49        377.27        55.01 o                         
  -4  10   4         63.71         66.23         9.68 o                         
  -3  10   4          0.98          8.68         6.30 o                         
  -2  10   4        406.11        439.84        26.70 o                         
  -1  10   4        159.82        148.55         9.11 o                         
   0  10   4         14.13         24.95         3.91 o                         
   1  10   4        127.33        110.76         6.48 o                         
   2  10   4        538.53        567.04        17.63 o                         
   3  10   4          1.60         11.53         4.38 o                         
   4  10   4        187.21        182.12        12.62 o                         
   5  10   4        160.72        166.93        15.46 o                         
   6  10   4        285.34        285.40        31.80 o                         
   7  10   4        136.05        115.13        15.06 o                         
   8  10   4         27.88         23.99         9.26 o                         
   9  10   4         14.39         29.06        10.89 o                         
  10  10   4        223.99        236.81        28.67 o                         
  11  10   4        107.90        112.69        20.07 o                         
  12  10   4          5.74         -1.72        14.10 o                         
  13  10   4         16.87         23.16        16.98 o                         
 -14  11   4         34.59         25.21        13.99 o                         
 -13  11   4          5.99         11.50        13.52 o                         
 -12  11   4         10.67         33.92        20.22 o                         
 -11  11   4          0.28          0.01        13.17 o                         
 -10  11   4         30.61         39.11        14.74 o                         
  -9  11   4        145.77        111.49        21.56 o                         
  -8  11   4          0.46         -4.57         7.70 o                         
  -7  11   4          0.18         17.38        12.11 o                         
  -6  11   4          6.87          3.16         9.34 o                         
  -5  11   4         54.95         39.31        11.29 o                         
  -4  11   4         58.81         49.78        10.47 o                         
  -3  11   4         20.07         51.38        10.22 o                         
  -2  11   4        213.65        202.28        19.42 o                         
  -1  11   4          0.11          1.79         5.50 o                         
   0  11   4         55.53         62.29         7.48 o                         
   1  11   4         35.80         39.81         7.28 o                         
   2  11   4        151.46        138.80        12.75 o                         
   3  11   4         11.36         18.69         3.92 o                         
   4  11   4         14.82         24.97         5.93 o                         
   5  11   4         15.37         30.68         9.19 o                         
   6  11   4         32.29         18.84         8.31 o                         
   7  11   4          0.88         12.67         9.60 o                         
   8  11   4         10.14         13.10         9.22 o                         
   9  11   4         87.09        107.83        21.78 o                         
  10  11   4         16.29         10.04        11.71 o                         
  11  11   4          4.99         -2.59        11.99 o                         
  12  11   4         19.61         27.06        13.19 o                         
 -14  12   4         21.09         76.77        36.06 o                         
 -13  12   4        221.61        197.59        26.43 o                         
 -12  12   4         15.45         13.32        13.88 o                         
 -11  12   4          2.89         -1.63        12.27 o                         
 -10  12   4          2.10         14.04        10.26 o                         
  -9  12   4         61.42         51.33        15.55 o                         
  -8  12   4         63.00         47.45        14.70 o                         
  -7  12   4          2.92          9.88         7.76 o                         
  -6  12   4        164.24        156.00        27.44 o                         
  -5  12   4          1.52         14.09         9.37 o                         
  -4  12   4          0.38          4.39         5.01 o                         
  -3  12   4          2.51          3.23         5.43 o                         
  -2  12   4        137.45        139.81        16.80 o                         
  -1  12   4        159.92        129.38        18.49 o                         
   0  12   4        129.06        129.39        15.82 o                         
   1  12   4          0.11          7.40         4.44 o                         
   2  12   4        111.10        116.01        13.41 o                         
   3  12   4         42.03         39.53        10.52 o                         
   4  12   4          9.29          6.71         5.65 o                         
   5  12   4          7.17          9.56        14.68 o                         
   6  12   4         69.13         63.36        18.29 o                         
   7  12   4          0.40         -3.36         8.88 o                         
   8  12   4         74.32        113.62        18.34 o                         
   9  12   4          0.18         11.06        12.15 o                         
  10  12   4         12.14         20.43        13.31 o                         
  11  12   4         14.28         22.55        17.91 o                         
  12  12   4         21.98         18.48        26.05 o                         
 -12  13   4         90.13         71.37        16.87 o                         
 -11  13   4         52.47         32.60        15.88 o                         
 -10  13   4          0.74         -4.68        10.34 o                         
  -9  13   4        222.97        179.08        27.35 o                         
  -8  13   4        122.28        113.22        25.08 o                         
  -7  13   4        111.68        110.97        25.34 o                         
  -6  13   4          0.12          3.38        13.73 o                         
  -5  13   4         50.63         59.01        20.33 o                         
  -4  13   4        223.03        260.43        29.23 o                         
  -3  13   4        107.95        107.46        15.71 o                         
  -2  13   4          4.43          5.72         7.15 o                         
  -1  13   4         35.97         24.81         8.03 o                         
   0  13   4         70.93         57.75        10.99 o                         
   1  13   4         19.74         24.36         7.21 o                         
   2  13   4          2.32          2.24         7.21 o                         
   3  13   4         73.61         84.98        14.52 o                         
   4  13   4         79.90         95.95        19.11 o                         
   5  13   4         17.31         15.80        13.88 o                         
   6  13   4         42.22         28.55        17.76 o                         
   7  13   4         11.48         17.74        16.95 o                         
   8  13   4        160.65        160.04        28.04 o                         
   9  13   4         18.69         14.71        35.57 o                         
  10  13   4         29.89         18.05        14.25 o                         
 -11  14   4         17.24         -3.84        14.07 o                         
 -10  14   4         26.55         16.24        15.20 o                         
  -9  14   4         48.36         41.02        19.32 o                         
  -8  14   4          5.81         15.93        14.31 o                         
  -7  14   4         67.66         88.81        22.44 o                         
  -6  14   4         26.46         34.95        17.26 o                         
  -5  14   4         75.63         74.18        19.68 o                         
  -4  14   4          6.50          6.98        11.28 o                         
  -3  14   4        185.20        200.56        21.39 o                         
  -2  14   4        276.13        273.91        24.16 o                         
  -1  14   4         12.87         19.89        11.18 o                         
   0  14   4         73.21         83.63        17.51 o                         
   1  14   4        496.30        537.61        36.94 o                         
   2  14   4        335.10        339.91        27.87 o                         
   3  14   4        115.64        185.34        21.39 o                         
   4  14   4         10.81         17.17        11.02 o                         
   5  14   4        181.63        191.44        60.45 o                         
   6  14   4        238.13        276.86        43.42 o                         
   7  14   4        258.50        246.05        56.26 o                         
   8  14   4         67.07         85.12        20.38 o                         
   9  14   4          6.90         19.59        16.26 o                         
 -10  15   4         10.64         19.80        13.60 o                         
  -9  15   4        140.08        123.25        41.88 o                         
  -8  15   4        484.84        440.55        50.82 o                         
  -7  15   4        335.47        300.61        40.70 o                         
  -6  15   4        205.01        153.87        28.35 o                         
  -5  15   4        575.92        607.87        54.70 o                         
  -4  15   4        392.32        421.38        38.03 o                         
  -3  15   4        389.28        461.86        83.14 o                         
  -2  15   4         46.38         52.52        14.91 o                         
  -1  15   4        156.29        168.11        25.72 o                         
   0  15   4        692.48        704.06        43.87 o                         
   1  15   4        161.88        169.11        22.07 o                         
   2  15   4         13.83         10.51         9.32 o                         
   3  15   4         56.10         48.67        21.72 o                         
   4  15   4        367.22        368.35        42.43 o                         
   5  15   4        123.25        112.85        36.35 o                         
   6  15   4         11.15         17.61        16.20 o                         
   7  15   4        276.79        260.52        64.17 o                         
   8  15   4         53.86         72.55        30.45 o                         
  -9  16   4        494.20        486.69        74.78 o                         
  -8  16   4          4.54         19.41        31.28 o                         
  -7  16   4        339.45        346.94        44.49 o                         
  -6  16   4        254.38        275.51        58.92 o                         
  -5  16   4        731.37        680.25        88.44 o                         
  -4  16   4          1.45         19.02        25.06 o                         
  -3  16   4        627.64        555.08        65.88 o                         
  -2  16   4        893.38        910.90        80.10 o                         
  -1  16   4        209.72        200.81        23.84 o                         
   0  16   4          2.61         13.17         8.33 o                         
   1  16   4        361.54        379.74        32.33 o                         
   2  16   4       1562.86       1672.86        73.10 o                         
   3  16   4        135.84        167.09        26.68 o                         
   4  16   4          6.16          9.20        13.31 o                         
   5  16   4        253.15        268.75        65.00 o                         
   6  16   4        658.68        673.44       105.98 o                         
  -6  17   4         11.66         -9.92        22.04 o                         
  -5  17   4        178.32         96.42        36.02 o                         
  -4  17   4        681.47        769.82        93.31 o                         
  -3  17   4        357.84        419.24        73.77 o                         
  -2  17   4         13.73         33.05        12.60 o                         
  -1  17   4        221.56        234.06        39.01 o                         
   0  17   4       1141.01       1041.65        65.59 o                         
   1  17   4        106.33         84.17        19.21 o                         
   2  17   4         39.29         35.90        13.76 o                         
   3  17   4        426.23        422.49        56.20 o                         
   4  17   4        542.67        479.07        87.00 o                         
 -18   1   5         34.50         43.65        24.48 o                         
 -17   1   5         18.51         15.32        10.81 o                         
 -16   1   5         16.26         16.45         8.91 o                         
 -15   1   5        124.21         98.30        14.95 o                         
 -14   1   5        566.97        608.95        50.28 o                         
 -13   1   5         60.80         62.73        11.18 o                         
 -12   1   5         23.52         26.01         8.89 o                         
 -11   1   5          0.51         15.46         8.09 o                         
 -10   1   5         41.89         31.73        17.67 o                         
  -9   1   5        990.78        994.19       114.49 o                         
  -8   1   5          5.76          9.97         4.40 o                         
  -7   1   5          4.72          9.00         5.69 o                         
  -6   1   5         87.18         85.85         7.48 o                         
  -5   1   5        195.48        218.54        10.95 o                         
  -4   1   5        261.19        259.56        15.28 o                         
  -3   1   5         76.39         76.73         7.97 o                         
  -2   1   5        744.19        820.43        21.30 o                         
  -1   1   5        113.52        152.18        11.72 o                         
   0   1   5        587.02        591.99        27.20 o                         
   1   1   5        244.85        253.51        15.86 o                         
   2   1   5        473.15        470.28        32.80 o                         
   3   1   5         23.02         42.24        13.88 o                         
   4   1   5         97.57        158.54        13.99 o                         
   5   1   5        255.11        284.98        12.88 o                         
   6   1   5        253.80        264.47        12.98 o                         
   7   1   5        111.02         99.20        10.33 o                         
   8   1   5         16.86         20.85         6.01 o                         
   9   1   5        142.27        139.26        15.02 o                         
  10   1   5         59.88         74.91        12.64 o                         
  11   1   5        297.84        332.45        25.17 o                         
  12   1   5         60.22         50.78        10.33 o                         
  13   1   5         12.96         17.14         7.40 o                         
  14   1   5         28.79         23.35         8.82 o                         
  15   1   5         41.23         35.67        10.53 o                         
 -18   2   5          0.07        -10.05        14.70 o                         
 -17   2   5         35.74         37.05        13.44 o                         
 -16   2   5         31.12         30.57        11.81 o                         
 -15   2   5         34.57         27.83         8.63 o                         
 -14   2   5        159.18        123.57        15.48 o                         
 -13   2   5         42.94         30.04         8.67 o                         
 -12   2   5         76.96         71.10        10.38 o                         
 -11   2   5         54.70         54.84        10.36 o                         
 -10   2   5         84.29         80.76        35.39 o                         
  -9   2   5        681.10        674.63        54.83 o                         
  -8   2   5        581.41        630.48        35.78 o                         
  -7   2   5          2.96          0.00         4.67 o                         
  -6   2   5          0.67          3.66         4.12 o                         
  -5   2   5        971.91       1017.24        30.84 o                         
  -4   2   5       2685.42       2771.67        63.23 o                         
  -3   2   5        249.25        255.93        14.37 o                         
  -2   2   5        183.61        185.09        11.02 o                         
  -1   2   5        379.37        407.58        15.70 o                         
   0   2   5       1236.74       1312.91        33.98 o                         
   1   2   5       1130.31       1187.91        30.42 o                         
   2   2   5        153.73        148.95        11.76 o                         
   3   2   5        952.51       1044.88        31.41 o                         
   4   2   5         63.26         57.62        10.27 o                         
   5   2   5         81.26         68.19         8.83 o                         
   6   2   5         25.08         38.70         6.61 o                         
   7   2   5        371.65        326.80        21.78 o                         
   8   2   5        241.79        246.58        15.86 o                         
   9   2   5        169.61        145.81        22.13 o                         
  10   2   5         51.74         38.14        10.48 o                         
  11   2   5         35.00         47.60        13.24 o                         
  12   2   5         99.55         97.90        14.97 o                         
  13   2   5          8.10         12.70         7.94 o                         
  14   2   5         82.84        102.18        15.21 o                         
  15   2   5         40.62         64.19        13.82 o                         
 -18   3   5        327.84        324.02        35.48 o                         
 -17   3   5          9.15          7.93        11.85 o                         
 -16   3   5         24.45          8.13         9.19 o                         
 -15   3   5        297.38        313.65        27.30 o                         
 -14   3   5       1199.62       1239.78        46.04 o                         
 -13   3   5         87.50         92.29        13.21 o                         
 -12   3   5         93.06         86.74        10.15 o                         
 -11   3   5        688.16        679.14        25.04 o                         
 -10   3   5        996.98        925.63        38.31 o                         
  -9   3   5        505.78        516.84        26.40 o                         
  -8   3   5        160.25        162.06        13.95 o                         
  -7   3   5       2976.42       2972.27        68.61 o                         
  -6   3   5         28.62         48.28         6.20 o                         
  -5   3   5       1304.21       1334.56        35.41 o                         
  -4   3   5       1785.43       1880.52        43.38 o                         
  -3   3   5       2563.33       2597.74        44.91 o                         
  -2   3   5       1138.00       1194.38        35.90 o                         
  -1   3   5        148.38        166.63         9.92 o                         
   0   3   5       1304.66       1218.36        30.15 o                         
   1   3   5       3472.70       3561.82        92.31 o                         
   2   3   5       2684.05       2584.30        59.14 o                         
   3   3   5        249.85        234.25        14.08 o                         
   4   3   5        904.79        850.34        28.59 o                         
   5   3   5       2285.85       2327.31        53.06 o                         
   6   3   5       1071.09       1054.07        43.70 o                         
   7   3   5        220.88        217.42        15.36 o                         
   8   3   5       1449.61       1422.70        38.22 o                         
   9   3   5        154.87        127.94        15.36 o                         
  10   3   5        876.53        886.08        41.66 o                         
  11   3   5         10.68         12.73         9.55 o                         
  12   3   5        154.14        135.10        19.32 o                         
  13   3   5        180.90        208.11        22.06 o                         
  14   3   5         93.32         81.67        15.53 o                         
  15   3   5          1.15          2.68         9.43 o                         
 -17   4   5         45.40         43.42        21.28 o                         
 -16   4   5        570.21        687.62        48.88 o                         
 -15   4   5         86.94         95.49        16.13 o                         
 -14   4   5          3.70          6.32         9.49 o                         
 -13   4   5        630.11        625.64        28.84 o                         
 -12   4   5       1614.13       1639.19        54.58 o                         
 -11   4   5        164.45        161.79        12.16 o                         
 -10   4   5        266.53        251.23        14.37 o                         
  -9   4   5       2853.06       2821.67        65.32 o                         
  -8   4   5       2172.60       2184.89        50.98 o                         
  -7   4   5       1870.54       1868.43        44.72 o                         
  -6   4   5       2030.26       1964.18        48.18 o                         
  -5   4   5       5334.59       5373.72        88.76 o                         
  -4   4   5       4013.37       3986.72        85.89 o                         
  -3   4   5       1837.24       1885.36        36.75 o                         
  -2   4   5        480.82        506.09        14.69 o                         
  -1   4   5       6547.07       6797.22        96.36 o                         
   0   4   5       5677.79       5543.95        86.24 o                         
   1   4   5        142.55        148.75         7.87 o                         
   2   4   5         23.14         16.16         4.48 o                         
   3   4   5       3031.57       3062.94        83.38 o                         
   4   4   5       2978.11       3055.59        63.90 o                         
   5   4   5        136.84        133.15        11.70 o                         
   6   4   5        796.41        732.64        27.13 o                         
   7   4   5        934.57        979.31        31.14 o                         
   8   4   5        989.90       1068.76        46.00 o                         
   9   4   5        152.64        158.41        17.34 o                         
  10   4   5        896.41        898.72        42.35 o                         
  11   4   5        736.70        797.50        41.22 o                         
  12   4   5        400.27        391.06        29.54 o                         
  13   4   5          0.24          0.05         6.71 o                         
  14   4   5        234.20        269.51        22.60 o                         
  15   4   5        616.15        701.36        41.65 o                         
 -17   5   5        375.71        378.17        37.35 o                         
 -16   5   5        104.06         76.08        18.72 o                         
 -15   5   5        394.99        394.45        36.91 o                         
 -14   5   5        818.97        889.83        49.53 o                         
 -13   5   5        429.32        433.80        29.33 o                         
 -12   5   5          0.54          9.80         5.58 o                         
 -11   5   5        839.61        792.13        26.05 o                         
 -10   5   5       2234.86       2265.29        44.13 o                         
  -9   5   5        772.94        790.45        26.66 o                         
  -8   5   5        115.80        107.44         7.06 o                         
  -7   5   5        748.35        789.05        17.84 o                         
  -6   5   5       4621.31       4529.74       126.57 o                         
  -5   5   5        720.43        708.64        19.70 o                         
  -4   5   5        243.65        230.11        17.67 o                         
  -3   5   5       3659.71       3578.78        76.69 o                         
  -2   5   5       3889.32       4049.20        65.46 o                         
  -1   5   5        430.62        437.33        15.70 o                         
   0   5   5        367.80        363.90        13.95 o                         
   1   5   5       7010.07       6997.09       192.72 o                         
   2   5   5       3512.52       3488.64        60.35 o                         
   3   5   5        243.13        228.02        14.58 o                         
   4   5   5       1067.94       1107.86        50.74 o                         
   5   5   5       3407.10       3450.82        66.29 o                         
   6   5   5       2973.99       2874.69        59.99 o                         
   7   5   5         57.85         75.46         7.81 o                         
   8   5   5        536.80        543.24        32.70 o                         
   9   5   5       1760.50       1755.26        58.92 o                         
  10   5   5        634.67        631.20        43.11 o                         
  11   5   5         56.30         48.59        11.81 o                         
  12   5   5        153.42        158.22        18.71 o                         
  13   5   5        555.34        555.84        36.20 o                         
  14   5   5        110.03        101.67        16.48 o                         
  15   5   5         19.50         24.20        19.83 o                         
 -17   6   5        236.39        207.86        28.81 o                         
 -16   6   5        857.30        908.22        57.17 o                         
 -15   6   5        116.48        106.01        20.81 o                         
 -14   6   5         76.46        112.23        18.47 o                         
 -13   6   5        499.23        457.30        35.38 o                         
 -12   6   5       2366.90       2282.02       100.13 o                         
 -11   6   5        267.90        260.05        17.01 o                         
 -10   6   5        290.71        287.86        17.34 o                         
  -9   6   5       2527.60       2550.36        48.73 o                         
  -8   6   5       2219.21       2244.97        81.06 o                         
  -7   6   5       1969.07       1975.30        46.79 o                         
  -6   6   5       1081.96       1056.08        24.66 o                         
  -5   6   5       5008.57       4859.88        88.86 o                         
  -4   6   5       3326.19       3423.87        80.03 o                         
  -3   6   5       1458.97       1474.02        37.57 o                         
  -2   6   5        477.12        456.32        25.33 o                         
  -1   6   5       4944.64       4981.00       126.81 o                         
   0   6   5       6692.99       6768.86       126.37 o                         
   1   6   5          3.24          9.76         4.90 o                         
   2   6   5         11.47         18.39         5.06 o                         
   3   6   5       4129.16       4112.13        73.59 o                         
   4   6   5       3107.42       3250.87        68.57 o                         
   5   6   5        177.92        180.10        12.72 o                         
   6   6   5        769.64        844.38        35.97 o                         
   7   6   5       1326.63       1364.99        35.03 o                         
   8   6   5        894.60        848.50        50.02 o                         
   9   6   5        333.92        379.98        31.22 o                         
  10   6   5        873.68        903.60        43.05 o                         
  11   6   5        496.48        484.91        32.18 o                         
  12   6   5        396.74        396.10        43.15 o                         
  13   6   5          7.35         -2.50         8.98 o                         
  14   6   5         68.59         83.16        15.49 o                         
 -17   7   5        263.87        254.81        47.93 o                         
 -16   7   5          0.33        -13.35        13.35 o                         
 -15   7   5        644.40        620.54        46.26 o                         
 -14   7   5       1531.76       1549.17        69.13 o                         
 -13   7   5        709.16        715.62        44.32 o                         
 -12   7   5         75.67         70.18        20.54 o                         
 -11   7   5       2344.48       2289.84        83.63 o                         
 -10   7   5       2861.30       2959.06        85.66 o                         
  -9   7   5        895.88        953.30        49.40 o                         
  -8   7   5        156.32        160.12        23.89 o                         
  -7   7   5       6193.70       6072.41       116.26 o                         
  -6   7   5       3938.30       3906.56        91.03 o                         
  -5   7   5       1482.85       1453.38        48.36 o                         
  -4   7   5       1551.83       1424.95        39.19 o                         
  -3   7   5       5236.05       5174.58       128.14 o                         
  -2   7   5       6669.42       6444.68       115.83 o                         
  -1   7   5       1035.55       1055.29        27.19 o                         
   0   7   5       2127.33       2140.43        47.75 o                         
   1   7   5       5309.22       5233.12       103.01 o                         
   2   7   5       4429.16       4635.22        85.44 o                         
   3   7   5        656.91        624.90        22.09 o                         
   4   7   5       1099.58       1095.74        29.81 o                         
   5   7   5       4780.62       4748.37        78.33 o                         
   6   7   5       2243.99       2275.50        47.36 o                         
   7   7   5        286.81        269.93        20.06 o                         
   8   7   5        947.71       1041.95        43.61 o                         
   9   7   5       1449.36       1403.08        52.97 o                         
  10   7   5       2138.91       2174.85        69.34 o                         
  11   7   5          1.60          4.02         9.06 o                         
  12   7   5        411.79        437.03        31.28 o                         
  13   7   5        782.67        826.91        43.88 o                         
  14   7   5        580.95        567.10        36.87 o                         
 -16   8   5        964.16       1181.43       103.65 o                         
 -15   8   5        292.28        355.18        39.95 o                         
 -14   8   5        102.62        100.38        17.96 o                         
 -13   8   5       1368.28       1328.90        71.57 o                         
 -12   8   5       1637.23       1569.85       174.99 o                         
 -11   8   5       1065.60       1260.72        71.96 o                         
 -10   8   5        208.28        164.66        41.65 o                         
  -9   8   5       3202.13       2934.26       183.15 o                         
  -8   8   5       3883.97       3839.35       131.40 o                         
  -7   8   5        868.49        821.79        60.09 o                         
  -6   8   5        313.75        320.51        22.91 o                         
  -5   8   5       5247.00       5241.07        96.88 o                         
  -4   8   5       7814.98       7544.80       129.96 o                         
  -3   8   5        665.24        656.21        46.89 o                         
  -2   8   5       1487.58       1402.67        38.04 o                         
  -1   8   5       7370.44       7311.09       142.10 o                         
   0   8   5       5866.29       6004.48        93.79 o                         
   1   8   5       1631.97       1701.83        49.13 o                         
   2   8   5       3601.27       3605.26        73.05 o                         
   3   8   5       6713.10       6826.74        93.47 o                         
   4   8   5       3960.04       3937.53        68.38 o                         
   5   8   5        274.61        278.42        15.14 o                         
   6   8   5       1503.47       1507.34        47.60 o                         
   7   8   5       4289.04       4401.54        88.30 o                         
   8   8   5       2572.42       2576.97       112.32 o                         
   9   8   5         27.15         23.66        10.26 o                         
  10   8   5        565.79        563.26        36.92 o                         
  11   8   5       1570.67       1596.30        59.85 o                         
  12   8   5        736.34        794.23        51.71 o                         
  13   8   5          0.22          3.26         7.35 o                         
 -15   9   5        533.83        545.68        60.52 o                         
 -14   9   5       1714.70       1747.23       106.53 o                         
 -13   9   5        196.46        300.44        61.66 o                         
 -12   9   5        279.21        203.97        51.12 o                         
 -11   9   5       2127.56       2107.98       134.22 o                         
 -10   9   5       2451.47       2377.04       119.18 o                         
  -9   9   5        853.79        857.57       114.13 o                         
  -8   9   5       1053.20       1114.30        75.17 o                         
  -7   9   5       4243.13       4402.24       183.28 o                         
  -6   9   5       5190.64       5126.65       212.58 o                         
  -5   9   5        714.83        648.81        25.22 o                         
  -4   9   5        980.73        989.60        30.49 o                         
  -3   9   5       5938.82       5830.59       111.74 o                         
  -2   9   5       7000.67       6931.73       203.02 o                         
  -1   9   5        381.59        341.67        17.71 o                         
   0   9   5        819.00        826.73        34.15 o                         
   1   9   5       5349.09       5626.17        99.14 o                         
   2   9   5       4592.80       4710.52        74.97 o                         
   3   9   5        204.62        210.44        15.56 o                         
   4   9   5        786.71        774.70        26.58 o                         
   5   9   5       3729.63       3861.80        76.79 o                         
   6   9   5       1765.37       1809.83        53.43 o                         
   7   9   5         57.53         83.87        15.91 o                         
   8   9   5        633.91        630.38        32.55 o                         
   9   9   5       2122.28       2160.97        68.06 o                         
  10   9   5        501.17        488.22        33.23 o                         
  11   9   5         52.41         51.34        12.21 o                         
  12   9   5        594.47        642.75        40.63 o                         
  13   9   5        685.47        689.56        49.26 o                         
 -15  10   5       1038.85       1045.24        84.23 o                         
 -14  10   5          9.65        -11.81        26.23 o                         
 -13  10   5       1399.74       1199.31       125.85 o                         
 -12  10   5       1993.96       2003.50       115.57 o                         
 -11  10   5        822.32        761.49       112.24 o                         
 -10  10   5         11.50         14.22        11.64 o                         
  -9  10   5       1938.10       1871.85       134.42 o                         
  -8  10   5       4890.19       4961.89       256.62 o                         
  -7  10   5        349.02        366.34        29.09 o                         
  -6  10   5        187.61        196.28        28.78 o                         
  -5  10   5       3090.57       2884.91        78.49 o                         
  -4  10   5       4488.17       4477.17       120.62 o                         
  -3  10   5        692.92        711.17        37.70 o                         
  -2  10   5       1338.57       1291.83        44.89 o                         
  -1  10   5       3900.30       3741.10       100.47 o                         
   0  10   5       3677.60       3590.32        93.96 o                         
   1  10   5        638.64        663.50        19.62 o                         
   2  10   5       1312.99       1346.69        35.57 o                         
   3  10   5       4388.90       4690.64        81.12 o                         
   4  10   5       2645.61       2783.68        72.66 o                         
   5  10   5        452.98        534.54        29.04 o                         
   6  10   5        553.26        623.51        30.10 o                         
   7  10   5       3073.56       3110.40        76.10 o                         
   8  10   5       1671.63       1560.84        58.68 o                         
   9  10   5        169.38        166.10        24.25 o                         
  10  10   5        149.38        124.04        22.08 o                         
  11  10   5       1380.61       1367.52        87.29 o                         
  12  10   5        857.98        840.58        63.46 o                         
 -14  11   5        402.69        424.32        52.27 o                         
 -13  11   5        375.74        369.13        67.52 o                         
 -12  11   5         20.50         10.50        14.79 o                         
 -11  11   5       1315.58       1296.49       125.40 o                         
 -10  11   5       2492.99       2406.39       163.27 o                         
  -9  11   5        427.73        399.86        61.35 o                         
  -8  11   5        143.27        181.39        32.42 o                         
  -7  11   5       2670.16       2575.75       123.63 o                         
  -6  11   5       4540.68       4436.85       303.88 o                         
  -5  11   5       1478.26       1588.91        74.58 o                         
  -4  11   5        393.27        397.67        24.41 o                         
  -3  11   5       5082.83       4769.77       117.85 o                         
  -2  11   5       4439.56       4152.84       108.98 o                         
  -1  11   5       2054.52       1999.55        91.14 o                         
   0  11   5        734.62        744.61        32.18 o                         
   1  11   5       4133.46       4187.87        86.90 o                         
   2  11   5       4289.17       4515.94       103.66 o                         
   3  11   5        792.47        799.85        29.51 o                         
   4  11   5       1158.62       1202.84        47.37 o                         
   5  11   5       2252.68       2285.72        82.73 o                         
   6  11   5       2338.76       2426.55        70.93 o                         
   7  11   5        120.57        115.06        18.06 o                         
   8  11   5        855.69        862.66        69.04 o                         
   9  11   5       1731.11       1761.11        89.14 o                         
  10  11   5        708.62        817.60       110.51 o                         
  11  11   5          2.88         20.77        14.03 o                         
  12  11   5        280.58        205.46        49.04 o                         
 -13  12   5       1558.45       1321.29       129.87 o                         
 -12  12   5       1310.32       1208.39       117.54 o                         
 -11  12   5        386.68        402.20        68.49 o                         
 -10  12   5        149.87        128.00        56.26 o                         
  -9  12   5       1866.03       1758.85       105.58 o                         
  -8  12   5       2379.75       2343.20       121.31 o                         
  -7  12   5        530.11        463.62        50.71 o                         
  -6  12   5        727.67        796.46        63.41 o                         
  -5  12   5       2650.39       2585.91       101.40 o                         
  -4  12   5       2913.36       2775.21        84.43 o                         
  -3  12   5        299.65        313.78        25.85 o                         
  -2  12   5        994.91       1018.52        47.21 o                         
  -1  12   5       4313.31       4222.53       153.85 o                         
   0  12   5       2531.30       2543.70       107.34 o                         
   1  12   5        220.17        234.67        17.37 o                         
   2  12   5       1700.35       1666.44        62.42 o                         
   3  12   5       2882.17       3030.93        90.69 o                         
   4  12   5       2721.77       2841.14       102.53 o                         
   5  12   5         40.84         26.97        27.29 o                         
   6  12   5        997.49       1059.22        62.16 o                         
   7  12   5       2247.77       2496.92        87.39 o                         
   8  12   5       1011.91        934.20        51.87 o                         
   9  12   5         56.21         96.40        21.21 o                         
  10  12   5        395.35        405.00        56.93 o                         
 -12  13   5        233.30        262.14        42.96 o                         
 -11  13   5       1536.62       1372.68        96.27 o                         
 -10  13   5       1959.19       1864.28       134.15 o                         
  -9  13   5        173.17        135.83        55.24 o                         
  -8  13   5        380.34        482.03        53.38 o                         
  -7  13   5       2135.77       2096.04       244.20 o                         
  -6  13   5       4367.13       4286.83       170.05 o                         
  -5  13   5          9.35         19.77         9.97 o                         
  -4  13   5        431.33        427.12        40.40 o                         
  -3  13   5       3081.85       3017.19        90.90 o                         
  -2  13   5       2813.64       2628.11        83.22 o                         
  -1  13   5        437.16        481.65        32.64 o                         
   0  13   5       1279.50       1273.28        55.07 o                         
   1  13   5       2427.12       2408.20        81.84 o                         
   2  13   5       1451.40       1495.71        55.06 o                         
   3  13   5        439.68        451.31        32.47 o                         
   4  13   5        737.93        846.47        53.13 o                         
   5  13   5       1962.94       1917.22       116.34 o                         
   6  13   5       1103.33       1117.24       132.66 o                         
   7  13   5          1.49        -10.92        12.14 o                         
   8  13   5         75.03         52.39        24.65 o                         
   9  13   5       1694.12       1747.10       117.90 o                         
 -11  14   5        508.03        484.05        56.49 o                         
 -10  14   5         67.36         39.97        18.05 o                         
  -9  14   5        721.80        633.18        62.29 o                         
  -8  14   5       1605.48       1536.35       262.77 o                         
  -7  14   5        372.72        347.97        43.89 o                         
  -6  14   5          5.73         17.36        12.73 o                         
  -5  14   5       1951.32       1922.89        87.84 o                         
  -4  14   5       2319.64       2096.81       120.45 o                         
  -3  14   5        473.47        447.16        38.89 o                         
  -2  14   5        246.33        270.04        25.85 o                         
  -1  14   5       1870.87       1735.07        86.62 o                         
   0  14   5       2664.13       2610.03       123.25 o                         
   1  14   5        409.70        365.08        43.03 o                         
   2  14   5        523.86        552.55        43.05 o                         
   3  14   5       2181.69       2392.31        88.48 o                         
   4  14   5       1491.32       1661.76        77.99 o                         
   5  14   5        152.63        142.07        35.79 o                         
   6  14   5        386.90        468.87       101.29 o                         
   7  14   5       1710.71       1814.11       121.78 o                         
   8  14   5        773.40        917.68        82.94 o                         
 -10  15   5        592.63        652.35        87.94 o                         
  -9  15   5        315.40        317.30        45.43 o                         
  -8  15   5         24.55         17.90        12.87 o                         
  -7  15   5       1073.27       1164.23        81.66 o                         
  -6  15   5        943.60        837.09        67.63 o                         
  -5  15   5        275.12        273.86        32.62 o                         
  -4  15   5        152.91        122.56        30.02 o                         
  -3  15   5       1080.80       1015.31       106.40 o                         
  -2  15   5       1334.04       1224.80       100.88 o                         
  -1  15   5        273.96        238.10        25.69 o                         
   0  15   5        477.32        434.96        40.23 o                         
   1  15   5       1077.71       1146.91        56.45 o                         
   2  15   5       1064.83       1026.10        53.43 o                         
   3  15   5        182.44        141.30        23.58 o                         
   4  15   5        338.26        300.19        47.06 o                         
   5  15   5       1090.61       1112.78       236.70 o                         
   6  15   5        649.67        640.59       118.53 o                         
   7  15   5         40.77         33.50        14.89 o                         
  -8  16   5        919.47        901.22        72.45 o                         
  -7  16   5         37.25         21.55        21.41 o                         
  -6  16   5        246.90        314.68        62.48 o                         
  -5  16   5       1065.32       1123.03        88.84 o                         
  -4  16   5        947.42       1027.92       190.40 o                         
  -3  16   5         56.41         61.08        23.33 o                         
  -2  16   5        202.88        201.18        36.50 o                         
  -1  16   5       1242.23       1240.28        70.27 o                         
   0  16   5        371.87        370.58        31.54 o                         
   1  16   5        243.24        207.17        23.99 o                         
   2  16   5        437.48        432.75        34.50 o                         
   3  16   5        375.39        385.26        90.54 o                         
   4  16   5        548.56        584.72        67.09 o                         
   5  16   5         14.84         13.37        16.27 o                         
  -5  17   5        247.22        228.49        51.84 o                         
  -4  17   5        102.50        118.33        29.16 o                         
  -3  17   5        918.79        866.00        75.66 o                         
  -2  17   5        539.33        589.63        47.57 o                         
  -1  17   5         15.98         28.24        13.03 o                         
   0  17   5         67.46         69.30        22.12 o                         
   1  17   5       1126.70       1102.72        88.81 o                         
   2  17   5        996.71        977.76       116.61 o                         
 -18   0   6        723.06        792.93        76.49 o                         
 -17   0   6        206.92        238.60        40.71 o                         
 -16   0   6        162.04        138.30        29.63 o                         
 -15   0   6       2896.23       2871.96       110.42 o                         
 -14   0   6        264.33        273.58        25.25 o                         
 -13   0   6        936.45        929.37        69.23 o                         
 -12   0   6       1254.50       1355.72        82.26 o                         
 -11   0   6       5462.04       5140.35       271.05 o                         
 -10   0   6       3776.32       4023.40       479.70 o                         
  -9   0   6         18.24         28.47        10.86 o                         
  -8   0   6       4311.03       4781.90       233.50 o                         
  -7   0   6       8464.81       8910.68       189.45 o                         
  -6   0   6      13591.84      13952.29       831.53 o                         
  -5   0   6       1025.06       1025.94        64.11 o                         
  -4   0   6      12536.92      12201.96       250.45 o                         
  -3   0   6      18849.39      18361.06       630.12 o                         
  -2   0   6       7318.61       7335.94       152.91 o                         
  -1   0   6         56.76        103.59        19.25 o                         
   0   0   6      19310.07      19171.60       456.41 o                         
   1   0   6      17861.66      17402.36       855.42 o                         
   2   0   6       4310.22       4569.55       191.94 o                         
   3   0   6        451.32        502.60        47.83 o                         
   4   0   6       6697.00       6662.09       260.81 o                         
   5   0   6       8404.06       9148.97       339.11 o                         
   6   0   6       2058.59       2131.29        90.40 o                         
   7   0   6       1201.73       1243.33        66.11 o                         
   8   0   6       2305.19       2314.78        75.15 o                         
   9   0   6       2869.98       2994.07        89.96 o                         
  10   0   6        227.92        249.27        31.48 o                         
  11   0   6        387.51        416.59        36.34 o                         
  12   0   6       1138.90       1238.62        64.74 o                         
  13   0   6        862.36        888.83        55.24 o                         
  14   0   6         32.09         14.10        15.05 o                         
  15   0   6        232.30        299.22        62.07 o                         
 -18   1   6        419.88        406.07        42.32 o                         
 -17   1   6       1219.66       1201.82        79.26 o                         
 -16   1   6       1067.74       1112.35        61.97 o                         
 -15   1   6        121.12        131.92        17.08 o                         
 -14   1   6       1672.38       1687.88        59.95 o                         
 -13   1   6       3728.58       3799.55        92.14 o                         
 -12   1   6       2576.95       2435.17        88.92 o                         
 -11   1   6        108.52        106.99        44.94 o                         
 -10   1   6       2460.74       2602.27        91.84 o                         
  -9   1   6       8659.79       8591.60       204.95 o                         
  -8   1   6       5221.76       5277.36       168.70 o                         
  -7   1   6          2.88         12.62         3.33 o                         
  -6   1   6       2977.62       3132.42        69.16 o                         
  -5   1   6      12757.41      12543.92       195.04 o                         
  -4   1   6       5897.47       5788.84       115.38 o                         
  -3   1   6          0.22          8.38         3.95 o                         
  -2   1   6       6535.25       6586.09       108.92 o                         
  -1   1   6       9931.01       9790.25       167.98 o                         
   0   1   6       5409.18       5175.44       123.78 o                         
   1   1   6        183.20        189.38        17.33 o                         
   2   1   6       8231.88       8232.40       204.33 o                         
   3   1   6       7590.00       7460.33       138.29 o                         
   4   1   6       3970.50       4083.17       113.18 o                         
   5   1   6        454.03        428.55        25.53 o                         
   6   1   6       4994.19       5276.35       170.88 o                         
   7   1   6       6311.37       6502.64       127.58 o                         
   8   1   6       1014.61       1054.90        40.50 o                         
   9   1   6         64.33         65.53        13.17 o                         
  10   1   6       2394.71       2225.44       107.70 o                         
  11   1   6       3148.53       3251.94       146.48 o                         
  12   1   6        261.71        266.50        30.72 o                         
  13   1   6         45.44         65.82        12.77 o                         
  14   1   6        801.69        815.19        43.56 o                         
  15   1   6        733.25        793.52       162.75 o                         
 -18   2   6        771.71        834.87        54.67 o                         
 -17   2   6        143.61        201.18        23.06 o                         
 -16   2   6        517.82        512.82        36.23 o                         
 -15   2   6       1661.30       1831.77        59.64 o                         
 -14   2   6       2024.98       2065.60        67.81 o                         
 -13   2   6         19.53         26.73         7.20 o                         
 -12   2   6       1271.10       1189.68        49.34 o                         
 -11   2   6       4640.02       4776.15       163.27 o                         
 -10   2   6       3343.78       3268.27       104.39 o                         
  -9   2   6          3.05         11.86         6.45 o                         
  -8   2   6       2812.08       2958.38        86.38 o                         
  -7   2   6      11853.63      12097.22       217.60 o                         
  -6   2   6       4789.64       4925.78        86.82 o                         
  -5   2   6          7.56         19.80         5.15 o                         
  -4   2   6       5469.52       5533.53        99.76 o                         
  -3   2   6      15290.51      15200.38       232.27 o                         
  -2   2   6       8699.28       8934.60       197.27 o                         
  -1   2   6          0.34         18.66         5.69 o                         
   0   2   6       6683.66       6694.01       118.06 o                         
   1   2   6      13270.71      13117.51       188.14 o                         
   2   2   6       5734.02       5736.91        89.01 o                         
   3   2   6        219.28        261.11        22.79 o                         
   4   2   6       6214.51       6336.92       154.24 o                         
   5   2   6       7143.72       6964.69       146.49 o                         
   6   2   6       2608.53       2709.57        90.09 o                         
   7   2   6          6.38         18.16         5.60 o                         
   8   2   6       2495.94       2522.27        59.66 o                         
   9   2   6       3918.80       3881.08       123.38 o                         
  10   2   6        756.22        745.84        43.20 o                         
  11   2   6         56.99         38.71        11.88 o                         
  12   2   6       1149.59       1190.73        59.46 o                         
  13   2   6       1274.58       1309.54        57.40 o                         
  14   2   6        280.17        297.41        26.34 o                         
  15   2   6         63.75         58.82        33.18 o                         
 -17   3   6       1320.12       1336.61        70.00 o                         
 -16   3   6        810.55        850.84        53.41 o                         
 -15   3   6        169.99        168.88        20.55 o                         
 -14   3   6        283.92        254.88        22.13 o                         
 -13   3   6       3467.42       3484.08        98.83 o                         
 -12   3   6       2816.71       2914.93        68.49 o                         
 -11   3   6        484.51        482.87        44.81 o                         
 -10   3   6       2192.41       2319.57        76.41 o                         
  -9   3   6       6188.69       6485.89       142.51 o                         
  -8   3   6       7776.89       7643.61       133.46 o                         
  -7   3   6        109.06        118.09        10.47 o                         
  -6   3   6       4031.42       3867.54        84.94 o                         
  -5   3   6      13770.45      13418.76       202.96 o                         
  -4   3   6       9597.49       9667.35       171.61 o                         
  -3   3   6         12.79         12.61         3.65 o                         
  -2   3   6       7926.45       7919.72       195.85 o                         
  -1   3   6      16547.55      17031.99       288.54 o                         
   0   3   6       5231.47       5266.96        89.36 o                         
   1   3   6         15.78         27.21         5.35 o                         
   2   3   6      10394.94      10287.06       173.09 o                         
   3   3   6      10135.59       9826.80       172.92 o                         
   4   3   6       2058.18       2158.43        62.37 o                         
   5   3   6        242.50        261.93        20.25 o                         
   6   3   6       4892.32       4817.29       123.79 o                         
   7   3   6       5260.32       5245.39        94.36 o                         
   8   3   6        764.37        777.92        30.03 o                         
   9   3   6        534.47        539.96        32.11 o                         
  10   3   6       1401.86       1552.15        57.97 o                         
  11   3   6       1642.90       1639.05        61.30 o                         
  12   3   6        430.16        432.40        32.00 o                         
  13   3   6        208.30        206.29        20.85 o                         
  14   3   6        658.99        614.47        41.58 o                         
 -17   4   6          3.83         -2.09         9.74 o                         
 -16   4   6        294.89        270.22        31.24 o                         
 -15   4   6       1257.79       1195.62        64.69 o                         
 -14   4   6       1309.70       1341.10        61.53 o                         
 -13   4   6         54.75         64.68        13.65 o                         
 -12   4   6       1974.87       2005.62        60.63 o                         
 -11   4   6       2378.67       2422.94        58.36 o                         
 -10   4   6       2073.64       2090.53        58.33 o                         
  -9   4   6        179.05        179.96        13.47 o                         
  -8   4   6       3327.01       3325.70        70.24 o                         
  -7   4   6       7282.76       7188.10       115.07 o                         
  -6   4   6       1952.34       1948.55        43.09 o                         
  -5   4   6          2.35          7.79         2.32 o                         
  -4   4   6       3325.67       3420.89        66.38 o                         
  -3   4   6       9536.69       9204.83       141.72 o                         
  -2   4   6       3758.15       3657.13        62.74 o                         
  -1   4   6        283.00        301.52        14.97 o                         
   0   4   6       5747.36       5703.64        95.66 o                         
   1   4   6       4202.36       3959.63        73.64 o                         
   2   4   6       5762.30       5517.68       106.80 o                         
   3   4   6        857.19        821.02        30.01 o                         
   4   4   6       3809.72       3871.37       104.09 o                         
   5   4   6       4454.03       4495.66        82.63 o                         
   6   4   6       1181.52       1175.82        34.32 o                         
   7   4   6        160.40        160.27        13.84 o                         
   8   4   6       1894.82       1866.82        48.80 o                         
   9   4   6       3183.47       3018.64        82.50 o                         
  10   4   6        151.37        172.88        19.27 o                         
  11   4   6         72.33         77.86        16.96 o                         
  12   4   6        958.49        881.22        45.65 o                         
  13   4   6        753.46        807.13        42.04 o                         
  14   4   6        162.65        121.73        16.42 o                         
 -17   5   6        592.63        633.52        47.84 o                         
 -16   5   6        359.92        380.48        36.40 o                         
 -15   5   6          5.86         13.78        10.08 o                         
 -14   5   6        484.05        457.75        54.71 o                         
 -13   5   6       1348.93       1331.11        73.81 o                         
 -12   5   6        733.95        802.81        42.49 o                         
 -11   5   6         58.01         68.71         9.33 o                         
 -10   5   6       1189.36       1182.12        56.17 o                         
  -9   5   6       2701.75       2765.09        70.40 o                         
  -8   5   6       1179.34       1189.26        37.65 o                         
  -7   5   6         54.68         56.57         9.82 o                         
  -6   5   6       3715.83       3715.36        81.08 o                         
  -5   5   6       3366.48       3319.71        65.25 o                         
  -4   5   6       2260.93       2353.72        45.68 o                         
  -3   5   6         43.98         56.07         5.69 o                         
  -2   5   6       3808.54       3827.97        59.27 o                         
  -1   5   6       5536.82       5581.79        94.69 o                         
   0   5   6       1792.98       1774.46        48.48 o                         
   1   5   6         14.22         18.08         4.03 o                         
   2   5   6       1808.59       1891.29        50.69 o                         
   3   5   6       5310.15       5220.72       117.95 o                         
   4   5   6       1262.41       1311.18        39.95 o                         
   5   5   6         25.74         48.50         7.90 o                         
   6   5   6       1455.05       1415.77        38.76 o                         
   7   5   6       1746.60       1821.36        44.98 o                         
   8   5   6       1024.62        969.85        52.78 o                         
   9   5   6        132.66        146.47        19.73 o                         
  10   5   6        823.15        830.85        42.28 o                         
  11   5   6        787.86        827.88        54.43 o                         
  12   5   6        190.10        178.55        21.18 o                         
  13   5   6         56.95         68.01        14.20 o                         
  14   5   6        457.72        452.80        33.14 o                         
 -16   6   6        254.91        313.81        46.45 o                         
 -15   6   6        638.52        599.84        52.16 o                         
 -14   6   6       1099.22       1003.74        80.44 o                         
 -13   6   6         29.51         41.89        24.41 o                         
 -12   6   6        191.23        153.13        41.74 o                         
 -11   6   6       2877.32       2934.61       113.85 o                         
 -10   6   6       2377.47       2506.02        70.87 o                         
  -9   6   6        119.99        117.51        10.73 o                         
  -8   6   6        889.22        857.72        28.12 o                         
  -7   6   6       4069.84       4095.44        75.57 o                         
  -6   6   6       3839.49       3873.99        84.49 o                         
  -5   6   6        214.13        213.73        17.24 o                         
  -4   6   6       3080.50       3096.85        72.25 o                         
  -3   6   6       4979.81       4908.96        85.07 o                         
  -2   6   6       2336.06       2396.41        47.45 o                         
  -1   6   6         22.83         51.43         8.89 o                         
   0   6   6       2095.15       2083.47        54.71 o                         
   1   6   6       8996.33       9105.67       151.96 o                         
   2   6   6        235.05        252.46        15.69 o                         
   3   6   6        173.29        178.05        17.05 o                         
   4   6   6       2818.32       2881.99        66.69 o                         
   5   6   6       3117.83       3133.59        60.68 o                         
   6   6   6        695.58        689.72        26.28 o                         
   7   6   6        298.22        315.46        25.25 o                         
   8   6   6       2325.21       2381.55        88.96 o                         
   9   6   6        566.82        584.30        37.02 o                         
  10   6   6        522.55        498.30        40.37 o                         
  11   6   6         87.99         76.56        15.08 o                         
  12   6   6        592.81        596.10        37.42 o                         
  13   6   6        472.24        412.46        32.30 o                         
 -16   7   6        859.60        942.36       125.70 o                         
 -15   7   6         33.35         21.77        18.80 o                         
 -14   7   6        175.55        149.25        45.21 o                         
 -13   7   6        503.98        527.67        77.98 o                         
 -12   7   6       1011.80       1017.74       108.86 o                         
 -11   7   6         10.36          1.67        10.51 o                         
 -10   7   6        550.02        560.73        49.02 o                         
  -9   7   6       2224.07       2277.71        78.05 o                         
  -8   7   6        803.34        789.05        43.97 o                         
  -7   7   6         46.85         41.30        11.91 o                         
  -6   7   6       1895.48       1945.19        59.96 o                         
  -5   7   6       4502.65       4411.95        86.75 o                         
  -4   7   6       1225.50       1206.99        43.86 o                         
  -3   7   6         69.04         56.79        12.17 o                         
  -2   7   6       2603.13       2544.38        62.64 o                         
  -1   7   6       5065.42       4941.01       106.07 o                         
   0   7   6       2531.56       2537.61        57.73 o                         
   1   7   6         50.22         44.13         8.73 o                         
   2   7   6        934.99        967.87        26.94 o                         
   3   7   6       3451.18       3451.21        68.93 o                         
   4   7   6       1943.19       1905.09        55.33 o                         
   5   7   6         71.99         92.09         9.60 o                         
   6   7   6        808.86        817.92        26.07 o                         
   7   7   6       1176.51       1181.62        44.57 o                         
   8   7   6        378.91        351.12        24.44 o                         
   9   7   6          7.22          6.80         9.98 o                         
  10   7   6       1066.66       1108.30        49.61 o                         
  11   7   6        309.19        302.90        26.60 o                         
  12   7   6         52.08         53.05        13.09 o                         
  13   7   6         23.73         28.20        11.08 o                         
 -16   8   6         92.51        105.26        27.35 o                         
 -15   8   6        598.23        509.05        83.08 o                         
 -14   8   6        133.77        173.77        47.38 o                         
 -13   8   6          1.53        -10.59        14.88 o                         
 -12   8   6        290.65        315.81        60.72 o                         
 -11   8   6        648.61        543.78        49.30 o                         
 -10   8   6        407.98        412.93        44.20 o                         
  -9   8   6         32.11         50.55        11.81 o                         
  -8   8   6        826.64        898.15        98.09 o                         
  -7   8   6        252.38        286.84        21.61 o                         
  -6   8   6        685.18        717.84        33.89 o                         
  -5   8   6         46.99         45.80         8.47 o                         
  -4   8   6        737.92        726.06        28.64 o                         
  -3   8   6        341.54        422.32        29.61 o                         
  -2   8   6        324.51        346.64        20.48 o                         
  -1   8   6          2.33          6.27         6.57 o                         
   0   8   6        335.31        320.27        19.10 o                         
   1   8   6        995.83       1024.81        30.83 o                         
   2   8   6        186.74        198.72        14.43 o                         
   3   8   6         81.11         81.08         9.52 o                         
   4   8   6        195.80        188.12        12.96 o                         
   5   8   6       1053.73       1152.96        34.80 o                         
   6   8   6        375.05        346.53        23.19 o                         
   7   8   6         95.67        105.39        14.23 o                         
   8   8   6        354.25        397.26        24.67 o                         
   9   8   6        333.08        303.10        30.65 o                         
  10   8   6        524.77        541.25        40.96 o                         
  11   8   6         61.75         38.69        12.34 o                         
  12   8   6        186.47        203.28        28.03 o                         
  13   8   6        205.33        167.40        34.38 o                         
 -15   9   6         16.88         -2.20        14.84 o                         
 -14   9   6          9.15         12.48        17.11 o                         
 -13   9   6          3.05         13.39        26.69 o                         
 -12   9   6        198.45        140.05        49.22 o                         
 -11   9   6          1.36          0.01        11.16 o                         
 -10   9   6        201.45        182.30        25.75 o                         
  -9   9   6        287.07        303.92        42.08 o                         
  -8   9   6          2.74         13.95         7.25 o                         
  -7   9   6        150.56        138.25        27.68 o                         
  -6   9   6        938.35        891.81        41.76 o                         
  -5   9   6        669.40        667.87        27.02 o                         
  -4   9   6        266.28        247.06        16.54 o                         
  -3   9   6        143.95        123.12        14.99 o                         
  -2   9   6        384.92        381.89        34.58 o                         
  -1   9   6        996.92       1024.28        36.76 o                         
   0   9   6        479.23        501.04        24.35 o                         
   1   9   6        349.13        324.21        18.05 o                         
   2   9   6        251.26        258.96        16.84 o                         
   3   9   6        694.78        731.30        22.93 o                         
   4   9   6          9.85         11.86         4.31 o                         
   5   9   6          2.19          4.52         4.07 o                         
   6   9   6        436.89        442.49        26.61 o                         
   7   9   6         41.30         40.97         8.96 o                         
   8   9   6         22.43         28.72        10.36 o                         
   9   9   6        103.40         80.51        15.45 o                         
  10   9   6         25.27         23.87        14.53 o                         
  11   9   6         15.46          7.93        11.21 o                         
  12   9   6          3.44         -4.76        14.21 o                         
 -14  10   6        460.18        576.44        95.43 o                         
 -13  10   6         89.93        136.40        47.20 o                         
 -12  10   6         16.36         40.06        21.97 o                         
 -11  10   6        102.00        124.38        21.75 o                         
 -10  10   6        110.27        125.91        26.02 o                         
  -9  10   6         13.61          9.38        13.21 o                         
  -8  10   6         82.66         89.39        32.18 o                         
  -7  10   6        606.82        668.88        48.83 o                         
  -6  10   6         25.44         25.69        14.47 o                         
  -5  10   6         63.07         69.87         9.82 o                         
  -4  10   6        140.02        145.17        12.14 o                         
  -3  10   6        336.27        319.45        18.17 o                         
  -2  10   6        119.50        115.03        26.45 o                         
  -1  10   6        180.31        162.22        15.70 o                         
   0  10   6         29.03         23.86         5.98 o                         
   1  10   6        297.02        292.90        16.85 o                         
   2  10   6         36.62         40.57         5.91 o                         
   3  10   6         29.48         26.52         5.02 o                         
   4  10   6        243.61        263.18        16.01 o                         
   5  10   6        174.87        241.08        20.08 o                         
   6  10   6          4.06          3.89         7.10 o                         
   7  10   6          0.08          7.19         8.44 o                         
   8  10   6        234.56        263.76        32.86 o                         
   9  10   6         70.79         77.24        17.27 o                         
  10  10   6          2.68          5.60        12.31 o                         
  11  10   6         27.10         20.05        15.08 o                         
  12  10   6         88.42         92.72        37.05 o                         
 -14  11   6          0.96        -12.34        14.96 o                         
 -13  11   6        107.68         80.08        72.42 o                         
 -12  11   6          0.98         10.68        15.06 o                         
 -11  11   6          2.34         -2.80        11.87 o                         
 -10  11   6         18.96         50.44        26.60 o                         
  -9  11   6          0.09         -9.65        16.63 o                         
  -8  11   6         54.22         36.71        28.60 o                         
  -7  11   6         21.91         18.99        11.54 o                         
  -6  11   6          5.22         12.27         7.58 o                         
  -5  11   6          6.50         10.44         9.11 o                         
  -4  11   6         16.96         13.66         7.19 o                         
  -3  11   6          3.94         -0.48         4.84 o                         
  -2  11   6          0.28          4.27         6.66 o                         
  -1  11   6         26.29         87.15        27.59 o                         
   0  11   6         21.17         16.15         9.04 o                         
   1  11   6         91.14         90.79         9.27 o                         
   2  11   6          0.58          3.06         4.76 o                         
   3  11   6         76.43         72.32         9.03 o                         
   4  11   6          0.36          3.96         6.27 o                         
   5  11   6         29.40         29.24        12.78 o                         
   6  11   6          0.29         -2.23         9.76 o                         
   7  11   6         26.56         14.31        10.21 o                         
   8  11   6         78.75        106.48        18.71 o                         
   9  11   6          0.47         -3.24        12.88 o                         
  10  11   6         13.44          5.21        13.01 o                         
  11  11   6          0.10         -9.56        21.23 o                         
 -13  12   6         32.63         21.86        26.64 o                         
 -12  12   6          7.86        -10.73        21.37 o                         
 -11  12   6         19.22         25.68        12.36 o                         
 -10  12   6         38.83         30.09        19.41 o                         
  -9  12   6         13.85          2.59        20.67 o                         
  -8  12   6          5.35         10.31        11.31 o                         
  -7  12   6         12.24         18.11        14.09 o                         
  -6  12   6          0.18          0.00        11.31 o                         
  -5  12   6          2.20         -2.31         8.79 o                         
  -4  12   6          8.10         11.96         9.72 o                         
  -3  12   6         12.19         10.95         9.16 o                         
  -2  12   6         10.50         12.45        11.04 o                         
  -1  12   6          0.04          3.65         6.04 o                         
   0  12   6          0.33         16.50         9.41 o                         
   1  12   6         14.59         16.35         8.47 o                         
   2  12   6         27.03         25.48         9.28 o                         
   3  12   6         29.47         19.19         8.67 o                         
   4  12   6         44.69         84.38        25.87 o                         
   5  12   6         30.45         43.57        15.33 o                         
   6  12   6          0.14         -4.19        10.15 o                         
   7  12   6          0.41         11.47        11.88 o                         
   8  12   6         10.44         20.13        21.52 o                         
   9  12   6         43.39         58.29        26.66 o                         
  10  12   6         19.84         12.44        17.49 o                         
 -12  13   6         26.31         34.07        19.07 o                         
 -11  13   6         15.06         26.18        16.63 o                         
 -10  13   6        126.93        117.39        27.87 o                         
  -9  13   6          2.62         15.30        13.32 o                         
  -8  13   6         45.66         90.33        24.27 o                         
  -7  13   6          0.28         -1.02        11.04 o                         
  -6  13   6         28.13         14.20        11.50 o                         
  -5  13   6        378.44        441.94        40.94 o                         
  -4  13   6         29.25         50.14        14.94 o                         
  -3  13   6          0.49         -8.40         8.40 o                         
  -2  13   6          8.71         16.18         8.19 o                         
  -1  13   6        382.56        370.50        29.46 o                         
   0  13   6        135.33        115.02        16.72 o                         
   1  13   6         23.79         22.51         9.21 o                         
   2  13   6         81.72         66.16        13.20 o                         
   3  13   6         71.89         55.75        14.42 o                         
   4  13   6        117.75        118.86        33.06 o                         
   5  13   6         40.28         45.81        15.92 o                         
   6  13   6         16.88         15.05        12.99 o                         
   7  13   6         64.14         53.71        19.42 o                         
   8  13   6         16.90         58.07        26.71 o                         
   9  13   6          9.86         12.17        24.25 o                         
 -11  14   6        141.78        145.42        42.82 o                         
 -10  14   6        306.91        288.04        43.47 o                         
  -9  14   6        182.92        171.84        37.86 o                         
  -8  14   6         94.40        134.75        29.73 o                         
  -7  14   6        425.52        348.11        45.65 o                         
  -6  14   6        147.25        156.62        30.75 o                         
  -5  14   6        236.11        281.18        33.42 o                         
  -4  14   6        154.58        184.76        27.23 o                         
  -3  14   6        353.44        374.93        36.75 o                         
  -2  14   6        260.22        262.51        83.08 o                         
  -1  14   6          1.37          9.90         8.50 o                         
   0  14   6        157.64        166.84        20.99 o                         
   1  14   6        194.12        210.46        23.30 o                         
   2  14   6        346.32        358.51        38.65 o                         
   3  14   6        163.97        191.22        28.85 o                         
   4  14   6        110.14         95.96        26.00 o                         
   5  14   6        273.55        301.17        36.49 o                         
   6  14   6         79.56         67.26        20.06 o                         
   7  14   6         24.52         49.33        19.24 o                         
  -9  15   6        280.74        263.34        40.10 o                         
  -8  15   6        139.55        180.45        70.43 o                         
  -7  15   6          0.56          0.02        15.24 o                         
  -6  15   6        638.94        604.44        58.43 o                         
  -5  15   6        117.98         91.14        23.34 o                         
  -4  15   6        347.22        280.14        85.01 o                         
  -3  15   6          0.88          1.18        12.61 o                         
  -2  15   6        369.19        362.63        48.64 o                         
  -1  15   6        636.85        547.78        56.08 o                         
   0  15   6        153.00        162.31        20.64 o                         
   1  15   6          0.46          2.54        11.42 o                         
   2  15   6         35.54         19.92        15.19 o                         
   3  15   6        877.42        962.33       101.87 o                         
   4  15   6        124.40         83.23        29.32 o                         
   5  15   6          0.45         -7.14        10.86 o                         
   6  15   6        114.36         75.09        17.67 o                         
  -7  16   6        313.26        252.07        59.23 o                         
  -6  16   6        161.91        128.92        40.21 o                         
  -5  16   6         12.64         21.10        23.44 o                         
  -4  16   6        218.99        222.24        39.19 o                         
  -3  16   6        385.43        475.27        58.33 o                         
  -2  16   6         92.50         76.49        17.98 o                         
  -1  16   6          6.99         10.04        11.55 o                         
   0  16   6         78.29         80.79        26.05 o                         
   1  16   6        689.76        717.18        54.59 o                         
   2  16   6         29.25         31.81        14.00 o                         
   3  16   6         34.77         51.57        23.05 o                         
   4  16   6        160.83        123.11        41.22 o                         
  -3  17   6         19.09         26.08        14.92 o                         
  -2  17   6        489.64        526.04        74.56 o                         
  -1  17   6        762.69        746.83        89.52 o                         
   0  17   6        255.89        259.33        52.20 o                         
 -17   1   7         34.24         65.22        15.86 o                         
 -16   1   7        116.52        140.19        18.07 o                         
 -15   1   7        143.75        139.29        16.90 o                         
 -14   1   7          1.17          0.00         7.01 o                         
 -13   1   7        123.16        145.82        18.92 o                         
 -12   1   7        344.30        344.70        50.94 o                         
 -11   1   7         94.76         88.24        49.90 o                         
 -10   1   7         26.42         24.97         7.75 o                         
  -9   1   7        213.01        210.85        18.66 o                         
  -8   1   7        287.97        328.27        28.65 o                         
  -7   1   7        861.17        916.05        37.34 o                         
  -6   1   7        186.38        210.30        14.41 o                         
  -5   1   7         11.37         14.62         4.38 o                         
  -4   1   7        679.42        652.56        26.22 o                         
  -3   1   7        540.90        542.57        24.58 o                         
  -2   1   7          0.32          2.20         1.94 o                         
  -1   1   7        139.02        115.91        13.12 o                         
   0   1   7        664.22        642.89        46.18 o                         
   1   1   7         13.60         13.23         5.81 o                         
   2   1   7        173.76        233.17        24.93 o                         
   3   1   7        432.41        498.69        31.68 o                         
   4   1   7        559.04        597.72        35.54 o                         
   5   1   7         16.55         40.75        17.11 o                         
   6   1   7         16.62         21.67         7.67 o                         
   7   1   7         83.21         81.39        12.93 o                         
   8   1   7        414.11        402.01        32.44 o                         
   9   1   7         20.80         21.82         7.81 o                         
  10   1   7         23.07         19.36         9.42 o                         
  11   1   7        230.62        207.24        42.33 o                         
  12   1   7          7.16         11.85        10.61 o                         
  13   1   7         27.78         21.97        13.09 o                         
  14   1   7          4.54         -8.36        10.76 o                         
 -17   2   7        195.98        147.73        29.49 o                         
 -16   2   7         68.72        104.36        19.87 o                         
 -15   2   7         30.83         23.53         9.07 o                         
 -14   2   7         55.79         51.06        11.26 o                         
 -13   2   7        660.60        650.05        36.17 o                         
 -12   2   7        251.92        257.48        40.88 o                         
 -11   2   7         77.74        100.87        16.18 o                         
 -10   2   7        230.87        232.47        20.11 o                         
  -9   2   7        112.79        117.61        13.69 o                         
  -8   2   7        256.03        258.20        19.63 o                         
  -7   2   7          2.89          3.27         5.74 o                         
  -6   2   7       2874.73       2815.63        64.61 o                         
  -5   2   7         50.29         57.14        11.24 o                         
  -4   2   7         34.61         33.31         5.83 o                         
  -3   2   7        182.07        204.38        12.84 o                         
  -2   2   7       1206.78       1255.57        36.26 o                         
  -1   2   7       2062.65       2121.64        47.55 o                         
   0   2   7         35.67         42.61         8.77 o                         
   1   2   7        538.85        548.09        32.63 o                         
   2   2   7        280.16        292.14        20.29 o                         
   3   2   7       1585.39       1577.48        42.65 o                         
   4   2   7         12.26         13.24         4.15 o                         
   5   2   7         79.03         84.47        12.76 o                         
   6   2   7        526.36        508.38        33.13 o                         
   7   2   7         98.68        107.71        13.42 o                         
   8   2   7        204.97        201.82        17.01 o                         
   9   2   7         43.23         34.41         7.78 o                         
  10   2   7        150.24        132.68        17.95 o                         
  11   2   7         30.18         29.36        10.55 o                         
  12   2   7         83.83         81.37        16.02 o                         
  13   2   7         43.95         30.38        14.29 o                         
  14   2   7         37.35         59.01        22.15 o                         
 -17   3   7          1.35          0.00        12.64 o                         
 -16   3   7        164.01        203.54        35.32 o                         
 -15   3   7         38.45         59.18        19.16 o                         
 -14   3   7        294.11        323.20        29.87 o                         
 -13   3   7        148.09        199.88        23.42 o                         
 -12   3   7        300.36        300.46        24.95 o                         
 -11   3   7        630.54        712.70        35.92 o                         
 -10   3   7        282.91        312.46        33.91 o                         
  -9   3   7          1.12          4.65         5.12 o                         
  -8   3   7       1309.06       1243.59        40.47 o                         
  -7   3   7        926.71       1026.36        31.92 o                         
  -6   3   7       1021.00        986.47        36.53 o                         
  -5   3   7         31.89         42.72         6.15 o                         
  -4   3   7        592.80        585.92        22.58 o                         
  -3   3   7       1763.18       1718.51        51.63 o                         
  -2   3   7        791.25        855.04        47.36 o                         
  -1   3   7        105.77        127.51        13.41 o                         
   0   3   7        171.32        187.87        14.01 o                         
   1   3   7       1549.71       1483.34        42.42 o                         
   2   3   7         67.56         60.85         7.65 o                         
   3   3   7         58.60         55.78         7.94 o                         
   4   3   7        596.61        640.20        33.88 o                         
   5   3   7        493.04        504.87        27.55 o                         
   6   3   7         34.82         45.83         8.36 o                         
   7   3   7        245.69        236.70        16.76 o                         
   8   3   7        320.69        324.00        20.11 o                         
   9   3   7        462.39        433.77        30.41 o                         
  10   3   7          0.09         -1.27         8.31 o                         
  11   3   7         69.82         71.26        14.54 o                         
  12   3   7        285.60        272.56        26.03 o                         
  13   3   7        150.87        173.80        19.71 o                         
  14   3   7          4.33        -11.04        24.61 o                         
 -17   4   7        377.85        363.75        48.45 o                         
 -16   4   7        331.32        293.54        43.31 o                         
 -15   4   7         31.24         41.06        22.85 o                         
 -14   4   7        459.08        591.54        82.35 o                         
 -13   4   7        421.92        385.11        40.69 o                         
 -12   4   7        348.11        381.05        25.08 o                         
 -11   4   7         74.48         73.91        15.10 o                         
 -10   4   7        627.76        572.04        34.12 o                         
  -9   4   7       1064.99       1113.51        34.11 o                         
  -8   4   7        116.52        106.69         9.69 o                         
  -7   4   7        207.18        217.27        12.93 o                         
  -6   4   7       1663.82       1675.20        38.30 o                         
  -5   4   7       1293.23       1266.95        30.48 o                         
  -4   4   7        236.56        284.91        16.72 o                         
  -3   4   7        633.70        650.57        26.21 o                         
  -2   4   7       3263.86       3202.04        84.79 o                         
  -1   4   7       2170.48       2170.46        56.25 o                         
   0   4   7        199.81        217.11        18.37 o                         
   1   4   7        673.02        633.31        24.92 o                         
   2   4   7       2158.95       2161.56        55.56 o                         
   3   4   7       3262.18       3245.49        92.66 o                         
   4   4   7         45.96         51.88         8.32 o                         
   5   4   7        428.84        477.71        25.19 o                         
   6   4   7       1083.62       1113.73        35.21 o                         
   7   4   7        898.76        926.87        32.18 o                         
   8   4   7        145.31        151.53        13.98 o                         
   9   4   7        383.63        383.62        31.25 o                         
  10   4   7        469.87        494.56        33.17 o                         
  11   4   7         69.84         47.53        11.75 o                         
  12   4   7          8.09          4.74        10.18 o                         
  13   4   7         86.84         76.60        13.35 o                         
 -17   5   7         95.61        116.90        29.86 o                         
 -16   5   7        152.17        136.36        54.23 o                         
 -15   5   7       1020.23        966.44       110.08 o                         
 -14   5   7        260.85        290.92        60.90 o                         
 -13   5   7        202.49        201.27        51.39 o                         
 -12   5   7        973.29        917.53       103.14 o                         
 -11   5   7       2714.46       2776.97        86.80 o                         
 -10   5   7        399.79        405.18        29.75 o                         
  -9   5   7        205.50        204.48        17.45 o                         
  -8   5   7       3550.03       3602.76        84.35 o                         
  -7   5   7       3227.62       3391.39        80.36 o                         
  -6   5   7        799.13        725.04        26.01 o                         
  -5   5   7        163.49        139.57        15.86 o                         
  -4   5   7       6986.62       6797.62       115.54 o                         
  -3   5   7       2061.45       2141.01        52.91 o                         
  -2   5   7        618.47        601.93        21.37 o                         
  -1   5   7        530.72        528.90        26.23 o                         
   0   5   7       3360.41       3384.88        64.98 o                         
   1   5   7       3690.68       3694.12        69.43 o                         
   2   5   7         34.71         59.37         8.19 o                         
   3   5   7        662.96        682.71        26.11 o                         
   4   5   7       1391.71       1333.37        42.79 o                         
   5   5   7       1902.05       2015.19        55.06 o                         
   6   5   7          4.57         20.35         7.71 o                         
   7   5   7        773.77        836.13        30.27 o                         
   8   5   7       1550.74       1609.92        62.70 o                         
   9   5   7         52.08         60.05        13.74 o                         
  10   5   7        490.37        482.45        33.30 o                         
  11   5   7        741.46        756.69        73.33 o                         
  12   5   7        601.98        604.71        42.08 o                         
  13   5   7        187.47        220.40        23.00 o                         
 -16   6   7        444.90        501.36        48.06 o                         
 -15   6   7         54.15         54.41        26.60 o                         
 -14   6   7        844.82        931.10       109.04 o                         
 -13   6   7       1031.35       1130.05        86.77 o                         
 -12   6   7        426.68        433.97        68.85 o                         
 -11   6   7         68.87         80.40        18.86 o                         
 -10   6   7       1728.19       1785.13        63.49 o                         
  -9   6   7       2970.64       3049.37        91.58 o                         
  -8   6   7        256.70        269.75        20.04 o                         
  -7   6   7        288.64        281.78        20.26 o                         
  -6   6   7       3464.70       3620.91        84.14 o                         
  -5   6   7       3968.97       3866.90        90.76 o                         
  -4   6   7        686.74        650.01        26.18 o                         
  -3   6   7       1233.59       1155.27        34.48 o                         
  -2   6   7       4674.42       4846.67        92.56 o                         
  -1   6   7       4264.52       4359.43        79.34 o                         
   0   6   7        529.40        537.18        28.12 o                         
   1   6   7        939.64        992.96        25.43 o                         
   2   6   7       5095.56       5057.70        95.48 o                         
   3   6   7       2865.13       2928.25        74.82 o                         
   4   6   7        304.63        307.02        21.46 o                         
   5   6   7        742.38        777.43        29.59 o                         
   6   6   7       2600.52       2715.58        58.72 o                         
   7   6   7       1600.71       1664.90        56.68 o                         
   8   6   7        139.22        115.12        15.96 o                         
   9   6   7        590.50        613.88        42.30 o                         
  10   6   7        890.30        902.05        45.54 o                         
  11   6   7        730.49        723.53        41.66 o                         
  12   6   7          6.30          7.52         9.76 o                         
  13   6   7        198.82        200.44        24.74 o                         
 -16   7   7        691.92        750.94        96.62 o                         
 -15   7   7        989.35        937.40        81.36 o                         
 -14   7   7        455.90        416.51        53.98 o                         
 -13   7   7        364.29        354.73        51.75 o                         
 -12   7   7       1028.25        989.28        79.19 o                         
 -11   7   7       1916.95       1895.46        81.01 o                         
 -10   7   7        716.38        725.71        42.22 o                         
  -9   7   7        296.88        320.37        22.24 o                         
  -8   7   7       3585.72       3695.57        87.18 o                         
  -7   7   7       2088.73       2119.19        70.37 o                         
  -6   7   7       1174.75       1177.30        42.68 o                         
  -5   7   7        595.51        537.10        36.83 o                         
  -4   7   7       3976.40       4103.58        99.35 o                         
  -3   7   7       4704.44       4743.61        85.05 o                         
  -2   7   7        620.47        632.46        29.81 o                         
  -1   7   7       1129.61       1183.35        36.62 o                         
   0   7   7       3030.85       2906.78        90.91 o                         
   1   7   7       5378.86       5614.00        91.45 o                         
   2   7   7        227.57        214.73        16.01 o                         
   3   7   7        983.61       1017.79        37.04 o                         
   4   7   7       3183.51       3284.51        81.71 o                         
   5   7   7       2257.55       2381.17        74.10 o                         
   6   7   7        115.83        118.95        15.77 o                         
   7   7   7        832.48        844.33        36.01 o                         
   8   7   7       1682.35       1778.99        67.74 o                         
   9   7   7       1036.63       1094.83        58.67 o                         
  10   7   7          2.01          4.88        11.81 o                         
  11   7   7        363.96        361.87        32.34 o                         
  12   7   7        734.70        765.83        42.93 o                         
 -15   8   7         15.25         18.51        14.98 o                         
 -14   8   7        552.24        506.68        60.55 o                         
 -13   8   7       1852.82       1679.91       110.53 o                         
 -12   8   7        747.98        642.70        65.17 o                         
 -11   8   7        229.05        199.14        32.37 o                         
 -10   8   7       2181.11       2426.66       243.50 o                         
  -9   8   7       2659.42       2719.30        92.92 o                         
  -8   8   7       1178.41       1303.68        46.74 o                         
  -7   8   7        295.98        278.24        20.65 o                         
  -6   8   7       4714.03       4883.54       104.64 o                         
  -5   8   7       3895.72       3910.55        77.43 o                         
  -4   8   7        687.45        649.42        33.62 o                         
  -3   8   7        711.30        695.32        31.28 o                         
  -2   8   7       3879.16       3893.92        87.95 o                         
  -1   8   7       4198.42       4196.56        95.56 o                         
   0   8   7        444.37        401.63        23.12 o                         
   1   8   7       1574.09       1601.18        39.85 o                         
   2   8   7       2321.26       2313.40        54.62 o                         
   3   8   7       2727.44       2805.88        63.53 o                         
   4   8   7         54.27         51.90        11.91 o                         
   5   8   7        508.00        502.81        23.38 o                         
   6   8   7       2424.10       2519.64        64.44 o                         
   7   8   7        949.43        926.75        41.12 o                         
   8   8   7         13.39         30.14        11.25 o                         
   9   8   7        238.99        188.64        29.91 o                         
  10   8   7       1052.78       1044.66        58.65 o                         
  11   8   7        470.15        457.31        32.53 o                         
  12   8   7         44.68         34.41        12.98 o                         
 -15   9   7        862.88        881.89        89.23 o                         
 -14   9   7        335.19        345.59        49.63 o                         
 -13   9   7          0.98         13.39        23.08 o                         
 -12   9   7       1328.77       1139.67       128.78 o                         
 -11   9   7       1643.07       1746.53        98.64 o                         
 -10   9   7        566.64        639.58        47.96 o                         
  -9   9   7        199.01        208.36        34.44 o                         
  -8   9   7       1608.16       1614.59        70.04 o                         
  -7   9   7       4417.51       4358.47        99.76 o                         
  -6   9   7        200.12        192.73        18.56 o                         
  -5   9   7        407.39        368.08        27.68 o                         
  -4   9   7       3586.70       3396.53       113.51 o                         
  -3   9   7       4492.36       4367.87       171.24 o                         
  -2   9   7        555.49        593.53        29.39 o                         
  -1   9   7        882.41        837.43        37.84 o                         
   0   9   7       5585.76       5509.90        99.41 o                         
   1   9   7       2326.98       2482.56        54.66 o                         
   2   9   7       1130.84       1184.88        32.73 o                         
   3   9   7        918.02        952.43        29.74 o                         
   4   9   7       4120.47       4224.56        77.01 o                         
   5   9   7       1790.56       1887.94        57.65 o                         
   6   9   7        245.54        279.68        26.45 o                         
   7   9   7        313.83        345.46        24.93 o                         
   8   9   7       1788.73       1909.91        71.29 o                         
   9   9   7       1257.19       1337.80        59.21 o                         
  10   9   7         14.91         17.94         9.94 o                         
  11   9   7        286.40        313.26        44.81 o                         
 -14  10   7       1074.40       1188.04       142.22 o                         
 -13  10   7       1887.87       1840.70       174.54 o                         
 -12  10   7        142.38        159.88        34.28 o                         
 -11  10   7        261.75        279.23        32.74 o                         
 -10  10   7       2413.56       2335.28        98.92 o                         
  -9  10   7       3096.13       3089.55       116.09 o                         
  -8  10   7        633.93        774.55        90.38 o                         
  -7  10   7        542.30        458.74        54.99 o                         
  -6  10   7       3626.99       3601.39       102.48 o                         
  -5  10   7       3572.14       3581.64       101.36 o                         
  -4  10   7       1180.62       1196.25        40.54 o                         
  -3  10   7        721.98        699.25        42.67 o                         
  -2  10   7       4071.38       3820.38       129.00 o                         
  -1  10   7       3920.34       3801.55       120.54 o                         
   0  10   7        345.23        349.86        23.96 o                         
   1  10   7        533.78        527.43        26.68 o                         
   2  10   7       4304.79       4484.93        72.13 o                         
   3  10   7       2462.54       2561.24        49.76 o                         
   4  10   7        137.93        136.79        13.42 o                         
   5  10   7       1218.46       1347.28        47.27 o                         
   6  10   7       2560.39       2755.45        82.33 o                         
   7  10   7       1363.85       1468.45        59.02 o                         
   8  10   7         26.00         24.68        11.37 o                         
   9  10   7       1022.12       1131.69        61.66 o                         
  10  10   7       1460.19       1350.21        81.39 o                         
  11  10   7        573.55        608.71        85.83 o                         
 -13  11   7          0.97          4.30        17.92 o                         
 -12  11   7       1688.52       1635.22       110.45 o                         
 -11  11   7       2106.58       2189.15        96.97 o                         
 -10  11   7        333.09        363.90        45.22 o                         
  -9  11   7        280.33        275.84        52.72 o                         
  -8  11   7       2220.85       2340.74       169.53 o                         
  -7  11   7       3239.40       3190.96       128.28 o                         
  -6  11   7        665.57        679.45        81.68 o                         
  -5  11   7       2121.06       2119.28        80.29 o                         
  -4  11   7       3112.43       3127.44        89.57 o                         
  -3  11   7       3336.88       3246.59        80.32 o                         
  -2  11   7        420.50        377.94        24.55 o                         
  -1  11   7       1769.37       1661.93        91.37 o                         
   0  11   7       4851.46       4885.90       101.98 o                         
   1  11   7       2591.65       2587.52        63.51 o                         
   2  11   7        102.02         97.51        10.71 o                         
   3  11   7        915.04        901.03        54.92 o                         
   4  11   7       2958.73       3353.10       124.65 o                         
   5  11   7       1958.81       2086.49        97.65 o                         
   6  11   7         27.86          8.87        12.40 o                         
   7  11   7        545.30        637.84        52.82 o                         
   8  11   7       1083.04       1157.49        93.46 o                         
   9  11   7        937.07       1012.55        90.51 o                         
 -12  12   7        382.14        447.20        77.13 o                         
 -11  12   7         43.44         63.77        35.14 o                         
 -10  12   7       1295.90       1423.45        93.56 o                         
  -9  12   7       2337.00       2442.28       178.26 o                         
  -8  12   7        676.82        723.29       115.71 o                         
  -7  12   7        520.56        469.49        53.69 o                         
  -6  12   7        881.66        973.42        56.41 o                         
  -5  12   7       4136.59       4250.17       163.50 o                         
  -4  12   7        511.85        503.33        46.85 o                         
  -3  12   7        264.45        250.82        32.74 o                         
  -2  12   7       2648.22       2569.60        86.31 o                         
  -1  12   7       1697.23       1692.47        69.25 o                         
   0  12   7        750.70        735.16        37.05 o                         
   1  12   7        390.64        344.69        27.87 o                         
   2  12   7       2538.09       2596.88        77.55 o                         
   3  12   7       1183.28       1249.53        61.63 o                         
   4  12   7        215.45        229.97        31.10 o                         
   5  12   7        480.05        488.88        46.83 o                         
   6  12   7       1245.01       1363.07        78.65 o                         
   7  12   7       1284.32       1393.72        80.22 o                         
   8  12   7          0.35         13.66        14.96 o                         
   9  12   7        207.01        327.75        68.25 o                         
 -11  13   7        919.41        932.35        80.07 o                         
 -10  13   7        262.68        272.52        34.27 o                         
  -9  13   7        131.04         93.10        21.00 o                         
  -8  13   7       1036.80       1084.62        84.92 o                         
  -7  13   7       1310.51       1346.71        91.72 o                         
  -6  13   7        288.63        273.48        49.00 o                         
  -5  13   7        139.75        118.75        27.68 o                         
  -4  13   7       1887.09       1901.24        88.79 o                         
  -3  13   7       1918.92       1836.30        85.60 o                         
  -2  13   7        268.76        327.31        34.45 o                         
  -1  13   7        235.83        216.77        26.68 o                         
   0  13   7       2293.43       2286.06        78.97 o                         
   1  13   7       1794.68       1708.44        85.64 o                         
   2  13   7        345.08        336.78        40.28 o                         
   3  13   7        426.58        387.12        35.06 o                         
   4  13   7       1889.50       1810.10        91.75 o                         
   5  13   7       1197.48       1305.98        76.74 o                         
   6  13   7        142.77        192.64        38.59 o                         
   7  13   7        304.43        358.55        40.71 o                         
   8  13   7       1194.97       1329.17       140.46 o                         
 -10  14   7       1335.97       1333.97       114.84 o                         
  -9  14   7       1408.80       1729.63       161.26 o                         
  -8  14   7        225.86        230.18        38.05 o                         
  -7  14   7        287.42        257.73        40.08 o                         
  -6  14   7       1808.15       1592.18        99.91 o                         
  -5  14   7       2053.54       2039.29       164.73 o                         
  -4  14   7        103.07         99.73        38.65 o                         
  -3  14   7        681.65        698.54        51.49 o                         
  -2  14   7       1725.23       1665.28       106.06 o                         
  -1  14   7       1627.84       1600.49        75.95 o                         
   0  14   7         89.73        100.31        21.38 o                         
   1  14   7        670.59        576.18        49.26 o                         
   2  14   7       2165.00       2284.65        92.87 o                         
   3  14   7        384.78        359.11        62.07 o                         
   4  14   7        128.35        159.04        33.85 o                         
   5  14   7        489.28        558.72        52.46 o                         
   6  14   7       1166.77       1262.81        76.13 o                         
   7  14   7        438.64        578.42        79.11 o                         
  -8  15   7        984.92       1061.58        81.78 o                         
  -7  15   7       1160.96       1119.39       146.99 o                         
  -6  15   7        216.14        212.14        35.29 o                         
  -5  15   7        270.25        271.18        58.69 o                         
  -4  15   7       1116.83        983.59        83.06 o                         
  -3  15   7       1688.73       1641.35       107.67 o                         
  -2  15   7         62.59         43.19        21.77 o                         
  -1  15   7        302.86        242.17        39.40 o                         
   0  15   7       1327.22       1374.68        96.47 o                         
   1  15   7        840.96        837.69        60.36 o                         
   2  15   7        157.04        148.95        22.47 o                         
   3  15   7        542.70        556.04        55.05 o                         
   4  15   7        975.92       1032.37        69.95 o                         
   5  15   7        565.42        630.22        85.24 o                         
  -5  16   7        537.08        414.48        73.56 o                         
  -4  16   7        133.45        103.45        37.23 o                         
  -3  16   7         81.05         82.31        25.88 o                         
  -2  16   7        860.90        810.78        73.28 o                         
  -1  16   7        842.21        895.46        77.90 o                         
   0  16   7        140.21        187.53        48.30 o                         
   1  16   7        197.44        264.22        58.10 o                         
   2  16   7        568.88        567.60        87.13 o                         
 -17   0   8        588.08        615.30        86.46 o                         
 -16   0   8       1973.50       1971.80       106.88 o                         
 -15   0   8       1653.88       1960.12       140.10 o                         
 -14   0   8        548.64        520.59        39.76 o                         
 -13   0   8       2017.27       2044.84       108.59 o                         
 -12   0   8       4300.51       4426.67       136.13 o                         
 -11   0   8       3180.55       3205.87       146.56 o                         
 -10   0   8         66.00         63.29        14.45 o                         
  -9   0   8       2435.47       2535.26        89.25 o                         
  -8   0   8       6742.53       7028.02       175.46 o                         
  -7   0   8       5824.31       6138.15       329.71 o                         
  -6   0   8        483.81        577.78        42.15 o                         
  -5   0   8       3312.66       3333.20        99.10 o                         
  -4   0   8       8656.71       8331.37       289.69 o                         
  -3   0   8       3727.72       3707.06       105.04 o                         
  -2   0   8        137.28        109.98        19.00 o                         
  -1   0   8       7325.92       7387.78       285.65 o                         
   0   0   8       7282.92       7325.27       205.99 o                         
   1   0   8       2879.42       2705.06       112.17 o                         
   2   0   8        146.87        144.07        23.69 o                         
   3   0   8       4560.98       4706.42       260.38 o                         
   4   0   8       6374.43       6573.44       253.40 o                         
   5   0   8       2061.48       2050.96        98.15 o                         
   6   0   8        130.11        120.85        28.62 o                         
   7   0   8       1626.19       1523.81        81.07 o                         
   8   0   8       3919.37       3857.50       145.98 o                         
   9   0   8        772.00        792.13        58.74 o                         
  10   0   8          7.03         17.66        15.76 o                         
  11   0   8        759.46        782.02        62.18 o                         
  12   0   8       1574.70       1937.42       225.36 o                         
  13   0   8        197.98        232.52        42.08 o                         
 -17   1   8        683.28        588.18        56.77 o                         
 -16   1   8         30.39         30.44        13.28 o                         
 -15   1   8        270.92        264.82        26.29 o                         
 -14   1   8       2975.29       2918.40        90.99 o                         
 -13   1   8       1110.07       1078.98        48.77 o                         
 -12   1   8         18.31         22.83         8.37 o                         
 -11   1   8       1188.65       1225.70        51.26 o                         
 -10   1   8       5934.31       6324.57       141.86 o                         
  -9   1   8       4127.20       4224.94       104.74 o                         
  -8   1   8          4.27          1.78         5.38 o                         
  -7   1   8       4877.85       5062.40       113.47 o                         
  -6   1   8       6812.90       6811.76       127.65 o                         
  -5   1   8       9335.03       9182.74       159.61 o                         
  -4   1   8          4.52         26.61        12.82 o                         
  -3   1   8       6609.52       6285.92       117.69 o                         
  -2   1   8      11444.27      11629.29       203.59 o                         
  -1   1   8       4822.52       4947.14       148.22 o                         
   0   1   8         70.74        104.49        17.62 o                         
   1   1   8       4871.68       4836.32       130.18 o                         
   2   1   8      10901.45      10780.81       333.39 o                         
   3   1   8       1622.87       1624.80        65.21 o                         
   4   1   8         35.80         40.09        14.09 o                         
   5   1   8       3378.14       3420.90       106.12 o                         
   6   1   8       4192.96       4447.17       127.13 o                         
   7   1   8       1156.49       1294.99        67.89 o                         
   8   1   8        507.59        477.05        29.56 o                         
   9   1   8       1720.26       1753.46        70.73 o                         
  10   1   8       1495.05       1465.59       112.94 o                         
  11   1   8        351.90        344.40        35.51 o                         
  12   1   8        253.76        209.89        32.72 o                         
  13   1   8        802.84        747.35        53.72 o                         
 -17   2   8        280.72        299.59        41.52 o                         
 -16   2   8       1379.01       1196.02       112.76 o                         
 -15   2   8       1215.21       1179.19        57.52 o                         
 -14   2   8          0.54          1.31         7.28 o                         
 -13   2   8        276.36        252.51        26.79 o                         
 -12   2   8       3991.88       4065.91       106.63 o                         
 -11   2   8       1815.25       1826.25        63.18 o                         
 -10   2   8        137.21        136.18        16.03 o                         
  -9   2   8       1903.18       1929.57        63.72 o                         
  -8   2   8       5530.99       5648.00       124.98 o                         
  -7   2   8       3413.13       3470.02        96.75 o                         
  -6   2   8         47.15         49.04         9.61 o                         
  -5   2   8       4756.71       4845.07        97.78 o                         
  -4   2   8       7535.63       7376.32       133.88 o                         
  -3   2   8       4430.52       4282.60       108.05 o                         
  -2   2   8        158.29        163.94        13.42 o                         
  -1   2   8       5496.20       5386.59       135.79 o                         
   0   2   8      10590.76      10229.97       273.49 o                         
   1   2   8       1888.67       1810.06        68.10 o                         
   2   2   8         18.94         10.07         9.53 o                         
   3   2   8       7445.27       7625.88       184.23 o                         
   4   2   8       5418.66       5419.69       129.64 o                         
   5   2   8       1399.84       1470.15        67.56 o                         
   6   2   8        231.02        244.23        22.60 o                         
   7   2   8       3288.07       3451.07        88.24 o                         
   8   2   8       2568.31       2562.66        68.57 o                         
   9   2   8        718.50        739.35        33.14 o                         
  10   2   8        483.07        501.45        42.09 o                         
  11   2   8        799.72        835.36        49.99 o                         
  12   2   8        991.69       1118.67        65.40 o                         
  13   2   8        127.78        124.99        22.79 o                         
 -17   3   8        657.80        571.03        52.91 o                         
 -16   3   8         14.21          6.21        10.25 o                         
 -15   3   8        689.43        763.33        67.78 o                         
 -14   3   8       1966.53       1999.80        86.78 o                         
 -13   3   8       1632.43       1673.33        64.77 o                         
 -12   3   8          1.95          7.04         9.64 o                         
 -11   3   8       2738.81       2969.53        93.07 o                         
 -10   3   8       3886.00       4119.82        93.01 o                         
  -9   3   8       2143.86       2229.05        65.48 o                         
  -8   3   8         37.10         39.23         7.54 o                         
  -7   3   8       3474.55       3575.68        97.01 o                         
  -6   3   8       8640.52       8855.21       193.44 o                         
  -5   3   8       1780.92       1759.88        45.64 o                         
  -4   3   8        283.38        288.08        16.70 o                         
  -3   3   8       3574.79       3545.52        84.25 o                         
  -2   3   8       7342.19       7219.63       119.58 o                         
  -1   3   8       2422.27       2417.09        70.38 o                         
   0   3   8        257.10        265.01        23.39 o                         
   1   3   8       4921.96       4680.51       206.38 o                         
   2   3   8       2818.84       2805.46        90.82 o                         
   3   3   8       1975.81       2036.79        80.11 o                         
   4   3   8         61.79         59.42        11.29 o                         
   5   3   8       2897.21       3044.36        88.52 o                         
   6   3   8       2527.50       2636.23        77.97 o                         
   7   3   8        439.85        424.73        23.83 o                         
   8   3   8         64.81         79.52        11.21 o                         
   9   3   8        773.04        857.55        44.96 o                         
  10   3   8       1865.34       1973.45        76.56 o                         
  11   3   8        177.17        160.32        22.39 o                         
  12   3   8        114.00        121.37        20.38 o                         
  13   3   8        444.40        391.81        74.69 o                         
 -17   4   8        124.33        200.13        35.43 o                         
 -16   4   8       1384.29       1334.35       132.39 o                         
 -15   4   8        672.69        618.69        62.84 o                         
 -14   4   8         31.45         50.85        20.19 o                         
 -13   4   8        539.30        492.32        55.49 o                         
 -12   4   8       2129.08       2150.51        79.26 o                         
 -11   4   8       2255.67       2288.81        78.06 o                         
 -10   4   8         46.57         49.40        12.20 o                         
  -9   4   8       2321.75       2396.58        77.65 o                         
  -8   4   8       3209.34       3263.03        92.53 o                         
  -7   4   8       4258.97       4430.47        83.81 o                         
  -6   4   8         18.51         22.85         4.62 o                         
  -5   4   8       3363.43       3371.84        75.69 o                         
  -4   4   8       6473.33       6342.29       125.90 o                         
  -3   4   8       3901.22       3872.94       126.59 o                         
  -2   4   8          2.52         11.82         4.97 o                         
  -1   4   8       3257.72       3304.57        68.39 o                         
   0   4   8       7016.07       7295.24       153.25 o                         
   1   4   8       2945.43       2970.73        70.32 o                         
   2   4   8        216.44        286.12        18.57 o                         
   3   4   8       2028.21       2025.86        55.58 o                         
   4   4   8       5467.58       5487.66       108.61 o                         
   5   4   8        789.28        849.56        38.55 o                         
   6   4   8         80.52         84.93        11.05 o                         
   7   4   8       1657.36       1656.33        50.02 o                         
   8   4   8       2079.78       2114.82        67.15 o                         
   9   4   8        363.87        368.07        31.56 o                         
  10   4   8        112.90        114.83        17.54 o                         
  11   4   8        846.54        959.24        54.05 o                         
  12   4   8        547.96        580.81        42.14 o                         
 -16   5   8        107.61        132.22        50.96 o                         
 -15   5   8        373.20        343.57        47.70 o                         
 -14   5   8        779.65        737.73        69.36 o                         
 -13   5   8       1408.96       1336.37       135.66 o                         
 -12   5   8        251.06        243.91        53.28 o                         
 -11   5   8        528.70        511.76        34.43 o                         
 -10   5   8       2561.03       2706.21       107.47 o                         
  -9   5   8       1976.56       1987.44        61.02 o                         
  -8   5   8        250.27        229.39        19.39 o                         
  -7   5   8        971.30       1014.05        40.91 o                         
  -6   5   8       4796.85       4799.77       141.63 o                         
  -5   5   8       2929.89       2865.96        64.72 o                         
  -4   5   8         24.29         32.17         7.68 o                         
  -3   5   8       2100.63       2188.77        56.76 o                         
  -2   5   8       6018.63       5717.95       118.16 o                         
  -1   5   8       3162.80       3262.24        79.73 o                         
   0   5   8         54.85         68.35        10.84 o                         
   1   5   8       2920.99       2941.18        61.92 o                         
   2   5   8       5021.12       4903.39        94.50 o                         
   3   5   8       2072.46       2106.94        59.03 o                         
   4   5   8        104.62        114.31        11.89 o                         
   5   5   8       2502.67       2567.27        68.43 o                         
   6   5   8       2715.90       2733.00        65.47 o                         
   7   5   8        793.51        815.36        40.75 o                         
   8   5   8         69.17         65.47        11.54 o                         
   9   5   8       1165.45       1101.01        54.76 o                         
  10   5   8       1209.50       1185.68        75.64 o                         
  11   5   8        126.24        121.92        19.82 o                         
  12   5   8         21.67         16.85        11.28 o                         
 -16   6   8        284.82        232.91        39.84 o                         
 -15   6   8        534.53        545.49        61.61 o                         
 -14   6   8          4.87         -3.16        11.58 o                         
 -13   6   8        776.19        700.99        67.16 o                         
 -12   6   8       1506.23       1534.20        99.90 o                         
 -11   6   8        553.02        501.34        81.54 o                         
 -10   6   8         47.71         42.66         9.03 o                         
  -9   6   8       1044.07       1168.11        45.52 o                         
  -8   6   8       4044.50       4258.97       125.32 o                         
  -7   6   8        621.59        621.86        32.68 o                         
  -6   6   8         33.01         27.34         9.21 o                         
  -5   6   8       2144.28       2181.33        64.48 o                         
  -4   6   8       3592.17       3602.38        77.23 o                         
  -3   6   8        818.52        925.65        34.85 o                         
  -2   6   8          0.16         10.48         5.17 o                         
  -1   6   8       1953.55       2025.47        66.25 o                         
   0   6   8       2397.28       2258.26        55.64 o                         
   1   6   8        645.86        686.99        30.72 o                         
   2   6   8         14.08         13.99         5.20 o                         
   3   6   8       1120.26       1120.85        41.75 o                         
   4   6   8        869.34        868.21        33.48 o                         
   5   6   8        733.74        764.69        31.36 o                         
   6   6   8        120.99         97.89        12.24 o                         
   7   6   8        730.90        724.86        37.95 o                         
   8   6   8        428.10        440.26        28.17 o                         
   9   6   8        220.85        245.26        26.11 o                         
  10   6   8         16.42         14.81        10.60 o                         
  11   6   8        587.22        546.49        36.45 o                         
  12   6   8        386.04        433.34        32.86 o                         
 -15   7   8        213.79        231.91        52.92 o                         
 -14   7   8        693.04        613.97        65.98 o                         
 -13   7   8        255.59        215.58        37.68 o                         
 -12   7   8          7.98         20.32        12.67 o                         
 -11   7   8        316.52        272.98        36.22 o                         
 -10   7   8        946.95        998.15        42.30 o                         
  -9   7   8        515.54        552.06        31.07 o                         
  -8   7   8         10.46         16.02         8.06 o                         
  -7   7   8        688.62        741.85        35.66 o                         
  -6   7   8       1081.05       1140.96        44.29 o                         
  -5   7   8        327.34        339.11        35.68 o                         
  -4   7   8          1.24          4.44         4.58 o                         
  -3   7   8       1988.54       1950.61        58.22 o                         
  -2   7   8       1354.23       1348.55        44.13 o                         
  -1   7   8        224.74        228.85        16.71 o                         
   0   7   8        219.58        203.51        18.74 o                         
   1   7   8       1133.94       1065.12        44.80 o                         
   2   7   8       2136.39       2174.19        57.37 o                         
   3   7   8        290.04        306.35        27.74 o                         
   4   7   8        488.09        496.37        43.38 o                         
   5   7   8        598.06        605.68        24.73 o                         
   6   7   8       1012.62       1023.01        39.84 o                         
   7   7   8        205.33        191.85        21.26 o                         
   8   7   8         32.56         30.00        14.64 o                         
   9   7   8        902.85        933.00        50.69 o                         
  10   7   8         53.93         56.42        15.29 o                         
  11   7   8        130.57        140.57        19.38 o                         
 -15   8   8        113.91         65.56        24.64 o                         
 -14   8   8         71.33         77.92        24.01 o                         
 -13   8   8        576.03        530.17        80.33 o                         
 -12   8   8         39.48         17.04        15.22 o                         
 -11   8   8        504.18        628.28        58.19 o                         
 -10   8   8         12.53          7.58        15.97 o                         
  -9   8   8        350.75        376.84        25.87 o                         
  -8   8   8       1349.36       1407.33        51.13 o                         
  -7   8   8        498.07        480.54        29.50 o                         
  -6   8   8         13.28         10.01         6.24 o                         
  -5   8   8        220.07        211.21        25.93 o                         
  -4   8   8       2767.81       2725.40        79.97 o                         
  -3   8   8        823.43        781.04        32.84 o                         
  -2   8   8          6.61          2.25         5.65 o                         
  -1   8   8        667.51        669.40        31.34 o                         
   0   8   8        901.93        906.24        37.12 o                         
   1   8   8       1871.93       1922.94        60.80 o                         
   2   8   8        242.69        211.85        17.46 o                         
   3   8   8        352.54        353.96        20.95 o                         
   4   8   8        779.38        764.22        51.87 o                         
   5   8   8        260.90        286.00        19.84 o                         
   6   8   8         56.55         56.62        10.59 o                         
   7   8   8        424.97        403.22        31.91 o                         
   8   8   8        546.63        553.63        38.03 o                         
   9   8   8          6.74          9.56        14.03 o                         
  10   8   8          4.85         11.70        14.07 o                         
  11   8   8        358.22        348.52        36.01 o                         
 -14   9   8        108.27         31.46        18.50 o                         
 -13   9   8        626.77        600.01        97.37 o                         
 -12   9   8          1.35        -12.85        18.12 o                         
 -11   9   8        145.21        112.49        21.96 o                         
 -10   9   8        268.10        308.14        35.28 o                         
  -9   9   8        251.42        336.02        67.89 o                         
  -8   9   8         39.20         34.71         9.28 o                         
  -7   9   8        262.48        277.19        21.94 o                         
  -6   9   8        661.02        699.77        34.63 o                         
  -5   9   8         26.16         23.94         6.92 o                         
  -4   9   8          0.02          0.74         6.45 o                         
  -3   9   8        183.28        174.91        22.35 o                         
  -2   9   8        544.17        518.09        38.33 o                         
  -1   9   8        221.60        226.69        18.43 o                         
   0   9   8        139.51        134.58        11.70 o                         
   1   9   8        136.17        129.06        15.23 o                         
   2   9   8        310.84        329.43        20.06 o                         
   3   9   8        295.32        300.24        19.58 o                         
   4   9   8          9.16          5.99         4.60 o                         
   5   9   8        189.30        190.54        17.63 o                         
   6   9   8        300.94        322.64        24.24 o                         
   7   9   8        121.61        118.56        15.47 o                         
   8   9   8         10.87         10.23         9.65 o                         
   9   9   8         87.71         86.96        17.87 o                         
  10   9   8        229.18        225.06        28.78 o                         
 -13  10   8          2.79          0.01        12.44 o                         
 -12  10   8         80.27         59.06        36.96 o                         
 -11  10   8         26.56         30.35        17.24 o                         
 -10  10   8          0.59         -3.11        12.97 o                         
  -9  10   8        104.87         71.95        23.67 o                         
  -8  10   8        181.98        211.29        51.41 o                         
  -7  10   8          5.08          4.28         8.04 o                         
  -6  10   8         66.89         66.59        12.18 o                         
  -5  10   8        183.69        180.65        24.53 o                         
  -4  10   8        196.53        214.58        20.36 o                         
  -3  10   8         26.86         22.06         9.86 o                         
  -2  10   8          8.34         10.25         5.45 o                         
  -1  10   8         28.16         22.06         6.96 o                         
   0  10   8        149.45        148.34        14.31 o                         
   1  10   8         55.68         53.72         9.47 o                         
   2  10   8          8.22          2.64         6.58 o                         
   3  10   8         75.14         68.63         9.45 o                         
   4  10   8         36.27         29.01         8.63 o                         
   5  10   8          2.94          7.82         8.40 o                         
   6  10   8          4.95         10.17         9.40 o                         
   7  10   8         96.40        109.99        17.49 o                         
   8  10   8          2.33         -0.77        11.13 o                         
   9  10   8          6.54        -13.66        15.57 o                         
 -13  11   8          1.42        -11.18        11.18 o                         
 -12  11   8          3.22         -1.23        13.43 o                         
 -11  11   8         21.15          3.42        12.42 o                         
 -10  11   8          6.07         15.34        13.87 o                         
  -9  11   8          0.02         -2.82        11.85 o                         
  -8  11   8         10.64         14.26        14.75 o                         
  -7  11   8         54.74         42.29        16.10 o                         
  -6  11   8        222.19        197.68        23.95 o                         
  -5  11   8         60.81         57.16        13.88 o                         
  -4  11   8         16.41         14.82         8.55 o                         
  -3  11   8         13.42          8.74         8.53 o                         
  -2  11   8         19.28         26.13        10.26 o                         
  -1  11   8         15.41         10.04         8.08 o                         
   0  11   8          2.66          3.67         8.31 o                         
   1  11   8        123.16        110.45        14.27 o                         
   2  11   8         30.06         40.54         8.75 o                         
   3  11   8         77.60         62.28        13.39 o                         
   4  11   8         84.74         51.33        17.03 o                         
   5  11   8         20.23         10.20        12.33 o                         
   6  11   8         15.87        -22.00        23.75 o                         
   7  11   8         36.49         33.91        21.55 o                         
   8  11   8          2.13        -13.77        19.38 o                         
 -12  12   8          0.15        -11.09        15.60 o                         
 -11  12   8          0.13        -11.04        19.02 o                         
 -10  12   8         40.01         29.73        17.24 o                         
  -9  12   8          6.08         16.46        18.70 o                         
  -8  12   8         60.16         50.33        18.91 o                         
  -7  12   8          0.50          7.83        10.95 o                         
  -6  12   8         73.46         64.40        16.51 o                         
  -5  12   8         10.88          7.53        12.12 o                         
  -4  12   8        189.39        158.04        24.62 o                         
  -3  12   8         64.09         19.21        18.35 o                         
  -2  12   8          3.78         11.44         7.90 o                         
  -1  12   8          5.21          1.99         7.16 o                         
   0  12   8         34.97         25.95        11.04 o                         
   1  12   8         90.85         70.30        12.09 o                         
   2  12   8         38.80         36.37        12.17 o                         
   3  12   8        121.92        107.66        24.21 o                         
   4  12   8         14.54        -10.62        15.68 o                         
   5  12   8         15.25         11.33        16.51 o                         
   6  12   8         10.53         17.95        17.84 o                         
   7  12   8         30.11         -6.77        24.26 o                         
 -10  13   8          3.30         -1.15        11.97 o                         
  -9  13   8         88.64         65.62        19.47 o                         
  -8  13   8         16.97         14.78        15.24 o                         
  -7  13   8          0.63        -10.73        13.01 o                         
  -6  13   8        226.69        208.37        30.07 o                         
  -5  13   8         12.16         13.81        10.26 o                         
  -4  13   8         13.96          6.38        27.20 o                         
  -3  13   8         18.05         17.79        15.14 o                         
  -2  13   8        153.42        242.09        39.92 o                         
  -1  13   8         25.01         32.34        12.29 o                         
   0  13   8          8.13          5.03         9.50 o                         
   1  13   8        164.79        187.63        24.99 o                         
   2  13   8         11.93         -2.63        11.45 o                         
   3  13   8        175.72        208.33        31.58 o                         
   4  13   8         16.64          8.51        13.77 o                         
   5  13   8         87.67         79.86        32.49 o                         
   6  13   8         98.02         65.88        31.15 o                         
   7  13   8         18.40         -9.02        28.35 o                         
  -9  14   8        279.08        274.79        34.79 o                         
  -8  14   8        158.09         64.97        23.03 o                         
  -7  14   8         81.13        111.58        23.04 o                         
  -6  14   8          2.11         -6.01        14.40 o                         
  -5  14   8        241.68        260.71        33.26 o                         
  -4  14   8        206.83        263.59        32.58 o                         
  -3  14   8        129.86        148.39        26.87 o                         
  -2  14   8         21.15         34.88        19.10 o                         
  -1  14   8         30.91         47.17        17.19 o                         
   0  14   8        179.03        140.01        35.20 o                         
   1  14   8        104.98         90.86        18.44 o                         
   2  14   8         36.36         17.44        10.71 o                         
   3  14   8          1.19         -3.77        14.73 o                         
   4  14   8        135.04         98.24        25.62 o                         
   5  14   8          9.93         -2.53        17.74 o                         
  -7  15   8         29.09         20.44        15.18 o                         
  -6  15   8        376.57        377.80        51.10 o                         
  -5  15   8        127.95        142.68        34.36 o                         
  -4  15   8          0.71        -11.12        17.54 o                         
  -3  15   8        111.37        100.87        23.00 o                         
  -2  15   8        385.65        422.71        60.09 o                         
  -1  15   8        201.36        137.77        25.76 o                         
   0  15   8         42.45         30.23        16.14 o                         
   1  15   8        204.56        196.53        30.33 o                         
   2  15   8        360.68        402.78        43.79 o                         
   3  15   8        189.11        245.15        85.19 o                         
 -17   1   9          7.26          9.55        11.08 o                         
 -16   1   9          9.56         -0.67        12.74 o                         
 -15   1   9          2.70         -4.60         6.70 o                         
 -14   1   9          0.26          4.94         6.31 o                         
 -13   1   9         30.69         23.65        11.26 o                         
 -12   1   9          2.17          3.91         6.00 o                         
 -11   1   9         99.32        107.45        13.82 o                         
 -10   1   9         12.70         18.37         7.20 o                         
  -9   1   9         18.84         30.99         7.79 o                         
  -8   1   9          5.89         20.09         6.33 o                         
  -7   1   9         10.97          5.50         4.88 o                         
  -6   1   9        360.84        340.17        21.31 o                         
  -5   1   9        810.61        859.79        34.23 o                         
  -4   1   9          1.53         11.10         4.63 o                         
  -3   1   9          2.91          7.19         4.16 o                         
  -2   1   9          1.79          7.92         5.34 o                         
  -1   1   9         34.57         29.43        10.35 o                         
   0   1   9         87.33         75.81        15.81 o                         
   1   1   9        165.64        172.23        23.88 o                         
   2   1   9        348.53        330.25        31.40 o                         
   3   1   9        114.14         90.70        18.28 o                         
   4   1   9         60.15         62.17        14.69 o                         
   5   1   9         16.30         -0.83         9.11 o                         
   6   1   9          0.90         11.43         7.58 o                         
   7   1   9         26.75         34.20         9.97 o                         
   8   1   9         35.64         39.42        10.43 o                         
   9   1   9         16.52          3.42         6.68 o                         
  10   1   9          5.62          1.74        12.16 o                         
  11   1   9          0.45        -10.50        10.50 o                         
  12   1   9          1.75         -7.37         9.83 o                         
 -17   2   9         14.13         10.09        11.67 o                         
 -16   2   9          0.16         -9.83        16.99 o                         
 -15   2   9        331.77        337.73        46.26 o                         
 -14   2   9        188.37        163.26        20.42 o                         
 -13   2   9         65.51         84.99        16.20 o                         
 -12   2   9         12.01         12.23         7.90 o                         
 -11   2   9        418.42        394.51        31.13 o                         
 -10   2   9        236.17        204.79        18.22 o                         
  -9   2   9        174.50        165.49        16.02 o                         
  -8   2   9         36.16         28.43         7.22 o                         
  -7   2   9        192.64        154.36        15.76 o                         
  -6   2   9        534.42        557.39        28.55 o                         
  -5   2   9         13.09         20.92         5.49 o                         
  -4   2   9         14.31         12.46         4.26 o                         
  -3   2   9        109.92        123.92        14.03 o                         
  -2   2   9        489.23        436.82        33.48 o                         
  -1   2   9         17.71         23.88         8.35 o                         
   0   2   9        117.16        124.31        20.32 o                         
   1   2   9        318.43        344.85        56.10 o                         
   2   2   9        103.99         79.78        16.40 o                         
   3   2   9        141.69        110.95        17.30 o                         
   4   2   9        183.73        192.13        22.67 o                         
   5   2   9        526.89        601.22        60.14 o                         
   6   2   9        121.54        130.24        21.85 o                         
   7   2   9         12.35         14.27         6.91 o                         
   8   2   9         57.14         59.55        11.19 o                         
   9   2   9        241.65        207.47        21.39 o                         
  10   2   9        224.15        194.09        24.02 o                         
  11   2   9          4.20         -0.01        12.09 o                         
  12   2   9         48.94         34.80        14.72 o                         
 -16   3   9        161.68        130.39        28.16 o                         
 -15   3   9        331.69        279.99        32.57 o                         
 -14   3   9        179.68        215.40        35.42 o                         
 -13   3   9        171.02        179.95        43.50 o                         
 -12   3   9        385.88        367.91        31.31 o                         
 -11   3   9        236.65        263.56        29.76 o                         
 -10   3   9        250.14        241.48        24.20 o                         
  -9   3   9       1055.13       1090.60        51.20 o                         
  -8   3   9        840.14        862.77        34.82 o                         
  -7   3   9         58.18         47.63        16.16 o                         
  -6   3   9        231.07        232.30        15.96 o                         
  -5   3   9       1969.76       1937.30        51.16 o                         
  -4   3   9       2237.20       2191.94        72.65 o                         
  -3   3   9          5.17          9.82         7.03 o                         
  -2   3   9        304.34        269.52        20.92 o                         
  -1   3   9       1453.59       1344.93        92.91 o                         
   0   3   9       2303.82       2281.59       155.22 o                         
   1   3   9        105.07         93.35        18.27 o                         
   2   3   9        546.94        476.33        34.91 o                         
   3   3   9        603.78        613.23        44.65 o                         
   4   3   9        938.47        968.71        47.40 o                         
   5   3   9         74.24         84.90        14.60 o                         
   6   3   9        232.92        200.18        21.20 o                         
   7   3   9        527.86        525.07        27.77 o                         
   8   3   9        161.09        139.57        18.88 o                         
   9   3   9          2.56          0.01        11.17 o                         
  10   3   9         14.11         19.96        11.99 o                         
  11   3   9        578.38        584.80        42.08 o                         
  12   3   9          1.31         12.40        17.44 o                         
 -16   4   9         71.32         73.99        23.57 o                         
 -15   4   9        523.94        471.30        92.43 o                         
 -14   4   9        265.61        302.03        43.60 o                         
 -13   4   9        549.61        512.16        77.80 o                         
 -12   4   9         87.79        104.56        18.22 o                         
 -11   4   9        815.54        810.50        45.62 o                         
 -10   4   9       1439.08       1386.86        59.81 o                         
  -9   4   9        311.31        334.32        28.05 o                         
  -8   4   9         17.74         25.41         8.95 o                         
  -7   4   9       1205.09       1241.25        93.51 o                         
  -6   4   9       2343.31       2150.43        72.00 o                         
  -5   4   9        124.89        121.15        12.45 o                         
  -4   4   9         55.46         59.00         9.25 o                         
  -3   4   9       2193.10       2158.42        61.94 o                         
  -2   4   9       1043.10       1022.26        42.15 o                         
  -1   4   9        221.51        208.88        29.84 o                         
   0   4   9        856.35        908.08        42.68 o                         
   1   4   9       1158.76       1156.97        65.78 o                         
   2   4   9       1297.69       1250.14        90.51 o                         
   3   4   9          1.34          4.52         5.82 o                         
   4   4   9        783.55        731.39        40.11 o                         
   5   4   9        719.02        795.25        39.18 o                         
   6   4   9        757.43        769.69        33.16 o                         
   7   4   9          1.31          8.02         6.56 o                         
   8   4   9        201.12        201.70        21.39 o                         
   9   4   9        817.00        803.00        58.58 o                         
  10   4   9         68.15         85.27        17.71 o                         
  11   4   9         78.84         90.11        18.94 o                         
 -16   5   9        335.21        296.61        46.43 o                         
 -15   5   9        153.70        111.26        28.85 o                         
 -14   5   9         10.60         11.13        11.06 o                         
 -13   5   9       1499.21       1486.70        98.34 o                         
 -12   5   9        315.28        350.06        65.05 o                         
 -11   5   9        149.81        136.34        19.03 o                         
 -10   5   9        115.62        117.53        17.92 o                         
  -9   5   9       1091.16       1133.34        52.90 o                         
  -8   5   9       2187.51       2343.57        70.21 o                         
  -7   5   9         21.35         21.12         7.86 o                         
  -6   5   9        341.31        324.13        30.10 o                         
  -5   5   9       1810.78       1794.31        56.35 o                         
  -4   5   9       1908.78       1927.82        54.70 o                         
  -3   5   9        549.37        561.16        26.17 o                         
  -2   5   9        460.72        439.39        24.99 o                         
  -1   5   9       2751.75       2758.73        74.57 o                         
   0   5   9       1156.19       1130.70        44.13 o                         
   1   5   9        734.87        770.33        45.79 o                         
   2   5   9        341.65        350.07        20.86 o                         
   3   5   9       1380.87       1412.32        58.74 o                         
   4   5   9       1447.77       1489.31        67.52 o                         
   5   5   9        144.98        123.46        16.58 o                         
   6   5   9        248.10        246.09        19.47 o                         
   7   5   9        685.44        688.16        37.75 o                         
   8   5   9        474.57        477.00        31.90 o                         
   9   5   9        108.23        114.10        21.85 o                         
  10   5   9        359.16        437.51        39.58 o                         
  11   5   9        290.68        324.25        30.94 o                         
 -15   6   9        402.87        365.41        49.51 o                         
 -14   6   9        843.42        924.96        79.07 o                         
 -13   6   9        638.54        613.53        63.62 o                         
 -12   6   9        150.08        157.81        46.47 o                         
 -11   6   9       1078.99       1180.45        55.10 o                         
 -10   6   9       1711.32       1769.48        69.22 o                         
  -9   6   9        491.16        512.11        31.33 o                         
  -8   6   9         39.80         46.24         9.67 o                         
  -7   6   9       2650.58       2650.99        75.62 o                         
  -6   6   9       2135.61       2320.22        89.10 o                         
  -5   6   9        331.21        307.85        22.46 o                         
  -4   6   9        129.59        116.04        12.88 o                         
  -3   6   9       3080.02       3125.85        74.91 o                         
  -2   6   9       2225.53       2344.22        63.46 o                         
  -1   6   9        264.32        296.62        19.52 o                         
   0   6   9        795.98        827.58        34.00 o                         
   1   6   9       1721.87       1667.94        49.88 o                         
   2   6   9       2115.81       2192.59        58.25 o                         
   3   6   9        126.53        118.09        13.78 o                         
   4   6   9       1091.89       1131.42        51.10 o                         
   5   6   9       1026.26       1091.59        50.47 o                         
   6   6   9       1100.16       1169.35        52.20 o                         
   7   6   9         25.99         25.99        10.27 o                         
   8   6   9        373.62        328.82        29.01 o                         
   9   6   9       1086.24       1040.05        54.66 o                         
  10   6   9        183.67        161.13        24.35 o                         
  11   6   9         14.43          9.74        13.79 o                         
 -15   7   9        301.35        305.09        50.01 o                         
 -14   7   9         92.26         83.45        26.55 o                         
 -13   7   9        667.12        628.19        65.34 o                         
 -12   7   9       1430.54       1371.18        97.04 o                         
 -11   7   9        520.98        548.45        86.64 o                         
 -10   7   9        232.67        257.22        33.33 o                         
  -9   7   9       1757.68       1864.71        62.49 o                         
  -8   7   9       2510.04       2521.67        74.30 o                         
  -7   7   9        597.98        610.04        35.06 o                         
  -6   7   9        502.61        576.70        42.89 o                         
  -5   7   9       2734.50       2843.02       102.76 o                         
  -4   7   9       3961.71       3958.79        93.13 o                         
  -3   7   9        208.66        192.55        23.43 o                         
  -2   7   9        745.43        692.56        32.53 o                         
  -1   7   9       3047.28       2968.65        63.89 o                         
   0   7   9       3000.52       3035.72        79.41 o                         
   1   7   9        139.73        162.81        15.50 o                         
   2   7   9        895.24        917.93        33.85 o                         
   3   7   9       2438.33       2547.99        70.23 o                         
   4   7   9       1346.10       1390.35        51.87 o                         
   5   7   9         40.41         50.37         9.68 o                         
   6   7   9        428.58        452.91        32.11 o                         
   7   7   9       1339.46       1383.46        71.36 o                         
   8   7   9        684.15        649.80        45.97 o                         
   9   7   9          2.76         11.56        16.18 o                         
  10   7   9         98.24         98.82        23.53 o                         
 -14   8   9       1171.05       1078.73       124.50 o                         
 -13   8   9        287.36        314.49        66.22 o                         
 -12   8   9        315.70        335.72        48.81 o                         
 -11   8   9       1575.32       1669.82       244.20 o                         
 -10   8   9       1727.18       1916.18        85.52 o                         
  -9   8   9        524.12        553.92        39.30 o                         
  -8   8   9        761.98        792.07        39.35 o                         
  -7   8   9       2565.96       2752.84        78.44 o                         
  -6   8   9       3054.28       3157.29        85.07 o                         
  -5   8   9        224.70        245.95        28.97 o                         
  -4   8   9        543.74        540.23        33.49 o                         
  -3   8   9       3397.37       3368.52        97.96 o                         
  -2   8   9       3456.91       3382.22       132.62 o                         
  -1   8   9        333.56        321.47        19.68 o                         
   0   8   9        794.80        757.54        30.34 o                         
   1   8   9       2805.68       2745.57        76.99 o                         
   2   8   9       2401.82       2381.63        70.37 o                         
   3   8   9        296.40        303.97        21.13 o                         
   4   8   9        495.42        494.58        32.77 o                         
   5   8   9       2515.27       2555.81        71.93 o                         
   6   8   9       1111.83       1107.75        74.34 o                         
   7   8   9         61.75         47.68        13.65 o                         
   8   8   9        321.08        329.02        32.14 o                         
   9   8   9       1191.76       1247.28        76.80 o                         
  10   8   9        669.16        765.99        58.22 o                         
 -13   9   9        907.64        960.72       122.02 o                         
 -12   9   9       2150.12       2203.70       186.44 o                         
 -11   9   9        696.32        744.94        55.05 o                         
 -10   9   9        238.46        292.15        41.84 o                         
  -9   9   9       2285.61       2448.17        85.55 o                         
  -8   9   9       2536.87       2632.87        76.68 o                         
  -7   9   9        607.71        593.73        33.69 o                         
  -6   9   9         99.46        108.86        14.78 o                         
  -5   9   9       4588.71       4620.11       108.31 o                         
  -4   9   9       2114.92       2145.57       107.54 o                         
  -3   9   9        562.84        490.75        29.67 o                         
  -2   9   9        681.15        654.20        34.73 o                         
  -1   9   9       3297.49       3455.30        78.67 o                         
   0   9   9       2486.80       2631.68        64.99 o                         
   1   9   9        274.59        268.57        19.54 o                         
   2   9   9       1404.67       1446.22        49.53 o                         
   3   9   9       2082.44       2106.61        60.68 o                         
   4   9   9       1955.88       2128.78        82.27 o                         
   5   9   9         44.35         56.04        13.11 o                         
   6   9   9        746.26        790.04        57.38 o                         
   7   9   9       1815.78       2057.89        89.88 o                         
   8   9   9        730.75        778.94        58.34 o                         
   9   9   9         25.79         28.02        16.64 o                         
 -13  10   9        117.24        111.59        29.49 o                         
 -12  10   9          2.68        -12.12        12.12 o                         
 -11  10   9       1189.59       1103.38        68.35 o                         
 -10  10   9       1772.94       1792.05       100.04 o                         
  -9  10   9        311.33        353.27        47.61 o                         
  -8  10   9        331.33        351.98        29.48 o                         
  -7  10   9       1924.65       1982.34        64.27 o                         
  -6  10   9       2516.07       2601.86        96.37 o                         
  -5  10   9        951.75       1071.76        45.51 o                         
  -4  10   9       1294.33       1413.90        57.79 o                         
  -3  10   9       2694.40       2734.44       175.26 o                         
  -2  10   9       2706.67       2633.16        77.60 o                         
  -1  10   9        403.72        402.23        23.56 o                         
   0  10   9        405.64        405.03        22.51 o                         
   1  10   9       3850.00       3997.36        79.83 o                         
   2  10   9       1398.71       1455.65        43.97 o                         
   3  10   9        123.76        143.24        21.22 o                         
   4  10   9        307.09        228.00        29.75 o                         
   5  10   9       1548.55       1567.92        79.73 o                         
   6  10   9        932.97       1075.26        66.11 o                         
   7  10   9         17.89         11.67        17.63 o                         
   8  10   9        409.41        343.62        76.09 o                         
 -12  11   9       1387.59       1342.24        98.98 o                         
 -11  11   9        196.83        255.52        42.30 o                         
 -10  11   9        130.06        117.65        24.27 o                         
  -9  11   9       1297.42       1180.60        90.37 o                         
  -8  11   9       1685.37       1769.90       110.92 o                         
  -7  11   9        622.51        645.00        64.43 o                         
  -6  11   9        717.59        720.93        62.05 o                         
  -5  11   9        962.91        970.02        72.54 o                         
  -4  11   9       1898.87       2041.29       147.29 o                         
  -3  11   9        354.56        385.22        62.07 o                         
  -2  11   9        389.46        391.18        38.81 o                         
  -1  11   9       1967.15       2054.08        72.60 o                         
   0  11   9       1556.61       1592.88        55.44 o                         
   1  11   9         18.97         17.00         8.09 o                         
   2  11   9        106.78        113.56        14.16 o                         
   3  11   9       2336.03       2407.18        89.64 o                         
   4  11   9       1224.38       1319.94        95.21 o                         
   5  11   9         29.31          7.68        35.32 o                         
   6  11   9        423.07        413.87        52.15 o                         
   7  11   9        992.00       1216.75       144.25 o                         
 -11  12   9        953.65        770.58       100.21 o                         
 -10  12   9       1791.34       1897.64        94.21 o                         
  -9  12   9        200.25        223.92        46.79 o                         
  -8  12   9        440.42        522.19        57.76 o                         
  -7  12   9       2037.04       2255.05       177.11 o                         
  -6  12   9       2049.04       2175.51       117.49 o                         
  -5  12   9        387.82        365.63        37.56 o                         
  -4  12   9        712.25        736.16        79.85 o                         
  -3  12   9       3067.20       3143.58       144.12 o                         
  -2  12   9       1870.24       1849.99        89.17 o                         
  -1  12   9        337.74        300.14        30.94 o                         
   0  12   9        629.92        593.33        33.31 o                         
   1  12   9       2399.82       2480.86        71.48 o                         
   2  12   9       2073.03       2023.71        73.64 o                         
   3  12   9         16.51         34.59        15.27 o                         
   4  12   9        304.12        332.46        47.89 o                         
   5  12   9       1547.05       1725.85       111.27 o                         
   6  12   9       1013.15       1044.32        85.31 o                         
   7  12   9          7.45          9.11        25.60 o                         
 -10  13   9         43.56         41.20        34.03 o                         
  -9  13   9       1353.97       1515.43       107.76 o                         
  -8  13   9       1632.89       1641.20        87.89 o                         
  -7  13   9        581.26        572.27        50.02 o                         
  -6  13   9        451.42        458.97        44.61 o                         
  -5  13   9       1678.96       1725.29        85.39 o                         
  -4  13   9       1787.59       1836.45       142.83 o                         
  -3  13   9        373.85        423.40        50.10 o                         
  -2  13   9        664.03        650.43        52.41 o                         
  -1  13   9       2207.42       2217.66        80.53 o                         
   0  13   9       1247.29       1221.06        59.47 o                         
   1  13   9         66.50         59.71        21.49 o                         
   2  13   9        428.67        422.20        36.98 o                         
   3  13   9       2326.47       2598.31       139.42 o                         
   4  13   9        537.18        596.36        85.38 o                         
   5  13   9         20.14         23.25        16.19 o                         
  -8  14   9        131.83        143.36        31.36 o                         
  -7  14   9       1307.64       1314.57        76.93 o                         
  -6  14   9        514.10        482.99        45.40 o                         
  -5  14   9        243.00        309.21        36.30 o                         
  -4  14   9        221.11        189.31        38.54 o                         
  -3  14   9        853.74        968.58        90.92 o                         
  -2  14   9       1354.28       1219.05        93.36 o                         
  -1  14   9         42.01         51.58        14.09 o                         
   0  14   9        148.79        159.29        27.62 o                         
   1  14   9        975.17        886.08        83.12 o                         
   2  14   9        733.71        655.96        54.11 o                         
   3  14   9        189.35        169.01        34.77 o                         
  -3  15   9         76.09         64.01        30.07 o                         
  -2  15   9        206.64        146.05        32.39 o                         
  -1  15   9        699.22        749.08       106.79 o                         
 -16   0  10        678.70        629.22        82.99 o                         
 -15   0  10         44.54         18.30        18.21 o                         
 -14   0  10        750.02        642.21        79.65 o                         
 -13   0  10       2088.50       2099.88       164.55 o                         
 -12   0  10       1909.41       1845.80        81.53 o                         
 -11   0  10        164.09        177.01        29.71 o                         
 -10   0  10        981.65       1014.87        56.55 o                         
  -9   0  10       4436.33       4577.58       184.25 o                         
  -8   0  10       2939.28       2917.98       117.31 o                         
  -7   0  10         18.80          3.10         9.11 o                         
  -6   0  10       3375.97       3306.34       106.91 o                         
  -5   0  10       4283.95       4446.60       158.58 o                         
  -4   0  10       3364.12       3219.42       104.30 o                         
  -3   0  10        169.07        163.10        20.53 o                         
  -2   0  10       4079.37       3816.60       145.04 o                         
   0   0  10       2046.66       2124.37       135.46 o                         
   1   0  10        134.47        136.27        32.55 o                         
   2   0  10       1288.77       1336.16       104.40 o                         
   3   0  10       7965.36       8094.47       350.65 o                         
   4   0  10        435.50        501.67        64.57 o                         
   5   0  10        271.59        250.78        36.25 o                         
   6   0  10       1933.25       2121.76       168.95 o                         
   7   0  10       2493.45       2504.30       100.80 o                         
   8   0  10        519.13        443.15        40.37 o                         
   9   0  10        210.46        200.76        42.69 o                         
  10   0  10       2110.31       1977.21       161.28 o                         
  11   0  10        448.42        350.20        75.37 o                         
 -16   1  10        451.18        632.24        83.48 o                         
 -15   1  10       1398.44       1439.67        90.14 o                         
 -14   1  10       1469.84       1413.39        85.28 o                         
 -13   1  10         72.07         68.47        14.15 o                         
 -12   1  10        960.17       1028.24        62.20 o                         
 -11   1  10       3599.65       3639.32       106.54 o                         
 -10   1  10       1875.22       1886.03        60.43 o                         
  -9   1  10          0.32         15.62         7.40 o                         
  -8   1  10       2447.66       2641.18        77.85 o                         
  -7   1  10       5263.32       5291.00       122.40 o                         
  -6   1  10       2818.17       2858.76       109.05 o                         
  -5   1  10        152.69        140.07        14.62 o                         
  -4   1  10       4783.37       4578.44        99.94 o                         
  -3   1  10       6051.06       5851.10       132.43 o                         
  -2   1  10       2483.49       2251.51       111.37 o                         
  -1   1  10        183.97        182.48        56.19 o                         
   0   1  10       4467.34       4483.37       155.43 o                         
   1   1  10       6317.07       6209.73       195.97 o                         
   2   1  10       1048.60       1119.92        66.62 o                         
   3   1  10         65.70         89.44        17.39 o                         
   4   1  10       2615.33       2728.36        89.21 o                         
   5   1  10       3290.27       3479.63       104.79 o                         
   6   1  10        755.62        681.52        72.15 o                         
   7   1  10        149.59        154.07        19.62 o                         
   8   1  10       1092.09       1063.64        51.64 o                         
   9   1  10       1064.07       1040.43        56.60 o                         
  10   1  10        385.81        383.25        48.73 o                         
  11   1  10        131.67        122.98        45.19 o                         
 -16   2  10       1013.86       1042.22       110.44 o                         
 -15   2  10         14.52          9.58        10.49 o                         
 -14   2  10        447.05        441.02        48.27 o                         
 -13   2  10       3132.79       3101.76        90.08 o                         
 -12   2  10       1930.87       2011.99        68.91 o                         
 -11   2  10         61.64         35.12         9.49 o                         
 -10   2  10       1985.76       2014.91        67.98 o                         
  -9   2  10       4990.49       5389.87       151.53 o                         
  -8   2  10       2683.33       2806.37        73.92 o                         
  -7   2  10        184.88        186.42        18.35 o                         
  -6   2  10       4446.53       4299.68       101.57 o                         
  -5   2  10       5196.23       5103.26       108.23 o                         
  -4   2  10       3443.92       3499.71       100.14 o                         
  -3   2  10         17.63         11.71         8.02 o                         
  -2   2  10       3301.88       3328.06        94.38 o                         
  -1   2  10       5721.58       5766.17       185.00 o                         
   0   2  10       1753.63       1697.54       126.17 o                         
   1   2  10         57.97         80.54        27.63 o                         
   2   2  10       3116.27       3134.50       163.09 o                         
   3   2  10       3084.93       3282.71       110.27 o                         
   4   2  10        998.59       1034.91        64.14 o                         
   5   2  10        162.34        199.38        25.07 o                         
   6   2  10       1728.47       1766.92        76.61 o                         
   7   2  10       1594.41       1596.12        54.68 o                         
   8   2  10        563.94        580.07        38.14 o                         
   9   2  10        244.07        223.03        24.50 o                         
  10   2  10        560.78        645.25        44.42 o                         
 -16   3  10        166.75        216.91        50.76 o                         
 -15   3  10       1304.53       1208.69        69.60 o                         
 -14   3  10       1164.00       1126.10        66.90 o                         
 -13   3  10         26.84         23.55        14.76 o                         
 -12   3  10        364.00        339.25        27.61 o                         
 -11   3  10       1957.04       1888.08        66.60 o                         
 -10   3  10       1869.57       2001.43        68.16 o                         
  -9   3  10         63.90         74.36        12.96 o                         
  -8   3  10       1924.89       1954.76        65.42 o                         
  -7   3  10       3172.01       3115.58       106.81 o                         
  -6   3  10       1809.66       1808.94        51.18 o                         
  -5   3  10        314.67        289.98        26.20 o                         
  -4   3  10       3008.16       2845.18        89.53 o                         
  -3   3  10       4755.32       4468.38       105.95 o                         
  -2   3  10       2876.55       2819.25        78.80 o                         
  -1   3  10         14.74          0.69         7.53 o                         
   0   3  10       1940.73       1876.46        89.92 o                         
   1   3  10       5163.56       5205.04       239.81 o                         
   2   3  10       2311.03       2277.98       120.42 o                         
   3   3  10         92.91         94.50        17.57 o                         
   4   3  10       1785.01       1808.47        97.13 o                         
   5   3  10       3487.51       3730.84       120.01 o                         
   6   3  10        687.60        745.25        52.44 o                         
   7   3  10         24.79         26.99         7.51 o                         
   8   3  10       1470.44       1552.51        59.44 o                         
   9   3  10       1227.20       1260.95        58.10 o                         
  10   3  10        317.05        300.05        31.02 o                         
 -16   4  10        475.76        393.05        60.97 o                         
 -15   4  10         74.47         49.09        18.34 o                         
 -14   4  10        784.43        669.24        52.39 o                         
 -13   4  10       1087.75       1146.75       117.06 o                         
 -12   4  10       1300.55       1470.30        66.96 o                         
 -11   4  10          4.29          1.05         7.80 o                         
 -10   4  10       1333.91       1329.65        60.25 o                         
  -9   4  10       2678.69       2860.32        92.45 o                         
  -8   4  10       1731.44       1781.50        69.38 o                         
  -7   4  10        121.65        173.75        30.00 o                         
  -6   4  10       1248.56       1284.59        66.00 o                         
  -5   4  10       5558.50       5319.95       123.18 o                         
  -4   4  10       1304.30       1213.76        47.87 o                         
  -3   4  10        228.46        210.31        33.88 o                         
  -2   4  10       2090.69       2079.44        66.40 o                         
  -1   4  10       3931.31       3875.41       119.08 o                         
   0   4  10       1450.60       1453.03        65.18 o                         
   1   4  10        200.48        225.73        30.26 o                         
   2   4  10       2451.73       2465.61       107.10 o                         
   3   4  10       2306.30       2444.56        82.26 o                         
   4   4  10        446.79        434.82        36.37 o                         
   5   4  10         11.23         17.88         9.20 o                         
   6   4  10       1611.60       1599.15        58.36 o                         
   7   4  10       1397.71       1360.35        56.22 o                         
   8   4  10        105.65         88.58        15.12 o                         
   9   4  10         44.89         35.10        14.31 o                         
  10   4  10        472.62        504.17        43.56 o                         
 -15   5  10        926.89        977.65        80.35 o                         
 -14   5  10        697.07        566.47        92.81 o                         
 -13   5  10          0.40         10.77        15.19 o                         
 -12   5  10        833.01        833.60        99.89 o                         
 -11   5  10       2375.48       2468.22        86.58 o                         
 -10   5  10       1086.09       1198.23        57.26 o                         
  -9   5  10          5.64          9.17         8.46 o                         
  -8   5  10       1792.02       1838.50        71.17 o                         
  -7   5  10       3111.41       3176.42       160.63 o                         
  -6   5  10       1455.55       1604.48        88.94 o                         
  -5   5  10         88.02        107.96        12.59 o                         
  -4   5  10       2131.64       2166.16        56.91 o                         
  -3   5  10       3289.86       3254.52        73.84 o                         
  -2   5  10        790.02        788.80        46.30 o                         
  -1   5  10        168.60        191.61        18.08 o                         
   0   5  10       1900.01       1840.35        67.37 o                         
   1   5  10       2357.64       2364.59        90.70 o                         
   2   5  10        312.69        361.93        40.32 o                         
   3   5  10        224.19        239.84        24.04 o                         
   4   5  10       1377.32       1361.54        58.97 o                         
   5   5  10       1076.16       1152.24        53.93 o                         
   6   5  10        207.31        231.26        21.45 o                         
   7   5  10        200.41        241.26        24.74 o                         
   8   5  10        735.88        752.85        55.06 o                         
   9   5  10        545.80        561.93        45.03 o                         
  10   5  10         51.30         15.34        16.49 o                         
 -15   6  10         29.06         17.08        13.89 o                         
 -14   6  10        195.32        176.93        34.23 o                         
 -13   6  10        893.71        975.46       115.62 o                         
 -12   6  10        166.31        134.19        41.83 o                         
 -11   6  10         91.46        120.79        18.81 o                         
 -10   6  10        337.71        372.23        31.88 o                         
  -9   6  10       1431.58       1496.92        64.22 o                         
  -8   6  10        499.56        546.18        37.67 o                         
  -7   6  10          6.19          3.37         8.86 o                         
  -6   6  10        926.52        946.48        56.31 o                         
  -5   6  10       1439.86       1448.12        61.77 o                         
  -4   6  10       1377.00       1425.60        44.99 o                         
  -3   6  10          0.91          8.75         6.29 o                         
  -2   6  10       1546.44       1497.36        51.25 o                         
  -1   6  10       2195.36       2182.98        59.47 o                         
   0   6  10       1105.86       1074.88        47.16 o                         
   1   6  10          3.29          9.89         7.82 o                         
   2   6  10       1509.52       1437.95        82.36 o                         
   3   6  10       1711.28       1803.17        68.78 o                         
   4   6  10       1093.82       1171.28        54.47 o                         
   5   6  10        103.63         96.58        15.84 o                         
   6   6  10        637.20        572.55        37.77 o                         
   7   6  10        914.33       1016.51        51.12 o                         
   8   6  10        347.74        362.63        30.53 o                         
   9   6  10         48.06         43.84        14.34 o                         
 -14   7  10        101.12        147.70        32.34 o                         
 -13   7  10        357.27        393.94        52.22 o                         
 -12   7  10        775.34        708.24       100.52 o                         
 -11   7  10        853.21        933.72        63.09 o                         
 -10   7  10        614.63        629.54        40.97 o                         
  -9   7  10         11.01         10.40         7.99 o                         
  -8   7  10        166.92        177.47        20.42 o                         
  -7   7  10       2038.15       2189.94        70.96 o                         
  -6   7  10       1183.95       1322.67        68.98 o                         
  -5   7  10         24.54         15.71         8.59 o                         
  -4   7  10        195.59        206.09        19.74 o                         
  -3   7  10       1606.22       1591.91        59.45 o                         
  -2   7  10        762.13        736.07        35.41 o                         
  -1   7  10         21.93         16.51         6.77 o                         
   0   7  10        993.68        947.18        38.45 o                         
   1   7  10        491.25        456.43        30.26 o                         
   2   7  10        543.70        610.64        41.00 o                         
   3   7  10          5.93          8.61        10.20 o                         
   4   7  10        680.28        672.91        48.27 o                         
   5   7  10        443.92        456.51        32.66 o                         
   6   7  10        243.48        255.18        25.66 o                         
   7   7  10         44.15         24.23        10.63 o                         
   8   7  10        295.27        307.61        31.91 o                         
   9   7  10        473.52        498.52        41.01 o                         
 -13   8  10        251.03        240.71        40.92 o                         
 -12   8  10        370.69        357.96        49.88 o                         
 -11   8  10          2.61         11.99        16.86 o                         
 -10   8  10        264.53        250.23        27.89 o                         
  -9   8  10        481.40        480.31        32.03 o                         
  -8   8  10        329.44        274.93        24.27 o                         
  -7   8  10        107.33         95.19        15.55 o                         
  -6   8  10        404.98        413.65        29.54 o                         
  -5   8  10       1202.14       1181.99        66.44 o                         
  -4   8  10         71.50         62.47        14.35 o                         
  -3   8  10         95.84         90.01        12.59 o                         
  -2   8  10        711.34        711.52        34.87 o                         
  -1   8  10        889.47        843.58        38.21 o                         
   0   8  10        191.65        178.65        16.35 o                         
   1   8  10        193.53        215.29        22.66 o                         
   2   8  10        363.59        413.29        38.29 o                         
   3   8  10        556.15        628.38        50.89 o                         
   4   8  10        104.40        118.98        27.85 o                         
   5   8  10         29.85         22.81        10.62 o                         
   6   8  10        203.03        176.35        21.86 o                         
   7   8  10        227.77        257.11        45.56 o                         
   8   8  10          6.80         13.79        11.58 o                         
   9   8  10          9.20         -0.59        16.17 o                         
 -13   9  10         21.27        -12.85        12.85 o                         
 -12   9  10        182.86        127.16        45.75 o                         
 -11   9  10        145.83        148.53        47.92 o                         
 -10   9  10         36.73         28.70        15.27 o                         
  -9   9  10          0.01         -1.29        14.73 o                         
  -8   9  10        169.67        185.75        20.05 o                         
  -7   9  10        304.83        345.20        27.32 o                         
  -6   9  10         81.72         64.73        12.23 o                         
  -5   9  10         20.39         20.25         9.75 o                         
  -4   9  10          5.89         19.02        10.60 o                         
  -3   9  10        585.00        619.32        35.82 o                         
  -2   9  10        107.63         92.02        13.29 o                         
  -1   9  10         31.56         26.40         8.41 o                         
   0   9  10        148.99        128.57        13.52 o                         
   1   9  10        125.66        156.12        14.99 o                         
   2   9  10        155.74        151.19        19.72 o                         
   3   9  10         14.45         27.16        10.16 o                         
   4   9  10        479.26        455.09        35.59 o                         
   5   9  10         68.94         42.47        12.87 o                         
   6   9  10         12.13         15.25        11.10 o                         
   7   9  10         32.29         12.14        15.58 o                         
   8   9  10        151.31         71.22        33.63 o                         
 -12  10  10          1.24         -2.07        12.22 o                         
 -11  10  10         38.50         21.97        10.32 o                         
 -10  10  10        146.36        165.23        34.21 o                         
  -9  10  10         17.07         27.33        16.22 o                         
  -8  10  10         22.27         16.42        11.51 o                         
  -7  10  10          2.65          2.41         9.50 o                         
  -6  10  10         19.23         16.10         9.59 o                         
  -5  10  10        261.49        279.83        27.39 o                         
  -4  10  10          4.96          5.91        10.99 o                         
  -3  10  10         37.20          2.39        14.22 o                         
  -2  10  10         20.62         27.61         9.72 o                         
  -1  10  10        139.23        135.93        16.66 o                         
   0  10  10         39.92         33.16         9.00 o                         
   1  10  10          0.08         -2.39         5.86 o                         
   2  10  10        364.07        376.92        30.54 o                         
   3  10  10         21.64         21.99        11.63 o                         
   4  10  10        169.24        210.12        30.93 o                         
   5  10  10          7.00          4.08        10.64 o                         
   6  10  10         74.79        110.39        43.54 o                         
 -11  11  10          8.80         12.00        16.22 o                         
 -10  11  10         53.63         31.55        15.72 o                         
  -9  11  10          1.62         -2.65        14.10 o                         
  -8  11  10         25.79         -3.13        17.69 o                         
  -7  11  10         31.11         38.76        14.60 o                         
  -6  11  10          0.50        -12.69        12.69 o                         
  -5  11  10         11.34         13.07        27.25 o                         
  -4  11  10        114.76        124.95        28.19 o                         
  -3  11  10          8.28         27.86        20.69 o                         
  -2  11  10          0.25        -12.01        12.43 o                         
  -1  11  10          2.91          0.42         8.58 o                         
   0  11  10         22.26         19.31         9.35 o                         
   1  11  10          0.46          6.63        10.32 o                         
   2  11  10         16.60         21.04        18.02 o                         
   3  11  10         59.67         41.54        16.38 o                         
   4  11  10         19.82         11.56        14.87 o                         
   5  11  10         10.21         11.99        17.63 o                         
 -10  12  10         12.73        -10.46        40.30 o                         
  -9  12  10          2.08         -3.60        17.96 o                         
  -8  12  10          0.16          1.76        19.32 o                         
  -7  12  10         27.04         11.72        30.88 o                         
  -6  12  10        125.72         61.13        21.40 o                         
  -5  12  10          7.38        -15.67        19.41 o                         
  -4  12  10          1.01         -0.70        16.65 o                         
  -3  12  10          4.87        -10.43        15.84 o                         
  -2  12  10         20.86         12.81        11.55 o                         
  -1  12  10         23.83         12.60         9.91 o                         
   0  12  10          4.32         11.35         8.93 o                         
   1  12  10         13.30         13.48         9.08 o                         
   2  12  10         10.58         10.30        15.76 o                         
   3  12  10          0.82          2.03        27.38 o                         
   4  12  10         19.17         25.60        23.57 o                         
   5  12  10          0.18        -10.23        30.52 o                         
  -8  13  10         44.31         71.72        25.98 o                         
  -7  13  10        199.39        169.96        34.95 o                         
  -6  13  10         24.44         41.06        22.65 o                         
  -5  13  10         52.32         48.13        15.73 o                         
  -4  13  10         29.92         16.68        14.85 o                         
  -3  13  10         80.17         62.54        22.31 o                         
  -2  13  10        133.85        120.17        21.88 o                         
  -1  13  10          4.96         11.32         9.80 o                         
   0  13  10         18.59         18.37        15.52 o                         
   1  13  10          6.40          4.10        16.76 o                         
   2  13  10        132.52        112.82        47.15 o                         
   3  13  10         15.21          2.02        16.56 o                         
  -6  14  10          5.46          9.60        13.52 o                         
  -4  14  10        115.92        131.58        49.22 o                         
  -3  14  10          5.95         15.42        13.62 o                         
  -2  14  10         15.40         13.24        12.30 o                         
  -1  14  10        295.36        282.63        66.80 o                         
 -15   1  11         57.55         58.55        29.21 o                         
 -14   1  11        199.89        166.37        30.51 o                         
 -13   1  11        125.97        105.67        21.96 o                         
 -12   1  11         37.11          9.99        11.81 o                         
 -11   1  11          6.62          5.82        10.10 o                         
 -10   1  11        125.73        105.23        16.43 o                         
  -9   1  11         89.60         94.92        16.04 o                         
  -8   1  11         71.63         68.36        12.20 o                         
  -7   1  11         63.30         77.30        12.59 o                         
  -6   1  11        193.93        185.02        16.92 o                         
  -5   1  11         24.59         20.99         6.72 o                         
  -4   1  11         67.61         54.36         9.80 o                         
  -3   1  11        180.03        141.91        20.41 o                         
  -2   1  11         43.61         21.21         9.43 o                         
  -1   1  11        157.35        165.66        36.87 o                         
   0   1  11         16.87         19.35        17.53 o                         
   1   1  11        119.12        150.76        25.19 o                         
   2   1  11         49.75         61.08        17.16 o                         
   3   1  11        132.83        118.36        23.23 o                         
   4   1  11         14.49         10.36         9.89 o                         
   5   1  11          3.43          8.35         9.51 o                         
   6   1  11        189.25        186.51        22.72 o                         
   7   1  11         43.34         45.86        11.71 o                         
   8   1  11         19.75         15.21        10.43 o                         
   9   1  11         16.10         12.57        13.53 o                         
 -15   2  11         43.66         30.53        26.71 o                         
 -14   2  11         22.49          9.60        34.53 o                         
 -13   2  11         74.88         54.87        12.25 o                         
 -12   2  11        130.88        112.90        17.18 o                         
 -11   2  11         65.46         68.55        13.87 o                         
 -10   2  11        161.64        148.62        18.41 o                         
  -9   2  11         82.54         85.19        14.16 o                         
  -8   2  11        405.21        420.23        35.94 o                         
  -7   2  11        441.59        411.57        35.37 o                         
  -6   2  11         10.05          9.60         5.03 o                         
  -5   2  11          8.46         10.75         5.17 o                         
  -4   2  11        561.26        604.89        38.96 o                         
  -3   2  11        941.18        929.14        49.19 o                         
  -2   2  11          1.67          7.65         9.62 o                         
  -1   2  11         39.60         44.50        14.11 o                         
   0   2  11        239.00        229.54        30.93 o                         
   1   2  11        266.55        301.16        45.66 o                         
   2   2  11        230.01        183.85        27.82 o                         
   3   2  11        494.39        551.56        48.11 o                         
   4   2  11         84.35         95.82        18.57 o                         
   5   2  11         32.12         18.39        11.25 o                         
   6   2  11         13.15         21.33        10.09 o                         
   7   2  11         62.58         66.96        12.55 o                         
   8   2  11        177.50        183.18        22.25 o                         
   9   2  11         22.38         29.67        12.06 o                         
 -15   3  11          0.67         10.07        11.68 o                         
 -14   3  11        176.79        180.74        32.60 o                         
 -13   3  11        382.98        377.60        34.75 o                         
 -12   3  11         14.20          9.61         7.78 o                         
 -11   3  11         15.99         17.08        11.11 o                         
 -10   3  11        331.23        332.27        27.64 o                         
  -9   3  11        315.46        339.73        35.97 o                         
  -8   3  11         96.55        111.68        17.79 o                         
  -7   3  11        157.22        161.91        23.54 o                         
  -6   3  11         70.19         60.76        11.48 o                         
  -5   3  11        844.17        822.21        58.76 o                         
  -4   3  11          5.79          1.57         8.00 o                         
  -3   3  11        108.93         80.40        13.70 o                         
  -2   3  11        484.06        470.01        31.25 o                         
  -1   3  11        403.29        441.25        32.42 o                         
   0   3  11          1.14         -6.99        13.88 o                         
   1   3  11         88.12         91.10        20.17 o                         
   2   3  11        965.15        960.74        64.20 o                         
   3   3  11         70.37         52.92        22.40 o                         
   4   3  11        102.34         92.43        18.88 o                         
   5   3  11        154.01        172.75        26.25 o                         
   6   3  11        326.31        325.76        24.55 o                         
   7   3  11        166.02        164.83        22.07 o                         
   8   3  11          1.63         -7.04         8.10 o                         
   9   3  11          5.48          3.01         8.27 o                         
 -15   4  11        211.11        186.26        48.10 o                         
 -14   4  11         80.94         69.11        33.00 o                         
 -13   4  11          1.37          0.00         7.87 o                         
 -12   4  11        989.75        921.79        47.20 o                         
 -11   4  11        497.86        503.72        34.72 o                         
 -10   4  11         63.56         45.76        12.30 o                         
  -9   4  11        116.85        110.13        17.20 o                         
  -8   4  11        817.88        792.66        42.43 o                         
  -7   4  11       1549.83       1648.93        76.69 o                         
  -6   4  11         93.88        107.25        17.37 o                         
  -5   4  11        347.58        337.49        25.50 o                         
  -4   4  11        644.05        620.46        40.13 o                         
  -3   4  11       1242.16       1192.12        45.65 o                         
  -2   4  11        224.49        219.35        21.31 o                         
  -1   4  11        155.76        124.26        18.01 o                         
   0   4  11        883.77        827.88        65.07 o                         
   1   4  11        427.38        416.80        47.26 o                         
   2   4  11        154.74        160.94        23.09 o                         
   3   4  11         70.21         71.54        20.30 o                         
   4   4  11        574.14        606.65        48.94 o                         
   5   4  11        273.71        349.54        30.72 o                         
   6   4  11         34.42         20.22         8.35 o                         
   7   4  11        119.07        135.33        20.08 o                         
   8   4  11        292.79        327.88        29.94 o                         
   9   4  11        175.69        142.57        23.95 o                         
 -14   5  11        853.73        769.83        57.42 o                         
 -13   5  11        211.77        222.87        41.85 o                         
 -12   5  11        587.52        647.54        46.17 o                         
 -11   5  11         35.16         51.98        16.53 o                         
 -10   5  11        914.25        879.27        45.86 o                         
  -9   5  11       1214.15       1205.15        53.20 o                         
  -8   5  11        149.68        126.36        17.85 o                         
  -7   5  11         65.81         76.52        16.91 o                         
  -6   5  11       1125.63       1141.49        91.57 o                         
  -5   5  11       1894.75       1996.83        77.17 o                         
  -4   5  11        148.80        112.92        14.23 o                         
  -3   5  11        452.90        415.75        27.48 o                         
  -2   5  11       1793.64       1671.17        56.25 o                         
  -1   5  11       1126.85       1116.25        45.50 o                         
   0   5  11        311.21        344.82        28.73 o                         
   1   5  11       1019.75       1019.42        71.15 o                         
   2   5  11       1346.03       1348.57        68.03 o                         
   3   5  11       1004.95        963.08        90.07 o                         
   4   5  11         66.50         90.73        15.68 o                         
   5   5  11        677.96        633.79        40.59 o                         
   6   5  11        656.10        587.68        41.24 o                         
   7   5  11        596.22        659.95        67.69 o                         
   8   5  11          0.49          7.72         8.33 o                         
   9   5  11        158.91        213.21        57.56 o                         
 -14   6  11         53.07         47.47        16.22 o                         
 -13   6  11          6.09         11.13        22.13 o                         
 -12   6  11       1535.58       1767.97        91.26 o                         
 -11   6  11       1100.94       1074.99        55.98 o                         
 -10   6  11        177.18        169.68        22.83 o                         
  -9   6  11        264.09        262.99        32.23 o                         
  -8   6  11       1537.36       1587.12        61.82 o                         
  -7   6  11       1988.36       1925.14        87.14 o                         
  -6   6  11        449.99        410.74       116.79 o                         
  -5   6  11        943.04        879.55        53.51 o                         
  -4   6  11       1338.80       1305.65        57.51 o                         
  -3   6  11       2286.12       2201.78        65.36 o                         
  -2   6  11        218.60        213.25        19.53 o                         
  -1   6  11        423.03        399.42        27.40 o                         
   0   6  11       2230.30       2177.16        67.38 o                         
   1   6  11       1012.53       1026.74        76.16 o                         
   2   6  11        118.67        148.24        26.44 o                         
   3   6  11        322.23        353.30        33.42 o                         
   4   6  11       1346.02       1509.51        64.57 o                         
   5   6  11        660.61        662.19        46.17 o                         
   6   6  11         12.90         11.97        10.80 o                         
   7   6  11        301.09        281.29        27.58 o                         
   8   6  11        491.88        501.21        36.18 o                         
 -13   7  11       1262.27       1127.51        97.28 o                         
 -12   7  11        291.42        370.12        71.81 o                         
 -11   7  11        145.41        144.66        26.30 o                         
 -10   7  11       1423.31       1401.15        64.30 o                         
  -9   7  11       1374.98       1426.10        91.30 o                         
  -8   7  11        380.43        442.07        35.60 o                         
  -7   7  11        346.41        399.30        33.48 o                         
  -6   7  11       1745.56       1857.61        75.60 o                         
  -5   7  11       2347.99       2383.83        86.19 o                         
  -4   7  11         30.97         35.27        11.40 o                         
  -3   7  11        183.92        161.41        17.34 o                         
  -2   7  11       1977.62       1984.84        62.70 o                         
  -1   7  11       1891.98       1872.11        57.06 o                         
   0   7  11         79.15         90.34        16.65 o                         
   1   7  11        364.21        364.70        30.93 o                         
   2   7  11       1608.03       1642.39       141.29 o                         
   3   7  11        792.41        757.04        59.76 o                         
   4   7  11        248.36        258.26        45.82 o                         
   5   7  11        430.60        470.46        33.81 o                         
   6   7  11       1023.28       1105.74        56.46 o                         
   7   7  11        532.20        553.01        37.55 o                         
   8   7  11         21.07         17.08        14.37 o                         
 -12   8  11        454.23        373.96        70.86 o                         
 -11   8  11       1171.05       1062.89        68.75 o                         
 -10   8  11        561.83        576.67        49.05 o                         
  -9   8  11        180.85        186.76        23.88 o                         
  -8   8  11       1260.11       1377.95        57.43 o                         
  -7   8  11       1727.11       1812.23        66.61 o                         
  -6   8  11        217.39        223.92        22.44 o                         
  -5   8  11         46.72         32.56        13.13 o                         
  -4   8  11       2698.74       2840.40        79.26 o                         
  -3   8  11       1897.96       1923.32        68.59 o                         
  -2   8  11        153.00        159.88        17.53 o                         
  -1   8  11        462.98        428.26        26.69 o                         
   0   8  11       1862.11       1852.05        57.15 o                         
   1   8  11       1714.52       1814.27        56.65 o                         
   2   8  11        158.34        169.77        24.37 o                         
   3   8  11        821.51        862.26        63.41 o                         
   4   8  11       1318.39       1284.07        61.77 o                         
   5   8  11        742.81        773.84        49.76 o                         
   6   8  11         39.40         48.75        16.62 o                         
   7   8  11        316.25        269.31        34.50 o                         
 -12   9  11        124.62         99.26        39.17 o                         
 -11   9  11        218.84        172.01        49.18 o                         
 -10   9  11       1417.32       1496.18        96.59 o                         
  -9   9  11       1425.38       1389.51        65.89 o                         
  -8   9  11        411.42        415.17        31.00 o                         
  -7   9  11        510.37        496.41        33.27 o                         
  -6   9  11       2329.32       2491.55        79.59 o                         
  -5   9  11       1397.95       1475.99        77.85 o                         
  -4   9  11        617.40        624.06        43.39 o                         
  -3   9  11        748.56        717.01        40.59 o                         
  -2   9  11       1876.91       1844.92        76.00 o                         
  -1   9  11       1771.17       1827.20        84.03 o                         
   0   9  11        131.87        132.46        15.23 o                         
   1   9  11        450.28        445.91        26.91 o                         
   2   9  11       1420.63       1422.42        53.45 o                         
   3   9  11       1197.80       1206.70       134.60 o                         
   4   9  11          3.83          0.37         8.27 o                         
   5   9  11        272.31        332.28        37.88 o                         
   6   9  11        982.85       1027.12        66.98 o                         
 -10  10  11        410.35        481.73        82.81 o                         
  -9  10  11        231.93        254.02        32.85 o                         
  -8  10  11       1934.10       2097.06        97.61 o                         
  -7  10  11       1447.82       1495.96        74.74 o                         
  -6  10  11        249.61        270.13        29.31 o                         
  -5  10  11        500.64        562.09        36.50 o                         
  -4  10  11       2177.43       2180.30        84.64 o                         
  -3  10  11       1569.12       1653.27        81.61 o                         
  -2  10  11         90.14        119.22        22.37 o                         
  -1  10  11        566.98        609.03        46.08 o                         
   0  10  11       2094.09       2205.48        73.25 o                         
   1  10  11       1462.62       1384.01        56.78 o                         
   2  10  11         63.39         77.39        17.45 o                         
   3  10  11        578.30        597.09        42.06 o
[truncated: 47,307 more chars]
