# Supplementary material for: Alkali metal salts of 4-hy­droxy­benzoic acid: a structural and educational study
Source: Acta Crystallogr C Struct Chem. 2021 Jun 9;77(Pt 7):340–53. doi: 10.1107/S2053229621005465 (PMC8254528; doi:10.1107/S2053229621005465)
Supplement: Supplementary file 10 [file c-77-00340-compound9sup10.hkl]

data_compound9                                                                  
_shelx_title ' cc_mj01_a.res in P2(1)/n'                                        
_shelx_refln_list_code          4                                               
_shelx_F_calc_maximum      247.61                                               
_exptl_crystal_F_000       736.00                                               
_reflns_d_resolution_high  0.7897                                               
                                                                                
loop_                                                                           
 _space_group_symop_operation_xyz                                               
 'x, y, z'                                                                      
 '-x+1/2, y+1/2, -z+1/2'                                                        
 '-x, -y, -z'                                                                   
 'x-1/2, -y-1/2, z-1/2'                                                         
                                                                                
_cell_length_a     7.6704                                                       
_cell_length_b    10.1413                                                       
_cell_length_c    19.8263                                                       
_cell_angle_alpha  90.000                                                       
_cell_angle_beta   92.001                                                       
_cell_angle_gamma  90.000                                                       
                                                                                
_shelx_F_squared_multiplier     1.000                                           
                                                                                
loop_                                                                           
 _refln_index_h                                                                 
 _refln_index_k                                                                 
 _refln_index_l                                                                 
 _refln_F_squared_calc                                                          
 _refln_F_squared_meas                                                          
 _refln_F_squared_sigma                                                         
 _refln_observed_status                                                         
   2   0   0        237.71        225.13        28.65 o                         
   4   0   0         37.31         51.69        25.33 o                         
   6   0   0       1103.67        955.67        66.47 o                         
   8   0   0        728.19        794.79        67.24 o                         
   1   1   0        257.64        257.93        23.04 o                         
   2   1   0       6211.61       6237.66       463.13 o                         
   3   1   0        701.97        694.38        43.95 o                         
   4   1   0         94.02         82.85        18.55 o                         
   5   1   0        188.30        179.33        18.17 o                         
   6   1   0          2.38         -3.50        18.24 o                         
   7   1   0        391.80        383.64        34.44 o                         
   8   1   0        167.29        159.41        13.61 o                         
   9   1   0          0.64         14.15         5.20 o                         
   0   2   0      12224.63      10474.14       580.82 o                         
   1   2   0          0.15         -4.58        13.24 o                         
   2   2   0      33858.40      31762.08      2338.31 o                         
   3   2   0       3776.14       3461.96       261.93 o                         
   4   2   0         32.35          4.15        23.51 o                         
   5   2   0         84.99         55.30        15.76 o                         
   6   2   0        172.03        146.97        12.34 o                         
   7   2   0        554.09        529.10        26.18 o                         
   8   2   0         15.82          6.07         9.78 o                         
   9   2   0         19.04         17.91         6.01 o                         
   1   3   0         21.56         25.88        14.06 o                         
   2   3   0       5941.63       5392.91       403.89 o                         
   3   3   0         63.94         60.22        14.34 o                         
   4   3   0        720.62        644.91        64.73 o                         
   5   3   0        113.19         94.38        10.00 o                         
   6   3   0        301.75        272.41        13.61 o                         
   7   3   0          9.18         17.67         9.84 o                         
   8   3   0        172.67        158.56        12.27 o                         
   9   3   0         50.39         62.79         9.33 o                         
   0   4   0       5294.32       5176.06       268.22 o                         
   1   4   0        205.16        167.36        26.72 o                         
   2   4   0       1471.95       1600.66        88.10 o                         
   3   4   0         25.96         12.69        19.68 o                         
   4   4   0       2640.44       2565.93        97.42 o                         
   5   4   0         74.31         76.07         7.64 o                         
   6   4   0          9.52          2.71         7.66 o                         
   7   4   0          0.01         12.83         9.01 o                         
   8   4   0          0.33         -1.19         8.85 o                         
   9   4   0         47.65         49.79         8.53 o                         
   1   5   0         93.12         88.75        10.22 o                         
   2   5   0       1092.95        947.30        49.56 o                         
   3   5   0        396.98        347.37        32.65 o                         
   4   5   0         21.03          8.01        12.47 o                         
   5   5   0         34.15         32.42         9.15 o                         
   6   5   0       2703.36       2464.01       110.19 o                         
   7   5   0         20.98         31.06        14.21 o                         
   8   5   0        110.16        163.58        18.95 o                         
   0   6   0        141.33        145.63        17.07 o                         
   1   6   0       1211.37       1098.46        50.50 o                         
   2   6   0         69.45         69.53         9.28 o                         
   3   6   0        119.25        117.50        16.05 o                         
   4   6   0        485.76        444.17        27.61 o                         
   5   6   0          2.06         27.56        12.66 o                         
   7   6   0         18.02         24.36        13.80 o                         
   8   6   0        113.17        129.46        14.91 o                         
   1   7   0        835.84        782.24        31.45 o                         
   2   7   0       1589.49       1599.17        86.97 o                         
   3   7   0        105.84        112.48        16.59 o                         
   4   7   0       4752.19       4959.90       273.06 o                         
   5   7   0        749.48        801.90        74.59 o                         
   6   7   0          4.63          8.14        15.95 o                         
   7   7   0         16.92         29.12        11.84 o                         
   0   8   0        924.33       1019.52        57.37 o                         
   1   8   0         14.08         12.19         9.98 o                         
   2   8   0          3.02          6.43        10.09 o                         
   3   8   0         63.83        117.82        38.01 o                         
   4   8   0       1108.07       1087.17        84.99 o                         
   5   8   0         39.79         35.52        17.40 o                         
   6   8   0         23.03         30.28         8.10 o                         
   7   8   0          6.45         16.47         8.67 o                         
   1   9   0          2.44         21.37         9.94 o                         
   2   9   0       2851.19       3092.97       149.52 o                         
   3   9   0         15.83         20.81        11.22 o                         
   4   9   0        147.84        132.99        10.36 o                         
   5   9   0         19.46         25.74         8.53 o                         
   6   9   0        247.84        218.26        21.73 o                         
   0  10   0       1449.20       1356.64       175.55 o                         
   1  10   0        130.60        169.10        14.64 o                         
   2  10   0        605.18        545.32        33.04 o                         
   3  10   0         55.72         72.99         8.08 o                         
   4  10   0         23.38         35.67         8.73 o                         
   5  10   0          1.63          2.07        10.17 o                         
   6  10   0        190.56        153.19        13.38 o                         
   1  11   0        160.69        127.47        21.13 o                         
   2  11   0        340.53        299.99        16.08 o                         
   3  11   0         42.89         41.77         9.26 o                         
   4  11   0         36.37         33.37        10.03 o                         
   0  12   0         41.79         30.48         9.68 o                         
   1  12   0         79.90         81.73        10.66 o                         
   2  12   0        440.23        431.38        60.97 o                         
  -9   0   1          4.01          9.94        10.33 o                         
  -7   0   1          8.34         10.38        20.31 o                         
  -5   0   1        359.96        303.26        23.12 o                         
  -3   0   1        181.12        188.76        27.48 o                         
  -1   0   1       2411.51       2139.66       160.39 o                         
   1   0   1       1200.65       1016.80        77.87 o                         
   3   0   1         78.79        122.23        27.23 o                         
   5   0   1        739.37        635.40        65.21 o                         
   7   0   1         12.58         -3.41        34.26 o                         
   9   0   1        591.39        529.52        30.47 o                         
  -9   1   1         37.89         38.85         5.97 o                         
  -8   1   1        552.22        551.69        28.10 o                         
  -7   1   1         63.32         72.51        21.66 o                         
  -6   1   1          0.46          4.25        13.22 o                         
  -5   1   1        107.03        106.11        13.12 o                         
  -4   1   1       1545.76       1389.73        66.73 o                         
  -3   1   1         58.22         75.58        15.96 o                         
  -2   1   1      61310.19      56949.28      4185.91 o                         
  -1   1   1          0.01         21.86        14.32 o                         
   0   1   1        550.29        568.61        21.53 o                         
   1   1   1        637.58        644.03        50.40 o                         
   2   1   1       8571.31       7956.00       417.35 o                         
   3   1   1          2.85          5.09        15.53 o                         
   4   1   1        581.72        553.76        40.02 o                         
   5   1   1        419.95        410.93        34.61 o                         
   6   1   1       1332.31       1371.87       102.65 o                         
   7   1   1         18.36         40.84        21.42 o                         
   8   1   1         63.90         60.59        14.22 o                         
   9   1   1          1.10          9.09         4.75 o                         
  -9   2   1         62.37         56.82         7.69 o                         
  -8   2   1          0.13          7.65        10.01 o                         
  -7   2   1         50.94         65.32        11.76 o                         
  -6   2   1         62.77         73.83        11.90 o                         
  -5   2   1        110.59         94.28        13.29 o                         
  -4   2   1       1119.29       1104.61        71.04 o                         
  -3   2   1        577.19        551.18        37.09 o                         
  -2   2   1      15929.87      15350.48       800.86 o                         
  -1   2   1        166.80        135.64        18.59 o                         
   0   2   1      13379.31      12832.22       467.64 o                         
   1   2   1        171.17        130.30        20.25 o                         
   2   2   1        329.13        331.60        23.71 o                         
   3   2   1        898.40        887.12        73.80 o                         
   4   2   1       1341.70       1343.32       110.24 o                         
   5   2   1          6.09          0.16        10.64 o                         
   6   2   1         44.17         62.49        21.12 o                         
   7   2   1         27.00         28.34        10.52 o                         
   8   2   1         25.84         29.14         9.87 o                         
   9   2   1        204.80        147.28        19.14 o                         
  -9   3   1        183.07        125.04        12.94 o                         
  -8   3   1        900.54        926.34        42.72 o                         
  -7   3   1        258.19        258.90        16.44 o                         
  -6   3   1        155.33        149.48        12.70 o                         
  -5   3   1        311.92        295.74        15.37 o                         
  -4   3   1       6741.25       6544.92       494.54 o                         
  -3   3   1       1414.43       1138.21        65.97 o                         
  -2   3   1        795.41        765.88        65.46 o                         
  -1   3   1        445.56        460.03        39.46 o                         
   0   3   1        192.03        174.64        10.55 o                         
   1   3   1          8.67         14.55        15.11 o                         
   2   3   1        451.60        391.24        41.10 o                         
   3   3   1       1152.20       1025.64        89.37 o                         
   4   3   1        360.43        391.83        48.96 o                         
   5   3   1        156.59        149.50        15.61 o                         
   6   3   1        369.20        349.64        20.93 o                         
   7   3   1         45.85         60.46        10.48 o                         
   8   3   1        149.23        155.42        11.96 o                         
  -9   4   1         55.60         42.25         8.84 o                         
  -8   4   1       2228.67       2012.30       208.06 o                         
  -7   4   1        120.19        117.79        11.75 o                         
  -6   4   1         75.92         68.47         8.52 o                         
  -5   4   1        616.15        567.61        22.07 o                         
  -4   4   1       5470.25       5066.13       166.53 o                         
  -3   4   1        252.13        252.84        27.46 o                         
  -2   4   1       2243.38       2234.25        99.32 o                         
  -1   4   1        779.53        697.41        33.34 o                         
   0   4   1        707.09        721.39        41.13 o                         
   1   4   1        438.79        327.41       115.31 o                         
   2   4   1       5243.86       5268.97       276.75 o                         
   3   4   1         14.36         27.55        24.02 o                         
   4   4   1       1185.57       1123.43        63.82 o                         
   5   4   1        939.50        914.25        44.28 o                         
   6   4   1         51.34         45.39         9.64 o                         
   7   4   1        242.23        257.46        14.96 o                         
   8   4   1         14.86         26.58         9.10 o                         
   9   4   1          0.03          8.08         6.21 o                         
  -8   5   1        156.22        199.24        21.49 o                         
  -7   5   1          8.26         18.39        14.25 o                         
  -6   5   1       2108.65       2016.52        94.54 o                         
  -5   5   1         33.26         25.25         9.07 o                         
  -4   5   1          7.99         18.37         9.51 o                         
  -3   5   1        117.02         84.40        12.03 o                         
  -2   5   1        439.22        459.13        26.19 o                         
  -1   5   1        238.78        185.31        17.13 o                         
   0   5   1       2270.85       1932.35        72.71 o                         
   1   5   1       1617.71       1436.10        64.19 o                         
   2   5   1         14.21         48.99        12.07 o                         
   3   5   1        329.82        302.69        31.61 o                         
   4   5   1        348.59        323.56        43.85 o                         
   5   5   1         69.76         65.46         9.66 o                         
   6   5   1         55.77         46.36         9.17 o                         
   7   5   1          1.52          9.37        13.03 o                         
   8   5   1          6.86          3.81        11.78 o                         
  -8   6   1        725.58        851.51        65.05 o                         
  -7   6   1        490.67        561.77        86.06 o                         
  -6   6   1        470.22        416.97        26.74 o                         
  -5   6   1        701.34        592.95        40.92 o                         
  -4   6   1       1782.14       1563.49        70.97 o                         
  -3   6   1         22.90         29.01        10.82 o                         
  -2   6   1        144.84        166.17        11.67 o                         
  -1   6   1        420.64        368.00        20.03 o                         
   0   6   1        237.90        205.59        14.71 o                         
   1   6   1        438.53        360.07        16.99 o                         
   2   6   1       5180.31       4882.78       215.69 o                         
   3   6   1        263.85        248.63        18.23 o                         
   4   6   1        620.47        540.33        32.13 o                         
   5   6   1        390.41        309.53        23.00 o                         
   6   6   1        130.94        142.98        20.91 o                         
   7   6   1         80.21        117.88        15.71 o                         
   8   6   1        178.70        222.56        19.93 o                         
  -8   7   1         49.60         42.30         8.03 o                         
  -7   7   1          3.05         15.19        11.79 o                         
  -6   7   1       1033.60       1292.00        99.12 o                         
  -5   7   1         38.58         40.70        10.72 o                         
  -4   7   1         34.35         53.64        15.87 o                         
  -3   7   1         54.05         51.43        14.74 o                         
  -2   7   1        114.89        110.41        10.69 o                         
  -1   7   1        205.63        189.98        11.56 o                         
   0   7   1        185.95        184.53        10.84 o                         
   1   7   1        212.89        210.70        14.66 o                         
   2   7   1       1107.24       1126.37        62.84 o                         
   3   7   1         49.14         75.38        22.43 o                         
   4   7   1        962.95       1042.87        71.99 o                         
   5   7   1         99.17        117.68        27.71 o                         
   6   7   1          9.90          2.46        15.34 o                         
   7   7   1          8.04         25.35        11.38 o                         
  -7   8   1          0.07         13.67        11.03 o                         
  -6   8   1        748.18        671.32        92.64 o                         
  -5   8   1          0.42          2.23        17.79 o                         
  -4   8   1        541.01        547.88        32.55 o                         
  -3   8   1        343.97        328.19        22.03 o                         
  -2   8   1        584.65        625.91        30.76 o                         
  -1   8   1        103.97        113.51        11.69 o                         
   0   8   1        296.97        315.05        16.05 o                         
   1   8   1         33.45         34.71         9.71 o                         
   2   8   1       4193.35       4289.09       225.85 o                         
   3   8   1         90.79         99.01        13.21 o                         
   4   8   1        761.13        790.14        45.04 o                         
   5   8   1          2.69          4.28        16.35 o                         
   6   8   1          1.24          2.67        11.52 o                         
   7   8   1         23.91         42.80         8.98 o                         
  -6   9   1         76.69         82.96        15.15 o                         
  -5   9   1          0.07          3.93         7.88 o                         
  -4   9   1        646.03        619.69        34.62 o                         
  -3   9   1        258.34        231.73        18.78 o                         
  -2   9   1        498.17        524.16        37.44 o                         
  -1   9   1          0.54          1.53        11.28 o                         
   0   9   1        478.22        472.25        22.28 o                         
   1   9   1        190.21        187.09        16.31 o                         
   2   9   1       2219.32       2344.47       125.11 o                         
   3   9   1        181.46        188.38        16.93 o                         
   4   9   1        192.28        207.64        16.67 o                         
   5   9   1         29.35         28.03         8.50 o                         
   6   9   1         32.95         29.67        12.06 o                         
  -6  10   1         21.07         29.10         6.51 o                         
  -5  10   1        201.57        213.73        20.58 o                         
  -4  10   1        197.30        193.25        17.22 o                         
  -3  10   1         20.55         33.29        10.63 o                         
  -2  10   1         26.96         50.34        12.34 o                         
  -1  10   1        190.43        222.45        21.55 o                         
   0  10   1       2974.77       2871.47       189.52 o                         
   1  10   1         72.27         76.26        14.41 o                         
   2  10   1        201.75        201.04        17.19 o                         
   3  10   1        205.75        215.76        13.36 o                         
   4  10   1        200.72        230.11        16.13 o                         
   5  10   1         38.00         43.89        11.06 o                         
  -4  11   1        455.51        435.90        35.20 o                         
  -3  11   1         62.80         51.97        10.27 o                         
  -2  11   1          1.85         -1.12         7.81 o                         
  -1  11   1         57.34         50.17        11.74 o                         
   0  11   1       1864.91       2139.17       162.78 o                         
   1  11   1         19.23         25.84        13.98 o                         
   2  11   1         16.75         11.40         6.67 o                         
   3  11   1         21.49         21.69         5.12 o                         
   4  11   1         33.51         29.83         9.15 o                         
  -2  12   1         89.02         86.01        19.10 o                         
  -1  12   1         53.36         61.17         9.50 o                         
   0  12   1        111.18         88.52         9.49 o                         
   1  12   1          7.54         12.59         7.86 o                         
   2  12   1        173.68        114.22        16.80 o                         
  -8   0   2        297.05        273.84        32.23 o                         
  -6   0   2       1281.99       1075.81        67.27 o                         
  -4   0   2       4572.21       4022.91       217.47 o                         
  -2   0   2       3544.70       3293.53       176.02 o                         
   0   0   2          9.76         21.33         7.62 o                         
   2   0   2        198.54        214.66        27.79 o                         
   4   0   2       4578.53       4541.51       346.99 o                         
   6   0   2        194.01        195.43        42.50 o                         
   8   0   2        436.30        443.71        28.09 o                         
  -9   1   2         40.37         49.89         6.70 o                         
  -8   1   2        201.99        199.53        15.39 o                         
  -7   1   2        502.86        432.10        36.66 o                         
  -6   1   2         72.87         51.87        13.54 o                         
  -5   1   2        398.38        356.01        17.11 o                         
  -4   1   2      12556.84      11163.58       479.03 o                         
  -3   1   2          4.43         -1.39        21.53 o                         
  -2   1   2       6955.09       6432.87       340.69 o                         
  -1   1   2        170.90        166.52        22.26 o                         
   0   1   2        731.73        754.39        28.38 o                         
   1   1   2        637.26        620.23        48.99 o                         
   2   1   2          7.36          5.57        12.79 o                         
   3   1   2       2878.37       2888.58       157.04 o                         
   4   1   2       1807.26       1890.73       108.31 o                         
   5   1   2        186.91        209.33        25.96 o                         
   6   1   2        270.69        278.73        17.87 o                         
   7   1   2         17.62          3.30        19.56 o                         
   8   1   2          9.37         13.69         9.53 o                         
   9   1   2         44.23         39.97         8.78 o                         
  -9   2   2         22.77         25.99        10.41 o                         
  -8   2   2         20.20         31.50        10.23 o                         
  -7   2   2         45.98         32.68        14.41 o                         
  -6   2   2        218.19        216.87        15.46 o                         
  -5   2   2         16.12         15.87         8.09 o                         
  -4   2   2       8497.67       7790.92       288.64 o                         
  -3   2   2       2774.66       2563.85       123.01 o                         
  -2   2   2       1266.07       1375.94        76.49 o                         
  -1   2   2        648.18        625.27        46.66 o                         
   0   2   2       3641.54       3492.20       182.14 o                         
   1   2   2        264.65        258.92        22.01 o                         
   2   2   2       3964.25       4023.03       300.28 o                         
   3   2   2       1800.01       1618.34       127.70 o                         
   4   2   2        926.11        908.60        79.02 o                         
   5   2   2        104.80        111.38        20.35 o                         
   6   2   2          5.93          0.01        19.79 o                         
   7   2   2        799.90        827.26        51.44 o                         
   8   2   2         55.49         80.32        10.20 o                         
  -9   3   2         42.35         31.00         9.32 o                         
  -8   3   2          2.61         10.44         9.34 o                         
  -7   3   2         22.50         17.91        10.52 o                         
  -6   3   2       4731.82       4570.05       151.18 o                         
  -5   3   2         60.65         57.34         9.71 o                         
  -4   3   2        134.05        125.73        11.21 o                         
  -3   3   2        798.41        717.20        33.67 o                         
  -2   3   2         10.53         21.54        15.87 o                         
  -1   3   2        150.11        127.80         7.92 o                         
   0   3   2         52.51         43.95         5.97 o                         
   1   3   2          0.48          5.41        18.17 o                         
   2   3   2          8.32         15.64        20.84 o                         
   3   3   2        219.30        147.11        31.44 o                         
   4   3   2        310.43        336.39        47.11 o                         
   5   3   2        228.72        209.36        21.31 o                         
   6   3   2          3.42         37.29        14.33 o                         
   7   3   2        106.33        122.18        11.77 o                         
   8   3   2         32.73         34.16         8.29 o                         
  -9   4   2         16.21         17.13         8.57 o                         
  -8   4   2         99.36        101.44        23.11 o                         
  -7   4   2        221.12        184.11        14.67 o                         
  -6   4   2        220.31        210.34        12.44 o                         
  -5   4   2          0.02          4.13         6.50 o                         
  -4   4   2        706.96        624.15        26.25 o                         
  -3   4   2         28.42         19.12         8.39 o                         
  -2   4   2         12.25         25.47         6.53 o                         
  -1   4   2         91.52         73.47         5.73 o                         
   0   4   2       1379.12       1608.93       124.53 o                         
   1   4   2        550.59        462.31        21.84 o                         
   2   4   2        110.12        138.94        26.87 o                         
   3   4   2          7.39         20.03        25.28 o                         
   4   4   2       1280.18       1207.24       108.90 o                         
   5   4   2         84.43         77.41        13.58 o                         
   6   4   2        498.67        452.62        22.19 o                         
   7   4   2         36.09         57.28        10.03 o                         
   8   4   2         28.38         27.79        13.04 o                         
  -8   5   2         38.96         26.31        14.67 o                         
  -7   5   2         12.51          6.77        11.37 o                         
  -6   5   2       5511.16       5483.06       304.02 o                         
  -5   5   2        899.33        852.32        56.17 o                         
  -4   5   2         51.96         42.69         7.68 o                         
  -3   5   2         46.79         35.35         8.46 o                         
  -2   5   2         95.10         88.58        14.30 o                         
  -1   5   2        100.30         86.30        12.06 o                         
   0   5   2       6842.61       6033.60       222.24 o                         
   1   5   2        145.95        131.18        17.01 o                         
   2   5   2       3269.85       3558.82       190.62 o                         
   3   5   2        311.46        295.14        40.62 o                         
   4   5   2        444.05        442.02        44.66 o                         
   5   5   2        204.47        173.80        13.64 o                         
   6   5   2        112.41         82.36        10.32 o                         
   7   5   2         66.60         59.03        35.96 o                         
   8   5   2         15.74         37.20        11.54 o                         
  -8   6   2       1605.54       1885.32       140.58 o                         
  -7   6   2         71.15         58.78        18.24 o                         
  -6   6   2        102.86         88.58        13.23 o                         
  -5   6   2        315.78        323.63        42.77 o                         
  -4   6   2        837.33        700.30        35.80 o                         
  -3   6   2         18.70         18.18         8.24 o                         
  -2   6   2       1097.80       1073.97        51.47 o                         
  -1   6   2        373.15        342.16        21.37 o                         
   0   6   2         36.03         65.01         9.33 o                         
   1   6   2       1025.99        942.13        55.55 o                         
   2   6   2       2089.22       2208.50       101.62 o                         
   3   6   2         20.82         28.21        10.83 o                         
   4   6   2        196.09        174.39        19.39 o                         
   5   6   2         64.68         95.69        25.56 o                         
   6   6   2         97.83        111.69        18.55 o                         
   7   6   2          1.53         10.27        12.23 o                         
   8   6   2         34.74         43.20         9.06 o                         
  -8   7   2        250.08        193.10        16.98 o                         
  -7   7   2         85.09        108.16        17.57 o                         
  -6   7   2        266.13        340.23        22.84 o                         
  -5   7   2         50.00         53.86        12.18 o                         
  -4   7   2        566.46        600.56        34.00 o                         
  -3   7   2        187.28        198.98        16.83 o                         
  -2   7   2       1211.92       1155.89        51.63 o                         
  -1   7   2       1062.42        958.22        37.95 o                         
   0   7   2        349.17        372.36        16.90 o                         
   1   7   2          1.09         14.64         7.79 o                         
   2   7   2         17.12          2.41        15.46 o                         
   3   7   2          1.03         19.35        24.05 o                         
   4   7   2       1032.35       1215.30        65.10 o                         
   5   7   2        189.44        213.45        28.35 o                         
   6   7   2          0.02         28.71        14.84 o                         
   7   7   2         16.76         24.72        10.56 o                         
  -7   8   2         29.91         28.96        12.16 o                         
  -6   8   2        330.49        329.07        79.78 o                         
  -5   8   2         52.79         61.33         8.39 o                         
  -4   8   2         42.44         47.69         8.06 o                         
  -3   8   2        222.59        227.73        17.72 o                         
  -2   8   2        599.87        631.33        31.03 o                         
  -1   8   2        296.84        274.85        13.62 o                         
   0   8   2       2449.85       2492.30        94.29 o                         
   1   8   2         25.69         27.44        10.74 o                         
   2   8   2        154.10        147.92        15.74 o                         
   3   8   2        585.15        622.46        41.70 o                         
   4   8   2        153.39        139.98        14.86 o                         
   5   8   2         15.61         10.43        15.72 o                         
   6   8   2         67.12         65.02        14.94 o                         
   7   8   2          0.06         11.45         7.51 o                         
  -6   9   2          0.21          8.20        13.75 o                         
  -5   9   2          0.45          1.50         7.60 o                         
  -4   9   2        450.43        479.75        27.26 o                         
  -3   9   2         48.15         52.24        11.80 o                         
  -2   9   2         20.95         34.69        10.58 o                         
  -1   9   2          0.76         12.45        11.94 o                         
   0   9   2       1883.95       1892.44        72.31 o                         
   1   9   2          0.95          7.06         9.93 o                         
   2   9   2        280.43        308.00        21.70 o                         
   3   9   2         57.02         47.83         9.01 o                         
   4   9   2        276.98        284.78        17.95 o                         
   5   9   2        123.08        128.93        11.85 o                         
  -6  10   2         85.21         73.30         8.61 o                         
  -5  10   2          5.08         11.64        11.26 o                         
  -4  10   2          0.93          4.18         8.16 o                         
  -3  10   2          1.29          4.20         7.70 o                         
  -2  10   2       1866.14       1920.09       103.08 o                         
  -1  10   2         25.15         33.81        11.43 o                         
   0  10   2        125.42        136.12        12.15 o                         
   1  10   2         18.21         37.36        13.70 o                         
   2  10   2         44.21         54.36        12.29 o                         
   3  10   2          2.75          4.18         7.79 o                         
   4  10   2          5.55         19.50        28.76 o                         
   5  10   2         10.73         24.38         9.53 o                         
  -4  11   2         10.64         28.74        10.60 o                         
  -3  11   2          1.36          3.66        11.24 o                         
  -2  11   2       1267.05       1108.79        65.61 o                         
  -1  11   2         17.39         19.72        21.40 o                         
   0  11   2         36.75         67.75        19.93 o                         
   1  11   2          0.81         13.92         9.70 o                         
   2  11   2         84.73         75.74         8.10 o                         
   3  11   2        120.53        114.99         8.47 o                         
   4  11   2         43.34         55.81         9.52 o                         
  -2  12   2       1101.98       1042.11       132.25 o                         
  -1  12   2         97.56        100.27        11.55 o                         
   0  12   2          0.10          0.75         9.03 o                         
   1  12   2        117.21        115.17        12.44 o                         
   2  12   2         73.16         69.54        10.74 o                         
  -9   0   3         51.25         35.16         9.16 o                         
  -7   0   3         44.88         47.14        19.74 o                         
  -5   0   3          0.29          4.87        10.36 o                         
  -3   0   3          0.06          6.60        10.55 o                         
  -1   0   3       1036.92       1139.80       103.16 o                         
   1   0   3         44.69         43.87        15.78 o                         
   3   0   3         71.97         70.90        24.66 o                         
   5   0   3          5.94         12.88        18.35 o                         
   7   0   3        578.38        588.68        48.20 o                         
   9   0   3        303.75        277.48        26.22 o                         
  -9   1   3          0.04          2.05         5.99 o                         
  -8   1   3        217.16        189.06        15.02 o                         
  -7   1   3        219.21        207.52        26.60 o                         
  -6   1   3         20.09         26.73        12.08 o                         
  -5   1   3       1591.96       1399.15        50.68 o                         
  -4   1   3        384.84        314.31        18.09 o                         
  -3   1   3          2.17          3.92         8.27 o                         
  -2   1   3          5.65         12.62        20.28 o                         
  -1   1   3        413.57        367.40        19.57 o                         
   0   1   3         21.96         22.04         5.56 o                         
   1   1   3        495.77        546.71        61.44 o                         
   2   1   3       5780.92       5381.46       284.60 o                         
   3   1   3         94.70         96.92        18.63 o                         
   4   1   3         58.75         68.44        20.01 o                         
   5   1   3       3340.94       3511.44       159.70 o                         
   6   1   3       1112.05       1200.44        48.15 o                         
   7   1   3        321.44        305.52        43.53 o                         
   8   1   3          4.78         34.62         9.50 o                         
   9   1   3         14.63         10.39         7.76 o                         
  -9   2   3         56.25         68.55        12.22 o                         
  -8   2   3        475.57        496.95        31.94 o                         
  -7   2   3         66.60         50.70        14.78 o                         
  -6   2   3        238.67        238.24        16.26 o                         
  -5   2   3        141.00        125.27        10.36 o                         
  -4   2   3        653.24        542.65        23.46 o                         
  -3   2   3        252.67        269.38        24.14 o                         
  -2   2   3       2063.28       1967.36       151.56 o                         
  -1   2   3        747.94        667.13        45.35 o                         
   0   2   3        224.23        201.19        10.14 o                         
   1   2   3        765.91        698.32        40.26 o                         
   2   2   3       6004.35       6344.29       471.13 o                         
   3   2   3        455.40        506.35        48.15 o                         
   4   2   3       2526.24       2912.19       161.01 o                         
   5   2   3        336.65        321.10        18.83 o                         
   6   2   3        644.16        650.08        35.81 o                         
   7   2   3         41.04         50.92        10.09 o                         
   8   2   3        197.93        190.38        12.32 o                         
  -9   3   3          0.13          4.07         9.21 o                         
  -8   3   3        258.55        246.67        20.48 o                         
  -7   3   3        316.82        273.54        20.00 o                         
  -6   3   3       2173.84       1916.63        67.33 o                         
  -5   3   3         32.59         43.80         8.33 o                         
  -4   3   3       2556.99       2437.89       107.15 o                         
  -3   3   3        876.08        710.28        33.37 o                         
  -2   3   3       3419.63       3566.55       319.18 o                         
  -1   3   3       1336.12       1317.96        58.13 o                         
   0   3   3        973.97        984.84        57.76 o                         
   1   3   3        743.19        740.31        35.05 o                         
   2   3   3          0.14         13.87        12.86 o                         
   3   3   3        901.41        911.89        58.55 o                         
   4   3   3         85.06        115.77        18.05 o                         
   5   3   3        115.43        109.90        11.70 o                         
   6   3   3        172.52        184.84        20.05 o                         
   7   3   3          0.13         27.39        12.12 o                         
   8   3   3        114.98        101.71         8.94 o                         
   9   3   3         18.71         16.53         4.46 o                         
  -9   4   3          0.45         15.50         8.60 o                         
  -8   4   3       1520.77       1388.25       260.65 o                         
  -7   4   3        281.08        280.17        16.68 o                         
  -6   4   3         25.34         17.80         7.32 o                         
  -5   4   3        176.22        171.74        10.77 o                         
  -4   4   3       2638.50       2286.45        77.98 o                         
  -3   4   3          3.19         -2.85         5.74 o                         
  -2   4   3        474.62        421.89        26.17 o                         
  -1   4   3       1244.71        943.69        82.97 o                         
   0   4   3       3674.16       3744.79       282.16 o                         
   1   4   3        462.48        537.41        25.84 o                         
   2   4   3        996.28       1099.65        94.02 o                         
   3   4   3          0.19         -5.49        27.43 o                         
   4   4   3       1057.80       1355.21       121.35 o                         
   5   4   3        819.60        867.39        42.17 o                         
   6   4   3         61.21         73.19        11.71 o                         
   7   4   3         20.19         35.58        12.17 o                         
   8   4   3          5.28         16.76        23.83 o                         
  -8   5   3        200.68        218.84        23.40 o                         
  -7   5   3         18.25         26.76        12.50 o                         
  -6   5   3        454.67        425.78        26.04 o                         
  -5   5   3        164.40        161.99        11.37 o                         
  -4   5   3          0.53          1.16         7.08 o                         
  -3   5   3          1.51          6.21         7.13 o                         
  -2   5   3         48.24         56.24        36.51 o                         
  -1   5   3         26.40         41.45        28.80 o                         
   0   5   3        945.56        871.09        57.31 o                         
   1   5   3       1641.29       1455.72        86.57 o                         
   2   5   3        314.37        319.95        69.88 o                         
   3   5   3        175.37        165.77        33.69 o                         
   4   5   3        240.81        198.58        14.57 o                         
   5   5   3          0.05         -1.28         7.47 o                         
   6   5   3          0.22         -0.10         8.46 o                         
   7   5   3          1.50          5.07        35.77 o                         
   8   5   3         22.74         26.53         9.00 o                         
  -8   6   3        478.39        582.29        45.91 o                         
  -7   6   3          2.50          9.87        19.39 o                         
  -6   6   3        169.53        149.53        12.98 o                         
  -5   6   3        208.00        218.43        20.76 o                         
  -4   6   3         80.01         68.03        10.27 o                         
  -3   6   3         29.43         35.76        11.26 o                         
  -2   6   3         51.04         72.06        27.42 o                         
  -1   6   3        113.11        103.38        10.71 o                         
   0   6   3       1639.00       1653.74        72.93 o                         
   1   6   3        207.62        203.90        17.19 o                         
   2   6   3         27.38         38.95        16.00 o                         
   3   6   3          0.70         14.08        10.56 o                         
   4   6   3       1015.85       1064.19        45.70 o                         
   5   6   3         80.99         79.89        10.94 o                         
   6   6   3          1.07         30.97        15.22 o                         
   7   6   3         75.06         75.71        13.11 o                         
   8   6   3         50.62         39.15         6.65 o                         
  -8   7   3        282.10        221.42        18.93 o                         
  -7   7   3          6.00         10.06        14.46 o                         
  -6   7   3        404.56        426.14        35.84 o                         
  -5   7   3          0.07         12.60        11.69 o                         
  -4   7   3          0.03          9.23         8.99 o                         
  -3   7   3         46.44         53.83        17.56 o                         
  -2   7   3        326.39        293.09        17.08 o                         
  -1   7   3        192.73        180.18        10.01 o                         
   0   7   3         49.72         48.90         6.96 o                         
   1   7   3         25.51         30.93         8.37 o                         
   2   7   3        250.77        349.29        32.99 o                         
   3   7   3         13.08          1.03        12.39 o                         
   4   7   3        417.16        433.77        22.36 o                         
   5   7   3         10.05         17.07        10.71 o                         
   6   7   3        178.88        197.90        21.72 o                         
   7   7   3          1.00         17.46         9.55 o                         
  -7   8   3         20.07         30.20        12.24 o                         
  -6   8   3         67.87         86.89        18.37 o                         
  -5   8   3          2.33         14.59         9.33 o                         
  -4   8   3         67.56         74.52         8.21 o                         
  -3   8   3        566.06        518.78        32.44 o                         
  -2   8   3        170.47        180.98        14.39 o                         
  -1   8   3        107.59        115.61        12.13 o                         
   0   8   3        649.22        680.50        28.61 o                         
   1   8   3        201.24        190.60        14.28 o                         
   2   8   3        177.88        229.07        19.25 o                         
   3   8   3        415.47        441.71        28.11 o                         
   4   8   3        132.05        106.80        13.90 o                         
   5   8   3         25.31         35.73        15.66 o                         
   6   8   3         78.89         83.75        14.62 o                         
   7   8   3        389.56        369.44        35.42 o                         
  -6   9   3        115.48        123.38        17.72 o                         
  -5   9   3          5.99         -6.38        18.09 o                         
  -4   9   3        420.58        447.89        27.47 o                         
  -3   9   3        557.71        572.71        35.77 o                         
  -2   9   3        586.51        673.94        31.14 o                         
  -1   9   3         62.29         71.31        12.46 o                         
   0   9   3          0.98         16.27        10.13 o                         
   1   9   3         71.92        103.72        12.63 o                         
   2   9   3          8.88         41.64        12.80 o                         
   3   9   3          9.71          5.71         7.42 o                         
   4   9   3          0.03         12.43         8.08 o                         
   5   9   3         31.31         36.26         8.37 o                         
  -5  10   3        112.41        139.82        16.25 o                         
  -4  10   3         72.55         85.62        16.61 o                         
  -3  10   3          0.54          9.30         7.89 o                         
  -2  10   3        599.62        657.22        48.83 o                         
  -1  10   3          0.04         23.41        11.44 o                         
   0  10   3          0.08          7.78        11.44 o                         
   1  10   3        172.28        176.31        38.34 o                         
   2  10   3          9.02         23.12         8.28 o                         
   3  10   3        280.97        293.83        19.90 o                         
   4  10   3          0.85         10.75         6.23 o                         
   5  10   3         18.36         31.84         9.19 o                         
  -4  11   3       1417.11       1376.56       103.37 o                         
  -3  11   3          0.19          0.38         7.84 o                         
  -2  11   3        151.77        165.45        31.68 o                         
  -1  11   3        101.10         78.71        19.21 o                         
   0  11   3          3.13         32.60        11.24 o                         
   1  11   3          4.52          0.89         9.53 o                         
   2  11   3          5.97          8.56         6.27 o                         
   3  11   3        125.30        103.25         7.95 o                         
   4  11   3        314.25        191.87        16.66 o                         
  -2  12   3         25.03         24.99         4.09 o                         
   0  12   3         54.30         40.61         9.98 o                         
   1  12   3         12.20         10.01         7.22 o                         
   2  12   3        146.06        117.37        13.10 o                         
  -8   0   4        365.99        367.11        37.81 o                         
  -6   0   4        260.63        238.73        25.84 o                         
  -4   0   4       6078.14       5729.58       614.13 o                         
  -2   0   4       5287.29       5879.30       443.27 o                         
   0   0   4       3907.06       4187.61       310.67 o                         
   2   0   4       1777.88       1795.60       140.35 o                         
   4   0   4        285.05        384.78        49.45 o                         
   6   0   4        462.76        492.45        64.10 o                         
   8   0   4        327.64        350.05        37.56 o                         
  -9   1   4         26.40         24.72         6.13 o                         
  -8   1   4         76.60         81.54        12.13 o                         
  -7   1   4        302.97        256.91        14.72 o                         
  -6   1   4         23.45         17.48        15.73 o                         
  -5   1   4        136.18        118.39        10.94 o                         
  -4   1   4       1006.23        798.19        40.46 o                         
  -3   1   4          6.40          8.45         8.77 o                         
  -2   1   4       5612.73       5727.30       305.12 o                         
  -1   1   4        590.38        541.67        20.55 o                         
   0   1   4        231.37        269.32        13.10 o                         
   1   1   4        505.91        610.41        37.40 o                         
   2   1   4        138.19        109.82        16.58 o                         
   3   1   4       1659.27       1791.19       101.88 o                         
   4   1   4       1412.66       1645.33        97.27 o                         
   5   1   4        119.04        117.93        12.29 o                         
   6   1   4        297.00        309.16        34.32 o                         
   7   1   4         31.52         45.95        13.92 o                         
   8   1   4        108.06        129.57        16.99 o                         
  -9   2   4          1.89          6.99        11.16 o                         
  -8   2   4        209.63        229.35        16.03 o                         
  -7   2   4         97.78         90.11        11.71 o                         
  -6   2   4        287.70        231.00        16.66 o                         
  -5   2   4         27.43         10.31         8.39 o                         
  -4   2   4        960.81        894.88        39.59 o                         
  -3   2   4        348.43        304.99        22.19 o                         
  -2   2   4       4791.27       4651.18       244.69 o                         
  -1   2   4       1530.88       1435.08        63.19 o                         
   0   2   4       1599.06       1657.23        62.53 o                         
   1   2   4        267.95        271.63        18.20 o                         
   2   2   4       6409.67       7100.26       527.14 o                         
   3   2   4        175.70        276.45        26.25 o                         
   4   2   4        110.15        167.60        23.64 o                         
   5   2   4         53.74         72.24        12.07 o                         
   6   2   4        242.76        224.97        18.63 o                         
   7   2   4         85.76         75.01        24.95 o                         
   8   2   4        262.98        262.90        18.60 o                         
  -9   3   4        117.17        108.29        13.17 o                         
  -8   3   4          5.48          5.10         6.25 o                         
  -7   3   4        246.36        226.72        14.46 o                         
  -6   3   4        181.82        164.72        10.22 o                         
  -5   3   4         31.97         29.91         8.70 o                         
  -4   3   4        174.49        192.33        15.34 o                         
  -3   3   4       3593.36       3045.59       132.44 o                         
  -2   3   4         20.42         31.11         8.05 o                         
  -1   3   4        623.42        586.51        33.71 o                         
   0   3   4       3983.73       3609.12       197.71 o                         
   1   3   4        102.40        124.65        11.01 o                         
   2   3   4       9617.79      10985.45       558.74 o                         
   3   3   4       2366.91       2680.86       144.91 o                         
   4   3   4          1.17         15.91        14.90 o                         
   5   3   4        773.38        791.79        63.52 o                         
   6   3   4        340.87        337.61        22.71 o                         
   7   3   4        262.52        292.90        17.63 o                         
   8   3   4         25.80         41.60        10.52 o                         
  -9   4   4         80.80         88.04        11.13 o                         
  -8   4   4          0.57          5.26         6.45 o                         
  -7   4   4         22.22         16.71         8.90 o                         
  -6   4   4        117.49        108.50        10.17 o                         
  -5   4   4        142.82        115.24         8.14 o                         
  -4   4   4        167.01        170.10        11.61 o                         
  -3   4   4          3.24          9.87         5.59 o                         
  -2   4   4       6043.79       6574.30       257.31 o                         
  -1   4   4        499.57        499.64        23.91 o                         
   0   4   4        353.86        371.18        18.77 o                         
   1   4   4         22.89          9.26         6.01 o                         
   2   4   4        150.40         72.67        10.52 o                         
   3   4   4         58.08         78.24        31.78 o                         
   4   4   4        572.94        622.46        41.75 o                         
   5   4   4         64.30         61.27        11.45 o                         
   6   4   4        585.06        568.76        32.86 o                         
   7   4   4         24.83         21.40         8.28 o                         
   8   4   4        126.95        146.89        28.70 o                         
  -8   5   4         18.41          8.75        14.87 o                         
  -7   5   4         67.65         70.43        14.88 o                         
  -6   5   4        206.41        194.30        18.33 o                         
  -5   5   4        392.48        353.11        31.34 o                         
  -4   5   4        390.77        344.89        33.80 o                         
  -3   5   4          0.63          4.07         8.31 o                         
  -2   5   4       4709.28       5311.16       494.81 o                         
  -1   5   4        226.69        198.73        14.84 o                         
   0   5   4       2508.19       2523.79       333.21 o                         
   1   5   4         15.30         20.90        10.92 o                         
   2   5   4         90.65        125.10        37.05 o                         
   3   5   4        129.01        110.62        38.08 o                         
   4   5   4         91.21         84.10        10.96 o                         
   5   5   4          0.78          7.34        10.54 o                         
   6   5   4        210.46        185.24        19.02 o                         
   7   5   4         35.76         78.71        36.96 o                         
   8   5   4          7.51         13.58         8.88 o                         
  -8   6   4        130.15        107.29        35.05 o                         
  -7   6   4         23.38         11.78        14.73 o                         
  -6   6   4        251.93        270.47        20.83 o                         
  -5   6   4        272.24        275.45        19.66 o                         
  -4   6   4        348.42        344.96        22.14 o                         
  -3   6   4         23.59         50.84        20.15 o                         
  -2   6   4        158.03         86.71        19.68 o                         
  -1   6   4        244.10        213.30        20.88 o                         
   0   6   4       1610.73       1747.41        95.20 o                         
   1   6   4        255.27        266.49        23.22 o                         
   2   6   4         63.38         81.45        25.84 o                         
   3   6   4        212.75        224.35        19.69 o                         
   4   6   4        697.90        698.30        52.09 o                         
   5   6   4        509.95        527.49        26.75 o                         
   6   6   4          0.01         28.30        14.18 o                         
   7   6   4         14.82         41.26        16.43 o                         
   8   6   4          0.10         17.56        14.02 o                         
  -8   7   4        521.89        396.24        31.12 o                         
  -7   7   4         70.78         91.53        17.37 o                         
  -6   7   4        105.34        123.84        24.60 o                         
  -5   7   4          0.98          5.90        12.39 o                         
  -4   7   4         11.59         23.17         8.91 o                         
  -3   7   4        305.10        293.61        28.42 o                         
  -2   7   4        418.16        339.10        67.53 o                         
  -1   7   4        392.53        360.72        24.22 o                         
   0   7   4        603.73        656.53        37.97 o                         
   1   7   4        357.58        358.47        19.90 o                         
   2   7   4        384.82        350.53        25.92 o                         
   3   7   4         40.42         48.47        16.05 o                         
   4   7   4         32.00         40.25         9.93 o                         
   5   7   4          0.13         15.47        10.80 o                         
   6   7   4         19.84         25.23        13.22 o                         
   7   7   4          1.48         14.48         9.53 o                         
  -7   8   4         10.04          7.03        11.76 o                         
  -6   8   4        420.50        489.20        29.09 o                         
  -5   8   4        139.28        174.37        16.63 o                         
  -4   8   4        169.45        172.73        11.85 o                         
  -3   8   4        142.08        153.16        18.71 o                         
  -2   8   4        396.73        355.03        31.91 o                         
  -1   8   4          0.09          4.71         7.74 o                         
   0   8   4         91.17        100.79         9.30 o                         
   1   8   4          0.52         25.47         8.89 o                         
   2   8   4         79.00        113.79        33.17 o                         
   3   8   4         65.11         59.94        12.93 o                         
   4   8   4        278.13        298.17        24.13 o                         
   5   8   4         21.79         48.31        10.87 o                         
   6   8   4         42.60         55.84        18.29 o                         
   7   8   4         99.81        104.07        19.02 o                         
  -6   9   4        323.34        325.02        29.32 o                         
  -5   9   4         14.13         11.97        10.05 o                         
  -4   9   4        735.43        764.54        71.87 o                         
  -3   9   4         31.58         28.23         8.39 o                         
  -2   9   4          0.10          8.47         9.37 o                         
  -1   9   4        179.60        172.15        15.03 o                         
   0   9   4        120.24        116.70        11.74 o                         
   1   9   4          2.73          7.93        12.75 o                         
   2   9   4        159.44        153.56        14.94 o                         
   3   9   4         34.72         42.13        13.95 o                         
   4   9   4          0.14         12.07        14.40 o                         
   5   9   4          0.00          4.82         9.38 o                         
  -4  10   4         58.05         89.42        13.76 o                         
  -3  10   4         86.61         97.01        12.15 o                         
  -2  10   4          8.26         20.38        12.09 o                         
  -1  10   4        353.23        318.23        25.65 o                         
   0  10   4        304.59        300.64        77.85 o                         
   1  10   4        550.54        558.89        41.08 o                         
   2  10   4        163.68        161.91        12.16 o                         
   3  10   4         41.05         57.96         8.62 o                         
   4  10   4        267.53        252.55        13.39 o                         
   5  10   4         50.34         53.75         8.74 o                         
  -4  11   4         23.12         24.20        10.24 o                         
  -3  11   4         12.29          7.54         7.56 o                         
  -2  11   4         22.31         33.34        11.29 o                         
  -1  11   4         49.90         35.10        17.71 o                         
   0  11   4         31.25         30.92        11.04 o                         
   1  11   4          2.10         12.55         9.67 o                         
   2  11   4          6.24          8.66         5.40 o                         
   3  11   4          1.21          3.55         5.39 o                         
  -2  12   4        505.26        567.66        43.83 o                         
   0  12   4         30.07         32.60         9.34 o                         
   1  12   4        123.08        127.78         9.62 o                         
   2  12   4        481.76        419.29        45.79 o                         
  -9   0   5        147.59        140.06        36.70 o                         
  -7   0   5         15.39          5.45        14.88 o                         
  -5   0   5         48.52         57.68        11.98 o                         
  -3   0   5          2.49         -0.71        27.53 o                         
  -1   0   5         73.33         74.71        17.00 o                         
   1   0   5       2122.34       2788.51       211.21 o                         
   3   0   5       2267.38       2447.88       192.66 o                         
   5   0   5         47.51         50.64        32.43 o                         
   7   0   5          1.04         44.62        24.89 o                         
  -9   1   5          0.52         17.36         9.01 o                         
  -8   1   5        166.26        166.81        14.49 o                         
  -7   1   5        145.95        125.91        15.49 o                         
  -6   1   5       1806.09       1689.58        70.42 o                         
  -5   1   5       1422.67       1237.23        40.52 o                         
  -4   1   5        221.60        238.38        16.16 o                         
  -3   1   5         92.09         87.66        16.27 o                         
  -2   1   5        765.97        749.72        48.80 o                         
  -1   1   5       1718.82       1569.25        59.89 o                         
   0   1   5       1858.23       1877.15        70.97 o                         
   1   1   5        199.52        262.16        17.03 o                         
   2   1   5       2144.59       2215.20       121.23 o                         
   3   1   5        183.57        220.56        25.19 o                         
   4   1   5        330.64        370.37        34.46 o                         
   5   1   5       1803.52       1848.21        65.62 o                         
   6   1   5        195.23        183.59        24.36 o                         
   7   1   5        745.92        673.81        60.75 o                         
   8   1   5        106.85        118.50        16.54 o                         
  -9   2   5         97.78        106.93        14.60 o                         
  -8   2   5         13.00         23.64        10.64 o                         
  -7   2   5         77.43         55.43        11.87 o                         
  -6   2   5        189.56        178.08        12.02 o                         
  -5   2   5         49.17         47.93         9.23 o                         
  -4   2   5       2254.78       2123.51       107.38 o                         
  -3   2   5          4.09          6.81         7.27 o                         
  -2   2   5          3.16         -5.05        11.46 o                         
  -1   2   5         45.73         53.80         7.46 o                         
   0   2   5       2435.87       2579.08        96.48 o                         
   1   2   5       4502.21       5226.17       221.89 o                         
   2   2   5        334.79        489.77        44.65 o                         
   3   2   5         14.64          6.72        16.68 o                         
   4   2   5          3.25         -7.02        17.80 o                         
   5   2   5          4.24         11.94        10.97 o                         
   6   2   5        272.89        261.44        25.43 o                         
   7   2   5         14.22         77.35        40.75 o                         
   8   2   5          8.03         23.10        11.53 o                         
   9   2   5         11.21         11.64         4.75 o                         
  -9   3   5         26.72          9.67         9.71 o                         
  -8   3   5         39.48         40.39         6.93 o                         
  -7   3   5          0.84          9.33         9.87 o                         
  -6   3   5         99.19         90.12         9.48 o                         
  -5   3   5        217.18        216.65        11.99 o                         
  -4   3   5       1728.34       1716.21        64.16 o                         
  -3   3   5        231.03        202.34        12.33 o                         
  -2   3   5       6257.06       6470.32       241.36 o                         
  -1   3   5       2031.14       1930.25       102.58 o                         
   0   3   5         68.01         82.81         9.40 o                         
   1   3   5        140.69        161.19        14.66 o                         
   2   3   5       2101.96       2328.74       125.98 o                         
   3   3   5         23.20         25.33        14.66 o                         
   4   3   5       2537.36       2601.43       201.78 o                         
   5   3   5        206.50        221.59        26.30 o                         
   6   3   5         71.02         59.35        16.11 o                         
   7   3   5         79.39         69.45        40.47 o                         
   8   3   5          9.67         24.84         9.84 o                         
  -8   4   5        258.16        241.67        32.00 o                         
  -7   4   5        123.33        121.96        10.88 o                         
  -6   4   5        134.97        116.54         8.88 o                         
  -5   4   5        125.74        129.44         9.70 o                         
  -4   4   5        513.09        562.74        28.79 o                         
  -3   4   5        597.18        460.99        19.79 o                         
  -2   4   5        106.78         92.41         9.34 o                         
  -1   4   5        561.98        431.23        24.60 o                         
   0   4   5      12267.94      13558.13       576.66 o                         
   1   4   5         16.82         21.03         8.57 o                         
   2   4   5        491.61        579.08        30.96 o                         
   3   4   5         32.22         49.25        30.88 o                         
   4   4   5          0.02         24.83        13.66 o                         
   5   4   5         13.62         18.96        15.73 o                         
   6   4   5         31.13         37.76        16.50 o                         
   7   4   5         14.84         21.85        11.19 o                         
   8   4   5          1.03         10.12         8.01 o                         
  -8   5   5        177.56        126.59        13.80 o                         
  -7   5   5         27.37         44.40        13.83 o                         
  -6   5   5         83.56         63.41        12.86 o                         
  -5   5   5        437.22        439.98        48.79 o                         
  -4   5   5        297.69        301.21        22.07 o                         
  -3   5   5          0.88          0.59         7.14 o                         
  -2   5   5        817.77        890.24        56.01 o                         
  -1   5   5        133.42        137.56        11.04 o                         
   0   5   5          0.01          8.69         6.71 o                         
   1   5   5       3657.06       4074.67       295.64 o                         
   2   5   5        689.42        784.04       136.33 o                         
   3   5   5        142.71        110.51        37.00 o                         
   4   5   5        596.05        559.08        43.52 o                         
   5   5   5         53.37         57.45        16.57 o                         
   6   5   5         20.15         27.52         9.90 o                         
   7   5   5          0.01         -1.80        36.94 o                         
   8   5   5         17.14         29.32        21.29 o                         
  -8   6   5         66.24         42.41         7.35 o                         
  -7   6   5        159.41        166.87        23.01 o                         
  -6   6   5         14.51         24.03        13.22 o                         
  -5   6   5          6.19         24.31        16.81 o                         
  -4   6   5          0.02         -3.31         9.21 o                         
  -3   6   5          1.27         -3.87         7.80 o                         
  -2   6   5        447.21        395.32        16.51 o                         
  -1   6   5        123.53        134.16         9.23 o                         
   0   6   5        358.01        405.96        18.30 o                         
   1   6   5          2.11         -3.59        11.63 o                         
   2   6   5        520.94        717.85        71.54 o                         
   3   6   5        306.28        366.13        26.74 o                         
   4   6   5        830.48        942.92        45.86 o                         
   5   6   5         63.43         80.95        11.02 o                         
   6   6   5          7.86         18.15        10.04 o                         
   7   6   5          0.83         -4.14        30.81 o                         
   8   6   5         56.16         46.89        14.28 o                         
  -7   7   5          8.65         33.35        12.36 o                         
  -6   7   5         43.68         51.05        17.26 o                         
  -5   7   5          0.35         -2.88        17.00 o                         
  -4   7   5        556.01        616.84       108.25 o                         
  -3   7   5        178.74        172.26        12.61 o                         
  -2   7   5       1291.64       1191.35       151.86 o                         
  -1   7   5        490.79        458.84        25.38 o                         
   0   7   5         61.05        109.10        18.56 o                         
   1   7   5          2.60         18.36        16.30 o                         
   2   7   5        860.15        829.67        50.92 o                         
   3   7   5        323.81        317.77        44.12 o                         
   4   7   5        171.42        174.99        13.60 o                         
   5   7   5         37.31         50.75        11.47 o                         
   6   7   5          8.14          8.43        11.57 o                         
   7   7   5          1.94         27.26        24.20 o                         
  -7   8   5         13.64         21.58        11.60 o                         
  -6   8   5         55.79         72.41        15.25 o                         
  -5   8   5          6.66          2.56        15.91 o                         
  -4   8   5          3.26         12.98        10.97 o                         
  -3   8   5        357.12        363.50        34.76 o                         
  -2   8   5        755.45        798.08        63.57 o                         
  -1   8   5          5.29         11.48        11.82 o                         
   0   8   5       1282.88       1129.58        51.32 o                         
   1   8   5        156.55        173.33        21.17 o                         
   2   8   5        265.81        289.93        20.52 o                         
   3   8   5        258.70        290.01        28.57 o                         
   4   8   5          6.37         17.72        16.43 o                         
   5   8   5        155.61        131.87        13.18 o                         
   6   8   5        190.85        182.44        17.60 o                         
   7   8   5         25.90         17.89        15.55 o                         
  -6   9   5        131.62        165.81        32.66 o                         
  -5   9   5         57.67         82.00        21.50 o                         
  -4   9   5         88.63         99.66        14.16 o                         
  -3   9   5        183.77        202.52        18.99 o                         
  -2   9   5         21.16         28.04        17.16 o                         
  -1   9   5        704.31        593.22        98.81 o                         
   0   9   5          9.16          7.99         9.87 o                         
   1   9   5         19.91         27.34         8.69 o                         
   2   9   5         12.38         18.77         8.42 o                         
   3   9   5        111.69        128.89        14.50 o                         
   4   9   5        239.57        246.51        17.85 o                         
   5   9   5        214.31        217.69        14.78 o                         
   6   9   5          2.23         22.18        18.08 o                         
  -4  10   5         59.96         88.71        14.56 o                         
  -3  10   5         98.23        119.36        16.85 o                         
  -2  10   5          9.78         14.41        19.90 o                         
  -1  10   5          0.07         -0.71        16.22 o                         
   0  10   5        689.81        767.20        41.72 o                         
   1  10   5         18.52         18.24         9.18 o                         
   2  10   5         18.15         37.00         8.23 o                         
   3  10   5        431.86        418.94        24.99 o                         
   4  10   5        224.22        235.28        14.95 o                         
  -3  11   5          0.06         18.90         7.32 o                         
  -2  11   5          4.62          7.91         9.58 o                         
   0  11   5          0.09          4.60        10.61 o                         
   1  11   5         31.25         39.26        14.07 o                         
   2  11   5         25.35         27.17         6.54 o                         
   3  11   5        228.29        201.78        13.98 o                         
  -2  12   5         61.73         80.04         9.76 o                         
   0  12   5         87.27         91.11        11.65 o                         
   1  12   5         49.17         56.67         6.33 o                         
   2  12   5         96.80         88.57        17.04 o                         
  -8   0   6        365.26        366.46        36.12 o                         
  -6   0   6       1060.24       1009.37        38.67 o                         
  -4   0   6        597.43        615.62        44.00 o                         
  -2   0   6       2403.55       2485.09       188.71 o                         
   0   0   6       5085.81       5912.94       310.36 o                         
   2   0   6       1969.48       2466.55       191.44 o                         
   4   0   6        474.33        613.53        67.74 o                         
   6   0   6       1070.74       1223.83       109.71 o                         
   8   0   6         19.15          9.44        19.38 o                         
  -9   1   6          0.49          0.58         8.62 o                         
  -8   1   6        161.55        164.85        17.55 o                         
  -7   1   6        352.01        319.52        17.72 o                         
  -6   1   6        371.09        371.56        16.73 o                         
  -5   1   6         26.28         32.26         7.53 o                         
  -4   1   6       1102.03       1107.58        55.57 o                         
  -3   1   6        792.98        749.99        42.89 o                         
  -2   1   6       1054.49       1163.12        69.23 o                         
  -1   1   6          0.25          4.47         8.70 o                         
   0   1   6        208.46        247.83        19.32 o                         
   1   1   6       1158.66       1480.34        66.84 o                         
   2   1   6        246.47        265.66        24.28 o                         
   3   1   6       2379.88       2666.59       148.27 o                         
   4   1   6       1073.28       1056.97        68.44 o                         
   5   1   6          2.94         11.11        12.35 o                         
   6   1   6        149.26        165.47        20.67 o                         
   7   1   6         53.37         72.86        42.57 o                         
   8   1   6         57.03         49.77        13.98 o                         
   9   1   6          0.30          6.80         5.65 o                         
  -9   2   6         34.80         39.09         8.39 o                         
  -8   2   6        452.87        396.08        21.40 o                         
  -7   2   6        181.48        185.65        16.26 o                         
  -6   2   6          4.43          3.99         9.13 o                         
  -5   2   6         14.99         12.14         5.63 o                         
  -4   2   6         51.68         48.08         9.22 o                         
  -3   2   6        233.83        219.13        15.02 o                         
  -2   2   6       1799.19       2075.30       112.05 o                         
  -1   2   6       1874.40       1683.20        64.02 o                         
   0   2   6       1309.36       1514.83        58.25 o                         
   1   2   6        186.63        222.87        15.04 o                         
   2   2   6        404.28        504.16        35.89 o                         
   3   2   6        647.73        724.98        49.02 o                         
   4   2   6       1098.35       1284.30        79.69 o                         
   5   2   6         33.48         35.75        12.55 o                         
   6   2   6        239.50        263.89        58.52 o                         
   7   2   6         13.25         15.94        39.65 o                         
   8   2   6        207.18        199.88        15.94 o                         
   9   2   6          5.24         14.20         4.16 o                         
  -9   3   6         39.47         39.33         9.57 o                         
  -8   3   6        208.79        178.41        12.30 o                         
  -7   3   6          5.59         17.64        11.73 o                         
  -6   3   6        332.11        320.78        15.71 o                         
  -5   3   6          3.46          4.89         7.06 o                         
  -4   3   6        174.08        141.85        10.02 o                         
  -3   3   6       1067.63        954.89        43.06 o                         
  -2   3   6       7172.54       8364.79       303.00 o                         
  -1   3   6        669.40        645.72        38.00 o                         
   0   3   6       2024.75       1939.84       103.77 o                         
   1   3   6        807.32        992.65        38.88 o                         
   2   3   6        275.21        193.71        13.23 o                         
   3   3   6         12.25          1.47        13.71 o                         
   4   3   6        216.94        232.42        25.52 o                         
   5   3   6       1069.37       1049.41        65.86 o                         
   6   3   6         28.69         39.39        16.35 o                         
   7   3   6        261.27        386.30        54.24 o                         
   8   3   6          8.88          9.91         9.08 o                         
  -8   4   6          6.66         12.15         8.17 o                         
  -7   4   6        291.28        237.24        16.02 o                         
  -6   4   6        434.51        408.00        28.07 o                         
  -5   4   6         31.44         40.61         7.84 o                         
  -4   4   6       1088.02        969.69        33.21 o                         
  -3   4   6         31.33         24.37         6.41 o                         
  -2   4   6       1463.66       1379.33        61.29 o                         
  -1   4   6        194.10        220.46        13.55 o                         
   0   4   6         68.86         86.05         7.62 o                         
   1   4   6        749.84        860.50        41.43 o                         
   2   4   6       5402.47       6348.09       275.72 o                         
   3   4   6        357.52        379.39        24.67 o                         
   4   4   6          0.23         -1.25        14.14 o                         
   5   4   6        120.16        137.66        28.36 o                         
   6   4   6        350.53        365.45        30.93 o                         
   7   4   6        257.55        235.55        17.97 o                         
   8   4   6        380.44        373.47       101.70 o                         
  -8   5   6          3.63         19.56        15.87 o                         
  -7   5   6        114.72        115.33        23.60 o                         
  -6   5   6        899.86        989.09        80.66 o                         
  -5   5   6         18.15         -0.94        17.03 o                         
  -4   5   6         85.24         74.75        12.85 o                         
  -3   5   6          0.74         -0.18         3.65 o                         
  -2   5   6        354.94        364.54        45.07 o                         
  -1   5   6        102.30        105.82        18.15 o                         
   0   5   6       2161.40       2574.63       136.65 o                         
   1   5   6       1806.43       1981.59       238.95 o                         
   2   5   6       2203.13       2524.19       169.40 o                         
   3   5   6         10.04         10.43         8.77 o                         
   4   5   6         46.26         31.75        10.63 o                         
   5   5   6         32.27         41.19        27.45 o                         
   6   5   6        103.08        125.11        13.48 o                         
   7   5   6        100.36        122.90        38.77 o                         
   8   5   6         34.75         47.42        21.29 o                         
  -8   6   6          6.84          4.86         6.41 o                         
  -7   6   6         52.67         37.12        18.00 o                         
  -6   6   6        193.13        206.54        26.88 o                         
  -5   6   6        305.83        337.49        24.14 o                         
  -4   6   6        891.13        885.21        59.70 o                         
  -3   6   6         24.61         25.99         5.71 o                         
  -2   6   6          0.47         10.01         5.84 o                         
  -1   6   6         21.00         27.23         5.97 o                         
   0   6   6       1121.64       1245.53        51.56 o                         
   1   6   6        115.38        131.22        12.03 o                         
   2   6   6         61.61         67.05        11.83 o                         
   3   6   6         64.83         57.94        31.35 o                         
   4   6   6        257.00        269.97        25.79 o                         
   5   6   6        357.23        324.66        31.41 o                         
   6   6   6         85.19        110.93        20.09 o                         
   7   6   6          9.87          2.63        31.05 o                         
  -7   7   6          3.89         -7.79        12.55 o                         
  -6   7   6         44.68         91.52        19.57 o                         
  -5   7   6          0.88         10.99        19.09 o                         
  -4   7   6       1393.83       1473.11        89.48 o                         
  -3   7   6          3.81         11.94         5.96 o                         
  -2   7   6        808.56        806.00        43.26 o                         
  -1   7   6          9.54         26.11         9.28 o                         
   0   7   6       1053.84       1087.52        60.18 o                         
   1   7   6        132.51        108.44        19.66 o                         
   2   7   6        358.31        375.04        27.48 o                         
   3   7   6        227.49        241.03        41.28 o                         
   4   7   6        110.58        103.28        15.87 o                         
   5   7   6         16.68         44.70        18.34 o                         
   6   7   6         52.21         52.77        14.79 o                         
   7   7   6         16.77          7.80        24.30 o                         
  -7   8   6          2.55         11.89         7.25 o                         
  -6   8   6         28.98         41.49        14.59 o                         
  -5   8   6        156.95        202.66        25.42 o                         
  -4   8   6         45.61         65.85        16.42 o                         
  -3   8   6        127.76        168.67        18.05 o                         
  -2   8   6        232.47        250.23        16.79 o                         
  -1   8   6        158.73        147.65        18.47 o                         
   0   8   6        142.17        156.51        26.17 o                         
   1   8   6         46.30         70.28        16.79 o                         
   2   8   6         50.76         50.92        14.55 o                         
   3   8   6         30.01         23.68        18.40 o                         
   4   8   6         84.62        132.41        22.82 o                         
   5   8   6         27.46         22.33        15.07 o                         
   6   8   6         44.17         44.24         9.14 o                         
   7   8   6         34.01         50.71        14.08 o                         
  -6   9   6        104.95        137.20        14.79 o                         
  -5   9   6         34.56         75.59        11.96 o                         
  -4   9   6        834.41        874.31        40.80 o                         
  -3   9   6         36.22         46.17        10.67 o                         
  -2   9   6        380.18        385.98        36.02 o                         
  -1   9   6        128.51         88.00        26.49 o                         
   0   9   6         27.55         43.42        13.12 o                         
   1   9   6          0.63         15.78        14.77 o                         
   2   9   6         33.13         34.28        10.34 o                         
   3   9   6        116.47        121.12        12.83 o                         
   4   9   6        122.52        145.46        13.63 o                         
   5   9   6          6.76         13.14         6.81 o                         
   6   9   6        221.10        234.70        27.67 o                         
  -5  10   6        133.33        136.86        15.36 o                         
  -4  10   6         97.15        148.36        20.65 o                         
  -3  10   6          1.65         12.84        10.36 o                         
  -2  10   6         59.62         61.45        14.68 o                         
   0  10   6         80.30         76.33        22.54 o                         
   1  10   6        397.28        481.69        41.36 o                         
   2  10   6        368.67        363.45        23.49 o                         
   3  10   6          5.87         33.99        10.58 o                         
   4  10   6          1.23         -3.37        11.95 o                         
  -4  11   6          2.42          7.16         8.54 o                         
  -3  11   6        114.85        143.63        16.61 o                         
  -2  11   6         56.47         65.23        13.49 o                         
   0  11   6         56.64         65.76        13.90 o                         
   1  11   6         68.31         77.84        16.00 o                         
   2  11   6        324.30        334.10        16.97 o                         
   3  11   6        150.08        158.27        11.92 o                         
  -1  12   6         86.38         96.71        11.49 o                         
   0  12   6         46.82         61.35         6.99 o                         
   1  12   6          0.03          0.31         7.94 o                         
   2  12   6          3.96          8.16         3.39 o                         
  -9   0   7        287.93        353.79        30.34 o                         
  -7   0   7        337.65        320.83        21.83 o                         
  -5   0   7       2005.09       1872.36        82.80 o                         
  -3   0   7         54.47         35.15        12.82 o                         
  -1   0   7         83.86        105.20        14.27 o                         
   1   0   7       6340.05       7572.08       396.02 o                         
   3   0   7       4360.15       4890.94       374.24 o                         
   5   0   7         95.60        121.83        26.55 o                         
   7   0   7          2.53         46.30        41.63 o                         
   9   0   7          3.21          7.98         6.66 o                         
  -9   1   7          2.29         -0.20         9.10 o                         
  -8   1   7        170.46        153.07        15.94 o                         
  -7   1   7          7.83          9.12         7.32 o                         
  -6   1   7        905.84        905.23        33.99 o                         
  -5   1   7        238.15        207.59        11.33 o                         
  -4   1   7        796.49        830.36        36.60 o                         
  -3   1   7          2.47          8.11         9.20 o                         
  -2   1   7       1280.02       1238.45        70.89 o                         
  -1   1   7       2023.61       1915.11       104.04 o                         
   0   1   7       5541.52       6084.78       320.07 o                         
   1   1   7         30.38         36.49        11.31 o                         
   2   1   7       2908.17       3111.74       135.47 o                         
   3   1   7        493.05        594.05        43.78 o                         
   4   1   7        333.69        387.18        20.84 o                         
   5   1   7        388.01        435.22        29.31 o                         
   6   1   7         21.12          3.32        17.23 o                         
   7   1   7        535.90        575.65        66.26 o                         
   8   1   7         13.21          3.66        12.25 o                         
   9   1   7         19.60         11.03         4.75 o                         
  -9   2   7        188.26        165.89        16.95 o                         
  -8   2   7        312.48        275.69        16.99 o                         
  -7   2   7        129.95        107.09        11.33 o                         
  -6   2   7        121.35         92.75         8.11 o                         
  -5   2   7         23.72         26.40         6.21 o                         
  -4   2   7        109.17        152.71        11.93 o                         
  -3   2   7         54.60         70.56         8.96 o                         
  -2   2   7       2888.30       2653.46       156.39 o                         
  -1   2   7        459.63        461.75        21.25 o                         
   0   2   7       1672.55       1661.19        90.70 o                         
   1   2   7       2197.70       2522.43        96.46 o                         
   2   2   7       1098.26       1275.62        51.79 o                         
   3   2   7       1526.90       1933.33       110.85 o                         
   4   2   7          1.89          6.67        10.97 o                         
   5   2   7          0.25          4.66        12.19 o                         
   6   2   7        243.20        241.32        36.29 o                         
   7   2   7          4.00         15.74        40.44 o                         
   8   2   7         33.20         42.66        11.04 o                         
   9   2   7         34.33         20.72         5.20 o                         
  -9   3   7          0.69          7.91         5.31 o                         
  -8   3   7        192.82        186.83        18.19 o                         
  -7   3   7         44.44         32.63        11.50 o                         
  -6   3   7        102.75        110.79         9.66 o                         
  -5   3   7        277.38        256.56         9.54 o                         
  -4   3   7        376.41        427.10        13.37 o                         
  -3   3   7        159.44        185.31        11.62 o                         
  -2   3   7       2471.58       2605.33       113.70 o                         
  -1   3   7        196.14        156.99        21.23 o                         
   0   3   7        812.66        849.20        67.55 o                         
   1   3   7         95.58         70.06         8.31 o                         
   2   3   7         45.26         33.59         9.19 o                         
   3   3   7         39.67         42.02        13.59 o                         
   4   3   7       1859.80       1781.25       136.23 o                         
   5   3   7         40.43         70.70        19.50 o                         
   6   3   7        349.51        358.10        27.30 o                         
   7   3   7          9.84         26.18        40.04 o                         
   8   3   7          4.98         19.27         5.58 o                         
  -8   4   7         10.95         21.34         8.27 o                         
  -7   4   7         31.82         31.86        23.18 o                         
  -6   4   7         59.55         60.44         8.05 o                         
  -5   4   7         57.55         59.37         5.09 o                         
  -4   4   7         22.31         34.50         4.57 o                         
  -3   4   7       1410.04       1325.19        74.75 o                         
  -2   4   7       1205.02       1288.70        49.16 o                         
  -1   4   7        225.45        261.29        15.68 o                         
   0   4   7        294.77        251.21        20.36 o                         
   1   4   7          2.11          9.04         8.76 o                         
   2   4   7          4.41          7.10         9.21 o                         
   3   4   7         17.89         12.74         8.47 o                         
   4   4   7        238.18        218.99        18.12 o                         
   5   4   7        787.42        802.80        38.36 o                         
   6   4   7        177.45        111.05        15.93 o                         
   7   4   7        184.91        184.26        13.89 o                         
   8   4   7        359.14        262.35        62.75 o                         
  -8   5   7          0.06          5.43         6.74 o                         
  -7   5   7          1.51         11.30        13.62 o                         
  -6   5   7         37.82         32.72        21.28 o                         
  -5   5   7        300.56        291.78        26.29 o                         
  -4   5   7        459.97        443.70        19.03 o                         
  -3   5   7        137.52        143.82         8.13 o                         
  -2   5   7        279.14        250.16        13.89 o                         
  -1   5   7          1.68          2.87        15.18 o                         
   0   5   7       3763.48       4395.25       229.34 o                         
   1   5   7        482.53        462.37        43.98 o                         
   2   5   7        195.60        227.84        20.72 o                         
   3   5   7         16.88         10.17         9.10 o                         
   4   5   7        352.62        376.01        41.74 o                         
   5   5   7          7.44          5.60         8.15 o                         
   6   5   7        652.44        506.62       144.90 o                         
   7   5   7         83.14         82.47        35.87 o                         
   8   5   7          9.63         18.07        17.90 o                         
  -8   6   7         59.71         62.26        16.22 o                         
  -7   6   7         11.82         16.25        11.83 o                         
  -6   6   7         15.87         33.66        13.97 o                         
  -5   6   7        167.04        177.41        13.43 o                         
  -4   6   7        150.47        167.67         9.03 o                         
  -3   6   7          0.23          8.33         5.85 o                         
  -2   6   7         30.89         35.71         5.70 o                         
  -1   6   7        237.64        260.97        12.76 o                         
   0   6   7        302.58        304.38        15.24 o                         
   1   6   7         86.58         90.35         8.90 o                         
   2   6   7        454.40        491.79        33.26 o                         
   3   6   7        227.09        223.95        24.08 o                         
   4   6   7        334.54        353.94        51.45 o                         
   5   6   7         77.21         73.57        17.74 o                         
   6   6   7         31.20         31.47        16.76 o                         
   7   6   7        460.45        523.63        53.30 o                         
  -7   7   7         54.40         60.20        10.21 o                         
  -6   7   7         16.11         35.23        13.03 o                         
  -5   7   7        153.07        179.70        18.17 o                         
  -4   7   7        164.62        173.12        13.82 o                         
  -3   7   7        175.51        186.36        16.51 o                         
  -2   7   7          9.84         20.38         6.59 o                         
  -1   7   7         16.56         38.05         9.88 o                         
   0   7   7         34.85         28.40         8.44 o                         
   1   7   7        153.82        176.14        13.45 o                         
   2   7   7        633.46        708.97        35.81 o                         
   3   7   7         63.03         33.62        33.43 o                         
   4   7   7          6.36         -5.96        14.93 o                         
   5   7   7        121.93        102.48        21.00 o                         
   6   7   7        221.43        219.47        23.08 o                         
   7   7   7          6.85         -0.89        21.18 o                         
  -7   8   7         11.55          1.38         9.25 o                         
  -6   8   7        376.58        432.32        26.64 o                         
  -5   8   7         22.43         39.47        13.42 o                         
  -4   8   7        149.57        206.43        24.99 o                         
  -3   8   7          0.03         13.52        11.11 o                         
  -2   8   7        195.31        242.33        25.56 o                         
  -1   8   7         34.93         34.74        13.02 o                         
   0   8   7        792.34        774.33        42.65 o                         
   1   8   7        242.81        254.00        20.59 o                         
   2   8   7         31.68         42.30        11.41 o                         
   3   8   7        118.64        136.91        24.29 o                         
   4   8   7        216.05        241.18        27.80 o                         
   5   8   7        377.39        423.08        37.65 o                         
   6   8   7          3.06         13.54        26.67 o                         
   7   8   7         25.53         39.26        11.30 o                         
  -6   9   7        427.80        428.96        33.86 o                         
  -5   9   7          8.09         19.71         8.36 o                         
  -4   9   7          4.25          8.85         7.99 o                         
  -3   9   7         12.97         25.38        13.44 o                         
  -2   9   7         84.62         88.40        13.80 o                         
  -1   9   7        800.46        843.69        65.81 o                         
   0   9   7         48.13         39.02        10.72 o                         
   1   9   7         84.28        103.82        25.70 o                         
   2   9   7         43.64         43.40        14.30 o                         
   3   9   7        399.05        447.28        41.28 o                         
   4   9   7        226.74        248.68        26.70 o                         
   5   9   7         63.55         49.84        12.23 o                         
   6   9   7          2.00          5.34        15.34 o                         
  -5  10   7         15.89         10.74         9.15 o                         
  -4  10   7         20.45         45.81         9.77 o                         
  -3  10   7        188.02        193.11        13.58 o                         
  -2  10   7          1.85          5.00        10.21 o                         
  -1  10   7        178.68        163.17        64.55 o                         
   0  10   7        304.93        259.12        50.68 o                         
   1  10   7         18.35         32.64        10.83 o                         
   2  10   7         35.95         44.00         8.05 o                         
   3  10   7        187.22        192.93        22.31 o                         
   4  10   7         57.37         49.41        12.37 o                         
   5  10   7         82.26         71.44        16.63 o                         
  -3  11   7          1.57         16.80         7.39 o                         
  -2  11   7          0.01         17.10        10.97 o                         
  -1  11   7         49.04         50.49        10.57 o                         
   0  11   7        152.39        148.00        18.25 o                         
   1  11   7        286.10        284.43        25.38 o                         
   2  11   7         12.34         -0.47        12.09 o                         
   3  11   7         13.11          8.15         9.41 o                         
  -1  12   7         33.74         35.91         8.11 o                         
   1  12   7        100.54         76.23         9.85 o                         
  -8   0   8        588.59        512.84        45.07 o                         
  -6   0   8         24.43         28.25         9.90 o                         
  -4   0   8         94.74        110.68        16.48 o                         
  -2   0   8          1.31         11.40        11.42 o                         
   0   0   8      19962.67      22535.65      1174.47 o                         
   2   0   8        379.60        550.00        37.70 o                         
   4   0   8        411.83        466.60        51.34 o                         
   6   0   8        701.88        841.34        79.44 o                         
   8   0   8         23.21         21.97        16.76 o                         
  -8   1   8         71.02         64.48         8.02 o                         
  -7   1   8          0.12          8.63         6.98 o                         
  -6   1   8        209.86        195.84        13.58 o                         
  -5   1   8         78.54         75.86         7.13 o                         
  -4   1   8        564.37        548.48        19.27 o                         
  -3   1   8       1161.12       1043.92        57.49 o                         
  -2   1   8         46.05         59.96        12.59 o                         
  -1   1   8       1106.98       1038.61        40.80 o                         
   0   1   8          0.43          0.51        13.70 o                         
   1   1   8       2141.70       2730.85       120.25 o                         
   2   1   8         80.44        128.94        15.63 o                         
   3   1   8       1354.84       1641.14        97.13 o                         
   4   1   8        567.99        642.49        36.94 o                         
   5   1   8          3.37         11.32        13.17 o                         
   6   1   8         34.43         47.67        18.07 o                         
   7   1   8         36.08         24.42        41.80 o                         
   8   1   8         44.82         57.34         9.71 o                         
   9   1   8         40.55         24.60         3.29 o                         
  -8   2   8        172.69        185.41        18.00 o                         
  -7   2   8        202.12        197.29        19.69 o                         
  -6   2   8        204.01        206.27        11.43 o                         
  -5   2   8         13.88         21.33         6.28 o                         
  -4   2   8         17.34         12.65         5.22 o                         
  -3   2   8        327.14        309.50        16.32 o                         
  -2   2   8       2248.84       2336.80       126.86 o                         
  -1   2   8       1633.86       1631.34        50.98 o                         
   0   2   8       2469.24       2880.53       154.55 o                         
   1   2   8        379.21        451.65        22.18 o                         
   2   2   8       5528.28       6484.54       243.20 o                         
   3   2   8       1946.09       2276.58        90.06 o                         
   4   2   8        940.37        937.39        42.15 o                         
   5   2   8        592.54        640.56        33.81 o                         
   6   2   8          0.25          9.21        18.56 o                         
   7   2   8        138.57        125.11        43.22 o                         
   8   2   8        426.79        402.91        16.56 o                         
  -8   3   8         87.17         84.70        12.34 o                         
  -7   3   8          7.76          2.40         9.70 o                         
  -6   3   8        105.81        116.29         9.10 o                         
  -5   3   8         50.84         56.08         5.48 o                         
  -4   3   8        231.10        210.49         8.89 o                         
  -3   3   8         40.75         47.25         8.65 o                         
  -2   3   8       1223.77       1143.68        65.32 o                         
  -1   3   8        295.85        286.17        10.68 o                         
   0   3   8       1092.41       1205.15        67.82 o                         
   1   3   8       1320.72       1520.72        89.09 o                         
   2   3   8         39.54         57.76        13.33 o                         
   3   3   8       1424.54       1594.69        71.46 o                         
   4   3   8         34.19         31.21        10.85 o                         
   5   3   8         68.02         69.09        13.32 o                         
   6   3   8        496.51        534.11        47.63 o                         
   7   3   8        135.53        200.45        46.33 o                         
   8   3   8        180.10        139.96        18.52 o                         
  -8   4   8          4.87         26.07         7.65 o                         
  -7   4   8        363.72        403.36        41.24 o                         
  -6   4   8        279.26        274.33        22.69 o                         
  -5   4   8         13.83         20.08         4.72 o                         
  -4   4   8       1908.52       1844.49        65.09 o                         
  -3   4   8        487.64        485.24        18.45 o                         
  -2   4   8        335.62        332.37        13.82 o                         
  -1   4   8         50.63         38.34         6.29 o                         
   0   4   8        350.46        352.62        18.80 o                         
   1   4   8        565.30        656.34        33.89 o                         
   2   4   8       2014.43       2228.42       101.93 o                         
   3   4   8         34.04         37.10         9.66 o                         
   4   4   8       1189.09       1274.86        53.28 o                         
   5   4   8        238.39        221.93        28.85 o                         
   6   4   8         36.80         32.06        11.59 o                         
   7   4   8        146.56        126.58        10.91 o                         
   8   4   8        209.54        207.70        29.92 o                         
  -8   5   8          8.63         14.66         6.32 o                         
  -7   5   8          0.36          8.89        10.47 o                         
  -6   5   8        542.51        575.33        35.93 o                         
  -5   5   8        292.63        270.30        17.23 o                         
  -4   5   8          2.09          9.72         4.49 o                         
  -3   5   8        313.68        303.26        16.48 o                         
  -2   5   8        126.78        125.73         9.75 o                         
  -1   5   8         36.94         30.73         7.17 o                         
   0   5   8        155.94        158.18        26.99 o                         
   1   5   8       1132.48       1088.88       109.09 o                         
   2   5   8        960.47        981.63        46.44 o                         
   3   5   8          2.05          6.82         9.21 o                         
   4   5   8         17.04         17.33        17.36 o                         
   5   5   8          2.74          2.51         8.16 o                         
   6   5   8        238.83        176.76        26.01 o                         
   7   5   8         38.51         78.79        35.12 o                         
   8   5   8        221.65        196.45        23.67 o                         
  -8   6   8         11.24         10.27         7.78 o                         
  -7   6   8         10.85         18.82        24.04 o                         
  -6   6   8        153.15        199.03        18.63 o                         
  -5   6   8        108.22        131.38        12.32 o                         
  -4   6   8        428.16        473.44        20.46 o                         
  -3   6   8        304.96        318.92        16.43 o                         
  -2   6   8       1738.71       1656.02        69.66 o                         
  -1   6   8        150.80        173.97         9.34 o                         
   0   6   8        198.26        205.58        10.42 o                         
   1   6   8          1.11          1.42         7.50 o                         
   2   6   8         18.77         34.38        11.20 o                         
   3   6   8         11.96         19.30        16.27 o                         
   4   6   8        285.86        260.81        25.81 o                         
   5   6   8        101.68        139.05        24.17 o                         
   6   6   8        654.74        600.65        50.33 o                         
   7   6   8         96.32        127.15        30.56 o                         
  -7   7   8          7.86          0.53         9.10 o                         
  -6   7   8        142.02        188.11        16.97 o                         
  -5   7   8          2.81          2.72        13.38 o                         
  -4   7   8         53.87         42.82         6.49 o                         
  -3   7   8        156.10        144.77        10.00 o                         
  -2   7   8         94.61        128.54         9.13 o                         
  -1   7   8         36.01         43.10        10.35 o                         
   0   7   8        247.01        240.25        16.34 o                         
   1   7   8        194.86        198.75        20.22 o                         
   2   7   8          0.11          5.84         9.26 o                         
   3   7   8        323.66        323.24        28.17 o                         
   4   7   8        582.57        495.69        45.72 o                         
   5   7   8        404.49        369.49        35.95 o                         
   6   7   8         31.08         22.95        14.56 o                         
   7   7   8          6.22         37.58        19.17 o                         
  -7   8   8          3.64          2.79         5.03 o                         
  -6   8   8          3.51         20.73         8.47 o                         
  -5   8   8          5.32          3.87        12.98 o                         
  -4   8   8        795.45        752.34        43.80 o                         
  -3   8   8         65.73         81.14        10.56 o                         
  -2   8   8         67.73         53.93        10.56 o                         
  -1   8   8        362.54        308.00        24.04 o                         
   0   8   8        223.81        265.55        22.90 o                         
   1   8   8        319.97        347.59        24.74 o                         
   2   8   8        101.60        123.60        14.07 o                         
   3   8   8         52.70         59.03        13.31 o                         
   4   8   8        136.03        132.28        14.26 o                         
   5   8   8         50.03         40.45         9.10 o                         
   6   8   8         38.90         31.32         5.82 o                         
  -5   9   8         58.00         75.38         8.96 o                         
  -4   9   8         23.67         34.20        11.34 o                         
  -3   9   8        340.25        323.67        22.59 o                         
  -2   9   8       1165.10       1119.25        61.95 o                         
  -1   9   8         11.18         -3.32        14.00 o                         
   0   9   8         95.34         93.02        11.67 o                         
   1   9   8         74.58        100.08        12.77 o                         
   2   9   8       1402.82       1417.47        77.56 o                         
   3   9   8         31.82         54.94        19.50 o                         
   4   9   8          9.31         19.60         9.52 o                         
   5   9   8         10.69         11.38         6.59 o                         
  -5  10   8          1.30          4.59         6.82 o                         
  -4  10   8         39.96         45.17         9.33 o                         
  -3  10   8         13.34         25.94         8.70 o                         
  -2  10   8        742.00        624.75        77.61 o                         
  -1  10   8          0.55         -4.04        18.43 o                         
   0  10   8         62.52         65.24        11.90 o                         
   1  10   8         10.28         19.38        11.06 o                         
   2  10   8         68.93         83.01         8.54 o                         
   3  10   8         50.74         44.25         7.90 o                         
   4  10   8          2.88          9.62         6.76 o                         
   5  10   8         23.22         13.21        10.89 o                         
  -3  11   8         81.75        125.84        14.66 o                         
  -2  11   8          8.27         17.70        10.40 o                         
  -1  11   8         22.02         18.03        10.00 o                         
   0  11   8         21.79         40.83        12.51 o                         
   1  11   8         70.83         77.67         8.13 o                         
   2  11   8         92.01         84.56         9.90 o                         
   3  11   8        258.33        206.76        18.87 o                         
  -1  12   8        102.70         71.07         8.24 o                         
   1  12   8         24.04         24.18         6.26 o                         
  -9   0   9         43.90         57.10        10.14 o                         
  -7   0   9        182.38        166.21        28.38 o                         
  -5   0   9       2889.32       2692.37        89.59 o                         
  -3   0   9          1.72          3.49        13.42 o                         
  -1   0   9       1283.56       1404.54        63.47 o                         
   1   0   9       3284.07       4014.25       213.30 o                         
   3   0   9       7458.02       8237.13       434.08 o                         
   5   0   9        199.07        193.16        32.74 o                         
   7   0   9          2.34         27.02        44.51 o                         
  -9   1   9         17.61         23.63         9.33 o                         
  -8   1   9         13.77         19.66         7.64 o                         
  -7   1   9          1.55          6.93         8.14 o                         
  -6   1   9          9.51         13.64         7.94 o                         
  -5   1   9          0.06         10.30         6.56 o                         
  -4   1   9       1317.99       1206.52        32.85 o                         
  -3   1   9         54.41         48.74        11.05 o                         
  -2   1   9       4009.28       4360.91       329.00 o                         
  -1   1   9       1280.14       1184.39        46.56 o                         
   0   1   9       7708.38       8680.99       370.60 o                         
   1   1   9        241.07        300.44        20.47 o                         
   2   1   9        105.64        131.84        15.95 o                         
   3   1   9         42.76         57.28        15.38 o                         
   4   1   9        216.66        243.54        16.46 o                         
   5   1   9         97.05        111.61        14.02 o                         
   6   1   9        134.39        161.09        18.57 o                         
   7   1   9        375.32        444.01        58.97 o                         
   8   1   9         82.05         92.40         8.23 o                         
  -9   2   9        199.92        153.66        21.16 o                         
  -8   2   9        105.68        116.33        24.04 o                         
  -7   2   9         29.01         32.78         6.98 o                         
  -6   2   9         49.72         46.29         8.24 o                         
  -5   2   9         57.80         44.56         6.55 o                         
  -4   2   9          4.27         11.73         4.92 o                         
  -3   2   9        414.22        395.30        45.38 o                         
  -2   2   9       3671.91       4110.15       219.50 o                         
  -1   2   9        493.11        496.94        18.37 o                         
   0   2   9       2429.53       2550.43       138.24 o                         
   1   2   9          2.07         10.54        11.07 o                         
   2   2   9       2012.95       2256.37        88.39 o                         
   3   2   9        178.18        183.45        15.99 o                         
   4   2   9       1951.43       2188.72        70.34 o                         
   5   2   9        348.50        365.92        21.63 o                         
   6   2   9          1.70        -13.27        14.02 o                         
   7   2   9         47.80         83.83        42.36 o                         
   8   2   9          1.10          8.40         7.34 o                         
  -8   3   9          1.44          2.96         7.83 o                         
  -7   3   9        135.91        171.16        22.55 o                         
  -6   3   9        549.92        515.13        32.61 o                         
  -5   3   9        100.40         99.87         6.92 o                         
  -4   3   9        383.09        366.00        13.36 o                         
  -3   3   9          0.06          6.22         5.79 o                         
  -2   3   9        109.33        124.14         9.20 o                         
  -1   3   9         51.99         65.03         5.80 o                         
   0   3   9       1335.39       1411.54        63.03 o                         
   1   3   9        812.32        914.46        54.15 o                         
   2   3   9        766.00        842.29        51.21 o                         
   3   3   9       1032.90       1120.88        36.98 o                         
   4   3   9        573.14        587.96        29.36 o                         
   5   3   9        269.90        275.13        20.01 o                         
   6   3   9        216.47        232.62        17.15 o                         
   7   3   9         32.45         30.22        12.83 o                         
   8   3   9         69.20         69.38         5.77 o                         
  -8   4   9          2.68          3.98         5.87 o                         
  -7   4   9        257.17        248.29        29.70 o                         
  -6   4   9         96.67        104.60        15.83 o                         
  -5   4   9          0.31         13.81         5.37 o                         
  -4   4   9          4.87          6.60         5.37 o                         
  -3   4   9        771.76        782.97        26.09 o                         
  -2   4   9        428.49        418.03        13.62 o                         
  -1   4   9        721.78        724.00        32.77 o                         
   0   4   9        148.92        143.90        11.03 o                         
   1   4   9         47.67         69.90        14.01 o                         
   2   4   9         40.51         60.08        11.56 o                         
   3   4   9         92.20        102.81         9.02 o                         
   4   4   9         78.42         94.70         8.51 o                         
   5   4   9        389.14        328.80        15.91 o                         
   6   4   9        875.94        854.50        35.54 o                         
   7   4   9        417.36        411.85        32.86 o                         
   8   4   9         15.30         20.48        19.92 o                         
  -8   5   9          9.75          6.35         5.03 o                         
  -7   5   9         10.97         21.42         9.91 o                         
  -6   5   9         52.88         63.11        11.68 o                         
  -5   5   9         32.78         37.91         5.72 o                         
  -4   5   9         22.81         25.37         4.87 o                         
  -3   5   9        345.17        300.54        19.63 o                         
  -2   5   9        365.13        358.15        21.41 o                         
  -1   5   9         24.56         34.75         5.66 o                         
   0   5   9       1836.64       1859.17        81.74 o                         
   1   5   9        177.45        179.34        11.90 o                         
   2   5   9         40.37         44.85         8.44 o                         
   3   5   9        369.44        403.71        29.69 o                         
   4   5   9        166.20        139.69        21.18 o                         
   5   5   9       1462.00       1553.60        81.01 o                         
   6   5   9         35.38         73.28        19.31 o                         
   7   5   9        158.55        212.88        38.02 o                         
   8   5   9         84.84         69.10        14.46 o                         
  -7   6   9          5.96         -3.40        10.46 o                         
  -6   6   9         31.01         74.34        14.43 o                         
  -5   6   9        581.79        570.03        30.50 o                         
  -4   6   9        182.62        195.47        14.99 o                         
  -3   6   9         14.05         15.39         8.09 o                         
  -2   6   9         21.70         15.03         6.12 o                         
  -1   6   9         16.44         18.96         5.88 o                         
   0   6   9         66.05         51.43         8.47 o                         
   1   6   9        303.29        320.35        19.35 o                         
   2   6   9         79.92         89.01        14.18 o                         
   3   6   9        232.41        206.64        24.07 o                         
   4   6   9          0.97         17.56        18.04 o                         
   5   6   9         41.19         59.52        21.99 o                         
   6   6   9        126.41        130.52        18.49 o                         
   7   6   9          0.77         18.20        24.76 o                         
  -7   7   9         44.47         42.78         6.42 o                         
  -6   7   9         42.51         40.52        12.00 o                         
  -5   7   9        102.23         88.66        15.31 o                         
  -4   7   9        698.94        792.21        64.63 o                         
  -3   7   9        287.81        305.33        15.89 o                         
  -2   7   9        195.10        175.38        20.25 o                         
  -1   7   9        321.91        306.19        18.92 o                         
   0   7   9        546.69        508.25        43.27 o                         
   1   7   9        281.39        286.48        18.81 o                         
   2   7   9        653.69        643.70        37.90 o                         
   3   7   9        182.17        166.66        15.34 o                         
   4   7   9        222.31        167.81        26.42 o                         
   5   7   9        118.71        110.20        21.27 o                         
   6   7   9          6.10         24.28         8.60 o                         
   7   7   9         12.81         30.93        16.69 o                         
  -6   8   9         10.58          6.15         9.60 o                         
  -5   8   9         50.09         82.19        11.79 o                         
  -4   8   9        224.35        209.52        16.41 o                         
  -3   8   9          0.28         18.68         9.42 o                         
  -2   8   9        373.26        329.59        22.29 o                         
  -1   8   9         51.15         52.57        14.13 o                         
   0   8   9         29.18         23.84        10.45 o                         
   1   8   9        280.08        274.24        21.77 o                         
   2   8   9         34.55         27.14        10.59 o                         
   3   8   9         63.25         57.48        12.89 o                         
   4   8   9        603.15        562.83        33.70 o                         
   5   8   9        249.25        246.07        16.90 o                         
  -6   9   9         23.53         17.45         5.18 o                         
  -5   9   9         30.36         39.35         8.78 o                         
  -4   9   9        178.42        168.59        18.07 o                         
  -3   9   9         31.40         37.80        10.35 o                         
  -2   9   9          0.08         13.75        11.91 o                         
  -1   9   9         81.32        103.41        15.33 o                         
   0   9   9        209.04        197.36        16.47 o                         
   1   9   9        349.58        363.74        21.54 o                         
   2   9   9        256.90        234.09        14.08 o                         
   3   9   9        394.27        360.93        24.18 o                         
   4   9   9         24.42         33.05        12.64 o                         
   5   9   9         22.16         20.78         8.67 o                         
  -4  10   9         79.76         80.22        12.06 o                         
  -3  10   9        179.79        166.61        37.60 o                         
  -2  10   9          5.89         13.14         9.80 o                         
  -1  10   9         68.76        106.73        18.81 o                         
   0  10   9        752.39        753.91        41.43 o                         
   1  10   9        131.53        149.30        12.46 o                         
   2  10   9          2.37         10.10         9.10 o                         
   3  10   9         85.73         84.83        13.20 o                         
   4  10   9         26.05         28.29         8.63 o                         
  -3  11   9         45.51         61.17        10.36 o                         
  -2  11   9         46.70         15.31        14.53 o                         
  -1  11   9          0.19         24.56        18.02 o                         
   0  11   9         10.23         19.22        12.34 o                         
   1  11   9          0.95          5.11        12.14 o                         
   2  11   9        200.10        174.02        16.72 o                         
   3  11   9         60.22         38.00         7.91 o                         
  -8   0  10          1.94          3.41         6.35 o                         
  -6   0  10        111.93        111.18        13.06 o                         
  -4   0  10         41.55         30.71         7.03 o                         
  -2   0  10       2581.57       2734.59       211.05 o                         
   0   0  10        473.31        391.55        25.75 o                         
   2   0  10       6303.74       6794.57       360.68 o                         
   4   0  10         44.01         50.44        14.34 o                         
   6   0  10          0.38        -18.01        18.01 o                         
   8   0  10          2.86          4.23         8.77 o                         
  -8   1  10          1.05         20.78         7.69 o                         
  -7   1  10         83.09        100.85        10.42 o                         
  -6   1  10        119.68        120.83         9.53 o                         
  -5   1  10         31.25         30.33         7.07 o                         
  -4   1  10       3282.72       3109.99        81.34 o                         
  -3   1  10       1132.93       1206.80       101.87 o                         
  -2   1  10        540.20        596.36        57.70 o                         
  -1   1  10       2326.85       2280.61        85.95 o                         
   0   1  10       1428.80       1523.50        94.56 o                         
   1   1  10       1611.75       1966.83        89.54 o                         
   2   1  10       2228.26       2354.68       106.93 o                         
   3   1  10         19.78         15.76        11.82 o                         
   4   1  10        523.32        547.90        26.35 o                         
   5   1  10          8.65         20.43        11.84 o                         
   6   1  10          1.77         20.51        13.43 o                         
   7   1  10          2.84          9.48        16.97 o                         
   8   1  10        131.56        123.05        13.12 o                         
  -8   2  10         76.00         94.50        13.36 o                         
  -7   2  10        183.94        214.76        14.22 o                         
  -6   2  10         29.83         38.00         6.38 o                         
  -5   2  10         10.68         13.12         5.45 o                         
  -4   2  10        133.06        137.38         8.14 o                         
  -3   2  10          4.76         10.09         5.37 o                         
  -2   2  10        354.73        387.92        18.15 o                         
  -1   2  10         54.60         47.65         7.10 o                         
   0   2  10       2504.87       2780.45       151.05 o                         
   1   2  10         82.20         90.90        11.92 o                         
   2   2  10         33.99         46.69        11.04 o                         
   3   2  10         43.51         49.35         6.96 o                         
   4   2  10         81.19         93.42        12.47 o                         
   5   2  10        254.26        267.06        20.24 o                         
   6   2  10          9.80         -6.62        13.79 o                         
   7   2  10        263.50        274.05        19.02 o                         
   8   2  10          7.56          9.87         5.27 o                         
  -8   3  10        229.71        252.28        16.25 o                         
  -7   3  10         47.22         74.54        12.35 o                         
  -6   3  10        314.65        297.95        27.15 o                         
  -5   3  10        153.91        155.37         9.38 o                         
  -4   3  10          8.04         12.52         5.37 o                         
  -3   3  10        355.10        332.63        13.57 o                         
  -2   3  10         64.60         81.96         8.47 o                         
  -1   3  10          0.03          6.12         6.06 o                         
   0   3  10          1.26          4.93         6.48 o                         
   1   3  10        864.10        959.72        57.08 o                         
   2   3  10       2084.16       2350.55        91.97 o                         
   3   3  10        138.18        126.69         9.27 o                         
   4   3  10        403.69        393.88        17.08 o                         
   5   3  10          3.52          1.95         7.93 o                         
   6   3  10         21.75         17.31         9.91 o                         
   7   3  10        149.09        163.37        13.39 o                         
   8   3  10          2.32          3.53         2.95 o                         
  -8   4  10          6.56          7.69         7.39 o                         
  -7   4  10        225.98        210.67         9.57 o                         
  -6   4  10         63.99         65.84         8.60 o                         
  -5   4  10        394.10        353.58        23.10 o                         
  -4   4  10        491.01        458.65        19.70 o                         
  -3   4  10        883.60        819.85        20.82 o                         
  -2   4  10          5.87         16.70         4.01 o                         
  -1   4  10         19.12         17.54         5.20 o                         
   0   4  10        189.98        173.41        10.55 o                         
   1   4  10        186.95        202.10         9.20 o                         
   2   4  10         51.93         50.83        11.61 o                         
   3   4  10        691.56        749.86        25.06 o                         
   4   4  10        134.79        114.70         9.23 o                         
   5   4  10        130.34        121.00        15.33 o                         
   6   4  10        101.91        109.82        10.54 o                         
   7   4  10        343.98        361.61        21.81 o                         
  -8   5  10         10.77         21.59         5.61 o                         
  -7   5  10        105.35        102.11        10.07 o                         
  -6   5  10         82.58        101.11        12.01 o                         
  -5   5  10        342.41        365.93        17.14 o                         
  -4   5  10        204.13        176.62         8.33 o                         
  -3   5  10        124.52        127.76         9.58 o                         
  -2   5  10        153.85        149.68         7.89 o                         
  -1   5  10         46.69         50.14         4.97 o                         
   0   5  10        186.41        164.24        13.84 o                         
   1   5  10        375.29        360.26        17.69 o                         
   2   5  10        164.61        173.63        14.04 o                         
   3   5  10         14.69         14.40        12.85 o                         
   4   5  10        751.34        726.89        31.40 o                         
   5   5  10        271.17        248.35        14.04 o                         
   6   5  10         89.55        116.00        22.46 o                         
   7   5  10          9.40         31.55        28.52 o                         
  -7   6  10          0.85          4.08         6.79 o                         
  -6   6  10        110.82        145.95        28.01 o                         
  -5   6  10         13.13         30.58        11.83 o                         
  -4   6  10        875.28        827.79        38.62 o                         
  -3   6  10       1049.03        970.01        38.12 o                         
  -2   6  10        664.53        677.04        24.12 o                         
  -1   6  10         84.02         88.25         7.38 o                         
   0   6  10        154.37        180.60        14.27 o                         
   1   6  10         20.31         27.86         9.76 o                         
   2   6  10        106.86        115.34        11.57 o                         
   3   6  10        374.85        379.10        31.43 o                         
   4   6  10         24.38         41.19        22.14 o                         
   5   6  10        147.73        141.58        25.15 o                         
   6   6  10          0.03         10.81        16.09 o                         
   7   6  10         73.85         32.36        21.33 o                         
  -7   7  10        174.30        172.37        36.78 o                         
  -6   7  10         23.67         24.53        11.51 o                         
  -5   7  10         46.40         72.86        14.67 o                         
  -4   7  10        132.88        102.84        10.59 o                         
  -3   7  10         24.59         19.44         6.50 o                         
  -2   7  10       1231.18       1089.02        50.45 o                         
  -1   7  10        385.19        337.70        20.63 o                         
   0   7  10          3.24         13.13         6.98 o                         
   1   7  10          7.93          8.40        13.30 o                         
   2   7  10        713.11        643.97        33.35 o                         
   3   7  10        513.90        544.52        29.99 o                         
   4   7  10         17.92         42.17        11.71 o                         
   5   7  10         53.65         58.14        10.42 o                         
   6   7  10        126.27         95.64        21.05 o                         
   7   7  10        183.31        149.75        17.33 o                         
  -6   8  10        427.49        368.43        84.24 o                         
  -5   8  10         11.08         35.54        12.42 o                         
  -4   8  10          0.07         15.53        13.02 o                         
  -3   8  10         80.40         68.59        17.64 o                         
  -2   8  10       1052.62        950.76        51.40 o                         
  -1   8  10        665.20        649.86        38.17 o                         
   0   8  10       1334.30       1380.74        63.39 o                         
   1   8  10        454.44        448.85        29.75 o                         
   2   8  10          0.51         10.66        10.46 o                         
   3   8  10        143.18        139.76        15.37 o                         
   4   8  10         47.32         32.39        12.59 o                         
   5   8  10        545.76        535.60        33.39 o                         
   6   8  10        206.55        253.53        28.51 o                         
  -5   9  10         46.04         64.24        14.23 o                         
  -4   9  10         73.94         98.56        13.89 o                         
  -3   9  10         78.28         94.04        15.80 o                         
  -2   9  10         41.25         49.80        11.75 o                         
  -1   9  10        116.47        124.81        22.05 o                         
   0   9  10        575.43        593.51        30.64 o                         
   1   9  10         45.51         57.22        11.69 o                         
   2   9  10        702.53        768.16        48.46 o                         
   3   9  10         47.11         40.73        12.52 o                         
   4   9  10          9.20         15.10         8.37 o                         
   5   9  10         87.14         68.40        10.04 o                         
  -4  10  10         91.38        140.89        16.99 o                         
  -3  10  10          2.04          6.23        12.34 o                         
  -2  10  10        172.47        307.49        40.06 o                         
  -1  10  10        148.80        158.38        20.34 o                         
   0  10  10          1.78         27.35        10.41 o                         
   1  10  10        229.16        186.72        17.68 o                         
   2  10  10        289.44        283.34        24.93 o                         
   3  10  10          0.73          1.22         6.81 o                         
   4  10  10         80.79         73.67        10.54 o                         
  -3  11  10         24.58         39.22         8.01 o                         
  -2  11  10        341.24        229.43        23.83 o                         
  -1  11  10          0.94          8.08         8.21 o                         
   0  11  10        141.70        130.71        12.89 o                         
   2  11  10         92.21         93.67        12.44 o                         
  -7   0  11        170.55        230.09        23.46 o                         
  -5   0  11       1823.80       1732.44        68.20 o                         
  -3   0  11         64.27         61.42         9.62 o                         
  -1   0  11       5023.37       5196.59       224.27 o                         
   1   0  11         30.27         28.89        15.44 o                         
   3   0  11       1265.61       1252.63        54.05 o                         
   5   0  11        101.68         86.78        23.04 o                         
   7   0  11       2833.68       3305.25       248.26 o                         
  -8   1  11          4.15          6.37         4.57 o                         
  -7   1  11          3.32          4.58         7.78 o                         
  -6   1  11          3.41          2.30         6.15 o                         
  -5   1  11        108.35        115.21         8.28 o                         
  -4   1  11       1684.32       1597.49        60.96 o                         
  -3   1  11          8.08         12.65         5.23 o                         
  -2   1  11         52.48         40.84         9.78 o                         
  -1   1  11       1854.12       1886.97        73.03 o                         
   0   1  11       2482.47       2734.11       211.24 o                         
   1   1  11        243.23        293.38        21.27 o                         
   2   1  11        264.14        324.26        23.76 o                         
   3   1  11        197.29        190.60        13.75 o                         
   4   1  11        110.27        107.11        10.73 o                         
   5   1  11       1654.61       1809.07        51.12 o                         
   6   1  11         68.73         78.66        23.94 o                         
   7   1  11         96.82        115.77        18.77 o                         
   8   1  11        181.19        165.39         9.78 o                         
  -8   2  11        301.10        287.74        26.21 o                         
  -7   2  11          1.04         12.01         7.12 o                         
  -6   2  11        156.07        164.30         8.73 o                         
  -5   2  11        214.20        188.55         9.26 o                         
  -4   2  11         36.54         44.28         6.04 o                         
  -3   2  11         93.28         83.76         5.98 o                         
  -2   2  11        411.60        428.34        20.44 o                         
  -1   2  11        997.55       1027.45        34.44 o                         
   0   2  11         13.41         18.80        13.74 o                         
   1   2  11        133.44        133.17        12.81 o                         
   2   2  11       1217.78       1223.45        44.93 o                         
   3   2  11        166.24        197.97         9.86 o                         
   4   2  11         26.43         21.78         7.61 o                         
   5   2  11         42.75         46.99         9.31 o                         
   6   2  11        281.68        324.20        22.17 o                         
   7   2  11        300.80        326.73        20.35 o                         
   8   2  11        182.69        181.61         8.29 o                         
  -8   3  11         73.94         86.94         8.36 o                         
  -7   3  11          0.59          2.03         4.56 o                         
  -6   3  11        760.32        836.55        37.83 o                         
  -5   3  11          4.84          6.83         5.96 o                         
  -4   3  11          3.95          9.96         4.68 o                         
  -3   3  11        143.74        132.98         5.24 o                         
  -2   3  11       1450.80       1442.96        42.33 o                         
  -1   3  11          1.71         10.13         6.61 o                         
   0   3  11        678.74        617.19        40.93 o                         
   1   3  11        333.07        304.20        22.54 o                         
   2   3  11          0.26          3.19         3.88 o                         
   3   3  11        816.09        845.85        32.51 o                         
   4   3  11         30.12         25.79         7.46 o                         
   5   3  11         33.19         39.24         8.57 o                         
   6   3  11          2.90         12.34        10.64 o                         
   7   3  11          1.04          6.65         5.31 o                         
  -8   4  11        224.67        184.98        15.95 o                         
  -7   4  11        298.43        317.55        14.08 o                         
  -6   4  11        492.30        478.61        17.73 o                         
  -5   4  11         20.05         22.54         5.12 o                         
  -4   4  11        511.68        526.40        20.37 o                         
  -3   4  11          0.19          5.01         3.88 o                         
  -2   4  11        247.00        250.99        12.75 o                         
  -1   4  11        690.10        672.86        31.38 o                         
   0   4  11         44.40         74.42         5.55 o                         
   1   4  11        387.83        378.83        15.72 o                         
   2   4  11         52.62         59.58         5.55 o                         
   3   4  11        206.35        217.76         9.62 o                         
   4   4  11        275.59        274.65        12.22 o                         
   5   4  11        248.37        262.99        13.75 o                         
   6   4  11         17.33         19.38         5.47 o                         
   7   4  11        263.29        248.04        15.46 o                         
  -7   5  11        201.54        175.29        19.81 o                         
  -6   5  11        268.10        247.04        15.45 o                         
  -5   5  11        164.04        146.08         8.83 o                         
  -4   5  11          0.31         11.53         4.83 o                         
  -3   5  11       1010.86       1021.50        50.15 o                         
  -2   5  11        713.15        698.10        27.75 o                         
  -1   5  11        134.17        139.17         7.49 o                         
   0   5  11        237.80        231.56        14.99 o                         
   1   5  11        840.38        828.85        34.98 o                         
   2   5  11        152.59        151.90        19.14 o                         
   3   5  11        701.66        716.17        79.97 o                         
   4   5  11         86.58         84.61         9.46 o                         
   5   5  11         78.50         65.99         6.96 o                         
   6   5  11         42.56         45.93        19.59 o                         
   7   5  11        226.61        252.32        34.15 o                         
  -7   6  11         47.38         52.10         8.52 o                         
  -6   6  11        657.63        677.12        59.94 o                         
  -5   6  11         13.95         20.99         6.97 o                         
  -4   6  11        692.26        672.88        28.37 o                         
  -3   6  11         67.97         61.66         8.31 o                         
  -2   6  11        493.82        447.31        21.71 o                         
  -1   6  11          4.53         21.29         8.73 o                         
   0   6  11          0.05          8.25         8.27 o                         
   1   6  11        996.48       1013.53        48.18 o                         
   2   6  11        243.70        253.92        21.83 o                         
   3   6  11          1.55         -7.83        17.99 o                         
   4   6  11        765.88        720.45        62.10 o                         
   5   6  11        891.68        928.30        56.92 o                         
   6   6  11          3.04         -9.94        14.84 o                         
  -6   7  11        343.47        341.08        73.48 o                         
  -5   7  11          3.00         18.43        17.05 o                         
  -4   7  11         44.71         42.86         7.01 o                         
  -3   7  11         83.14         86.30         8.84 o                         
  -2   7  11        198.94        184.19        11.80 o                         
  -1   7  11         95.84         89.06        11.54 o                         
   0   7  11        123.66        142.18        10.91 o                         
   1   7  11        151.08        153.42        15.41 o                         
   2   7  11        228.86        258.06        36.64 o                         
   3   7  11        372.51        387.27        30.05 o                         
   4   7  11        312.80        318.53        40.10 o                         
   5   7  11         62.18         65.92        18.12 o                         
   6   7  11         26.98         41.44        10.94 o                         
  -6   8  11          9.90         16.73         8.01 o                         
  -5   8  11          7.91         12.40        10.91 o                         
  -4   8  11        179.91        137.51        14.27 o                         
  -3   8  11          0.00          9.51        14.26 o                         
  -2   8  11         29.74         41.11        12.27 o                         
  -1   8  11         94.80         89.70        19.98 o                         
   0   8  11         34.42         32.46        12.71 o                         
   1   8  11        218.62        241.29        15.55 o                         
   2   8  11         90.55         79.50        18.61 o                         
   3   8  11        157.70        179.63        16.85 o                         
   4   8  11        477.01        453.28        41.57 o                         
   5   8  11         21.74         21.16        11.45 o                         
   6   8  11         28.43         12.65        12.04 o                         
  -5   9  11          0.01         16.62        10.87 o                         
  -4   9  11         47.02         47.70        14.18 o                         
  -3   9  11        317.34        309.60        96.49 o                         
  -2   9  11         75.18         96.96        57.29 o                         
  -1   9  11          0.01         -5.97        15.40 o                         
   0   9  11        150.44        147.54        14.53 o                         
   1   9  11         13.31         19.16        11.96 o                         
   2   9  11        121.66         96.53        15.60 o                         
   3   9  11        247.72        225.75        18.16 o                         
   4   9  11        226.95        278.54        20.47 o                         
   5   9  11        104.02         84.11         6.04 o                         
  -4  10  11          0.72          4.64         9.02 o                         
  -3  10  11         47.47         57.16        12.49 o                         
  -2  10  11        227.04        344.85        40.58 o                         
  -1  10  11        245.10        266.26        21.36 o                         
   0  10  11          0.02        -12.39        12.39 o                         
   1  10  11        107.75         60.51        13.40 o                         
   2  10  11        208.59        158.35        10.63 o                         
   3  10  11          0.77         11.59         8.11 o                         
   4  10  11          7.16         18.29         6.77 o                         
  -2  11  11          8.83         12.00         7.61 o                         
  -1  11  11         76.57         71.33         8.19 o                         
   0  11  11         57.51         51.78         6.68 o                         
   1  11  11         72.82         53.89         9.53 o                         
   2  11  11         41.29         26.11         7.64 o                         
  -8   0  12         75.98         77.28         6.61 o                         
  -6   0  12        383.83        443.05        39.01 o                         
  -4   0  12         75.66         66.50         9.88 o                         
  -2   0  12       1889.07       1831.98        94.49 o                         
   0   0  12       4116.02       4262.84       324.60 o                         
   2   0  12       1136.90       1134.41        39.81 o                         
   4   0  12          0.44          2.39        11.27 o                         
   6   0  12       2210.75       2580.17       144.53 o                         
   8   0  12        330.51        312.17        18.33 o                         
  -8   1  12         11.11         16.72         3.99 o                         
  -7   1  12        150.63        176.17        15.01 o                         
  -6   1  12         47.69         57.95         7.23 o                         
  -5   1  12         33.87         31.18         7.20 o                         
  -4   1  12        803.19        765.43        28.39 o                         
  -3   1  12        346.17        334.35        15.56 o                         
  -2   1  12       1976.07       1930.73        54.37 o                         
  -1   1  12       1675.60       1697.07        66.48 o                         
   0   1  12         11.04          3.93        19.80 o                         
   1   1  12        207.75        233.21        19.30 o                         
   2   1  12         15.99         14.01         4.35 o                         
   3   1  12        112.13        111.31         7.04 o                         
   4   1  12        322.68        344.26        15.26 o                         
   5   1  12       3434.49       3567.92       141.00 o                         
   6   1  12        142.53        165.30        22.62 o                         
   7   1  12        116.60        161.12        21.67 o                         
   8   1  12         80.14         74.34         5.85 o                         
  -8   2  12        174.65        156.33         8.83 o                         
  -7   2  12         32.74         45.42         5.90 o                         
  -6   2  12          0.01          5.97         6.28 o                         
  -5   2  12          0.50          6.03         5.68 o                         
  -4   2  12        872.67        859.90        27.80 o                         
  -3   2  12        726.68        722.43        23.50 o                         
  -2   2  12         61.58         60.84         5.58 o                         
  -1   2  12        350.28        356.22        13.91 o                         
   0   2  12         64.79         62.69        15.07 o                         
   1   2  12         11.70         11.44         5.00 o                         
   2   2  12        471.66        464.11        12.70 o                         
   3   2  12         63.38         65.48         7.66 o                         
   4   2  12        369.67        400.57        18.14 o                         
   5   2  12        718.47        765.16        26.91 o                         
   6   2  12        256.86        262.63        20.80 o                         
   7   2  12        465.26        498.40        19.59 o                         
   8   2  12          3.65          6.16         3.25 o                         
  -8   3  12          2.45         -2.34         6.27 o                         
  -7   3  12         83.08         88.01         6.11 o                         
  -6   3  12        143.61        168.16         7.37 o                         
  -5   3  12          1.72          4.61         5.20 o                         
  -4   3  12       1337.11       1411.36        33.24 o                         
  -3   3  12         67.48         62.30         4.76 o                         
  -2   3  12        245.09        270.20        11.65 o                         
  -1   3  12         74.47         81.34         4.40 o                         
   0   3  12        103.28        102.50         8.48 o                         
   1   3  12        393.27        403.09        13.20 o                         
   2   3  12        995.34        980.08        25.37 o                         
   3   3  12       1941.50       1891.78        48.72 o                         
   4   3  12        679.25        686.92        24.16 o                         
   5   3  12        155.38        164.51        10.85 o                         
   6   3  12         14.21         13.29         7.84 o                         
   7   3  12          0.23          8.51         5.31 o                         
  -8   4  12        122.36        101.19         9.38 o                         
  -7   4  12         15.59         30.35         9.02 o                         
  -6   4  12         31.55         42.35         5.38 o                         
  -5   4  12         25.15         26.32         5.33 o                         
  -4   4  12         56.69         56.56         5.16 o                         
  -3   4  12        345.32        342.09        14.43 o                         
  -2   4  12        425.24        387.54        16.90 o                         
  -1   4  12          1.48         -1.41         4.64 o                         
   0   4  12        271.92        249.76        12.68 o                         
   1   4  12          4.85         -1.18         3.77 o                         
   2   4  12          0.01          6.61         5.13 o                         
   3   4  12        387.71        411.56        15.30 o                         
   4   4  12        122.05        126.52         7.24 o                         
   5   4  12         63.10         81.69         6.90 o                         
   6   4  12         82.85         90.30         6.69 o                         
   7   4  12          7.94         -2.70        14.15 o                         
  -7   5  12          3.44          7.19         8.37 o                         
  -6   5  12        596.32        581.49        44.76 o                         
  -5   5  12         60.89         56.26         9.16 o                         
  -4   5  12        254.59        265.55        14.08 o                         
  -3   5  12         53.99         55.47         6.15 o                         
  -2   5  12         57.80         52.53        10.64 o                         
  -1   5  12         50.67         51.63         7.10 o                         
   0   5  12         42.28         49.67         6.95 o                         
   1   5  12        220.06        220.12        19.21 o                         
   2   5  12         52.94         48.48        11.24 o                         
   3   5  12        436.87        435.92        30.11 o                         
   4   5  12        584.24        585.08        27.78 o                         
   5   5  12         15.88         20.51         9.84 o                         
   6   5  12        255.10        264.67        51.22 o                         
  -7   6  12         28.27         23.19         6.56 o                         
  -6   6  12        266.86        255.96        29.54 o                         
  -5   6  12        243.73        240.20        16.08 o                         
  -4   6  12        335.08        301.18        15.44 o                         
  -3   6  12        387.29        359.46        27.35 o                         
  -2   6  12         17.52         28.54         7.67 o                         
  -1   6  12         21.26         17.19         6.24 o                         
   0   6  12        599.39        577.25        50.29 o                         
   1   6  12       1025.86       1049.18        62.57 o                         
   2   6  12        142.38        144.66        18.22 o                         
   3   6  12        646.48        616.56        41.39 o                         
   4   6  12        409.65        455.13        25.68 o                         
   5   6  12        563.87        572.55        34.07 o                         
   6   6  12          5.34         13.67        12.38 o                         
  -6   7  12        111.53        111.20        17.97 o                         
  -5   7  12         52.24         82.09        13.47 o                         
  -4   7  12        252.19        233.89        17.21 o                         
  -3   7  12          4.47          7.66        11.75 o                         
  -2   7  12        354.99        359.05        22.13 o                         
  -1   7  12        536.41        433.08        24.13 o                         
   0   7  12         47.69         50.68         8.50 o                         
   1   7  12         23.50         26.72        11.33 o                         
   2   7  12        341.52        350.18        21.94 o                         
   3   7  12        105.88        102.38        16.42 o                         
   4   7  12        757.33        801.15        42.57 o                         
   5   7  12         57.80         79.72         9.26 o                         
   6   7  12         35.98         47.36        19.32 o                         
  -6   8  12        185.30        199.05        15.08 o                         
  -5   8  12        177.17        174.82        39.57 o                         
  -4   8  12          5.64          8.87        16.04 o                         
  -3   8  12          0.71         -7.92        11.85 o                         
  -2   8  12         21.20         16.49        16.17 o                         
  -1   8  12        332.50        225.49        36.92 o                         
   0   8  12        114.06        108.49        18.31 o                         
   1   8  12        286.85        337.02        21.90 o                         
   2   8  12        115.21         95.47        18.42 o                         
   3   8  12        210.18        244.12        30.40 o                         
   4   8  12        186.27        201.08        26.54 o                         
   5   8  12        230.01        224.36        17.13 o                         
  -5   9  12         81.10         79.78        11.95 o                         
  -4   9  12        219.07        291.34        28.15 o                         
  -3   9  12         87.45         89.44        22.39 o                         
  -2   9  12         40.84         89.37        35.05 o                         
  -1   9  12        201.08        223.57        55.63 o                         
   0   9  12         68.52         58.02        11.71 o                         
   1   9  12        263.49        272.51        17.63 o                         
   2   9  12         29.97         38.13         7.59 o                         
   3   9  12        173.23        177.79        14.76 o                         
   4   9  12          0.05          2.12         6.14 o                         
  -4  10  12        371.17        422.96        33.50 o                         
  -3  10  12         64.12         88.45        10.64 o                         
  -2  10  12        255.79        282.81        25.06 o                         
  -1  10  12         37.90         57.48        10.97 o                         
   0  10  12        459.37        453.32        38.18 o                         
   1  10  12         93.27         98.29        10.40 o                         
   2  10  12          0.56          3.37         6.59 o                         
   3  10  12         32.40         54.19        14.51 o                         
  -2  11  12         78.83         96.39        10.62 o                         
  -1  11  12        385.01        377.75        22.10 o                         
   0  11  12         17.98         15.46         4.53 o                         
   1  11  12         33.00         36.02         9.91 o                         
  -7   0  13         25.14         23.21         7.52 o                         
  -5   0  13        499.45        493.65        23.91 o                         
  -3   0  13        116.10        100.27         7.64 o                         
  -1   0  13         10.78         13.89         7.25 o                         
   1   0  13       3942.96       4057.61       134.76 o                         
   3   0  13       1037.46       1064.37        36.19 o                         
   5   0  13        195.49        218.33        26.60 o                         
   7   0  13       2590.63       3078.91       162.73 o                         
  -8   1  13        124.34        103.03        10.27 o                         
  -7   1  13          2.86          6.40         5.07 o                         
  -6   1  13         15.69         30.91         6.17 o                         
  -5   1  13        540.63        542.10        17.79 o                         
  -4   1  13        467.85        510.43        18.30 o                         
  -3   1  13         29.04         39.23         5.39 o                         
  -2   1  13       1943.72       1946.49        51.59 o                         
  -1   1  13          3.44          5.07         4.26 o                         
   0   1  13        552.47        552.93        20.86 o                         
   1   1  13          2.84          6.64         4.34 o                         
   2   1  13        126.29        134.83         6.93 o                         
   3   1  13       1440.80       1384.35        33.21 o                         
   4   1  13        706.28        724.06        24.66 o                         
   5   1  13         95.27        106.09        13.14 o                         
   6   1  13       1419.01       1673.71       129.34 o                         
   7   1  13        492.76        583.41        33.73 o                         
   8   1  13        739.06        507.43        27.34 o                         
  -8   2  13          0.07          9.43         5.97 o                         
  -7   2  13         10.51         19.30         5.08 o                         
  -6   2  13         32.51         42.74         5.88 o                         
  -5   2  13          0.91          0.70         5.64 o                         
  -4   2  13        937.64        907.63        24.32 o                         
  -3   2  13       1687.86       1660.03        45.02 o                         
  -2   2  13          7.17         10.01         4.02 o                         
  -1   2  13        699.93        649.02        17.16 o                         
   0   2  13         56.84         58.74         4.64 o                         
   1   2  13         66.43         51.70         4.23 o                         
   2   2  13        158.25        157.51         6.91 o                         
   3   2  13        242.88        220.61         9.67 o                         
   4   2  13         65.29         78.96         8.04 o                         
   5   2  13        541.61        578.43        21.82 o                         
   6   2  13         65.39         69.85         8.49 o                         
   7   2  13        412.08        453.71        18.78 o                         
  -8   3  13         46.52         36.37         5.66 o                         
  -7   3  13        116.76        116.20         6.35 o                         
  -6   3  13         21.62         39.05         5.44 o                         
  -5   3  13         80.54         97.57         6.41 o                         
  -4   3  13        285.42        290.87        10.71 o                         
  -3   3  13         33.47         41.26         4.89 o                         
  -2   3  13          7.06         16.78         5.22 o                         
  -1   3  13          9.56         15.68         4.20 o                         
   0   3  13        103.31         93.48         4.67 o                         
   1   3  13        497.47        483.31        15.31 o                         
   2   3  13        433.45        425.55        14.61 o                         
   3   3  13       2489.89       2486.19        63.21 o                         
   4   3  13        873.49        905.78        27.31 o                         
   5   3  13        698.51        762.37        26.20 o                         
   6   3  13         53.79         76.75         7.30 o                         
   7   3  13          0.27          2.99         3.96 o                         
  -7   4  13        218.08        267.47        23.66 o                         
  -6   4  13        543.10        554.03        24.76 o                         
  -5   4  13         20.23         23.97         5.68 o                         
  -4   4  13         67.72         71.07         5.27 o                         
  -3   4  13         44.71         41.22         5.25 o                         
  -2   4  13        556.65        521.85        22.10 o                         
  -1   4  13        685.61        679.09        28.20 o                         
   0   4  13        844.68        872.16        23.90 o                         
   1   4  13        808.79        838.06        25.43 o                         
   2   4  13       1728.13       1749.78        51.34 o                         
   3   4  13        254.09        264.27        12.43 o                         
   4   4  13        128.56        136.76         7.89 o                         
   5   4  13         77.73         69.84         6.37 o                         
   6   4  13          0.26          8.94         4.47 o                         
  -7   5  13        147.13        149.61        14.79 o                         
  -6   5  13         57.64         55.48         8.89 o                         
  -5   5  13        202.16        225.34        17.14 o                         
  -4   5  13        222.49        249.65        16.94 o                         
  -3   5  13        697.52        659.91        36.18 o                         
  -2   5  13       1199.77       1207.57        61.13 o                         
  -1   5  13        545.55        560.61        22.23 o                         
   0   5  13        197.33        211.34        12.21 o                         
   1   5  13       7420.38       6767.79       313.56 o                         
   2   5  13        909.06        887.70        33.64 o                         
   3   5  13          1.17          5.21         7.82 o                         
   4   5  13        291.12        271.04        17.87 o                         
   5   5  13        155.67        194.89        54.43 o                         
   6   5  13        198.54        239.15        38.45 o                         
  -6   6  13          1.41          4.15         9.82 o                         
  -5   6  13         71.63         77.47        10.81 o                         
  -4   6  13        352.23        329.80        16.98 o                         
  -3   6  13         32.69         22.56         7.91 o                         
  -2   6  13        276.11        250.63        48.13 o                         
  -1   6  13        110.49        122.89         9.36 o                         
   0   6  13        594.42        574.08        36.53 o                         
   1   6  13          2.44          8.19        10.10 o                         
   2   6  13       1058.75       1015.06        43.57 o                         
   3   6  13       1074.45       1068.26        61.16 o                         
   4   6  13         75.15         75.13        10.63 o                         
   5   6  13        105.14        144.91        19.69 o                         
   6   6  13         61.71         97.00        26.09 o                         
  -6   7  13         21.05         44.36         7.41 o                         
  -5   7  13         39.00         37.33        10.18 o                         
  -4   7  13         32.03         48.97         7.70 o                         
  -3   7  13          0.12          3.97        10.45 o                         
  -2   7  13        117.23        128.06        10.45 o                         
  -1   7  13         11.37         22.61        13.70 o                         
   0   7  13         96.24         82.47        11.14 o                         
   1   7  13         12.73         21.62         9.39 o                         
   2   7  13        477.46        478.62        24.53 o                         
   3   7  13       3345.71       3224.20       220.38 o                         
   4   7  13          0.58         11.16         8.67 o                         
   5   7  13          2.26         16.15        12.51 o                         
   6   7  13          1.65          6.13        12.75 o                         
  -5   8  13         11.62         -2.27        12.49 o                         
  -4   8  13          4.62        -18.60        31.05 o                         
  -3   8  13          0.17         -2.07        13.60 o                         
  -2   8  13        154.77        147.57        41.26 o                         
  -1   8  13         11.51          8.63        13.04 o                         
   0   8  13         66.22         88.33        19.34 o                         
   1   8  13        169.36        185.84        12.13 o                         
   2   8  13         96.87         98.44         8.82 o                         
   3   8  13          0.59          5.55        11.69 o                         
   4   8  13        187.90        204.97        23.56 o                         
   5   8  13        694.05        663.82        39.94 o                         
  -4   9  13         48.91         71.83        13.48 o                         
  -3   9  13        133.07        153.25        15.54 o                         
  -2   9  13         60.76         96.01        32.93 o                         
  -1   9  13          0.64         13.12        12.77 o                         
   0   9  13         32.55         40.01        22.62 o                         
   1   9  13         35.16         37.38         9.91 o                         
   2   9  13         21.65         25.74         6.31 o                         
   3   9  13          8.22         17.18        11.86 o                         
   4   9  13        577.64        512.33        28.92 o                         
  -3  10  13        141.51        192.88        18.40 o                         
  -2  10  13         12.60         11.65        19.07 o                         
  -1  10  13         53.27         59.89        23.05 o                         
   0  10  13         64.63         54.99         9.19 o                         
   1  10  13         44.45         36.49        10.40 o                         
   2  10  13        103.95        104.93        19.18 o                         
  -6   0  14       1485.49       1632.41        82.00 o                         
  -4   0  14        346.75        345.42        20.88 o                         
  -2   0  14       1249.72       1305.58        41.58 o                         
   0   0  14        336.21        382.03        18.72 o                         
   2   0  14        165.12        163.25         8.67 o                         
   4   0  14       1216.76       1244.85        41.86 o                         
   6   0  14        598.32        702.57        41.16 o                         
  -7   1  14        259.38        279.74        13.68 o                         
  -6   1  14        341.73        354.63        14.18 o                         
  -5   1  14        154.54        154.48         8.01 o                         
  -4   1  14        665.50        660.73        24.49 o                         
  -3   1  14        801.90        791.04        20.29 o                         
  -2   1  14        196.71        207.68         8.16 o                         
  -1   1  14         70.99         79.47         5.17 o                         
   0   1  14          6.76          9.35         4.44 o                         
   1   1  14         71.29         67.92         5.35 o                         
   2   1  14        782.26        710.03        17.56 o                         
   3   1  14        222.42        239.85         9.36 o                         
   4   1  14        179.77        182.90        11.29 o                         
   5   1  14       1471.18       1590.90        73.81 o                         
   6   1  14          2.04         25.25        11.02 o                         
   7   1  14        336.35        382.64        18.88 o                         
  -7   2  14          4.94         14.43         5.06 o                         
  -6   2  14         47.48         41.06         5.50 o                         
  -5   2  14         20.26         21.89         5.51 o                         
  -4   2  14         36.84         49.75         6.04 o                         
  -3   2  14        144.19        165.91         7.63 o                         
  -2   2  14       2761.65       2777.93        57.81 o                         
  -1   2  14        239.35        225.33         9.33 o                         
   0   2  14          4.09          6.41         3.65 o                         
   1   2  14       2597.91       2412.87        57.50 o                         
   2   2  14        202.21        198.21        10.99 o                         
   3   2  14        233.85        244.46        11.76 o                         
   4   2  14        613.91        652.04        19.92 o                         
   5   2  14       1248.61       1402.15        49.15 o                         
   6   2  14        136.33        160.90         9.84 o                         
   7   2  14        131.24        135.03         7.41 o                         
  -7   3  14        147.86        153.45        18.53 o                         
  -6   3  14        143.34        171.52        12.54 o                         
  -5   3  14        651.87        684.07        25.37 o                         
  -4   3  14        171.50        186.68         8.01 o                         
  -3   3  14         78.32         81.04         6.35 o                         
  -2   3  14       2840.84       2838.27        67.52 o                         
  -1   3  14       1899.93       1756.15        50.45 o                         
   0   3  14       1684.60       1574.90        36.82 o                         
   1   3  14        969.56        935.90        27.11 o                         
   2   3  14        143.73        141.50         7.93 o                         
   3   3  14        747.81        752.00        21.84 o                         
   4   3  14        161.91        170.71         8.96 o                         
   5   3  14       1590.75       1728.31        54.21 o                         
   6   3  14         15.27         21.83         5.56 o                         
   7   3  14        160.33        130.89         8.70 o                         
  -7   4  14        192.20        213.90        19.04 o                         
  -6   4  14         79.55         81.37         7.00 o                         
  -5   4  14        333.97        374.39        15.81 o                         
  -4   4  14         50.73         73.55         5.67 o                         
  -3   4  14          4.04          9.26         4.78 o                         
  -2   4  14        113.98        119.03         6.79 o                         
  -1   4  14       6625.65       6041.47       190.24 o                         
   0   4  14        427.66        456.34        13.40 o                         
   1   4  14        399.42        390.24        14.03 o                         
   2   4  14        823.85        793.20        25.34 o                         
   3   4  14       2244.82       2187.61        64.28 o                         
   4   4  14         87.60         90.73        10.00 o                         
   5   4  14         38.05         40.43         7.18 o                         
   6   4  14         34.23         42.83        24.73 o                         
  -6   5  14        133.38        133.72         9.07 o                         
  -5   5  14         15.89         16.68         7.75 o                         
  -4   5  14        133.01        151.91        10.19 o                         
  -3   5  14         74.23         90.53         9.97 o                         
  -2   5  14        223.54        214.14        15.30 o                         
  -1   5  14         45.57         44.91         8.27 o                         
   0   5  14       6965.74       6599.76       249.04 o                         
   1   5  14       2320.10       2281.80       104.49 o                         
   2   5  14        710.36        683.09        26.82 o                         
   3   5  14        334.73        269.03        23.63 o                         
   4   5  14          1.00          1.35        12.83 o                         
   5   5  14         75.81        110.63        19.87 o                         
   6   5  14        156.56        206.36        32.00 o                         
  -6   6  14          4.49         14.85         7.12 o                         
  -5   6  14          8.25         18.84         6.22 o                         
  -4   6  14        360.45        359.05        22.80 o                         
  -3   6  14        370.24        368.91        23.77 o                         
  -2   6  14        413.68        435.60        45.11 o                         
  -1   6  14       1583.64       1499.96       116.95 o                         
   0   6  14       1041.24       1057.85        51.03 o                         
   1   6  14        234.28        232.20        14.64 o                         
   2   6  14        270.49        255.01        18.50 o                         
   3   6  14          0.65          4.59        10.83 o                         
   4   6  14          4.39         -6.01        29.95 o                         
   5   6  14          0.63         21.15        23.91 o                         
   6   6  14        187.10        195.07        14.59 o                         
  -6   7  14        129.61        133.47        11.49 o                         
  -5   7  14        123.32        113.84        12.65 o                         
  -4   7  14         43.89         65.61         8.95 o                         
  -3   7  14          9.04         20.76        15.84 o                         
  -2   7  14        231.41        262.15        23.87 o                         
  -1   7  14        624.64        652.72        56.92 o                         
   0   7  14         69.40         73.10        11.28 o                         
   1   7  14        892.55        900.92        42.01 o                         
   2   7  14        717.67        763.11        36.14 o                         
   4   7  14        140.60        145.47        17.91 o                         
   5   7  14         41.23         47.73        11.38 o                         
  -4   8  14          4.86         42.12        28.12 o                         
  -3   8  14        394.06        469.18        54.20 o                         
  -2   8  14         26.85         23.55        15.69 o                         
  -1   8  14        103.90        101.25        14.19 o                         
   0   8  14         30.82         26.22        13.75 o                         
   1   8  14        196.88        231.57        13.41 o                         
   2   8  14        159.88        160.66        12.55 o                         
   3   8  14          0.26         -7.66        10.76 o                         
   4   8  14         39.64         38.66         8.17 o                         
   5   8  14          2.51          4.27         5.72 o                         
  -3   9  14          2.12          4.00         9.23 o                         
  -2   9  14          0.12         -5.81        16.54 o                         
  -1   9  14         83.27         54.66        17.36 o                         
   0   9  14        132.98        127.55        11.88 o                         
   1   9  14          0.16          0.01         8.96 o                         
   2   9  14        207.50        196.72        10.07 o                         
   3   9  14        148.97        119.65        12.99 o                         
   4   9  14         36.28         38.27         5.77 o                         
  -2  10  14        124.19        154.97        12.55 o                         
  -1  10  14        169.31        194.82        15.47 o                         
   0  10  14         43.47         42.63        10.03 o                         
   1  10  14         88.42         93.57         8.29 o                         
   2  10  14         88.01         53.90        15.61 o                         
  -7   0  15        186.70        190.32        29.04 o                         
  -5   0  15       2540.25       2816.62       123.17 o                         
  -3   0  15        507.58        557.18        24.59 o                         
  -1   0  15        538.45        506.75        22.68 o                         
   1   0  15       4929.96       4683.75       173.12 o                         
   3   0  15          4.83          5.69         6.58 o                         
   5   0  15        317.11        358.35        30.30 o                         
   7   0  15         80.78         81.50        11.23 o                         
  -7   1  15        125.31        129.87         7.43 o                         
  -6   1  15        266.02        314.61        18.58 o                         
  -5   1  15         46.31         53.34         9.10 o                         
  -4   1  15       1080.41       1122.98        39.32 o                         
  -3   1  15        139.50        152.39        10.15 o                         
  -2   1  15        229.72        235.92         8.90 o                         
  -1   1  15         70.04         76.20         5.60 o                         
   0   1  15        102.06         96.98         5.91 o                         
   1   1  15          2.27         13.16         4.78 o                         
   2   1  15       1227.94       1164.80        30.34 o                         
   3   1  15        237.28        219.31         8.65 o                         
   4   1  15        239.20        246.11        14.80 o                         
   5   1  15        443.85        486.56        22.26 o                         
   6   1  15          4.12         16.44         9.81 o                         
   7   1  15        392.20        449.94        35.74 o                         
  -7   2  15         58.39         57.29         5.47 o                         
  -6   2  15          0.15         12.74         5.90 o                         
  -5   2  15        231.47        252.90        11.32 o                         
  -4   2  15        304.43        317.50        12.17 o                         
  -3   2  15       1887.14       1927.89        49.37 o                         
  -2   2  15         12.87          9.94         4.82 o                         
  -1   2  15        142.70        135.99         6.92 o                         
   0   2  15        142.43        132.92         5.90 o                         
   1   2  15         89.72         93.41         5.66 o                         
   2   2  15        559.99        513.68        17.68 o                         
   3   2  15       4210.15       4126.53       103.55 o                         
   4   2  15        169.55        180.47         9.12 o                         
   5   2  15         21.85         26.43         7.20 o                         
   6   2  15        165.10        194.36        10.51 o                         
   7   2  15         21.20         31.49         5.01 o                         
  -7   3  15         12.43         15.61        11.12 o                         
  -6   3  15        262.16        284.35        24.89 o                         
  -5   3  15        155.76        161.36         8.10 o                         
  -4   3  15        460.07        498.65        19.97 o                         
  -3   3  15       1945.08       1977.35        46.30 o                         
  -2   3  15       1080.85       1077.27        27.60 o                         
  -1   3  15        285.12        264.77        10.10 o                         
   0   3  15        747.11        734.40        19.77 o                         
   1   3  15       2520.16       2388.36        60.67 o                         
   2   3  15        964.79        884.72        26.68 o                         
   3   3  15        110.33        107.67         8.36 o                         
   4   3  15        341.54        360.66        18.42 o                         
   5   3  15         71.38         91.43        13.29 o                         
   6   3  15          0.01         10.72         5.84 o                         
  -7   4  15        134.92        156.39        14.05 o                         
  -6   4  15         40.67         25.86         8.09 o                         
  -5   4  15          0.91          5.83         5.30 o                         
  -4   4  15        172.28        185.99         9.01 o                         
  -3   4  15       2217.64       2330.15        73.79 o                         
  -2   4  15       3315.56       3245.29       152.28 o                         
  -1   4  15          4.37         12.13         5.08 o                         
   0   4  15        922.35        905.74        25.71 o                         
   1   4  15       3048.79       2921.96        78.56 o                         
   2   4  15        765.25        715.43        25.08 o                         
   3   4  15        675.41        661.44        24.44 o                         
   4   4  15         22.36         24.21         8.03 o                         
   5   4  15         48.60         53.72         6.91 o                         
   6   4  15        246.38        269.79        16.82 o                         
  -6   5  15         70.62         60.01         6.02 o                         
  -5   5  15         17.76         24.15         6.89 o                         
  -4   5  15        510.85        547.70        22.15 o                         
  -3   5  15        145.44        165.22         8.73 o                         
  -2   5  15        160.52        167.95        11.33 o                         
  -1   5  15        207.51        205.63        13.05 o                         
   0   5  15       1581.18       1475.38        44.01 o                         
   1   5  15        746.10        698.35        26.68 o                         
   2   5  15         13.19         18.66         6.96 o                         
   3   5  15         57.56         59.65        10.70 o                         
   4   5  15        374.39        445.16        50.69 o                         
   5   5  15         35.70         48.34        16.00 o                         
   6   5  15         23.92         36.59         8.54 o                         
  -6   6  15          9.30         14.75         5.46 o                         
  -5   6  15         50.19         57.23         6.38 o                         
  -4   6  15        277.70        296.45        12.91 o                         
  -3   6  15        743.44        749.81        30.52 o                         
  -2   6  15         35.54         33.12         8.08 o                         
  -1   6  15       3043.54       2280.48       203.26 o                         
   0   6  15       1313.54       1155.45        55.74 o                         
   1   6  15        580.35        608.56        35.75 o                         
   2   6  15        192.58        186.61        14.01 o                         
   3   6  15         13.84         38.94        21.07 o                         
   4   6  15         42.03         52.21        27.26 o                         
   5   6  15         20.91         41.18        13.17 o                         
   6   6  15         79.72         74.87         8.20 o                         
  -5   7  15         26.92         15.97        12.00 o                         
  -4   7  15          8.05         16.16        14.24 o                         
  -3   7  15        384.52        412.12        33.98 o                         
  -2   7  15          5.21          3.15        16.12 o                         
  -1   7  15        608.54        559.35        81.49 o                         
   0   7  15        256.10        244.23        15.31 o                         
   1   7  15          1.88        -10.36        10.36 o                         
   2   7  15          7.90          8.47         8.77 o                         
   3   7  15         49.54         57.30        11.48 o                         
   4   7  15        122.41        150.69        17.62 o                         
   5   7  15         28.43         34.24         6.88 o                         
  -5   8  15        274.91        211.10        18.55 o                         
  -4   8  15         59.44         56.25        12.36 o                         
  -3   8  15         18.92         28.38        10.28 o                         
  -2   8  15        157.68        145.99        20.86 o                         
  -1   8  15         47.35         30.19        16.18 o                         
   0   8  15          9.94         11.04        10.08 o                         
   1   8  15        202.47        210.29        12.14 o                         
   2   8  15        185.66        187.86        10.94 o                         
   3   8  15        214.70        260.06        15.03 o                         
   4   8  15        201.41        232.25        25.69 o                         
  -3   9  15          1.12          4.85         5.75 o                         
  -2   9  15         85.23        100.61        13.10 o                         
  -1   9  15         19.70         41.14        12.91 o                         
   0   9  15          1.42         -4.34        19.08 o                         
   1   9  15        323.59        284.17        27.63 o                         
   2   9  15          3.84         26.80         6.28 o                         
   3   9  15          0.42          4.37         6.96 o                         
  -2  10  15         38.99         30.65        11.38 o                         
  -1  10  15         16.26         21.43         7.16 o                         
   0  10  15         14.19         23.71         9.53 o                         
   1  10  15        251.42        243.78        24.27 o                         
  -6   0  16       1364.10       1610.51        70.96 o                         
  -4   0  16        158.22        180.94        19.84 o                         
  -2   0  16        460.68        456.77        33.23 o                         
   0   0  16        829.97        798.28        35.58 o                         
   2   0  16        598.70        544.67        25.53 o                         
   4   0  16         28.22         34.78         7.70 o                         
   6   0  16          3.45         -3.20        11.51 o                         
  -7   1  16       1324.03       1387.59        81.73 o                         
  -6   1  16        174.80        198.99         9.54 o                         
  -5   1  16        849.81        990.84        39.46 o                         
  -4   1  16         70.43         60.83         8.39 o                         
  -3   1  16          0.09          8.27         6.83 o                         
  -2   1  16        502.13        522.25        21.72 o                         
  -1   1  16        106.78        101.00         7.20 o                         
   0   1  16          9.77         15.66         4.75 o                         
   1   1  16          9.01         12.88         5.18 o                         
   2   1  16          1.06          6.73         5.72 o                         
   3   1  16         18.45         16.12         6.33 o                         
   4   1  16         48.37         62.28         8.83 o                         
   5   1  16         16.93         25.67         6.51 o                         
   6   1  16          2.46          3.58        11.17 o                         
   7   1  16         48.82         41.32         4.88 o                         
  -7   2  16        312.04        308.48        24.54 o                         
  -6   2  16       1629.16       1697.71       123.44 o                         
  -5   2  16       1668.77       1806.20        60.39 o                         
  -4   2  16        338.35        392.30        13.88 o                         
  -3   2  16         11.03         25.52         5.82 o                         
  -2   2  16         16.82         16.59         5.58 o                         
  -1   2  16        816.12        769.35        22.46 o                         
   0   2  16          7.65          6.78         4.14 o                         
   1   2  16        112.74        105.63         6.01 o                         
   2   2  16          0.93         12.54         4.89 o                         
   3   2  16         18.06         19.47         6.53 o                         
   4   2  16        312.40        321.80        16.23 o                         
   5   2  16        242.15        256.99        13.70 o                         
   6   2  16         37.24         46.71         9.92 o                         
   7   2  16          2.82          7.70         3.95 o                         
  -7   3  16        259.12        275.48        22.16 o                         
  -6   3  16         20.11         30.01         5.45 o                         
  -5   3  16        738.79        788.38        27.12 o                         
  -4   3  16        730.68        808.61        22.82 o                         
  -3   3  16         32.39         25.53         6.41 o                         
  -2   3  16        116.93        115.40         6.55 o                         
  -1   3  16         67.30         89.34         6.36 o                         
   0   3  16        436.17        430.68        12.70 o                         
   1   3  16        746.19        694.33        18.77 o                         
   2   3  16         44.24         49.17         7.66 o                         
   3   3  16        929.73        828.43        27.38 o                         
   4   3  16          7.26          8.88         7.61 o                         
   5   3  16        247.09        275.43        13.90 o                         
   6   3  16        149.37        155.73        10.72 o                         
  -6   4  16         63.82         66.97         6.66 o                         
  -5   4  16        162.32        178.44        12.22 o                         
  -4   4  16       1164.55       1196.81        48.10 o                         
  -3   4  16        345.04        342.47        12.78 o                         
  -2   4  16        355.26        362.48        19.71 o                         
  -1   4  16       1009.95        919.21        37.76 o                         
   0   4  16        378.43        370.66        11.72 o                         
   1   4  16        512.30        469.83        16.56 o                         
   2   4  16        378.62        389.13        16.10 o                         
   3   4  16        225.27        211.28        12.42 o                         
   4   4  16        196.45        201.20        11.98 o                         
   5   4  16        272.71        297.54        13.87 o                         
   6   4  16         23.83         23.63         6.82 o                         
  -6   5  16         32.32         46.35         4.71 o                         
  -5   5  16         36.13         42.21         6.58 o                         
  -4   5  16         65.83         77.70         7.80 o                         
  -3   5  16        275.19        284.30        11.81 o                         
  -2   5  16        267.56        268.11        22.93 o                         
  -1   5  16       1771.38       1540.43        93.91 o                         
   0   5  16          5.15          7.94         5.42 o                         
   1   5  16         81.23         83.98         9.15 o                         
   2   5  16         42.18         47.17         7.21 o                         
   3   5  16         47.34         47.83         7.23 o                         
   4   5  16        171.16        195.25        20.79 o                         
   5   5  16        116.08        159.31        15.28 o                         
   6   5  16         35.83         42.16         6.28 o                         
  -5   6  16         51.94         62.08         5.73 o                         
  -4   6  16        712.70        755.55        30.94 o                         
  -3   6  16         79.63         85.16         8.60 o                         
  -2   6  16       1411.62       1447.08        56.20 o                         
  -1   6  16        308.91        284.05        58.87 o                         
   0   6  16         14.96         19.38         8.19 o                         
   1   6  16          5.57         16.91         8.82 o                         
   2   6  16         29.20         37.28         9.80 o                         
   3   6  16         33.54         44.19        11.79 o                         
   4   6  16         92.73        112.86        13.98 o                         
  -5   7  16         45.89         45.48        10.02 o                         
  -4   7  16         72.66         77.00        14.03 o                         
  -3   7  16        766.75        778.35        36.95 o                         
  -2   7  16        646.63        642.12        41.93 o                         
  -1   7  16        170.71        155.19        19.81 o                         
   0   7  16          5.08          3.12         7.63 o                         
   1   7  16         17.17         17.08         8.47 o                         
   2   7  16         15.43         20.66         7.79 o                         
   3   7  16        761.77        876.64        48.78 o                         
   4   7  16          1.84          8.45         9.82 o                         
   5   7  16          0.00          1.21         4.86 o                         
  -4   8  16        344.81        308.80        25.92 o                         
  -3   8  16        475.13        494.40        28.56 o                         
  -2   8  16          4.25         18.54        12.78 o                         
  -1   8  16        310.77        331.71        24.87 o                         
   0   8  16          8.57         -6.55        16.71 o                         
   1   8  16          2.27          4.94         6.52 o                         
   2   8  16          0.14         19.76         5.72 o                         
   3   8  16         74.93         68.61         7.42 o                         
   4   8  16         88.27         77.74         6.76 o                         
  -3   9  16        657.19        522.98        40.28 o                         
  -2   9  16          0.13         14.48         6.25 o                         
  -1   9  16          1.15         26.32        12.41 o                         
   0   9  16        115.79        137.98        16.96 o                         
   1   9  16         89.45        105.74        20.57 o                         
   2   9  16         42.40         34.28         7.16 o                         
  -7   0  17        413.29        386.69        30.04 o                         
  -5   0  17        120.93        121.32        16.37 o                         
  -3   0  17        101.35         84.53        10.79 o                         
  -1   0  17         19.43         43.59        11.64 o                         
   1   0  17        633.26        633.70        28.89 o                         
   3   0  17        126.02        130.60        11.34 o                         
   5   0  17        198.55        212.83        22.96 o                         
  -7   1  17        102.64         92.11        11.95 o                         
  -6   1  17        173.75        191.85         9.94 o                         
  -5   1  17         60.53         75.15         8.54 o                         
  -4   1  17        234.89        275.02        16.06 o                         
  -3   1  17        592.25        598.11        23.63 o                         
  -2   1  17         45.25         48.33         8.22 o                         
  -1   1  17       1386.94       1282.05        44.57 o                         
   0   1  17        230.36        182.09        11.23 o                         
   1   1  17        367.97        317.83        14.43 o                         
   2   1  17        189.80        176.88        10.22 o                         
   3   1  17         56.15         44.32         6.30 o                         
   4   1  17        183.78        203.78        15.56 o                         
   5   1  17         81.52         96.54        15.89 o                         
   6   1  17          9.79         23.21         9.67 o                         
  -7   2  17         22.71         16.42         4.16 o                         
  -6   2  17        860.88        918.14        77.44 o                         
  -5   2  17        117.02        131.24        11.43 o                         
  -4   2  17        629.75        687.50        22.89 o                         
  -3   2  17         24.13         35.91         6.51 o                         
  -2   2  17        191.13        202.42         8.68 o                         
  -1   2  17        263.12        265.82        11.29 o                         
   0   2  17        138.60        135.64         7.41 o                         
   1   2  17        596.15        486.94        14.09 o                         
   2   2  17         94.79         74.17         6.25 o                         
   3   2  17       1517.24       1433.74        55.23 o                         
   4   2  17         55.73         60.37         8.39 o                         
   5   2  17        216.29        236.51        12.95 o                         
   6   2  17        192.46        209.87        13.42 o                         
  -6   3  17         38.10         40.31         9.29 o                         
  -5   3  17        170.54        177.11        11.31 o                         
  -4   3  17        253.88        281.48        15.22 o                         
  -3   3  17        153.26        167.41         9.59 o                         
  -2   3  17         32.97         29.12         5.25 o                         
  -1   3  17         19.18         29.55         5.38 o                         
   0   3  17          3.35          6.90         4.44 o                         
   1   3  17         27.13         28.10         5.22 o                         
   2   3  17        201.07        195.22         9.92 o                         
   3   3  17        123.26        127.35        11.15 o                         
   4   3  17        295.67        324.66        15.88 o                         
   5   3  17        409.17        440.33        20.82 o                         
   6   3  17         64.96         62.35         5.86 o                         
  -6   4  17         29.91         38.54         7.07 o                         
  -5   4  17         13.40         16.39         6.37 o                         
  -4   4  17        165.07        190.72         9.42 o                         
  -3   4  17        710.11        718.02        34.53 o                         
  -2   4  17         70.09         72.84         5.08 o                         
  -1   4  17         64.92         62.66         5.86 o                         
   0   4  17        104.40        101.47         7.47 o                         
   1   4  17         17.66         18.46         5.99 o                         
   2   4  17        198.67        196.74        10.32 o                         
   3   4  17          2.65          5.28         6.95 o                         
   4   4  17          0.50         -0.89         5.34 o                         
   5   4  17        100.53         83.87         8.00 o                         
  -6   5  17        197.46        174.21        14.25 o                         
  -5   5  17         11.90         23.82         5.21 o                         
  -4   5  17        101.37        114.76         8.57 o                         
  -3   5  17        787.73        808.98        29.97 o                         
  -2   5  17        423.91        435.75        24.17 o                         
  -1   5  17          4.19          3.47         6.64 o                         
   0   5  17        156.41        157.40        15.08 o                         
   1   5  17        226.66        217.86        13.49 o                         
   2   5  17         12.97         15.85         6.01 o                         
   3   5  17         51.65         52.16        12.64 o                         
   4   5  17         48.97         78.43        19.69 o                         
   5   5  17        440.50        489.96        39.13 o                         
  -5   6  17         50.77         45.39        10.27 o                         
  -4   6  17        614.87        640.42        38.49 o                         
  -3   6  17        312.16        319.84        15.30 o                         
  -2   6  17         41.97         51.01        10.39 o                         
  -1   6  17         71.56         50.25        12.09 o                         
   0   6  17        128.09        111.51        11.95 o                         
   1   6  17         76.09         87.90        11.65 o                         
   2   6  17          3.88         18.96         9.39 o                         
   3   6  17         19.52         25.21        10.35 o                         
   4   6  17        112.96        124.03        11.95 o                         
  -4   7  17        325.14        293.76        25.23 o                         
  -3   7  17        274.66        265.52        18.83 o                         
  -2   7  17          5.50         21.59        13.29 o                         
  -1   7  17         60.56         68.16         9.28 o                         
   0   7  17         38.27         37.11         8.96 o                         
   1   7  17         68.82         65.86         7.85 o                         
   2   7  17        163.47        180.69        11.50 o                         
   3   7  17        312.35        370.08        18.69 o                         
   4   7  17        109.21        123.28         8.23 o                         
  -3   8  17         25.68         28.42        14.91 o                         
  -2   8  17         96.10         98.53         8.82 o                         
  -1   8  17          1.71         17.85        11.98 o                         
   0   8  17        184.45        236.61        24.71 o                         
   1   8  17        614.83        609.56        49.26 o                         
   2   8  17         51.75         59.85        10.38 o                         
   3   8  17        138.39        146.40        10.46 o                         
  -2   9  17         29.62         42.16         8.95 o                         
  -1   9  17        241.16        256.91        24.50 o                         
   0   9  17        199.68        214.67        17.46 o                         
   1   9  17         65.08         45.15        12.80 o                         
  -6   0  18        535.37        533.56        36.13 o                         
  -4   0  18         15.37         25.07        10.56 o                         
  -2   0  18         12.50          8.64         9.96 o                         
   0   0  18        634.05        586.94        33.93 o                         
   2   0  18         27.41         36.46         9.44 o                         
   4   0  18          6.89         -0.65        13.67 o                         
   6   0  18          9.66          8.08         7.85 o                         
  -6   1  18          5.13         14.11         5.08 o                         
  -5   1  18          1.40          8.15         6.17 o                         
  -4   1  18        154.06        184.24         9.89 o                         
  -3   1  18         20.46         22.32         8.06 o                         
  -2   1  18        145.16        162.38        10.02 o                         
  -1   1  18        238.13        203.81        10.73 o                         
   0   1  18         50.61         39.51         6.02 o                         
   1   1  18        509.17        376.87        16.28 o                         
   2   1  18         47.76         33.45         6.59 o                         
   3   1  18        432.27        406.47        23.15 o                         
   4   1  18         49.80         52.02         9.03 o                         
   5   1  18         11.46         21.95        11.69 o                         
   6   1  18          9.33         18.13         7.23 o                         
  -6   2  18         74.79         84.78         6.15 o                         
  -5   2  18          0.80         14.73         6.14 o                         
  -4   2  18         51.27         62.84         9.29 o                         
  -3   2  18        961.80       1072.80        42.39 o                         
  -2   2  18          3.88          3.70         5.55 o                         
  -1   2  18        748.63        698.01        22.71 o                         
   0   2  18        117.56        113.92         7.45 o                         
   1   2  18          3.92         15.17         6.05 o                         
   2   2  18        138.65        124.44         8.55 o                         
   3   2  18        324.99        285.64        16.14 o                         
   4   2  18         11.54         24.81         8.41 o                         
   5   2  18        433.38        469.33        26.86 o                         
   6   2  18          8.32         14.51         4.25 o                         
  -6   3  18         53.02         49.46         5.61 o                         
  -5   3  18         88.78        107.44         8.07 o                         
  -4   3  18        298.33        343.22        24.27 o                         
  -3   3  18        115.66        120.77         8.59 o                         
  -2   3  18        243.18        252.96         9.18 o                         
  -1   3  18          3.21          9.04         5.38 o                         
   0   3  18        166.67        154.41         8.32 o                         
   1   3  18        306.86        259.66        14.56 o                         
   2   3  18          1.21          1.07         6.98 o                         
   3   3  18        496.08        453.21        19.78 o                         
   4   3  18         98.32        108.38         9.79 o                         
   5   3  18          6.12         11.98         4.69 o                         
  -6   4  18         83.21         69.16         7.58 o                         
  -5   4  18         56.37         66.64         7.21 o                         
  -4   4  18        493.01        536.15        26.44 o                         
  -3   4  18        106.24        110.65         8.91 o                         
  -2   4  18         17.94         31.28         6.24 o                         
  -1   4  18         94.57         92.94         6.11 o                         
   0   4  18          7.07         15.89         5.91 o                         
   1   4  18        757.70        670.63        25.49 o                         
   2   4  18        312.87        304.43        13.24 o                         
   3   4  18          6.16         13.63         6.57 o                         
   4   4  18         21.22         20.58         6.92 o                         
   5   4  18        239.94        231.05        20.35 o                         
  -5   5  18        229.50        247.70        20.56 o                         
  -4   5  18         16.02         13.08         9.40 o                         
  -3   5  18        124.51        130.30        11.80 o                         
  -2   5  18          4.90         16.23        10.21 o                         
  -1   5  18         30.17         36.30        14.61 o                         
   0   5  18        236.00        238.00        18.06 o                         
   1   5  18        209.57        185.56        13.63 o                         
   2   5  18         57.08         72.54         8.87 o                         
   3   5  18        329.19        364.18        23.72 o                         
   5   5  18          0.18         14.22         4.96 o                         
  -4   6  18          4.66         40.83         8.55 o                         
  -3   6  18        478.73        447.02        47.34 o                         
  -2   6  18        274.27        260.24        16.18 o                         
  -1   6  18        430.76        443.40        22.06 o                         
   0   6  18          4.06         14.76         9.22 o                         
   1   6  18         12.08         26.96         8.94 o                         
   2   6  18         78.03        108.04        11.12 o                         
   3   6  18         17.11         29.70         7.97 o                         
   4   6  18         50.92         49.60         8.03 o                         
  -3   7  18         58.82         84.35        14.47 o                         
  -2   7  18        213.19        233.68        21.78 o                         
  -1   7  18        170.27        182.14        13.80 o                         
   0   7  18         43.56         41.16        12.76 o                         
   1   7  18         13.78         14.17         8.43 o                         
   2   7  18         61.83         90.21        13.25 o                         
   3   7  18          0.30          4.68         5.41 o                         
  -2   8  18          2.20         21.27        15.53 o                         
  -1   8  18         67.17         73.65        10.82 o                         
   0   8  18         13.90         46.31        21.56 o                         
   1   8  18         31.60         28.62         6.13 o                         
  -5   0  19       1156.05       1325.65       100.23 o                         
  -3   0  19        311.12        350.13        24.29 o                         
  -1   0  19       2816.94       2473.24       110.18 o                         
   1   0  19       1741.14       1390.20        64.56 o                         
   3   0  19       1303.71       1155.65        62.77 o                         
   5   0  19         74.89         86.61        12.90 o                         
  -6   1  19        128.96        130.71         7.16 o                         
  -5   1  19        109.44        124.48        14.82 o                         
  -4   1  19         30.80         41.91         6.80 o                         
  -3   1  19        356.38        390.74        17.47 o                         
  -2   1  19          4.10         12.08         5.69 o                         
  -1   1  19        218.25        226.22        11.65 o                         
   0   1  19         81.25         53.60        10.60 o                         
   1   1  19         29.63         15.53         8.69 o                         
   2   1  19         75.88         68.73         8.63 o                         
   3   1  19         77.05         54.02         9.94 o                         
   4   1  19         28.89         31.00        12.55 o                         
   5   1  19         38.54         56.97        11.02 o                         
   6   1  19         10.21         16.49         5.38 o                         
  -6   2  19         57.86         56.79         4.34 o                         
  -5   2  19         59.76         73.01         6.92 o                         
  -4   2  19          5.05         11.66         7.49 o                         
  -3   2  19        456.03        526.92        20.03 o                         
  -2   2  19        691.76        684.93        26.09 o                         
  -1   2  19        940.64        887.44        29.48 o                         
   0   2  19        114.59        117.99        11.26 o                         
   1   2  19        335.06        267.15        13.75 o                         
   2   2  19         36.01         32.85         8.36 o                         
   3   2  19        372.81        358.37        18.56 o                         
   4   2  19        207.38        229.62        12.86 o                         
   5   2  19         94.16         98.38         8.72 o                         
  -6   3  19         21.79         20.25         2.58 o                         
  -5   3  19         42.76         53.38         5.57 o                         
  -4   3  19        199.00        198.98        15.53 o                         
  -3   3  19        121.72        149.98        11.94 o                         
  -2   3  19         17.52         26.46         7.45 o                         
  -1   3  19        726.37        681.24        26.20 o                         
   0   3  19        212.67        201.46         9.63 o                         
   1   3  19        189.95        146.14        11.78 o                         
   2   3  19          0.24          5.63         6.46 o                         
   3   3  19        139.47        159.54        10.78 o                         
   4   3  19          7.29         19.49         5.71 o                         
   5   3  19          0.41          5.26         4.10 o                         
  -5   4  19         30.76         30.30         4.89 o                         
  -4   4  19         16.16         26.32         7.84 o                         
  -3   4  19        514.64        595.49        47.71 o                         
  -2   4  19         41.74         58.48         7.26 o                         
  -1   4  19        516.28        493.37        18.84 o                         
   0   4  19        208.84        193.09        11.53 o                         
   1   4  19          0.07          9.70         8.11 o                         
   2   4  19         46.35         55.47         6.95 o                         
   3   4  19         16.01         21.23         5.84 o                         
   4   4  19          7.78          8.23         5.60 o                         
   5   4  19        147.07        112.60        10.30 o                         
  -5   5  19        136.23        161.19        13.59 o                         
  -4   5  19          9.98          9.80         8.08 o                         
  -3   5  19         70.11        104.92        11.42 o                         
  -2   5  19         88.36        105.02         8.59 o                         
  -1   5  19         34.64         59.88        18.71 o                         
   0   5  19        113.71         89.28        10.43 o                         
   1   5  19        144.88        141.30        16.39 o                         
   2   5  19         21.51         30.11        10.32 o                         
   3   5  19        197.86        183.82        21.20 o                         
   4   5  19          8.61         16.19         9.02 o                         
  -3   6  19          8.94         64.44        12.58 o                         
  -2   6  19          5.81         31.06         7.77 o                         
  -1   6  19        125.74        131.28        11.18 o                         
   0   6  19         94.63         96.54        19.67 o                         
   1   6  19          5.26         28.07        11.16 o                         
   2   6  19          0.02         21.09         8.48 o                         
   3   6  19          3.24         12.09         7.03 o                         
  -2   7  19         97.53        110.66        17.59 o                         
  -1   7  19        473.01        528.31        90.88 o                         
   0   7  19        191.93        180.59        14.23 o                         
   1   7  19        715.87        705.84        41.83 o                         
   2   7  19         64.71         74.31        17.91 o                         
   3   7  19        316.31        280.81        22.53 o                         
  -1   8  19        255.57        236.94        54.37 o                         
   0   8  19          9.39         22.73        20.23 o                         
  -4   0  20          3.31         -0.90        11.84 o                         
  -2   0  20        335.11        311.03        27.70 o                         
   0   0  20         85.54         90.10        10.77 o                         
   2   0  20        304.13        270.13        19.10 o                         
   4   0  20        135.10        140.50        16.78 o                         
  -6   1  20          7.29         10.64         5.89 o                         
  -5   1  20         14.60         21.41         5.09 o                         
  -4   1  20        460.35        510.93        21.88 o                         
  -3   1  20        499.89        553.77        22.98 o                         
  -2   1  20        252.57        274.02        11.31 o                         
  -1   1  20         94.73         78.36         7.30 o                         
   0   1  20         55.67         40.57         4.81 o                         
   1   1  20        942.16        823.44        38.12 o                         
   2   1  20         60.12         45.62         7.56 o                         
   3   1  20          1.03          0.89         8.25 o                         
   4   1  20         54.60         62.39        12.68 o                         
   5   1  20         62.52         74.06         7.23 o                         
  -5   2  20          8.88         14.43         5.32 o                         
  -4   2  20         15.92         29.31         6.17 o                         
  -3   2  20         46.61         52.01         6.09 o                         
  -2   2  20         19.82         13.24         6.02 o                         
  -1   2  20          6.50          6.84         5.50 o                         
   0   2  20         60.84         64.69         6.72 o                         
   1   2  20         29.44         34.05         7.10 o                         
   2   2  20         15.93         10.78         7.63 o                         
   3   2  20         29.69         26.43         7.05 o                         
   4   2  20          0.01          2.98         6.67 o                         
   5   2  20        135.06        119.95         8.34 o                         
  -5   3  20        337.68        325.10        28.55 o                         
  -4   3  20          4.59         16.18        13.37 o                         
  -3   3  20        157.50        143.77        13.75 o                         
  -2   3  20         14.22         21.85         6.02 o                         
  -1   3  20        367.55        346.81        15.25 o                         
   0   3  20          2.27         10.02         6.84 o                         
   1   3  20        153.23        144.01        15.20 o                         
   2   3  20         83.45         86.43         8.77 o                         
   3   3  20          0.16         11.50         7.91 o                         
   4   3  20         19.07         19.79         4.76 o                         
  -5   4  20        387.53        386.26        29.64 o                         
  -4   4  20        345.90        283.18        24.48 o                         
  -3   4  20         85.82         79.47         9.59 o                         
  -2   4  20          5.63          7.16         8.13 o                         
  -1   4  20         16.56         29.31         8.84 o                         
   0   4  20         57.23         52.58         8.38 o                         
   1   4  20        447.48        395.66        19.70 o                         
   2   4  20         20.42         30.34         7.38 o                         
   3   4  20        150.29        143.67        11.11 o                         
   4   4  20         29.43         33.88         8.59 o                         
  -4   5  20         15.26         38.07         7.33 o                         
  -3   5  20         37.97         29.07         9.77 o                         
  -2   5  20          6.56         31.43        11.75 o                         
  -1   5  20          1.70         29.57        17.66 o                         
   0   5  20         32.46         28.96        14.65 o                         
   1   5  20         85.79         59.73         9.82 o                         
   2   5  20        141.10        149.44        17.38 o                         
   4   5  20        156.78        153.19        13.67 o                         
  -2   6  20         88.86         91.74        21.46 o                         
  -1   6  20        113.98        138.23        32.62 o                         
   0   6  20          0.01         39.22        38.35 o                         
   1   6  20         68.11         58.07        16.10 o                         
   2   6  20         23.01         14.90         6.98 o                         
   3   6  20        970.04        865.69        65.52 o                         
  -1   7  20         73.96        100.31        13.96 o                         
   0   7  20        129.05        145.45        41.50 o                         
   1   7  20         41.48         39.57         7.17 o                         
  -5   0  21        491.39        565.80        80.22 o                         
  -3   0  21         10.87         13.88         7.50 o                         
  -1   0  21         67.63         48.31         8.04 o                         
   1   0  21          1.93         -0.69        10.04 o                         
   3   0  21         68.04         57.86        13.27 o                         
   5   0  21          4.67         13.11         5.24 o                         
  -5   1  21          9.60          9.19         3.21 o                         
  -4   1  21          9.13         11.50         5.21 o                         
  -3   1  21        183.28        186.44         9.58 o                         
  -2   1  21          6.65          7.00         5.60 o                         
  -1   1  21        453.58        427.36        21.53 o                         
   0   1  21         94.10         89.67        10.80 o                         
   1   1  21         68.09         61.06         8.90 o                         
   2   1  21         75.05         72.77        10.46 o                         
   3   1  21         55.46         60.77         8.53 o                         
   4   1  21         37.51         38.37        10.39 o                         
  -5   2  21         41.99         37.57         5.90 o                         
  -4   2  21          6.92         12.54        10.46 o                         
  -3   2  21         43.03         59.73         7.61 o                         
  -2   2  21         76.82        102.48        11.11 o                         
  -1   2  21        111.03        109.12         6.62 o                         
   0   2  21          5.22         12.83         8.38 o                         
   1   2  21        177.21        175.47        12.26 o                         
   2   2  21         64.81         58.18         7.82 o                         
   3   2  21          1.50          3.10         6.41 o                         
   4   2  21         54.78         51.44         9.44 o                         
  -5   3  21        178.29        119.77        10.36 o                         
  -4   3  21         98.81         95.30        13.76 o                         
  -3   3  21         24.82         36.09         6.18 o                         
  -2   3  21        278.39        268.55        12.65 o                         
  -1   3  21        294.15        272.38        13.86 o                         
   0   3  21        299.90        264.19        15.76 o                         
   1   3  21         76.75         64.58        12.25 o                         
   2   3  21          0.14         10.11         6.45 o                         
   3   3  21         50.84         67.47         6.52 o                         
  -3   4  21        107.16        114.25        13.49 o                         
  -2   4  21        100.15        122.34        22.47 o                         
  -1   4  21        172.89        160.69        19.81 o                         
   0   4  21        115.38         90.68        10.50 o                         
   1   4  21        283.78        252.96        16.91 o                         
   2   4  21         48.85         48.44         9.55 o                         
   3   4  21        195.52        214.31        19.86 o                         
  -2   5  21         49.53         51.12        10.65 o                         
  -1   5  21         77.73         59.54        12.32 o                         
   0   5  21          0.02          6.86        10.34 o                         
   1   5  21        500.39        476.14        38.79 o                         
   2   5  21          1.18         -0.82         9.08 o                         
  -1   6  21         24.48         20.30         7.34 o                         
   0   6  21          6.12          6.00         7.59 o                         
   1   6  21          0.96         -2.38         7.07 o                         
   2   6  21         15.44          9.15         6.04 o                         
  -4   0  22         52.60         57.65         7.23 o                         
  -2   0  22         10.90         20.96         7.77 o                         
   0   0  22         20.85         26.03        10.71 o                         
   2   0  22         44.48         42.44        13.13 o                         
   4   0  22        262.86        270.70        22.77 o                         
  -4   1  22        225.30        228.59        21.52 o                         
  -3   1  22        180.74        213.25         9.56 o                         
  -2   1  22        387.34        441.50        25.69 o                         
  -1   1  22          0.66         16.64        11.12 o                         
   0   1  22         52.76         65.85         9.28 o                         
   1   1  22        435.74        390.00        24.34 o                         
   2   1  22        110.99        116.35        11.14 o                         
   3   1  22         23.79         38.40        10.46 o                         
   4   1  22         24.27         25.67         6.28 o                         
  -4   2  22         11.82         15.35         4.04 o                         
  -3   2  22         79.18         82.84         5.68 o                         
  -2   2  22          0.15         -1.38         6.84 o                         
  -1   2  22         31.89         40.57         7.56 o                         
   0   2  22          0.00          9.59         9.57 o                         
   1   2  22        192.35        192.37        12.15 o                         
   2   2  22         35.81         42.97         9.45 o                         
   3   2  22          0.01          6.67         4.83 o                         
  -4   3  22         16.28         24.88        11.90 o                         
  -3   3  22        109.11        126.11        24.20 o                         
  -2   3  22          0.13         17.49         6.28 o                         
  -1   3  22        301.26        287.21        18.48 o                         
   0   3  22          1.24          3.35         6.93 o                         
   1   3  22          6.38          6.57         7.31 o                         
   2   3  22         26.16         25.74         6.50 o                         
   3   3  22        105.97        104.82         7.95 o                         
  -3   4  22         52.43         51.60         8.67 o                         
  -2   4  22         70.27         65.11        12.05 o                         
  -1   4  22        225.13        228.74        22.42 o                         
   0   4  22         99.98         90.31        14.04 o                         
   1   4  22         81.47         81.32        10.83 o                         
   3   4  22         36.08         31.27         6.73 o                         
  -2   5  22          0.99          6.90         6.10 o                         
  -1   5  22        199.76        162.30        15.89 o                         
   0   5  22         12.95          6.61         8.60 o                         
   1   5  22        882.09        846.39        64.59 o                         
   2   5  22         97.41        103.62        11.03 o                         
  -3   0  23         16.58         30.80         8.43 o                         
  -1   0  23         87.36         88.18        11.76 o                         
   1   0  23        147.44        158.86        12.58 o                         
   3   0  23          0.07          0.72         7.95 o                         
  -4   1  23          0.78          3.18         4.46 o                         
  -3   1  23         43.93         61.74        10.11 o                         
  -2   1  23         61.06         52.34        14.48 o                         
  -1   1  23         26.69         22.67         6.71 o                         
   0   1  23         16.20         21.69         7.12 o                         
   1   1  23         29.38         36.10         8.44 o                         
   2   1  23         52.51         50.42         7.79 o                         
   3   1  23         65.58         76.55         7.06 o                         
  -3   2  23         12.31         19.34         4.57 o                         
  -2   2  23         18.52          3.83        12.05 o                         
  -1   2  23        120.48         94.86         8.65 o                         
   0   2  23         89.08         77.02         8.06 o                         
   1   2  23        139.06        113.42        11.50 o                         
   2   2  23         74.31         74.16         7.91 o                         
   3   2  23        741.75        647.48        49.18 o                         
  -3   3  23        465.35        290.82        23.92 o                         
  -2   3  23         77.41         72.45        12.38 o                         
  -1   3  23        186.85        166.67        18.09 o                         
   0   3  23        262.23        221.43        14.09 o                         
   1   3  23        465.75        410.84        18.99 o                         
   2   3  23          7.55         10.31         7.45 o                         
  -2   4  23        178.71        159.51        14.84 o                         
  -1   4  23          2.28          2.30         8.24 o                         
   0   4  23         12.79         12.78         8.61 o                         
   1   4  23        514.02        474.82        37.57 o                         
   2   4  23         14.07         10.98         5.63 o                         
   0   5  23         67.20         56.70         7.38 o                         
  -2   0  24         58.84         44.68        10.54 o                         
   0   0  24          3.96          8.52         6.87 o                         
   2   0  24          6.78         16.81         7.60 o                         
  -1   1  24          0.50          2.61         6.36 o                         
   0   1  24         51.89         42.78         6.14 o                         
   1   1  24        223.86        202.51        10.70 o                         
   2   1  24         92.66         72.08         6.47 o                         
  -2   2  24         56.07         52.16         9.57 o                         
   0   2  24          8.44         11.11         4.63 o                         
   1   2  24          1.53          5.79         4.05 o                         
  -1   3  24         28.06         13.60         7.67 o                         
   1   3  24        196.50        185.26        16.21 o                         
                                                                                
