# Supplementary material for: Alkali metal salts of 4-hy­droxy­benzoic acid: a structural and educational study
Source: Acta Crystallogr C Struct Chem. 2021 Jun 9;77(Pt 7):340–53. doi: 10.1107/S2053229621005465 (PMC8254528; doi:10.1107/S2053229621005465)
Supplement: Supplementary file 11 [file c-77-00340-compound10sup11.hkl]

data_compound10                                                                 
_shelx_title ' cc_xl1_rods_abs_gaussian_a.res in P2/c'                          
_shelx_refln_list_code          4                                               
_shelx_F_calc_maximum      103.04                                               
_exptl_crystal_F_000       344.00                                               
_reflns_d_resolution_high  0.7888                                               
                                                                                
loop_                                                                           
 _space_group_symop_operation_xyz                                               
 'x, y, z'                                                                      
 '-x, y, -z+1/2'                                                                
 '-x, -y, -z'                                                                   
 'x, -y, z-1/2'                                                                 
                                                                                
_cell_length_a    16.4136                                                       
_cell_length_b     3.7661                                                       
_cell_length_c    11.1651                                                       
_cell_angle_alpha  90.000                                                       
_cell_angle_beta   92.533                                                       
_cell_angle_gamma  90.000                                                       
                                                                                
_shelx_F_squared_multiplier     1.000                                           
                                                                                
loop_                                                                           
 _refln_index_h                                                                 
 _refln_index_k                                                                 
 _refln_index_l                                                                 
 _refln_F_squared_calc                                                          
 _refln_F_squared_meas                                                          
 _refln_F_squared_sigma                                                         
 _refln_observed_status                                                         
   1   0   0        960.66        720.11        19.48 o                         
   2   0   0        164.75        239.27         9.43 o                         
   3   0   0        926.24        738.46        23.90 o                         
   4   0   0        500.13        557.29        21.08 o                         
   5   0   0        344.21        418.43        18.95 o                         
   6   0   0         24.16         25.30         4.71 o                         
   7   0   0        628.65        772.84        20.09 o                         
   8   0   0        283.09        245.33        10.11 o                         
   9   0   0       3668.57       3838.64       114.45 o                         
  10   0   0        282.51        209.05        18.80 o                         
  11   0   0        920.63        862.77        21.35 o                         
  12   0   0        254.33        242.25         9.64 o                         
  13   0   0        163.01        171.32         8.26 o                         
  14   0   0        400.07        365.43        18.20 o                         
  15   0   0         62.48         78.63         8.23 o                         
  16   0   0        804.73        757.63        34.30 o                         
  17   0   0         32.71         42.37         6.96 o                         
  18   0   0        284.00        276.96        17.91 o                         
  19   0   0        155.74        174.38        11.93 o                         
  20   0   0        225.99        217.93        18.91 o                         
   0   1   0        270.51        261.53        17.27 o                         
   1   1   0       1907.18       2051.79        68.18 o                         
   2   1   0          3.84          9.89         2.60 o                         
   3   1   0       1314.42       1250.94        29.68 o                         
   4   1   0         13.80         11.81         1.84 o                         
   5   1   0       1490.26       1502.07        68.90 o                         
   6   1   0        330.45        359.00        14.37 o                         
   7   1   0       1436.77       1596.85        62.53 o                         
   8   1   0        265.08        271.14        23.16 o                         
   9   1   0        371.35        392.01        29.98 o                         
  10   1   0        496.18        521.86        21.25 o                         
  11   1   0        878.90        837.36        20.49 o                         
  12   1   0         37.30         36.61         3.54 o                         
  13   1   0         64.57         70.35         5.76 o                         
  14   1   0          0.59          1.59         1.15 o                         
  15   1   0         34.97         49.15         3.48 o                         
  16   1   0          2.10         -1.26         3.64 o                         
  17   1   0         49.71         43.06         7.90 o                         
  18   1   0         16.96         13.60         3.04 o                         
  19   1   0          4.07          3.53         0.94 o                         
  20   1   0        127.77        122.22         7.68 o                         
   0   2   0        540.49        635.82        25.20 o                         
   1   2   0        466.20        458.73        11.97 o                         
   2   2   0         12.59          7.00         1.43 o                         
   3   2   0         27.03         24.57         3.05 o                         
   4   2   0         11.54         14.02         2.47 o                         
   5   2   0        248.22        249.93        10.51 o                         
   6   2   0         64.63         66.39         6.98 o                         
   7   2   0        397.30        417.90        21.70 o                         
   8   2   0        314.27        310.54        12.59 o                         
   9   2   0        824.65        822.45        26.20 o                         
  10   2   0        722.11        730.44        28.68 o                         
  11   2   0        532.08        531.63        15.52 o                         
  12   2   0         63.59         73.39         6.95 o                         
  13   2   0         15.02         15.12         2.24 o                         
  14   2   0          0.79          2.20         1.84 o                         
  15   2   0          8.50         14.35         4.91 o                         
  16   2   0         20.46         26.67         5.88 o                         
  17   2   0          0.70          0.80         1.56 o                         
  18   2   0          1.69         -0.55         1.79 o                         
   0   3   0        124.48        117.84         8.70 o                         
   1   3   0          2.58          4.37         1.16 o                         
   2   3   0        813.48        853.16        18.85 o                         
   3   3   0        358.57        389.68        11.27 o                         
   4   3   0        509.96        569.76        16.58 o                         
   5   3   0        544.63        588.94        17.02 o                         
   6   3   0         97.43        103.00         9.78 o                         
   7   3   0         95.88         93.67         9.10 o                         
   8   3   0        150.53        186.19        13.54 o                         
   9   3   0         30.67         36.47         4.26 o                         
  10   3   0        120.86        125.37         6.84 o                         
  11   3   0        615.07        681.11        29.81 o                         
  12   3   0        211.54        221.44        10.60 o                         
  13   3   0        132.68        149.78        13.99 o                         
  14   3   0        412.06        447.69        18.32 o                         
  15   3   0        126.70        133.65         9.96 o                         
   0   4   0        172.81        182.66        13.45 o                         
   1   4   0         42.50         59.88         7.60 o                         
   2   4   0         55.93         57.44         7.72 o                         
   3   4   0         14.19         15.76         4.32 o                         
   4   4   0         41.20         33.95         6.23 o                         
   5   4   0          7.57          9.32         3.79 o                         
   6   4   0          6.96          6.22         1.90 o                         
   7   4   0         93.52         94.32         5.12 o                         
   8   4   0         44.67         41.73         4.52 o                         
   9   4   0         56.80         57.19         4.12 o                         
  10   4   0         76.84         71.51         5.07 o                         
 -20   1   1        155.58        176.15         9.91 o                         
 -19   1   1         17.06         15.19         3.63 o                         
 -18   1   1         12.93         10.71         2.64 o                         
 -17   1   1        231.56        203.41        17.40 o                         
 -16   1   1        395.44        387.37        11.61 o                         
 -15   1   1          5.21          7.18         1.46 o                         
 -14   1   1        506.22        533.22        13.07 o                         
 -13   1   1        267.87        275.39         8.41 o                         
 -12   1   1        364.35        357.90        10.76 o                         
 -11   1   1        126.73        120.35         5.69 o                         
 -10   1   1        121.03        117.47         8.93 o                         
  -9   1   1        301.92        327.67        26.87 o                         
  -8   1   1       1024.27       1186.68        54.77 o                         
  -7   1   1        461.08        453.91        28.75 o                         
  -6   1   1        932.86        859.44        39.71 o                         
  -5   1   1       3076.92       3031.02        93.03 o                         
  -4   1   1       1554.25       1254.06        23.35 o                         
  -3   1   1       4015.72       3771.95        68.64 o                         
  -2   1   1        603.23        475.78        10.93 o                         
  -1   1   1       7759.81       7292.03       125.64 o                         
   0   1   1        577.38        448.96        23.40 o                         
   1   1   1       7815.55       7177.81        67.70 o                         
   2   1   1        244.64        186.13         5.45 o                         
   3   1   1        481.29        526.93        16.41 o                         
   4   1   1       1153.42       1092.81        19.78 o                         
   5   1   1       1131.61       1190.97        19.84 o                         
   6   1   1       1508.20       1441.19        26.39 o                         
   7   1   1       1220.37       1219.95        20.32 o                         
   8   1   1       1108.26       1100.79        19.64 o                         
   9   1   1        382.87        382.63        11.48 o                         
  10   1   1         11.15         17.98         1.84 o                         
  11   1   1         11.66         15.46         2.34 o                         
  12   1   1         84.48         79.47         7.65 o                         
  13   1   1       1401.25       1405.77        36.02 o                         
  14   1   1        208.18        224.65         8.89 o                         
  15   1   1        270.10        275.37        11.95 o                         
  16   1   1        299.54        311.23        21.91 o                         
  17   1   1         85.82         83.01        10.34 o                         
  18   1   1        149.72        159.72         5.86 o                         
  19   1   1         42.13         44.24         2.82 o                         
 -17   2   1          5.41         14.75         3.99 o                         
 -16   2   1        236.10        232.14        17.09 o                         
 -15   2   1         14.34         13.99         2.76 o                         
 -14   2   1        133.09        123.92         7.21 o                         
 -13   2   1          1.29          1.41         1.04 o                         
 -12   2   1        625.41        644.02        14.70 o                         
 -11   2   1          8.88         10.46         2.19 o                         
 -10   2   1         41.19         37.40         2.56 o                         
  -9   2   1       1061.09       1050.44        18.21 o                         
  -8   2   1        477.56        459.12        13.64 o                         
  -7   2   1        503.45        505.97        14.66 o                         
  -6   2   1        105.18        105.21         6.11 o                         
  -5   2   1        152.51        147.75         8.64 o                         
  -4   2   1         97.40        105.94         7.13 o                         
  -3   2   1          9.60          9.25         5.40 o                         
  -2   2   1         23.44         17.37         1.93 o                         
  -1   2   1         39.41         38.21         3.34 o                         
   0   2   1        238.43        232.01         9.89 o                         
   1   2   1        341.46        346.42        10.06 o                         
   2   2   1       7365.83       7352.75       109.38 o                         
   3   2   1         14.83         27.48         3.50 o                         
   4   2   1        274.45        250.51        10.08 o                         
   5   2   1        101.87        100.02         6.62 o                         
   6   2   1        288.17        290.21        10.17 o                         
   7   2   1         31.22         28.85         2.98 o                         
   8   2   1        127.64        128.77        12.88 o                         
   9   2   1         30.00         37.66         3.80 o                         
  10   2   1        677.39        728.84        42.89 o                         
  11   2   1       1493.76       1652.16        34.83 o                         
  12   2   1        246.04        264.71         8.67 o                         
  13   2   1         12.26         11.61         2.51 o                         
  14   2   1        114.01        107.49         9.27 o                         
  15   2   1          6.13          8.00         2.76 o                         
  16   2   1          1.02          2.13         1.77 o                         
  17   2   1         30.87         32.12         4.01 o                         
 -15   3   1        128.75        121.58         8.83 o                         
 -14   3   1         30.83         29.29         5.75 o                         
 -13   3   1         18.86         24.45         2.60 o                         
 -12   3   1        142.32        148.97         5.71 o                         
 -11   3   1        434.53        461.47        11.77 o                         
 -10   3   1         13.45         16.62         2.17 o                         
  -9   3   1        104.89        102.49        10.50 o                         
  -8   3   1        151.27        146.42        11.05 o                         
  -7   3   1          8.57          2.99         5.78 o                         
  -6   3   1        315.16        349.95        19.52 o                         
  -5   3   1         38.04         44.82         4.03 o                         
  -4   3   1          3.23          2.30         1.15 o                         
  -3   3   1         33.41         36.69         3.17 o                         
  -2   3   1        137.78        144.11         5.68 o                         
  -1   3   1        216.90        223.89         7.97 o                         
   0   3   1          1.36          2.25         0.99 o                         
   1   3   1         32.52         35.18         3.10 o                         
   2   3   1          0.41          1.12         1.17 o                         
   3   3   1         37.11         44.86         3.46 o                         
   4   3   1        347.62        371.16        16.27 o                         
   5   3   1        195.26        210.60        11.09 o                         
   6   3   1        141.11        150.83         9.25 o                         
   7   3   1         38.53         52.49         9.64 o                         
   8   3   1         87.84         95.33        14.95 o                         
   9   3   1          5.28         10.50         2.98 o                         
  10   3   1         19.67         23.51         4.01 o                         
  11   3   1        222.50        291.30        13.15 o                         
  12   3   1          0.86          0.67         1.54 o                         
  13   3   1         10.15         10.17         3.76 o                         
  14   3   1          7.27          6.45         2.98 o                         
  15   3   1         33.82         31.79         4.88 o                         
 -10   4   1         21.62         13.71         1.65 o                         
  -9   4   1        506.74        483.46        13.21 o                         
  -8   4   1        267.20        241.46         7.90 o                         
  -7   4   1         26.21         22.82         2.45 o                         
  -6   4   1        150.68        130.13         7.65 o                         
  -5   4   1        324.21        321.28        17.86 o                         
  -4   4   1         12.75          8.39         3.22 o                         
  -3   4   1        236.12        229.14        12.58 o                         
  -2   4   1         35.93         37.03         3.96 o                         
  -1   4   1        126.43        130.90         8.56 o                         
   0   4   1        320.64        344.58        17.17 o                         
   1   4   1        577.55        582.51        23.44 o                         
   2   4   1        211.58        228.32        12.61 o                         
   3   4   1         78.84         79.96         6.86 o                         
   4   4   1         17.72         21.25         4.45 o                         
   5   4   1         17.52         29.10         4.72 o                         
   6   4   1         18.87         16.81         3.71 o                         
   7   4   1         66.89         68.06         8.74 o                         
   8   4   1         52.39         57.31         4.90 o                         
   9   4   1        101.06        102.67        10.45 o                         
  10   4   1        307.32        307.68        14.68 o                         
  11   4   1        479.78        410.48        15.10 o                         
 -20   0   2        154.94        156.66         9.80 o                         
 -19   0   2        276.90        282.58        11.13 o                         
 -18   0   2        265.88        255.37        16.06 o                         
 -17   0   2        420.35        397.17        22.54 o                         
 -16   0   2          6.09         -1.04         2.37 o                         
 -15   0   2         34.41         24.27         3.71 o                         
 -14   0   2        572.27        510.77        15.54 o                         
 -13   0   2        115.96        116.59         6.10 o                         
 -12   0   2         39.60         42.87         6.34 o                         
 -11   0   2          8.52         11.46         2.11 o                         
 -10   0   2       2224.98       2103.58        53.09 o                         
  -9   0   2          9.77         27.34        10.54 o                         
  -8   0   2       1796.21       1668.33        58.68 o                         
  -7   0   2       8475.74       8063.66       211.34 o                         
  -6   0   2       3569.69       3191.15        64.19 o                         
  -5   0   2       1483.82       1208.97        39.89 o                         
  -4   0   2        662.61        606.83        15.99 o                         
  -3   0   2        249.47        171.44         9.34 o                         
  -2   0   2         26.18         49.61         4.37 o                         
  -1   0   2        453.80        362.54        13.46 o                         
   0   0   2       4140.12       3752.61        95.73 o                         
   1   0   2        180.79        117.18         6.84 o                         
   2   0   2       9034.07       9024.08       224.46 o                         
   3   0   2        386.86        278.02         9.11 o                         
   4   0   2       6196.05       5590.55       146.26 o                         
   5   0   2        291.16        375.73        19.40 o                         
   6   0   2       1270.18       1373.20        31.17 o                         
   7   0   2          3.94          7.19         2.07 o                         
   8   0   2       1348.37       1471.85        35.12 o                         
   9   0   2        145.15        121.60         7.76 o                         
  10   0   2       1360.91       1476.85        37.46 o                         
  11   0   2        212.93        191.39         9.09 o                         
  12   0   2       2924.27       2874.95        52.26 o                         
  13   0   2       1914.89       1907.44        42.31 o                         
  14   0   2        533.01        560.15        55.26 o                         
  15   0   2         12.40         12.44         5.02 o                         
  16   0   2         16.40         22.37         5.53 o                         
  17   0   2         16.53         17.11         4.31 o                         
  18   0   2          1.57          2.62         1.60 o                         
  19   0   2         10.82         12.54         2.89 o                         
  20   0   2         86.05         83.48         5.83 o                         
 -20   1   2         28.81         31.63         4.02 o                         
 -19   1   2          7.27          7.97         2.81 o                         
 -18   1   2          0.72          0.90         2.05 o                         
 -17   1   2        101.84         96.97         4.75 o                         
 -16   1   2         56.73         54.56         4.08 o                         
 -15   1   2        106.89         94.88         4.60 o                         
 -14   1   2        218.81        210.50         8.86 o                         
 -13   1   2         83.19         91.78         5.68 o                         
 -12   1   2        360.56        349.19        13.06 o                         
 -11   1   2        136.59        126.44         7.20 o                         
 -10   1   2        138.87        141.32         4.89 o                         
  -9   1   2          0.54          0.06         1.77 o                         
  -8   1   2          0.51         -0.99         1.24 o                         
  -7   1   2          5.29          3.13         1.69 o                         
  -6   1   2       1299.24       1246.92        35.64 o                         
  -5   1   2         43.66         36.70         5.35 o                         
  -4   1   2        446.29        468.80        13.64 o                         
  -3   1   2       1889.51       1863.23        37.26 o                         
  -2   1   2        330.49        282.52        15.87 o                         
  -1   1   2        907.75        932.93        19.92 o                         
   0   1   2          9.87          6.68         1.14 o                         
   1   1   2      10616.49      10125.86       102.55 o                         
   2   1   2         45.04         38.21         1.92 o                         
   3   1   2        627.37        647.59        13.33 o                         
   4   1   2        928.29        950.70        21.22 o                         
   5   1   2        361.10        398.05        10.62 o                         
   6   1   2          3.66          1.64         0.71 o                         
   7   1   2         21.46         15.52         1.69 o                         
   8   1   2         41.87         48.46         3.10 o                         
   9   1   2          3.34          3.47         1.14 o                         
  10   1   2         98.12        103.00         3.44 o                         
  11   1   2         94.98         98.95         4.63 o                         
  12   1   2        287.92        293.47        15.07 o                         
  13   1   2        569.94        564.36        25.25 o                         
  14   1   2         10.02          6.25         2.81 o                         
  15   1   2        270.56        300.78        21.60 o                         
  16   1   2        100.37        115.11         6.34 o                         
  17   1   2        258.93        279.06         9.57 o                         
  18   1   2         50.30         58.63         3.66 o                         
  19   1   2         44.64         44.80         2.59 o                         
 -18   2   2        143.23        168.18        10.56 o                         
 -17   2   2        205.60        256.97        16.04 o                         
 -16   2   2         38.98         48.40         5.29 o                         
 -15   2   2         76.00         78.38         5.34 o                         
 -14   2   2         42.04         45.08         4.39 o                         
 -13   2   2        151.55        150.81         9.49 o                         
 -12   2   2        403.85        436.00        10.69 o                         
 -11   2   2         38.92         43.47         3.21 o                         
 -10   2   2         15.27         15.10         1.68 o                         
  -9   2   2        369.69        332.54         8.90 o                         
  -8   2   2         67.08         62.96         3.38 o                         
  -7   2   2        700.16        749.17        16.85 o                         
  -6   2   2          5.08          0.47         5.59 o                         
  -5   2   2         99.37        120.74        16.11 o                         
  -4   2   2          4.71          8.43         1.84 o                         
  -3   2   2        274.31        273.04         9.94 o                         
  -2   2   2         62.86         72.56         3.68 o                         
  -1   2   2        737.48        660.90        15.45 o                         
   0   2   2        114.28         96.64         6.21 o                         
   1   2   2       1165.53       1084.62        36.93 o                         
   2   2   2       3099.17       3006.37        59.92 o                         
   3   2   2       1814.01       1786.00        56.91 o                         
   4   2   2        125.89        127.13        11.27 o                         
   5   2   2        107.42         90.95         8.87 o                         
   6   2   2         15.10         17.10         3.54 o                         
   7   2   2          1.71          0.65         1.29 o                         
   8   2   2         54.48         56.90         3.21 o                         
   9   2   2          8.51          7.26         1.62 o                         
  10   2   2          1.73          1.52         1.18 o                         
  11   2   2        174.51        189.35         7.41 o                         
  12   2   2        538.78        600.28        18.92 o                         
  13   2   2        415.88        468.30        28.97 o                         
  14   2   2         40.20         42.99         8.15 o                         
  15   2   2        161.08        192.47        16.34 o                         
  16   2   2          6.29          5.96         5.45 o                         
  17   2   2         66.98         81.27         8.44 o                         
 -14   3   2         35.20         41.99         5.85 o                         
 -13   3   2         17.21         16.18         2.07 o                         
 -12   3   2        375.08        372.53         9.35 o                         
 -11   3   2          5.32          4.85         1.40 o                         
 -10   3   2        342.68        347.20        11.44 o                         
  -9   3   2        372.06        374.10        12.53 o                         
  -8   3   2         32.50         32.04         3.37 o                         
  -7   3   2        124.22        119.65         5.07 o                         
  -6   3   2        378.26        374.22        13.50 o                         
  -5   3   2        142.07        131.19         7.45 o                         
  -4   3   2        172.14        185.33         7.77 o                         
  -3   3   2        786.57        796.53        15.68 o                         
  -2   3   2        271.80        286.12        11.13 o                         
  -1   3   2        350.22        343.93        10.74 o                         
   0   3   2        113.36        119.75         5.10 o                         
   1   3   2        272.53        272.93         9.08 o                         
   2   3   2          2.74          2.34         1.51 o                         
   3   3   2        499.71        527.00        13.40 o                         
   4   3   2        372.96        406.65        19.57 o                         
   5   3   2        278.41        257.50        10.87 o                         
   6   3   2        452.78        484.30        15.63 o                         
   7   3   2        364.91        360.77        13.19 o                         
   8   3   2        693.55        803.72        21.97 o                         
   9   3   2        285.85        274.24        12.23 o                         
  10   3   2        613.07        704.55        39.53 o                         
  11   3   2          2.76          1.10         1.79 o                         
  12   3   2         41.35         33.83         5.00 o                         
  13   3   2         54.01         64.98         8.40 o                         
  14   3   2         28.18         35.96         5.25 o                         
  15   3   2        146.51        149.73        10.05 o                         
 -10   4   2        150.85        107.62         5.97 o                         
  -9   4   2        105.03         99.47         6.48 o                         
  -8   4   2        166.06        157.09         9.20 o                         
  -7   4   2          0.01          0.93         1.71 o                         
  -6   4   2         12.70         13.99         2.41 o                         
  -5   4   2         57.83         51.03         7.53 o                         
  -4   4   2          0.04         -1.37         1.39 o                         
  -3   4   2          8.44          8.05         2.76 o                         
  -2   4   2          2.71          2.01         1.27 o                         
  -1   4   2         45.45         38.78         5.95 o                         
   0   4   2         17.05         15.55         2.20 o                         
   1   4   2          0.95          0.87         1.09 o                         
   2   4   2          5.33          5.28         1.17 o                         
   3   4   2          0.04          1.01         0.87 o                         
   4   4   2         27.07         30.77         5.26 o                         
   5   4   2         10.28         12.58         2.52 o                         
   6   4   2         17.38         22.34         8.92 o                         
   7   4   2         76.14         74.14         5.73 o                         
   8   4   2          0.04         -0.85         2.32 o                         
   9   4   2          9.07         12.67         3.22 o                         
 -18   1   3         24.71         22.42         2.88 o                         
 -17   1   3         15.23         19.32         2.39 o                         
 -16   1   3          9.49          7.96         1.89 o                         
 -15   1   3        536.23        447.32        17.55 o                         
 -14   1   3        293.24        272.79        10.01 o                         
 -13   1   3        221.83        211.47         8.74 o                         
 -12   1   3        423.89        427.50        11.45 o                         
 -11   1   3        228.86        216.34         6.18 o                         
 -10   1   3        853.28        827.70        13.18 o                         
  -9   1   3         42.45         29.33         2.40 o                         
  -8   1   3       1128.30       1138.19        25.23 o                         
  -7   1   3        230.02        207.53         8.38 o                         
  -6   1   3         69.96         93.14         5.08 o                         
  -5   1   3        296.23        289.86        12.86 o                         
  -4   1   3       1231.50       1288.15        29.80 o                         
  -3   1   3        671.06        675.40        18.12 o                         
  -2   1   3        191.99        176.24         7.45 o                         
  -1   1   3       3202.60       3195.77        98.39 o                         
   0   1   3         75.68         54.50         2.87 o                         
   1   1   3       3652.53       3771.75        58.51 o                         
   2   1   3         15.17          5.45         1.15 o                         
   3   1   3        318.70        298.91         8.01 o                         
   4   1   3         73.56        123.88         6.84 o                         
   5   1   3          4.67          1.85         1.12 o                         
   6   1   3       1658.01       1752.59        23.04 o                         
   7   1   3       1083.28       1209.96        19.65 o                         
   8   1   3       1151.92       1126.05        20.31 o                         
   9   1   3        588.71        607.98        10.55 o                         
  10   1   3        467.28        460.35        10.40 o                         
  11   1   3        262.02        261.40         8.10 o                         
  12   1   3        538.57        543.91        19.44 o                         
  13   1   3        595.94        573.81        31.46 o                         
  14   1   3        185.27        189.77        15.14 o                         
  15   1   3        688.60        750.46        18.83 o                         
  16   1   3         54.81         62.83         4.51 o                         
  17   1   3        221.82        245.95         8.55 o                         
  18   1   3        143.78        165.20         7.12 o                         
  19   1   3        225.73        204.79         8.46 o                         
 -18   2   3         66.75         67.83         5.80 o                         
 -17   2   3        150.54        161.01        11.84 o                         
 -16   2   3         80.79         80.87         6.40 o                         
 -15   2   3        197.00        214.25        11.74 o                         
 -14   2   3         28.58         25.95         4.57 o                         
 -13   2   3         79.57         86.37         5.30 o                         
 -12   2   3        732.61        792.44        17.83 o                         
 -11   2   3         31.47         31.46         2.82 o                         
 -10   2   3         55.78         54.59         4.05 o                         
  -9   2   3          3.19          4.33         1.16 o                         
  -8   2   3        502.22        546.93        13.98 o                         
  -7   2   3         28.36         39.97         2.61 o                         
  -6   2   3        330.08        317.85        12.03 o                         
  -5   2   3        225.87        216.85         9.14 o                         
  -4   2   3        955.77       1055.37        34.68 o                         
  -3   2   3        788.45        874.13        33.08 o                         
  -2   2   3         46.27         40.97         5.37 o                         
  -1   2   3        146.43        139.86         9.32 o                         
   0   2   3        653.73        655.38        61.73 o                         
   1   2   3        757.73        731.36        19.61 o                         
   2   2   3        719.30        756.60        31.51 o                         
   3   2   3        683.53        697.79        20.58 o                         
   4   2   3       2180.06       2334.63        50.73 o                         
   5   2   3          9.95         15.78         2.11 o                         
   6   2   3        127.89        123.25        10.12 o                         
   7   2   3          3.10          4.81         1.81 o                         
   8   2   3         97.93        102.78         5.38 o                         
   9   2   3          2.41          3.59         2.03 o                         
  10   2   3        160.25        158.51        11.60 o                         
  11   2   3         37.14         52.23         5.01 o                         
  12   2   3        765.40        793.94        25.32 o                         
  13   2   3        325.40        347.38        17.52 o                         
  14   2   3        385.13        429.87        18.81 o                         
  15   2   3        242.63        285.89        20.20 o                         
  16   2   3         12.62         12.36         3.74 o                         
 -14   3   3         85.41         74.84         5.51 o                         
 -13   3   3        342.78        340.18        16.28 o                         
 -12   3   3          8.20          9.91         1.52 o                         
 -11   3   3         68.70         68.87         3.74 o                         
 -10   3   3         36.10         38.00         3.67 o                         
  -9   3   3         15.68         17.01         2.07 o                         
  -8   3   3         32.79         39.02         2.90 o                         
  -7   3   3         18.59         21.63         2.19 o                         
  -6   3   3        113.14        115.85         5.15 o                         
  -5   3   3         33.52         34.90         2.75 o                         
  -4   3   3        627.56        665.02        17.30 o                         
  -3   3   3         80.81         84.11         5.90 o                         
  -2   3   3        421.04        394.44        14.21 o                         
  -1   3   3         33.70         34.79         3.87 o                         
   0   3   3        159.83        149.19         7.14 o                         
   1   3   3         87.29         91.04         4.85 o                         
   2   3   3         77.94         71.71         4.39 o                         
   3   3   3        669.71        655.08        15.27 o                         
   4   3   3          0.41          1.86         1.41 o                         
   5   3   3         22.21         27.93         3.52 o                         
   6   3   3         11.07         10.91         2.52 o                         
   7   3   3          5.69          7.80         2.16 o                         
   8   3   3          0.56         -1.41         2.16 o                         
   9   3   3         39.18         45.32         4.59 o                         
  10   3   3        201.78        189.12         8.92 o                         
  11   3   3          7.90          4.79         1.88 o                         
  12   3   3          3.50          6.69         2.41 o                         
  13   3   3         66.40         73.43         5.96 o                         
  14   3   3         73.38         76.11         7.50 o                         
  15   3   3         27.86         25.85         2.26 o                         
  -9   4   3         55.44         38.37         3.83 o                         
  -8   4   3         25.35         19.13         3.00 o                         
  -7   4   3        588.03        625.10        22.79 o                         
  -6   4   3        154.22        140.70        12.15 o                         
  -5   4   3        144.88        149.21        12.27 o                         
  -4   4   3         30.10         44.31         6.53 o                         
  -3   4   3         13.11         14.45         4.12 o                         
  -2   4   3         83.35         75.68         4.62 o                         
  -1   4   3        116.38        121.02        10.69 o                         
   0   4   3         50.48         45.90         3.29 o                         
   1   4   3        162.05        173.03         6.59 o                         
   2   4   3         65.65         73.51         3.56 o                         
   3   4   3        363.22        370.69        10.32 o                         
   4   4   3        678.01        680.09        15.10 o                         
   5   4   3        229.05        217.34        10.42 o                         
   6   4   3         57.59         66.23         4.85 o                         
   7   4   3        340.84        311.38        10.99 o                         
   8   4   3         14.21         14.61         3.51 o                         
   9   4   3         10.11         11.54         2.74 o                         
  10   4   3         35.10         30.00         3.36 o                         
 -20   0   4         26.81         31.04         3.89 o                         
 -19   0   4         66.75         57.56         6.20 o                         
 -18   0   4         67.42         78.40         8.49 o                         
 -17   0   4        154.50        157.31        13.20 o                         
 -16   0   4        414.35        352.37        13.19 o                         
 -15   0   4        953.81        881.85        21.86 o                         
 -14   0   4         15.88         19.93         3.30 o                         
 -13   0   4        451.12        452.40        17.18 o                         
 -12   0   4        108.79         93.51         6.92 o                         
 -11   0   4        590.04        562.15        18.85 o                         
 -10   0   4       1338.82       1186.67        30.59 o                         
  -9   0   4         58.27         55.77         5.99 o                         
  -8   0   4       1187.35       1139.24        45.97 o                         
  -7   0   4          3.39          9.68         3.71 o                         
  -6   0   4       1383.10       1375.98        48.62 o                         
  -5   0   4         11.23         10.53         3.28 o                         
  -4   0   4        875.46        831.29        32.06 o                         
  -3   0   4       1027.87       1314.22        43.65 o                         
  -2   0   4       2492.61       2579.67        74.17 o                         
  -1   0   4       1220.65       1080.74        36.93 o                         
   0   0   4         68.44         66.97         6.91 o                         
   1   0   4       1358.06       1261.96        31.04 o                         
   2   0   4       3437.80       3567.02       100.29 o                         
   3   0   4       3404.13       3338.21        67.99 o                         
   4   0   4        224.95        261.27        16.97 o                         
   5   0   4       5551.74       5529.65       152.29 o                         
   6   0   4       3122.46       3346.51       102.21 o                         
   7   0   4         37.09         64.17         9.68 o                         
   8   0   4         32.26         36.76         4.54 o                         
   9   0   4        181.35        186.52        10.77 o                         
  10   0   4         20.68         21.60         8.77 o                         
  11   0   4          2.14          1.58         3.12 o                         
  12   0   4         21.12         28.15         4.63 o                         
  13   0   4        299.20        297.21        11.94 o                         
  14   0   4       3527.46       3518.70        67.23 o                         
  15   0   4        871.51        926.75        36.94 o                         
  16   0   4        100.30        120.56        10.86 o                         
  17   0   4        261.46        288.55        16.31 o                         
  18   0   4         69.12         78.84         7.25 o                         
  19   0   4         78.38         83.80         6.19 o                         
 -19   1   4         59.38         56.37         5.97 o                         
 -18   1   4         50.93         53.59         3.71 o                         
 -17   1   4         35.63         39.93         4.16 o                         
 -16   1   4          5.47          3.93         1.79 o                         
 -15   1   4          3.96          6.71         2.67 o                         
 -14   1   4         69.20         63.15         5.93 o                         
 -13   1   4        432.13        384.17        10.80 o                         
 -12   1   4         67.61         68.99         4.79 o                         
 -11   1   4        214.10        203.53         6.62 o                         
 -10   1   4         33.18         37.53         3.16 o                         
  -9   1   4        245.37        228.52         7.05 o                         
  -8   1   4          4.95          7.24         1.32 o                         
  -7   1   4         71.47         61.71         4.60 o                         
  -6   1   4       1044.65       1052.29        27.11 o                         
  -5   1   4        552.73        564.71        14.47 o                         
  -4   1   4       1124.61       1261.32        25.59 o                         
  -3   1   4        152.40        168.01         6.57 o                         
  -2   1   4          1.20          1.71         1.14 o                         
  -1   1   4        572.25        598.70        17.49 o                         
   0   1   4         40.60         43.73         4.04 o                         
   1   1   4          1.00         -0.57         1.53 o                         
   2   1   4        514.84        556.49        10.81 o                         
   3   1   4        594.96        647.05        12.17 o                         
   4   1   4        754.83        835.20        14.79 o                         
   5   1   4         70.62         56.19         3.67 o                         
   6   1   4         18.19         13.13         2.84 o                         
   7   1   4        252.30        255.16         6.95 o                         
   8   1   4        163.42        165.14         4.91 o                         
   9   1   4        496.78        511.63         9.77 o                         
  10   1   4        366.17        364.14         7.96 o                         
  11   1   4        281.47        279.10         7.00 o                         
  12   1   4        140.75        129.05         4.70 o                         
  13   1   4         26.60         30.93         2.81 o                         
  14   1   4         54.21         55.33         4.51 o                         
  15   1   4        218.36        240.51         9.29 o                         
  16   1   4         67.08         74.47         4.62 o                         
  17   1   4        114.95        123.07         7.30 o                         
  18   1   4         23.48         23.56         2.35 o                         
 -17   2   4        125.54        139.56         6.67 o                         
 -16   2   4        104.29        110.29         6.39 o                         
 -15   2   4        115.86        126.86         9.16 o                         
 -14   2   4         54.20         71.54         6.55 o                         
 -13   2   4         10.46         10.56         2.51 o                         
 -12   2   4        175.06        178.81         7.76 o                         
 -11   2   4         31.40         30.92         2.53 o                         
 -10   2   4         57.95         56.38         3.35 o                         
  -9   2   4         43.29         42.13         3.10 o                         
  -8   2   4        447.33        482.72        11.06 o                         
  -7   2   4        158.42        150.78         6.50 o                         
  -6   2   4        437.36        435.64        11.82 o                         
  -5   2   4       2718.11       2931.16        50.95 o                         
  -4   2   4        252.75        230.34         9.69 o                         
  -3   2   4         47.94         36.01         7.29 o                         
  -2   2   4         78.80         93.01         8.04 o                         
  -1   2   4         17.27         15.95         3.99 o                         
   0   2   4          6.43          4.30         1.82 o                         
   1   2   4        158.25        138.85        11.88 o                         
   2   2   4        440.00        440.60        22.82 o                         
   3   2   4        155.00        146.99         6.34 o                         
   4   2   4        297.86        298.44         9.16 o                         
   5   2   4        519.23        537.28        12.98 o                         
   6   2   4        222.94        234.93         8.18 o                         
   7   2   4        114.81        130.70         9.15 o                         
   8   2   4         28.35         26.53         6.94 o                         
   9   2   4        374.05        407.24        16.23 o                         
  10   2   4         45.57         51.27         5.05 o                         
  11   2   4         68.18         84.20         9.34 o                         
  12   2   4         74.02         70.71        10.87 o                         
  13   2   4         67.82         88.96        11.88 o                         
  14   2   4        198.55        197.40        16.78 o                         
  15   2   4        190.15        213.47        16.10 o                         
  16   2   4          3.68          3.67         2.26 o                         
 -14   3   4         85.14         80.85         5.36 o                         
 -13   3   4       1071.77       1055.47        24.19 o                         
 -12   3   4        158.94        157.84         7.50 o                         
 -11   3   4         39.71         40.63         5.09 o                         
 -10   3   4        244.22        244.45         7.11 o                         
  -9   3   4         67.31         75.92         6.06 o                         
  -8   3   4        222.39        205.91         9.61 o                         
  -7   3   4          2.33          4.03         1.09 o                         
  -6   3   4        207.69        228.72         8.47 o                         
  -5   3   4         53.53         53.32         4.00 o                         
  -4   3   4         65.50         72.79         6.71 o                         
  -3   3   4         59.88         57.38         3.77 o                         
  -2   3   4        383.08        397.62        12.64 o                         
  -1   3   4         72.10         70.66         5.01 o                         
   0   3   4        456.14        454.52        14.49 o                         
   1   3   4        431.02        432.94        12.69 o                         
   2   3   4        122.60        126.51         9.32 o                         
   3   3   4       1404.31       1426.89        25.23 o                         
   4   3   4         90.80         94.39         5.71 o                         
   5   3   4         17.79         21.37         2.14 o                         
   6   3   4        164.45        172.33         6.88 o                         
   7   3   4        103.45        102.28         5.22 o                         
   8   3   4         16.72         22.46         4.41 o                         
   9   3   4        123.96        106.12         8.47 o                         
  10   3   4        251.50        235.26        12.27 o                         
  11   3   4         34.06         30.82         4.09 o                         
  12   3   4        267.70        254.70        11.21 o                         
  13   3   4         44.03         46.22         6.74 o                         
  14   3   4         67.40         58.26         7.99 o                         
  -8   4   4         39.13         31.73         3.26 o                         
  -7   4   4         13.28         13.72         2.65 o                         
  -6   4   4          1.57          0.75         1.88 o                         
  -5   4   4         32.63         26.79         4.98 o                         
  -4   4   4          0.21          0.68         0.80 o                         
  -3   4   4          5.84          6.43         1.79 o                         
  -2   4   4        246.71        259.84         9.51 o                         
  -1   4   4         56.19         62.00         7.62 o                         
   0   4   4        100.47        115.90         6.16 o                         
   1   4   4          0.02          0.70         0.90 o                         
   2   4   4         36.56         34.86         2.94 o                         
   3   4   4          3.10          2.63         1.34 o                         
   4   4   4        375.54        341.45        15.56 o                         
   5   4   4          0.03          0.16         1.03 o                         
   6   4   4         53.92         44.63         5.57 o                         
   7   4   4         83.87         77.52         6.70 o                         
   8   4   4         12.50          9.87         2.34 o                         
   9   4   4          6.42          4.68         1.41 o                         
 -19   1   5         67.85         55.85         5.01 o                         
 -18   1   5         48.54         39.99         3.60 o                         
 -17   1   5         55.67         59.46         3.84 o                         
 -16   1   5         73.39         74.20         4.87 o                         
 -15   1   5         34.14         42.99         4.51 o                         
 -14   1   5         27.33         36.10         4.33 o                         
 -13   1   5        198.21        180.35         8.09 o                         
 -12   1   5        271.42        264.63         9.90 o                         
 -11   1   5       2298.54       2188.36        30.24 o                         
 -10   1   5         40.67         37.21         3.48 o                         
  -9   1   5         50.77         50.38         6.29 o                         
  -8   1   5        259.36        248.82         8.59 o                         
  -7   1   5         55.85         47.51         3.38 o                         
  -6   1   5        228.37        242.57         9.48 o                         
  -5   1   5         19.32         16.25         1.68 o                         
  -4   1   5         20.29         10.95         1.40 o                         
  -3   1   5        555.63        605.67        12.54 o                         
  -2   1   5       3406.21       3658.47        44.71 o                         
  -1   1   5        246.47        232.75         5.81 o                         
   0   1   5        926.38        895.89        16.10 o                         
   1   1   5       1385.40       1363.96        29.45 o                         
   2   1   5        551.55        537.60        14.29 o                         
   3   1   5        313.74        306.64         9.12 o                         
   4   1   5         34.89         37.73         2.76 o                         
   5   1   5       1162.90       1251.06        21.04 o                         
   6   1   5        341.20        396.36        10.20 o                         
   7   1   5         19.46         13.04         1.59 o                         
   8   1   5        240.08        231.32         5.75 o                         
   9   1   5        534.16        556.01         9.81 o                         
  10   1   5        148.73        161.06         6.03 o                         
  11   1   5        445.24        453.50         8.75 o                         
  12   1   5        144.81        145.31         4.66 o                         
  13   1   5        397.85        415.27         8.47 o                         
  14   1   5        597.96        604.87        19.27 o                         
  15   1   5         76.49         76.23         5.73 o                         
  16   1   5          7.29          8.20         2.00 o                         
  17   1   5         11.84         10.66         1.82 o                         
  18   1   5         78.24         71.66         3.59 o                         
 -17   2   5         56.52         50.89         4.39 o                         
 -16   2   5         51.70         67.21         5.86 o                         
 -15   2   5         14.75         14.79         4.70 o                         
 -14   2   5        294.47        298.74        12.16 o                         
 -13   2   5        171.53        162.22        12.06 o                         
 -12   2   5        479.03        482.90        15.66 o                         
 -11   2   5        231.41        227.33         7.61 o                         
 -10   2   5        397.02        406.74        10.41 o                         
  -9   2   5        225.08        234.56         8.29 o                         
  -8   2   5        197.66        207.39         8.26 o                         
  -7   2   5        417.08        448.65        12.61 o                         
  -6   2   5        780.59        830.70        18.59 o                         
  -5   2   5         27.18         28.95         2.84 o                         
  -4   2   5        301.88        263.78        10.65 o                         
  -3   2   5         12.31         16.67         2.01 o                         
  -2   2   5        258.54        256.01        10.22 o                         
  -1   2   5         65.57         66.08         4.22 o                         
   0   2   5        535.15        489.28        21.18 o                         
   1   2   5          6.18          8.12         1.77 o                         
   2   2   5        120.64        135.47         8.32 o                         
   3   2   5        187.54        197.41         7.86 o                         
   4   2   5         69.43         61.25         4.35 o                         
   5   2   5        425.70        425.90        15.89 o                         
   6   2   5        143.48        154.30         6.43 o                         
   7   2   5        524.86        563.26        14.03 o                         
   8   2   5        265.85        277.41        14.04 o                         
   9   2   5        301.03        238.57        15.67 o                         
  10   2   5         46.75         48.97         7.02 o                         
  11   2   5          8.89         12.60         4.84 o                         
  12   2   5         85.38         82.94        10.84 o                         
  13   2   5         31.26         38.89         7.34 o                         
  14   2   5          6.71         15.42         4.43 o                         
  15   2   5         69.23         61.61         7.57 o                         
  16   2   5        944.99        787.33        27.00 o                         
 -14   3   5         10.51          7.00         1.43 o                         
 -13   3   5         14.65         15.92         2.50 o                         
 -12   3   5         93.01         85.17         5.58 o                         
 -11   3   5         31.47         25.21         3.21 o                         
 -10   3   5        201.72        198.54         7.30 o                         
  -9   3   5        148.57        138.82         7.47 o                         
  -8   3   5         72.10         80.57         5.73 o                         
  -7   3   5          0.72          2.35         1.28 o                         
  -6   3   5        198.79        216.47         8.11 o                         
  -5   3   5          5.65          3.05         1.23 o                         
  -4   3   5        116.66        120.13         5.94 o                         
  -3   3   5         10.31         13.92         2.44 o                         
  -2   3   5          0.28          1.37         1.28 o                         
  -1   3   5        224.88        243.14         9.34 o                         
   0   3   5        184.25        191.95         8.38 o                         
   1   3   5        214.46        217.14         7.49 o                         
   2   3   5          6.33          6.94         1.62 o                         
   3   3   5        368.40        383.34        10.53 o                         
   4   3   5         22.81         25.98         2.54 o                         
   5   3   5        159.93        153.49         6.28 o                         
   6   3   5         61.75         66.93         4.07 o                         
   7   3   5          3.37          6.87         1.55 o                         
   8   3   5        454.66        456.48        17.93 o                         
   9   3   5         57.61         62.31         5.85 o                         
  10   3   5          0.98          1.53         1.48 o                         
  11   3   5         32.13         24.57         3.23 o                         
  12   3   5         41.86         33.71         3.21 o                         
  13   3   5         10.10          7.34         1.58 o                         
  14   3   5          3.88          3.12         0.91 o                         
  -7   4   5         43.66         31.43         3.28 o                         
  -5   4   5         54.14         50.35         3.43 o                         
  -4   4   5        138.26        151.21         7.36 o                         
  -3   4   5        557.36        596.82        30.41 o                         
  -2   4   5          4.28          5.85         1.38 o                         
  -1   4   5         48.68         44.31         3.45 o                         
   0   4   5        498.91        493.61        13.83 o                         
   1   4   5        115.77        132.61         8.19 o                         
   2   4   5         87.56         72.10         5.99 o                         
   3   4   5        295.50        271.99         9.23 o                         
   4   4   5         53.80         39.48         3.40 o                         
   5   4   5        186.40        143.75         8.80 o                         
   6   4   5        306.12        236.98        11.11 o                         
   7   4   5          6.87          5.39         1.47 o                         
 -19   0   6          5.07          8.80         1.50 o                         
 -18   0   6        238.06        257.53        14.26 o                         
 -17   0   6        353.31        437.18        14.85 o                         
 -16   0   6        446.06        436.33        23.59 o                         
 -15   0   6        278.51        301.35        20.00 o                         
 -14   0   6        399.24        349.10        16.06 o                         
 -13   0   6         84.49         86.71         6.58 o                         
 -12   0   6        584.32        530.72        18.86 o                         
 -11   0   6          2.90          4.64         2.02 o                         
 -10   0   6       2469.95       2245.87       135.58 o                         
  -9   0   6        488.74        493.62        20.80 o                         
  -8   0   6        651.70        618.93        18.27 o                         
  -7   0   6        387.48        434.91        13.15 o                         
  -6   0   6       1188.60       1208.22        49.65 o                         
  -5   0   6       1700.61       1747.09        40.90 o                         
  -4   0   6       2970.94       3071.41        63.63 o                         
  -3   0   6       3464.05       3907.00        77.92 o                         
  -2   0   6       1006.57        942.11        29.26 o                         
  -1   0   6        609.31        731.45        20.92 o                         
   0   0   6       1760.09       1727.41        39.26 o                         
   1   0   6        121.41        141.12         9.83 o                         
   2   0   6        277.27        250.73        11.15 o                         
   3   0   6         70.23         91.43         7.98 o                         
   4   0   6        669.04        723.43        26.02 o                         
   5   0   6         22.07         13.58         3.39 o                         
   6   0   6         23.37         15.38         3.28 o                         
   7   0   6       1258.21       1342.12        31.07 o                         
   8   0   6        667.63        721.37        21.32 o                         
   9   0   6        335.61        347.59        11.83 o                         
  10   0   6        249.78        270.29        10.49 o                         
  11   0   6        632.25        610.13        20.08 o                         
  12   0   6        173.66        195.85        10.11 o                         
  13   0   6        225.43        249.10        14.57 o                         
  14   0   6         62.75         76.46        12.82 o                         
  15   0   6          4.59          5.98         2.86 o                         
  16   0   6        175.74        187.19        12.38 o                         
  17   0   6          5.77          6.84         2.35 o                         
  18   0   6        486.77        486.08        17.50 o                         
 -18   1   6          0.33          1.27         0.77 o                         
 -17   1   6          8.81          8.80         1.28 o                         
 -16   1   6          0.75          0.93         0.64 o                         
 -15   1   6          5.09          4.53         1.21 o                         
 -14   1   6        135.35        131.81         7.97 o                         
 -13   1   6          7.31          5.40         1.90 o                         
 -12   1   6        137.69        139.45         6.40 o                         
 -11   1   6       1127.99       1084.37        24.52 o                         
 -10   1   6         94.19         95.79         7.36 o                         
  -9   1   6        441.66        479.43        13.30 o                         
  -8   1   6          0.56          2.27         0.82 o                         
  -7   1   6         29.08         29.78         1.82 o                         
  -6   1   6         29.02         33.60         1.85 o                         
  -5   1   6          1.72          2.71         0.75 o                         
  -4   1   6        255.13        282.26         8.73 o                         
  -3   1   6          0.50          0.47         0.65 o                         
  -2   1   6          2.17          2.55         1.06 o                         
  -1   1   6        115.54        121.52         7.38 o                         
   0   1   6        741.73        756.25        20.03 o                         
   1   1   6          5.50          3.19         1.22 o                         
   2   1   6        233.39        247.55        10.33 o                         
   3   1   6       1071.15       1073.41        23.75 o                         
   4   1   6        249.25        252.41         7.84 o                         
   5   1   6        124.79        125.58         4.53 o                         
   6   1   6        103.74        104.35         4.30 o                         
   7   1   6        450.16        480.97        11.55 o                         
   8   1   6         86.99        101.18         4.16 o                         
   9   1   6         25.34         20.97         2.01 o                         
  10   1   6        209.80        188.48         5.75 o                         
  11   1   6         16.90         16.22         1.69 o                         
  12   1   6          5.61          7.94         1.39 o                         
  13   1   6          0.34          0.10         0.99 o                         
  14   1   6         43.85         48.46         6.03 o                         
  15   1   6        320.57        323.81        12.12 o                         
  16   1   6        173.58        182.12         7.79 o                         
  17   1   6         38.32         41.29         2.91 o                         
 -16   2   6         54.52         55.90         4.78 o                         
 -15   2   6        115.11        113.83         5.70 o                         
 -14   2   6        190.70        192.74        11.73 o                         
 -13   2   6        350.61        364.24        16.51 o                         
 -12   2   6        304.85        298.14        10.19 o                         
 -11   2   6         90.72         82.26         5.54 o                         
 -10   2   6          1.82          2.16         1.07 o                         
  -9   2   6         92.30         94.95         5.60 o                         
  -8   2   6         38.11         38.05         3.49 o                         
  -7   2   6        171.85        162.36         7.06 o                         
  -6   2   6        136.44        144.81         6.50 o                         
  -5   2   6         22.76         26.82         2.82 o                         
  -4   2   6        104.58        106.21        10.18 o                         
  -3   2   6        243.11        254.97        11.27 o                         
  -2   2   6         39.75         40.10         5.52 o                         
  -1   2   6         39.46         38.42         5.54 o                         
   0   2   6         19.25         13.23         2.65 o                         
   1   2   6         73.55         70.78         5.92 o                         
   2   2   6        534.79        576.45        14.45 o                         
   3   2   6        329.52        316.17        12.00 o                         
   4   2   6        176.18        186.38         7.47 o                         
   5   2   6        615.02        606.58        16.25 o                         
   6   2   6         66.18         76.65        11.15 o                         
   7   2   6        613.74        586.90        41.72 o                         
   8   2   6        178.65        170.61        14.72 o                         
   9   2   6         53.84         34.21         6.80 o                         
  10   2   6         14.74         11.64         4.20 o                         
  11   2   6         60.17         41.93         7.32 o                         
  12   2   6         28.16         28.77         5.77 o                         
  13   2   6         47.14         42.52         6.65 o                         
  14   2   6          2.56          2.80         1.90 o                         
  15   2   6          4.32         10.00         2.32 o                         
 -13   3   6          2.07          0.96         0.85 o                         
 -12   3   6         16.18         15.15         2.54 o                         
 -11   3   6        432.74        449.75        17.64 o                         
 -10   3   6        190.39        177.14        10.28 o                         
  -9   3   6        240.18        219.27         7.51 o                         
  -8   3   6         25.76         28.77         2.40 o                         
  -7   3   6        179.90        183.62         8.53 o                         
  -6   3   6         50.66         48.80         4.28 o                         
  -5   3   6         37.97         32.88         3.53 o                         
  -4   3   6        497.94        547.42        16.46 o                         
  -3   3   6        129.21        149.52         6.98 o                         
  -2   3   6        113.86        127.95        12.42 o                         
  -1   3   6        639.47        620.25        15.78 o                         
   0   3   6        680.08        712.15        17.56 o                         
   1   3   6         59.16         60.34         5.64 o                         
   2   3   6        206.43        207.35         7.98 o                         
   3   3   6         25.85         25.62         3.51 o                         
   4   3   6         30.17         28.68         3.95 o                         
   5   3   6        137.59        137.94         9.72 o                         
   6   3   6         38.50         48.02         3.88 o                         
   7   3   6        120.60        130.60        17.42 o                         
   8   3   6        168.76        173.46        16.10 o                         
   9   3   6        111.38        118.82         7.29 o                         
  10   3   6         68.82         69.78         4.99 o                         
  11   3   6        231.50        224.64        11.07 o                         
  12   3   6        104.76         96.35         6.17 o                         
  13   3   6        123.45        111.91         5.42 o                         
  -5   4   6         16.84         15.29         2.14 o                         
  -4   4   6          0.06          0.49         0.83 o                         
  -3   4   6         59.82         51.40         4.08 o                         
  -2   4   6         83.45         79.31         5.33 o                         
  -1   4   6         22.22         16.18         1.88 o                         
   0   4   6        243.66        236.89         7.88 o                         
   1   4   6         63.08         64.63         3.72 o                         
   2   4   6          2.30          0.95         1.16 o                         
   3   4   6          0.22          1.59         1.22 o                         
   4   4   6        159.15        143.50         7.93 o                         
   5   4   6          1.67          0.84         1.04 o                         
   6   4   6        130.17        110.45         6.03 o                         
 -17   1   7        112.09        116.75         6.16 o                         
 -16   1   7         65.58         58.40         2.71 o                         
 -15   1   7          8.65          7.76         1.26 o                         
 -14   1   7         16.94         19.20         2.08 o                         
 -13   1   7         11.13         11.23         2.08 o                         
 -12   1   7        115.37        119.37         5.83 o                         
 -11   1   7        132.64        137.87         6.55 o                         
 -10   1   7        535.83        569.92        12.77 o                         
  -9   1   7       3102.29       3222.71        40.62 o                         
  -8   1   7        266.46        269.22         6.29 o                         
  -7   1   7        461.24        467.17         8.43 o                         
  -6   1   7        161.78        193.54         5.32 o                         
  -5   1   7        260.76        264.80         6.25 o                         
  -4   1   7         33.50         32.98         2.05 o                         
  -3   1   7         59.17         54.98         2.99 o                         
  -2   1   7         57.26         81.22         2.91 o                         
  -1   1   7        384.27        403.87         8.63 o                         
   0   1   7        808.20        849.01        12.94 o                         
   1   1   7        686.54        607.75        16.46 o                         
   2   1   7        917.71        794.57        15.09 o                         
   3   1   7          5.75          7.30         1.79 o                         
   4   1   7        413.77        369.65         9.68 o                         
   5   1   7         67.97         64.93         3.63 o                         
   6   1   7        162.95        169.95         6.60 o                         
   7   1   7        292.18        314.76        14.49 o                         
   8   1   7          8.11         12.15         1.59 o                         
   9   1   7        135.48        139.49         5.11 o                         
  10   1   7        482.65        432.55        10.04 o                         
  11   1   7        329.14        331.49         9.83 o                         
  12   1   7          1.59          1.60         1.05 o                         
  13   1   7        307.31        319.96         7.80 o                         
  14   1   7         27.11         28.78         3.44 o                         
  15   1   7         86.87         83.92         5.16 o                         
  16   1   7         23.94         23.82         2.46 o                         
 -16   2   7         96.43         86.04         4.98 o                         
 -15   2   7        134.52        125.43        17.17 o                         
 -14   2   7        311.86        327.08        14.73 o                         
 -13   2   7        103.74        112.18         8.66 o                         
 -12   2   7        515.16        506.72        22.22 o                         
 -11   2   7         58.53         59.39         5.10 o                         
 -10   2   7         32.19         38.10         6.78 o                         
  -9   2   7          3.50          2.87         3.21 o                         
  -8   2   7        180.20        186.10         9.52 o                         
  -7   2   7        261.61        248.04        11.21 o                         
  -6   2   7         84.95         90.49         6.41 o                         
  -5   2   7        205.73        248.96        15.55 o                         
  -4   2   7        178.15        188.77        13.39 o                         
  -3   2   7        246.99        249.06        15.22 o                         
  -2   2   7        318.99        338.69        17.60 o                         
  -1   2   7        644.76        659.52        20.79 o                         
   0   2   7         11.17         16.16         4.08 o                         
   1   2   7         99.81         97.70         7.07 o                         
   2   2   7       1810.78       1796.15        49.81 o                         
   3   2   7         63.37         75.82         8.56 o                         
   4   2   7         59.84         57.46         7.07 o                         
   5   2   7         51.26         61.07         6.97 o                         
   6   2   7        474.41        536.46        22.74 o                         
   7   2   7          1.41          0.91         2.48 o                         
   8   2   7          1.84          2.67         2.74 o                         
   9   2   7          5.93          8.41         3.55 o                         
  10   2   7         28.21         23.83         4.76 o                         
  11   2   7        179.11        168.57        11.98 o                         
  12   2   7         18.06         16.98         3.50 o                         
  13   2   7         54.74         60.28         5.76 o                         
  14   2   7         84.54         66.26         5.15 o                         
 -12   3   7          5.48          3.81         1.25 o                         
 -11   3   7        115.49        106.28         6.76 o                         
 -10   3   7          2.55          3.57         1.19 o                         
  -9   3   7          4.71          4.74         1.23 o                         
  -8   3   7         88.18         86.24         4.44 o                         
  -7   3   7         16.56         17.65         4.75 o                         
  -6   3   7          0.49          0.88         0.89 o                         
  -5   3   7         24.46         28.27         2.86 o                         
  -4   3   7         46.12         50.03         4.23 o                         
  -3   3   7          0.43         -0.02         1.10 o                         
  -2   3   7         42.99         48.72         4.28 o                         
  -1   3   7         16.65         26.40         3.83 o                         
   0   3   7         49.43         53.63         4.90 o                         
   1   3   7        483.79        511.66        16.90 o                         
   2   3   7        162.49        169.13         8.85 o                         
   3   3   7         11.08          8.53         2.19 o                         
   4   3   7         44.02         42.15         7.84 o                         
   5   3   7          1.25          2.27         1.46 o                         
   6   3   7          0.18          1.61         2.18 o                         
   7   3   7          0.78          2.29         2.47 o                         
   8   3   7        116.04        126.48        10.27 o                         
   9   3   7         78.64         72.08         7.02 o                         
  10   3   7         94.34         79.11         6.34 o                         
  11   3   7         14.28         13.17         2.21 o                         
  -3   4   7         48.11         43.22         3.33 o                         
  -2   4   7        123.41        122.28         6.10 o                         
  -1   4   7        161.74        147.30         6.96 o                         
   0   4   7         19.13         20.47         2.37 o                         
   1   4   7          3.48          1.81         0.96 o                         
   2   4   7         16.18         17.99         2.33 o                         
   3   4   7         32.03         37.24         3.17 o                         
   4   4   7        302.08        243.78         9.09 o                         
 -16   0   8          1.90          2.47         1.14 o                         
 -15   0   8         67.16         69.10         5.44 o                         
 -14   0   8        274.87        317.65        18.32 o                         
 -13   0   8        623.77        631.47        29.38 o                         
 -12   0   8        450.17        465.01        24.86 o                         
 -11   0   8        410.28        447.60        19.89 o                         
 -10   0   8       3633.23       3846.94        85.21 o                         
  -9   0   8         57.67         63.04         5.40 o                         
  -8   0   8         92.77        104.08         5.89 o                         
  -7   0   8         74.12         83.78         5.12 o                         
  -6   0   8         14.13         11.83         1.69 o                         
  -5   0   8        355.30        339.12        10.25 o                         
  -4   0   8        179.40        175.94         6.86 o                         
  -3   0   8        277.05        269.95         8.59 o                         
  -2   0   8        328.58        341.25        12.70 o                         
  -1   0   8        901.53       1022.65        21.12 o                         
   0   0   8        120.46        125.53         6.87 o                         
   1   0   8        273.03        250.11        16.14 o                         
   2   0   8         52.95         48.07        10.26 o                         
   3   0   8          3.09          5.92         2.41 o                         
   4   0   8       2851.62       2654.67        62.03 o                         
   5   0   8        265.65        261.01        14.16 o                         
   6   0   8        950.25        934.37        40.04 o                         
   7   0   8        364.80        366.19        15.29 o                         
   8   0   8        730.28        705.63        22.70 o                         
   9   0   8        142.75        151.70         7.95 o                         
  10   0   8        165.86        160.33         9.42 o                         
  11   0   8        237.22        187.43        10.41 o                         
  12   0   8          2.05          1.72         1.54 o                         
  13   0   8        245.10        232.69        10.62 o                         
  14   0   8          9.72         12.74         2.32 o                         
  15   0   8         25.72         27.23         4.04 o                         
  16   0   8        173.38        152.20         8.47 o                         
 -17   1   8        121.48        113.93         6.71 o                         
 -16   1   8        173.60        140.77        11.26 o                         
 -15   1   8         52.95         56.26         2.85 o                         
 -14   1   8         39.06         42.45         2.79 o                         
 -13   1   8         12.44         14.50         1.82 o                         
 -12   1   8          3.45          3.48         1.15 o                         
 -11   1   8         17.92         18.78         2.48 o                         
 -10   1   8          5.74          8.73         1.44 o                         
  -9   1   8        265.51        289.73        10.98 o                         
  -8   1   8        163.92        172.20         5.41 o                         
  -7   1   8        533.95        535.50        10.20 o                         
  -6   1   8          0.62          1.78         0.81 o                         
  -5   1   8        152.18        162.76         4.62 o                         
  -4   1   8         66.35         62.10         2.77 o                         
  -3   1   8        285.82        282.71         6.15 o                         
  -2   1   8        167.66        184.20         6.92 o                         
  -1   1   8        185.07        165.47         4.84 o                         
   0   1   8         91.63        104.51         3.82 o                         
   1   1   8        921.26        905.21        16.78 o                         
   2   1   8        138.76        130.48         7.53 o                         
   3   1   8        179.51        173.69         6.47 o                         
   4   1   8          5.61          5.21         1.29 o                         
   5   1   8          0.93          1.82         0.96 o                         
   6   1   8         26.08         24.10         2.58 o                         
   7   1   8         32.98         35.36         3.09 o                         
   8   1   8         21.83         22.67         2.06 o                         
   9   1   8         55.63         55.90         3.11 o                         
  10   1   8        192.78        166.03         5.76 o                         
  11   1   8        170.89        154.83         5.38 o                         
  12   1   8         35.73         39.75         2.92 o                         
  13   1   8        162.99        155.42         5.39 o                         
  14   1   8          3.23          1.97         1.12 o                         
  15   1   8         53.20         45.20         3.04 o                         
 -15   2   8        138.93        134.46         6.31 o                         
 -14   2   8         39.46         40.10         3.90 o                         
 -13   2   8         45.70         49.41         5.00 o                         
 -12   2   8        189.77        177.52        10.84 o                         
 -11   2   8         44.19         47.39         5.50 o                         
 -10   2   8        107.60        101.30        11.26 o                         
  -9   2   8          8.42         12.15         4.28 o                         
  -8   2   8        116.78        135.22        12.70 o                         
  -7   2   8          1.37          4.41         2.51 o                         
  -6   2   8         54.66         61.15         7.25 o                         
  -5   2   8        213.08        210.01         9.63 o                         
  -4   2   8        285.18        302.54        11.89 o                         
  -3   2   8        578.31        602.38        44.31 o                         
  -2   2   8        434.10        459.70        16.57 o                         
  -1   2   8        488.50        523.84        14.29 o                         
   0   2   8        322.63        307.39        12.95 o                         
   1   2   8         42.93         46.41         6.78 o                         
   2   2   8        159.75        185.16        13.29 o                         
   3   2   8          4.40          4.77         2.61 o                         
   4   2   8         12.19         17.28         2.71 o                         
   5   2   8          2.21          1.62         1.24 o                         
   6   2   8        108.05        117.84        10.66 o                         
   7   2   8         47.17         41.73         6.21 o                         
   8   2   8          9.32         14.46         3.79 o                         
   9   2   8        517.32        438.71        20.65 o                         
  10   2   8        169.66        149.44        10.37 o                         
  11   2   8         19.41         27.80         3.98 o                         
  12   2   8         39.82         36.69         4.10 o                         
  13   2   8         25.90         19.01         2.39 o                         
 -11   3   8         28.35         24.96         2.55 o                         
 -10   3   8        124.06        132.34         7.25 o                         
  -9   3   8         57.30         66.32         3.98 o                         
  -8   3   8        596.19        567.27        11.34 o                         
  -7   3   8        772.53        793.80        20.54 o                         
  -6   3   8         42.70         45.31         3.38 o                         
  -5   3   8         61.58         68.53         4.14 o                         
  -4   3   8          6.54         10.32         1.70 o                         
  -3   3   8          9.19         10.46         1.81 o                         
  -2   3   8         21.37         22.78         3.12 o                         
  -1   3   8          6.19          9.20         2.24 o                         
   0   3   8          1.81          2.88         2.09 o                         
   1   3   8        774.51        805.38        30.82 o                         
   2   3   8        683.58        736.71        16.48 o                         
   3   3   8         73.26         82.94         5.32 o                         
   4   3   8        223.12        251.97         9.64 o                         
   5   3   8         69.50         68.91         7.31 o                         
   6   3   8        171.14        231.45        13.58 o                         
   7   3   8          1.40          4.81         2.26 o                         
   8   3   8         90.67        100.97         7.51 o                         
   9   3   8        112.37        111.09         6.98 o                         
 -16   1   9        507.85        474.43        16.70 o                         
 -15   1   9        235.35        234.75        12.52 o                         
 -14   1   9        111.33        106.73         6.43 o                         
 -13   1   9        183.23        192.71         6.71 o                         
 -12   1   9         47.93         59.50         4.40 o                         
 -11   1   9         44.16         39.99         2.92 o                         
 -10   1   9         98.15         88.51         6.87 o                         
  -9   1   9         98.33         97.85         4.94 o                         
  -8   1   9        354.71        363.20        10.04 o                         
  -7   1   9        494.39        510.90         9.40 o                         
  -6   1   9        772.02        727.14        11.61 o                         
  -5   1   9        497.46        475.10         8.82 o                         
  -4   1   9         65.19         87.94         3.67 o                         
  -3   1   9         76.43         77.99         3.41 o                         
  -2   1   9         14.26         16.08         1.57 o                         
  -1   1   9         60.90         56.25         3.15 o                         
   0   1   9         31.81         33.46         2.68 o                         
   1   1   9         82.52         83.93         3.70 o                         
   2   1   9         32.75         32.61         2.93 o                         
   3   1   9       2797.80       2728.29        52.19 o                         
   4   1   9        750.03        717.47        20.48 o                         
   5   1   9          2.12          5.14         1.26 o                         
   6   1   9        179.44        162.35         6.46 o                         
   7   1   9         32.47         25.77         3.47 o                         
   8   1   9         29.75         32.01         2.51 o                         
   9   1   9          5.73          7.59         1.58 o                         
  10   1   9          2.23          1.12         1.21 o                         
  11   1   9         16.95         18.81         1.98 o                         
  12   1   9        531.08        465.94        13.72 o                         
  13   1   9        128.33        119.19         5.71 o                         
 -13   2   9          9.35          8.76         1.77 o                         
 -12   2   9        183.46        192.99         9.94 o                         
 -11   2   9        186.86        170.72         8.83 o                         
 -10   2   9         21.96         22.29         2.52 o                         
  -9   2   9         88.14         88.68         6.38 o                         
  -8   2   9       1201.31       1256.14        36.48 o                         
  -7   2   9         39.40         38.38         4.10 o                         
  -6   2   9         35.59         34.08         3.81 o                         
  -5   2   9        216.90        208.95         8.01 o                         
  -4   2   9        178.78        192.60         8.56 o                         
  -3   2   9        212.22        221.48         8.28 o                         
  -2   2   9        195.79        216.43         9.13 o                         
  -1   2   9         68.26         79.70         5.70 o                         
   0   2   9        228.43        239.83        10.23 o                         
   1   2   9        484.85        535.64        23.46 o                         
   2   2   9        248.76        258.74        15.25 o                         
   3   2   9          9.99          9.51         2.87 o                         
   4   2   9         31.06         23.70         4.48 o                         
   5   2   9         21.58         25.16         4.59 o                         
   6   2   9        240.83        240.86        14.21 o                         
   7   2   9         87.96         78.92         7.45 o                         
   8   2   9        383.59        333.49        16.06 o                         
   9   2   9         97.18         87.83         6.94 o                         
  10   2   9        153.48        139.08         8.14 o                         
  11   2   9         30.24         30.38         3.14 o                         
  -9   3   9          5.24          4.64         1.20 o                         
  -8   3   9         12.12         12.02         1.38 o                         
  -7   3   9        315.39        348.12        10.04 o                         
  -6   3   9         72.11         70.82         6.76 o                         
  -5   3   9         35.25         33.69         3.33 o                         
  -4   3   9         35.59         35.81         3.40 o                         
  -3   3   9         15.96         16.19         2.37 o                         
  -2   3   9         25.24         26.72         2.31 o                         
  -1   3   9          8.38          7.60         1.97 o                         
   0   3   9         22.77         22.69         2.16 o                         
   1   3   9         13.62         13.20         1.86 o                         
   2   3   9         62.55         76.10         7.36 o                         
   3   3   9         21.29         29.88         4.13 o                         
   4   3   9         23.74         23.31         3.57 o                         
   5   3   9        135.02        157.20         8.98 o                         
   6   3   9         21.84         21.62         2.93 o                         
   7   3   9          5.79          6.24         1.47 o                         
 -14   0  10         39.77         37.70         4.61 o                         
 -13   0  10        305.23        279.04        27.70 o                         
 -12   0  10          2.34          1.41         2.04 o                         
 -11   0  10        186.51        179.05        13.46 o                         
 -10   0  10        163.35        156.57        13.02 o                         
  -9   0  10        206.48        203.11        15.31 o                         
  -8   0  10        203.42        195.15        11.23 o                         
  -7   0  10         48.43         49.88         4.53 o                         
  -6   0  10        297.90        281.91         9.99 o                         
  -5   0  10        149.07        114.70         7.42 o                         
  -4   0  10         42.17         52.96         4.47 o                         
  -3   0  10        427.43        421.27        13.25 o                         
  -2   0  10        827.63        831.28        21.95 o                         
  -1   0  10       1078.64       1085.64        51.81 o                         
   0   0  10        890.31        884.75        29.66 o                         
   1   0  10        242.56        247.85        14.01 o                         
   2   0  10       1150.25       1149.64        40.00 o                         
   3   0  10        722.76        631.97        40.97 o                         
   4   0  10       1628.23       1542.39        69.57 o                         
   5   0  10         65.31         56.58        11.23 o                         
   6   0  10        204.17        213.10        16.22 o                         
   7   0  10          4.38          2.91         2.98 o                         
   8   0  10        146.63        143.57         8.90 o                         
   9   0  10        146.42        138.04         8.42 o                         
  10   0  10        347.73        332.70        41.23 o                         
  11   0  10        543.51        443.25        14.49 o                         
  12   0  10        406.83        365.63        21.33 o                         
  14   0  10        132.90        116.35         6.00 o                         
 -13   1  10         99.69         87.74         5.06 o                         
 -12   1  10        112.04        109.77         5.32 o                         
 -11   1  10          3.29          2.02         1.13 o                         
 -10   1  10         31.77         26.23         2.98 o                         
  -9   1  10        344.65        340.94        11.56 o                         
  -8   1  10         74.05         71.04         4.19 o                         
  -7   1  10         36.00         35.12         2.44 o                         
  -6   1  10        359.33        348.01         8.06 o                         
  -5   1  10         75.23         65.37         3.23 o                         
  -4   1  10         32.05         39.56         2.66 o                         
  -3   1  10          0.38          1.22         0.69 o                         
  -2   1  10         17.15         20.53         2.03 o                         
  -1   1  10         18.51         19.08         2.23 o                         
   0   1  10          1.12          1.84         0.93 o                         
   1   1  10         14.06         18.57         2.69 o                         
   2   1  10          4.32          4.95         1.93 o                         
   3   1  10        298.69        298.09        10.46 o                         
   4   1  10         45.76         49.52         4.63 o                         
   5   1  10        672.11        674.85        16.07 o                         
   6   1  10        120.47        120.94         8.51 o                         
   7   1  10         15.94         12.15         1.75 o                         
   8   1  10         47.37         52.84         4.85 o                         
   9   1  10         24.57         22.42         3.89 o                         
  10   1  10          3.20          1.35         1.07 o                         
  11   1  10          0.59          0.45         1.21 o                         
  12   1  10         17.08         16.31         2.77 o                         
 -12   2  10         46.27         38.07         3.15 o                         
 -11   2  10        179.32        169.72         8.47 o                         
 -10   2  10        186.38        181.24        11.74 o                         
  -9   2  10        166.20        171.02         8.34 o                         
  -8   2  10        657.98        719.60        31.25 o                         
  -7   2  10         82.41         91.03         6.01 o                         
  -6   2  10          1.18          4.28         1.43 o                         
  -5   2  10          2.30          1.47         1.10 o                         
  -4   2  10          1.56         -0.47         1.36 o                         
  -3   2  10         34.81         40.55         4.86 o                         
  -2   2  10         25.63         24.32         3.80 o                         
  -1   2  10         25.18         20.19         3.42 o                         
   0   2  10         93.55        117.21         8.83 o                         
   1   2  10        208.42        253.51        12.88 o                         
   2   2  10        144.99        145.47         9.22 o                         
   3   2  10        130.90        134.02         8.63 o                         
   4   2  10          1.11          3.23         1.06 o                         
   5   2  10         15.67          8.04         2.33 o                         
   6   2  10         64.38         64.44         5.86 o                         
   7   2  10        147.15        156.08         8.90 o                         
   8   2  10        140.55        135.75         7.54 o                         
   9   2  10         76.64         67.50         4.46 o                         
  -7   3  10         66.22         59.99         4.45 o                         
  -6   3  10        371.17        309.59         8.98 o                         
  -5   3  10        549.89        572.13        14.39 o                         
  -4   3  10        142.82        146.40         5.97 o                         
  -3   3  10        161.13        172.48         6.60 o                         
  -2   3  10        236.97        291.93         9.04 o                         
  -1   3  10         31.83         34.79         2.76 o                         
   0   3  10         39.05         46.41         3.12 o                         
   1   3  10         37.10         48.59         3.24 o                         
   2   3  10          2.13          3.69         1.84 o                         
   3   3  10        125.22        128.14        21.99 o                         
   4   3  10        157.44        188.80         9.52 o                         
 -11   1  11        281.52        244.63         9.64 o                         
 -10   1  11         44.06         47.47         2.94 o                         
  -9   1  11         25.45         25.54         2.92 o                         
  -8   1  11         24.27         26.11         2.83 o                         
  -7   1  11        111.25        106.13         5.76 o                         
  -6   1  11         92.57        103.06         4.38 o                         
  -5   1  11         58.45         70.44         3.60 o                         
  -4   1  11       1102.43       1097.99        23.17 o                         
  -3   1  11        501.08        518.01        13.90 o                         
  -2   1  11        178.00        188.81         7.65 o                         
  -1   1  11         65.58         70.14         4.51 o                         
   0   1  11         30.28         35.47         3.18 o                         
   1   1  11          8.45          5.57         1.49 o                         
   2   1  11         99.76        107.97         5.42 o                         
   3   1  11         73.36         74.65         4.40 o                         
   4   1  11          4.81          6.69         1.50 o                         
   5   1  11       1203.95       1254.19        30.50 o                         
   6   1  11        294.76        296.97         8.24 o                         
   7   1  11        210.00        217.54         6.59 o                         
   8   1  11         76.03         71.93         3.36 o                         
   9   1  11         49.10         43.02         4.18 o                         
  10   1  11         33.50         30.55         2.47 o                         
 -10   2  11         44.13         34.39         2.96 o                         
  -9   2  11        241.59        224.27         9.88 o                         
  -8   2  11          3.08          8.34         3.09 o                         
  -7   2  11        136.76        110.48         7.43 o                         
  -6   2  11        256.52        245.46        11.77 o                         
  -5   2  11          3.00          2.26         1.50 o                         
  -4   2  11          5.77          7.31         2.12 o                         
  -3   2  11          1.34          1.92         2.81 o                         
  -2   2  11         23.87         25.05         4.17 o                         
  -1   2  11         12.16         17.96         3.51 o                         
   0   2  11        250.59        271.38        14.06 o                         
   1   2  11        225.59        241.05        12.91 o                         
   2   2  11        225.01        232.44        12.31 o                         
   3   2  11         92.93         98.09         7.33 o                         
   4   2  11        318.26        324.96        14.23 o                         
   5   2  11        121.90        140.54         8.06 o                         
   6   2  11        289.52        302.15        12.13 o                         
  -1   3  11         14.66         14.86         2.42 o                         
   0   3  11         82.29         88.76         5.78 o                         
  -9   0  12        376.86        336.72        16.52 o                         
  -8   0  12        495.35        496.52        22.02 o                         
  -7   0  12        642.35        593.78        25.46 o                         
  -6   0  12         43.39         50.38         6.42 o                         
  -5   0  12        616.53        579.64        25.34 o                         
  -4   0  12        289.70        281.95        16.35 o                         
  -3   0  12         66.54         50.62         6.57 o                         
  -2   0  12          6.06          5.15         2.82 o                         
  -1   0  12          6.48          8.91         3.23 o                         
   0   0  12         55.67         68.14         7.83 o                         
   1   0  12         76.58         83.10         8.71 o                         
   2   0  12        212.82        227.05        14.52 o                         
   3   0  12         53.11         63.15         7.27 o                         
   4   0  12       1064.66       1170.90        40.60 o                         
   5   0  12        347.26        365.30        18.25 o                         
   6   0  12         14.80         14.61         2.45 o                         
   7   0  12         66.91         75.90         4.98 o                         
   8   0  12          2.44          4.80         1.79 o                         
   9   0  12        180.09        206.82        10.18 o                         
  10   0  12        182.21        176.94         8.03 o                         
  -8   1  12          2.95          3.89         1.30 o                         
  -7   1  12          8.17          8.47         3.06 o                         
  -6   1  12          2.97          4.09         2.42 o                         
  -5   1  12         18.58         28.01         2.67 o                         
  -4   1  12         12.57          8.62         1.62 o                         
  -3   1  12         29.65         27.43         3.78 o                         
  -2   1  12        194.39        189.81         7.05 o                         
  -1   1  12        128.39        130.22         5.67 o                         
   0   1  12        275.08        284.29        11.02 o                         
   1   1  12         23.30         23.39         4.00 o                         
   2   1  12          0.43          0.48         1.19 o                         
   3   1  12         37.18         43.51         3.86 o                         
   4   1  12         64.65         63.85         8.30 o                         
   5   1  12        200.48        203.46         5.86 o                         
   6   1  12         13.97         10.60         1.76 o                         
   7   1  12        253.67        265.00         8.40 o                         
   8   1  12          7.62          7.74         2.14 o                         
  -7   2  12         49.71         39.47         4.02 o                         
  -6   2  12        111.33         95.21         7.34 o                         
  -5   2  12         21.85         21.06         3.65 o                         
  -4   2  12         71.61         76.13         6.63 o                         
  -3   2  12          6.95          7.72         2.19 o                         
  -2   2  12         18.06         18.18         3.35 o                         
  -1   2  12        281.57        323.17        14.31 o                         
   0   2  12        106.71        102.33         7.02 o                         
   1   2  12         63.96         61.62         5.11 o                         
   2   2  12        228.47        203.09         9.57 o                         
   3   2  12         72.32         67.85         4.63 o                         
  -3   1  13         30.65         28.98         2.62 o                         
  -2   1  13        361.02        367.26        10.72 o                         
  -1   1  13        209.81        209.68         7.59 o                         
   0   1  13         33.14         29.87         2.64 o                         
   1   1  13        118.90        126.20         5.51 o                         
   2   1  13        159.37        173.20        15.81 o                         
   3   1  13         13.12         11.54         1.59 o                         
   4   1  13         80.97         70.90         3.47 o                         
  -2   0  14         89.35         84.34         5.53 o                         
  -1   0  14         69.05         65.93         4.81 o                         
   0   0  14         77.82         85.21         5.46 o                         
   1   0  14        557.16        550.08        18.00 o                         
   2   0  14         81.48         73.92         4.65 o                         
                                                                                
