# Supplementary material for: Alkali metal salts of 4-hy­droxy­benzoic acid: a structural and educational study
Source: Acta Crystallogr C Struct Chem. 2021 Jun 9;77(Pt 7):340–53. doi: 10.1107/S2053229621005465 (PMC8254528; doi:10.1107/S2053229621005465)
Supplement: Supplementary file 12 [file c-77-00340-compound11sup12.hkl]

data_compound11                                                                 
_shelx_title ' abs_analytical_a.res in P2/c'                                    
_shelx_refln_list_code          4                                               
_shelx_F_calc_maximum      126.18                                               
_exptl_crystal_F_000       380.00                                               
_reflns_d_resolution_high  0.7917                                               
                                                                                
loop_                                                                           
 _space_group_symop_operation_xyz                                               
 'x, y, z'                                                                      
 '-x, y, -z+1/2'                                                                
 '-x, -y, -z'                                                                   
 'x, -y, z-1/2'                                                                 
                                                                                
_cell_length_a    16.3445                                                       
_cell_length_b     3.8267                                                       
_cell_length_c    11.3460                                                       
_cell_angle_alpha  90.000                                                       
_cell_angle_beta   94.437                                                       
_cell_angle_gamma  90.000                                                       
                                                                                
_shelx_F_squared_multiplier     1.000                                           
                                                                                
loop_                                                                           
 _refln_index_h                                                                 
 _refln_index_k                                                                 
 _refln_index_l                                                                 
 _refln_F_squared_calc                                                          
 _refln_F_squared_meas                                                          
 _refln_F_squared_sigma                                                         
 _refln_observed_status                                                         
   1   0   0       3935.49       3144.68       175.78 o                         
   2   0   0       1773.84       1923.03        78.03 o                         
   3   0   0       3501.33       2957.30       165.42 o                         
   4   0   0       2465.71       2477.13       156.85 o                         
   5   0   0        147.48        107.68        17.10 o                         
   6   0   0        776.43        772.08        59.89 o                         
   7   0   0        142.78         92.12        18.81 o                         
   8   0   0       2342.95       2374.76       101.91 o                         
   9   0   0       6570.59       6715.17       267.11 o                         
  10   0   0       1317.86       1270.15        61.21 o                         
  11   0   0       1800.24       1675.22        46.59 o                         
  12   0   0        616.51        614.58        24.42 o                         
  13   0   0        574.20        565.07        22.03 o                         
  14   0   0       1423.75       1345.42        45.07 o                         
  15   0   0        496.95        502.12        24.30 o                         
  16   0   0       1548.77       1573.95        96.67 o                         
  17   0   0        445.42        460.42        34.25 o                         
  18   0   0        738.66        693.95        45.44 o                         
  19   0   0        378.12        331.34        23.29 o                         
  20   0   0        262.21        233.03        16.87 o                         
   0   1   0          4.47         10.88         2.50 o                         
   1   1   0        487.63        461.29        16.70 o                         
   2   1   0       1195.53       1044.62        32.14 o                         
   3   1   0       5864.60       5787.45       258.62 o                         
   4   1   0       1455.76       1308.77        59.16 o                         
   5   1   0       5478.29       5598.30       227.79 o                         
   6   1   0       2297.20       2286.91        79.79 o                         
   7   1   0       4051.87       4305.00       146.02 o                         
   8   1   0       1015.33       1042.72        35.68 o                         
   9   1   0       1170.63       1310.75        72.11 o                         
  10   1   0         19.58         41.11         5.83 o                         
  11   1   0       2424.25       2492.43        70.23 o                         
  12   1   0        659.52        666.18        21.16 o                         
  13   1   0        112.73        122.97         7.22 o                         
  14   1   0        300.11        297.57        20.53 o                         
  15   1   0        298.85        347.68        18.28 o                         
  16   1   0         80.08         79.79         7.38 o                         
  17   1   0         16.55         24.93         5.42 o                         
  18   1   0        125.19        117.08        24.94 o                         
  19   1   0         97.45         93.74         7.31 o                         
  20   1   0        288.45        261.05        12.40 o                         
   0   2   0        197.83        178.59        12.62 o                         
   1   2   0         44.42         43.51         3.95 o                         
   2   2   0        576.65        576.61        25.94 o                         
   3   2   0         12.22         40.09         9.39 o                         
   4   2   0         93.95         99.01        10.26 o                         
   5   2   0         36.86         45.36         5.71 o                         
   6   2   0          0.04          1.89         1.68 o                         
   7   2   0         87.87         90.42         4.46 o                         
   8   2   0         16.60         20.85         2.32 o                         
   9   2   0         40.26         48.64         3.79 o                         
  10   2   0         32.94         31.48         3.16 o                         
  11   2   0         44.47         44.32         3.68 o                         
  12   2   0        316.55        325.70        17.51 o                         
  13   2   0         17.71         10.65         3.19 o                         
  14   2   0         80.91         78.20         7.09 o                         
  15   2   0         33.47         38.04         6.14 o                         
  16   2   0         17.83         12.33         6.12 o                         
  17   2   0         39.98         33.52         3.97 o                         
  18   2   0         59.18         51.42         6.71 o                         
   0   3   0        420.28        412.92        27.37 o                         
   1   3   0         49.62         42.96         2.66 o                         
   2   3   0       1117.13       1172.74        22.93 o                         
   3   3   0        679.14        740.80        15.66 o                         
   4   3   0        919.04        906.70        19.97 o                         
   5   3   0        475.16        486.78        14.02 o                         
   6   3   0        218.14        195.97         8.41 o                         
   7   3   0        102.30        108.94         7.10 o                         
   8   3   0        332.30        332.74        12.37 o                         
   9   3   0         19.35         19.14         3.76 o                         
  10   3   0         35.43         37.24         5.26 o                         
  11   3   0        670.12        649.73        30.43 o                         
  12   3   0        444.50        428.70        25.46 o                         
  13   3   0        189.13        194.22        11.30 o                         
  14   3   0        402.35        399.62        17.06 o                         
  15   3   0        171.39        162.51         8.10 o                         
  16   3   0        166.59        131.36        10.76 o                         
   0   4   0       1451.03       1478.60        51.41 o                         
   1   4   0        503.48        529.03        20.58 o                         
   2   4   0        156.32        161.77         6.58 o                         
   3   4   0        444.19        512.82        14.74 o                         
   4   4   0        292.70        299.55        13.01 o                         
   5   4   0        229.21        247.50        17.95 o                         
   6   4   0        245.66        260.89         9.87 o                         
   7   4   0        675.93        609.20        26.09 o                         
   8   4   0        632.17        571.99        58.50 o                         
   9   4   0        917.59        931.65       113.99 o                         
  10   4   0        208.10        208.13        32.59 o                         
  11   4   0        266.89        206.61         8.64 o                         
 -20   1   1        289.35        247.73        12.02 o                         
 -19   1   1         75.90         83.20         6.91 o                         
 -18   1   1         35.21         35.55         6.25 o                         
 -17   1   1        223.92        217.14        11.55 o                         
 -16   1   1        396.78        422.17        22.66 o                         
 -15   1   1         50.33         74.35         8.45 o                         
 -14   1   1        608.89        642.21        23.67 o                         
 -13   1   1        529.25        557.47        18.91 o                         
 -12   1   1        883.92        896.52        30.19 o                         
 -11   1   1        648.31        670.88        21.79 o                         
 -10   1   1        748.95        767.69        21.12 o                         
  -9   1   1       1119.33       1282.71        50.25 o                         
  -8   1   1        233.64        288.18        16.79 o                         
  -7   1   1        708.98        770.07        29.42 o                         
  -6   1   1       1426.75       1520.57        45.39 o                         
  -5   1   1       3168.95       3411.38       103.42 o                         
  -4   1   1       2293.75       2341.54        72.40 o                         
  -3   1   1       4111.13       4345.93       125.03 o                         
  -2   1   1       1178.55       1104.92        42.70 o                         
  -1   1   1       9644.88       9680.61       239.69 o                         
   0   1   1       1658.68       1447.28        39.24 o                         
   1   1   1       4798.01       4768.41       155.32 o                         
   2   1   1       1671.91       1525.32        53.63 o                         
   3   1   1       1873.50       1859.94        78.95 o                         
   4   1   1       2447.17       2313.25        98.55 o                         
   5   1   1       2065.65       2068.18       104.70 o                         
   6   1   1       2490.26       2351.32        78.35 o                         
   7   1   1       1484.56       1442.33        45.95 o                         
   8   1   1       1251.28       1238.44        40.71 o                         
   9   1   1        441.66        455.56        14.78 o                         
  10   1   1         79.59         84.48         7.57 o                         
  11   1   1        119.12        128.42         7.87 o                         
  12   1   1         21.80         33.24         5.47 o                         
  13   1   1       2078.65       2092.74        62.02 o                         
  14   1   1        477.13        476.72        19.51 o                         
  15   1   1        258.94        276.40        14.88 o                         
  16   1   1        341.75        350.73        52.47 o                         
  17   1   1        117.08        119.42        13.16 o                         
  18   1   1        126.10        137.96        30.17 o                         
  19   1   1         59.16         47.35         7.12 o                         
 -18   2   1        318.53        333.99        22.94 o                         
 -17   2   1        262.32        260.48        13.29 o                         
 -16   2   1        733.54        788.86        27.81 o                         
 -15   2   1        412.59        451.39        19.65 o                         
 -14   2   1        536.63        581.00        20.96 o                         
 -13   2   1        233.83        242.44        16.53 o                         
 -12   2   1       1385.95       1420.25        44.50 o                         
 -11   2   1        260.67        262.53        10.25 o                         
 -10   2   1        414.46        436.80        13.80 o                         
  -9   2   1       3163.86       3192.69        67.47 o                         
  -8   2   1       2294.42       2281.36        49.77 o                         
  -7   2   1       2688.89       2673.26        53.85 o                         
  -6   2   1       1331.61       1351.81        31.00 o                         
  -5   2   1       1659.13       1564.82        59.71 o                         
  -4   2   1        367.97        328.75        16.63 o                         
  -3   2   1        756.27        675.42        28.43 o                         
  -2   2   1        852.43        771.38        23.23 o                         
  -1   2   1       1680.14       1617.20        51.42 o                         
   0   2   1       2497.57       2433.54        66.57 o                         
   1   2   1       3429.98       3428.00        91.16 o                         
   2   2   1      12982.82      13049.58       444.65 o                         
   3   2   1        499.56        481.94        29.93 o                         
   4   2   1        842.88        738.37        35.22 o                         
   5   2   1        862.47        857.18        42.90 o                         
   6   2   1       1057.38       1015.70        31.15 o                         
   7   2   1        740.00        717.41        15.64 o                         
   8   2   1       1106.98       1064.78        21.94 o                         
   9   2   1        551.52        583.37        14.66 o                         
  10   2   1       2585.83       2518.97        53.25 o                         
  11   2   1       3504.43       3424.80        70.04 o                         
  12   2   1         16.91         44.55         6.72 o                         
  13   2   1        281.59        283.91        14.45 o                         
  14   2   1        393.88        430.34        24.42 o                         
  15   2   1        159.29        182.71        13.35 o                         
  16   2   1        180.06        159.93        11.29 o                         
  17   2   1        260.47        195.82        12.44 o                         
  18   2   1        447.60        475.89        30.25 o                         
 -15   3   1         68.79         66.73         6.99 o                         
 -14   3   1        202.21        200.93        10.48 o                         
 -13   3   1        455.96        472.25        21.77 o                         
 -12   3   1        300.37        330.60        16.82 o                         
 -11   3   1         56.78         50.48         7.02 o                         
 -10   3   1        663.49        647.72        26.81 o                         
  -9   3   1        751.45        737.17        32.15 o                         
  -8   3   1         65.84         71.88         5.33 o                         
  -7   3   1        404.92        399.41        13.09 o                         
  -6   3   1        141.58        147.03         6.41 o                         
  -5   3   1       1117.92       1158.28        24.23 o                         
  -4   3   1       1049.87       1144.23        27.35 o                         
  -3   3   1        940.21        975.92        20.85 o                         
  -2   3   1        552.15        589.35        13.98 o                         
  -1   3   1       1562.05       1646.97        34.00 o                         
   0   3   1        561.75        577.61        18.86 o                         
   1   3   1        116.43        106.85         5.50 o                         
   2   3   1        485.35        527.64        11.84 o                         
   3   3   1        374.00        379.40        10.33 o                         
   4   3   1        543.22        590.27        14.75 o                         
   5   3   1        713.01        727.83        18.92 o                         
   6   3   1        615.74        620.85        19.52 o                         
   7   3   1        637.18        644.98        17.29 o                         
   8   3   1        442.77        455.35        15.30 o                         
   9   3   1        302.02        326.44        13.94 o                         
  10   3   1         50.34         51.82         5.07 o                         
  11   3   1        476.55        535.52        20.73 o                         
  12   3   1        152.38        160.55        17.18 o                         
  13   3   1        430.57        398.99        22.53 o                         
  14   3   1        274.85        255.92        17.74 o                         
  15   3   1        132.89        106.91         7.45 o                         
 -11   4   1         17.30         11.51         2.81 o                         
 -10   4   1        127.26        113.90        12.53 o                         
  -9   4   1        105.24         96.77         7.52 o                         
  -8   4   1          9.11          9.01         4.04 o                         
  -7   4   1        177.60        196.95        11.87 o                         
  -6   4   1         17.78         15.55         4.04 o                         
  -5   4   1          6.73          5.12         2.00 o                         
  -4   4   1         43.46         44.31         4.97 o                         
  -3   4   1          4.92          3.36         1.84 o                         
  -2   4   1         26.28         21.77         2.41 o                         
  -1   4   1          6.10          9.09         1.90 o                         
   0   4   1          1.57          4.06         2.07 o                         
   1   4   1          8.24          5.83         1.90 o                         
   2   4   1          8.67          4.30         2.22 o                         
   3   4   1         22.96         20.61         3.33 o                         
   4   4   1         82.62         85.94         5.78 o                         
   5   4   1         23.64         22.20         3.22 o                         
   6   4   1         47.26         45.39         4.53 o                         
   7   4   1          0.34          0.43         1.91 o                         
   8   4   1         16.67         18.52         2.80 o                         
   9   4   1         33.48         37.99         4.50 o                         
  10   4   1          5.35          0.60         1.73 o                         
  11   4   1         10.10          4.77         1.69 o                         
 -20   0   2        318.37        297.26        20.25 o                         
 -19   0   2        421.70        396.74        46.35 o                         
 -18   0   2        571.66        576.94        50.56 o                         
 -17   0   2       1018.97        999.97        63.80 o                         
 -16   0   2        265.05        298.20        30.89 o                         
 -15   0   2        158.84        196.17        13.38 o                         
 -14   0   2       1595.01       1610.39        62.50 o                         
 -13   0   2        114.91        122.25        13.89 o                         
 -12   0   2        540.93        600.69        34.08 o                         
 -11   0   2        179.49        158.61        14.50 o                         
 -10   0   2       4081.19       4381.06       280.38 o                         
  -9   0   2        266.67        187.87        23.42 o                         
  -8   0   2       3601.83       3676.14       191.84 o                         
  -7   0   2      14287.77      14495.95       831.78 o                         
  -6   0   2       9015.00       9593.71       557.84 o                         
  -5   0   2       5561.39       5604.50       334.68 o                         
  -4   0   2       3553.85       3988.25       240.90 o                         
  -3   0   2       2246.58       2240.83       140.21 o                         
  -2   0   2       1340.74       1681.87       105.35 o                         
  -1   0   2       2997.24       2923.16       169.81 o                         
   0   0   2       1045.07        898.01        54.25 o                         
   1   0   2       1857.59       1669.29        68.11 o                         
   2   0   2      15921.52      15371.06       598.40 o                         
   3   0   2       2233.18       1832.40       111.71 o                         
   4   0   2      10547.19       9586.41       536.62 o                         
   5   0   2         26.61        100.48        16.97 o                         
   6   0   2       3069.10       2851.14       117.23 o                         
   7   0   2        621.28        534.71        30.59 o                         
   8   0   2       3763.83       3725.96       180.45 o                         
   9   0   2       1561.57       1515.65        70.41 o                         
  10   0   2       3452.09       3402.91       116.15 o                         
  11   0   2       1243.00       1222.60        48.04 o                         
  12   0   2       4362.02       4477.20       155.24 o                         
  13   0   2       2354.22       2435.59        75.84 o                         
  14   0   2        267.31        327.95        15.48 o                         
  15   0   2        107.54        118.67        11.20 o                         
  16   0   2        269.75        266.58        16.60 o                         
  17   0   2         38.15         43.21         8.52 o                         
  18   0   2        151.23        133.75        13.23 o                         
  19   0   2        189.39        156.19        12.48 o                         
  20   0   2        327.92        209.65        14.65 o                         
 -20   1   2         13.31          9.42         3.35 o                         
 -19   1   2        140.19        151.71         9.72 o                         
 -18   1   2         64.23         80.84         9.32 o                         
 -17   1   2        382.22        428.62        18.20 o                         
 -16   1   2        351.59        350.22        18.71 o                         
 -15   1   2        539.55        555.53        25.28 o                         
 -14   1   2        757.28        779.54        27.48 o                         
 -13   1   2        814.16        904.04        35.92 o                         
 -12   1   2       1496.45       1482.62        73.11 o                         
 -11   1   2        944.44        978.64        44.93 o                         
 -10   1   2       1385.39       1439.40        59.41 o                         
  -9   1   2        641.01        633.78        30.38 o                         
  -8   1   2        412.11        412.23        19.39 o                         
  -7   1   2        468.46        490.15        19.64 o                         
  -6   1   2        233.06        311.66        12.22 o                         
  -5   1   2       1167.29       1267.28        43.00 o                         
  -4   1   2        126.81         83.57         8.51 o                         
  -3   1   2       6040.00       6454.33       214.24 o                         
  -2   1   2       2756.26       2494.96        87.22 o                         
  -1   1   2       5288.71       5191.61       171.22 o                         
   0   1   2       1365.80       1257.43        43.90 o                         
   1   1   2      15892.17      14866.92       705.97 o                         
   2   1   2        839.94        744.61        34.97 o                         
   3   1   2         20.57         34.27         4.65 o                         
   4   1   2       3259.21       3088.65        90.37 o                         
   5   1   2       2430.66       2466.58       108.51 o                         
   6   1   2       1119.43        936.74        30.84 o                         
   7   1   2       1089.98        977.60        33.10 o                         
   8   1   2        321.60        286.78        13.24 o                         
   9   1   2        464.09        450.29        16.54 o                         
  10   1   2        487.96        453.73        17.76 o                         
  11   1   2         34.17         57.60         8.43 o                         
  12   1   2         24.01         44.22        11.01 o                         
  13   1   2       1266.27       1339.84        42.81 o                         
  14   1   2        344.87        354.82        15.44 o                         
  15   1   2       1069.89       1153.34        43.12 o                         
  16   1   2        463.14        506.80        27.73 o                         
  17   1   2        462.19        512.56        26.79 o                         
  18   1   2        218.76        223.58        13.79 o                         
  19   1   2        133.65        103.11        15.55 o                         
 -18   2   2          2.79          5.55         5.78 o                         
 -17   2   2         33.76         28.69         4.25 o                         
 -16   2   2          0.04          0.28         1.99 o                         
 -15   2   2          2.18          5.71         2.19 o                         
 -14   2   2          0.02         -0.50         2.65 o                         
 -13   2   2         12.44         15.72         3.37 o                         
 -12   2   2         34.94         34.48         4.24 o                         
 -11   2   2          0.07          5.60         2.96 o                         
 -10   2   2        116.83        120.14         8.36 o                         
  -9   2   2          8.56          7.71         2.64 o                         
  -8   2   2        174.90        191.87         8.10 o                         
  -7   2   2         43.83         57.53         3.59 o                         
  -6   2   2        288.27        295.29        11.80 o                         
  -5   2   2        717.90        739.92        25.37 o                         
  -4   2   2        163.38        157.86         7.50 o                         
  -3   2   2         40.65         40.91         3.02 o                         
  -2   2   2        223.75        204.16         7.00 o                         
  -1   2   2        135.99        136.21         5.61 o                         
   0   2   2         12.91         12.23         2.59 o                         
   1   2   2        320.79        330.64        13.48 o                         
   2   2   2        591.88        657.92        23.29 o                         
   3   2   2        193.85        201.02        16.05 o                         
   4   2   2        229.63        189.21        12.25 o                         
   5   2   2          3.41          8.17         2.95 o                         
   6   2   2        234.83        217.97         7.93 o                         
   7   2   2         59.35         56.39         3.32 o                         
   8   2   2        253.74        233.74         7.67 o                         
   9   2   2         43.24         37.30         3.60 o                         
  10   2   2        120.88        115.27         6.69 o                         
  11   2   2         29.55         32.54         3.39 o                         
  12   2   2         23.42         19.18         3.96 o                         
  13   2   2         14.37         13.75         3.77 o                         
  14   2   2         18.55         21.80         4.38 o                         
  15   2   2         16.85         12.45         3.44 o                         
  16   2   2          0.02          1.71         3.22 o                         
  17   2   2         23.14         21.70         6.06 o                         
  18   2   2          6.46          8.42         2.73 o                         
 -15   3   2        137.42        107.06         7.51 o                         
 -14   3   2        121.17        120.51         8.65 o                         
 -13   3   2          7.09         12.29         6.58 o                         
 -12   3   2        309.57        306.38        44.01 o                         
 -11   3   2         55.02         59.75         7.16 o                         
 -10   3   2        595.07        686.52        37.65 o                         
  -9   3   2        521.73        565.08        34.15 o                         
  -8   3   2         58.13         63.37         4.33 o                         
  -7   3   2        168.41        159.68         9.01 o                         
  -6   3   2        732.09        822.36        33.51 o                         
  -5   3   2        405.20        409.96        11.79 o                         
  -4   3   2        525.69        561.83        14.22 o                         
  -3   3   2        872.70        894.53        20.78 o                         
  -2   3   2        700.31        700.05        16.74 o                         
  -1   3   2        351.24        339.24         9.47 o                         
   0   3   2        231.34        225.84         6.93 o                         
   1   3   2        268.43        269.46         8.79 o                         
   2   3   2         14.57         16.88         2.39 o                         
   3   3   2        305.88        348.86        12.90 o                         
   4   3   2        720.38        758.64        27.68 o                         
   5   3   2        689.88        714.38        20.01 o                         
   6   3   2        668.37        699.70        22.87 o                         
   7   3   2        470.99        450.97        14.41 o                         
   8   3   2        814.91        870.69        34.37 o                         
   9   3   2        315.57        336.56        17.92 o                         
  10   3   2        605.83        649.91        23.11 o                         
  11   3   2          0.99          2.23         2.58 o                         
  12   3   2          2.20         10.03         3.13 o                         
  13   3   2         93.41         85.83         7.51 o                         
  14   3   2        103.75         77.22         6.46 o                         
  15   3   2        158.66        119.77        10.53 o                         
 -11   4   2        238.17        160.28        13.04 o                         
 -10   4   2        528.05        359.96        23.51 o                         
  -9   4   2        129.91        121.20         8.11 o                         
  -8   4   2        124.43        116.39         8.02 o                         
  -7   4   2        600.68        659.47        27.15 o                         
  -6   4   2        417.67        419.58        45.08 o                         
  -5   4   2        578.09        545.10        32.61 o                         
  -4   4   2        241.39        256.41        10.62 o                         
  -3   4   2        380.06        403.22        17.22 o                         
  -2   4   2        235.90        255.76        10.03 o                         
  -1   4   2        571.28        599.72        21.26 o                         
   0   4   2        252.77        257.45        15.09 o                         
   1   4   2        804.91        831.73        36.18 o                         
   2   4   2        938.45       1001.78        38.87 o                         
   3   4   2        859.86        851.66        29.10 o                         
   4   4   2        634.14        622.65        32.01 o                         
   5   4   2        363.12        354.10        59.97 o                         
   6   4   2        159.72        178.58        12.26 o                         
   7   4   2         59.31         61.79         5.32 o                         
   8   4   2        112.12        109.31        12.31 o                         
   9   4   2        240.65        202.72        11.41 o                         
  10   4   2        174.30        119.84         6.98 o                         
 -19   1   3        203.19        206.69        11.68 o                         
 -18   1   3        190.57        200.51        10.23 o                         
 -17   1   3        125.63        126.34         7.01 o                         
 -16   1   3         11.11         19.72         3.72 o                         
 -15   1   3        573.55        580.27        18.77 o                         
 -14   1   3        476.69        485.89        21.76 o                         
 -13   1   3        310.92        349.58        17.89 o                         
 -12   1   3        761.31        819.88        32.78 o                         
 -11   1   3        645.42        684.00        34.89 o                         
 -10   1   3       1398.83       1509.39        62.11 o                         
  -9   1   3        288.53        301.32        17.57 o                         
  -8   1   3       2177.47       2461.73        94.26 o                         
  -7   1   3        849.68        835.16        58.73 o                         
  -6   1   3         11.54          7.76         2.32 o                         
  -5   1   3        657.44        668.96        45.95 o                         
  -4   1   3       2395.33       2537.77       118.44 o                         
  -3   1   3       1520.75       1518.60        77.01 o                         
  -2   1   3        797.99        763.55        33.57 o                         
  -1   1   3       4434.36       4517.96       186.54 o                         
   0   1   3        782.11        745.20        47.25 o                         
   1   1   3       4378.22       4494.32       150.26 o                         
   2   1   3        288.66        266.58        20.51 o                         
   3   1   3        816.90        788.05        34.58 o                         
   4   1   3         74.17         38.65         6.82 o                         
   5   1   3        149.35        137.46        23.10 o                         
   6   1   3       2567.26       2492.62       102.30 o                         
   7   1   3       1622.81       1620.85        55.35 o                         
   8   1   3       1392.88       1323.05        36.57 o                         
   9   1   3        726.60        680.91        29.87 o                         
  10   1   3        509.15        509.86        21.08 o                         
  11   1   3        361.54        329.37        13.96 o                         
  12   1   3        732.79        760.16        26.02 o                         
  13   1   3        158.71        183.61        10.39 o                         
  14   1   3          1.32         11.74         3.66 o                         
  15   1   3       1133.70       1285.59        47.04 o                         
  16   1   3        197.65        212.26        10.46 o                         
  17   1   3        209.70        198.70        13.64 o                         
  18   1   3        137.20        144.21        19.48 o                         
  19   1   3        113.24         85.64        14.18 o                         
 -18   2   3        272.30        253.61        17.95 o                         
 -17   2   3        523.31        514.34        26.19 o                         
 -16   2   3        530.25        556.80        18.86 o                         
 -15   2   3        810.43        890.86        27.13 o                         
 -14   2   3        188.04        209.16         9.81 o                         
 -13   2   3        523.95        547.11        21.52 o                         
 -12   2   3       1565.49       1671.97        48.52 o                         
 -11   2   3        325.41        332.45        15.79 o                         
 -10   2   3        825.38        878.12        30.44 o                         
  -9   2   3        547.77        591.07        22.86 o                         
  -8   2   3       2106.47       2141.94        71.01 o                         
  -7   2   3        814.10        794.39        29.44 o                         
  -6   2   3       2353.42       2232.24        72.43 o                         
  -5   2   3       2136.85       2127.23        70.23 o                         
  -4   2   3       2435.93       2371.47        55.33 o                         
  -3   2   3       2417.84       2301.57        61.01 o                         
  -2   2   3        661.20        633.60        18.33 o                         
  -1   2   3       1127.91       1033.34        26.00 o                         
   0   2   3       1920.07       1901.91        44.02 o                         
   1   2   3       2844.18       2731.84        77.18 o                         
   2   2   3         42.02         51.92         8.21 o                         
   3   2   3       3796.39       3839.19       133.19 o                         
   4   2   3       5976.14       6188.42       157.06 o                         
   5   2   3        692.17        631.73        25.55 o                         
   6   2   3        910.59        856.83        17.89 o                         
   7   2   3        371.93        327.99         8.85 o                         
   8   2   3        654.88        621.51        17.47 o                         
   9   2   3        340.10        308.72        10.06 o                         
  10   2   3        800.37        762.60        22.04 o                         
  11   2   3        232.15        238.77         9.25 o                         
  12   2   3       1541.20       1520.74        51.29 o                         
  13   2   3        998.99        964.95        35.11 o                         
  14   2   3        797.45        868.52        37.53 o                         
  15   2   3        421.70        454.96        19.67 o                         
  16   2   3          1.84         21.23         8.79 o                         
  17   2   3        153.68        153.03        23.85 o                         
 -15   3   3        444.49        282.30        18.11 o                         
 -14   3   3        224.48        206.84        15.00 o                         
 -13   3   3         57.65         71.97         8.32 o                         
 -12   3   3        241.65        220.17        19.66 o                         
 -11   3   3        670.05        639.83        32.29 o                         
 -10   3   3        370.06        316.27        19.13 o                         
  -9   3   3        263.94        213.90        17.54 o                         
  -8   3   3        685.48        705.70        53.50 o                         
  -7   3   3        467.48        439.47        17.54 o                         
  -6   3   3       1080.41       1155.94        38.16 o                         
  -5   3   3        426.90        438.34        28.74 o                         
  -4   3   3         57.81         56.67         3.77 o                         
  -3   3   3        649.53        687.57        19.94 o                         
  -2   3   3        440.37        445.39        12.21 o                         
  -1   3   3        894.24        916.92        20.87 o                         
   0   3   3        527.03        528.22        13.72 o                         
   1   3   3        599.07        603.66        14.61 o                         
   2   3   3        360.56        410.81        16.73 o                         
   3   3   3       1430.14       1421.58        38.54 o                         
   4   3   3        212.98        232.61         8.63 o                         
   5   3   3        128.70        108.43         4.94 o                         
   6   3   3        551.50        540.22        24.36 o                         
   7   3   3        518.93        496.27        30.32 o                         
   8   3   3        688.01        742.65        27.98 o                         
   9   3   3        380.09        399.51        13.72 o                         
  10   3   3        199.42        230.48        14.56 o                         
  11   3   3        269.35        268.85        11.73 o                         
  12   3   3        227.03        213.13        11.53 o                         
  13   3   3         19.63         29.36         5.50 o                         
  14   3   3         10.60         16.39         3.24 o                         
  15   3   3        278.89        224.44        27.16 o                         
 -10   4   3          5.40          3.89         3.19 o                         
  -8   4   3         65.39         56.08         5.58 o                         
  -7   4   3        116.14        102.01         8.95 o                         
  -6   4   3          0.45          1.66         2.31 o                         
  -5   4   3          8.08          8.79         2.57 o                         
  -4   4   3         63.81         55.47         4.88 o                         
  -3   4   3        114.23        107.90         6.40 o                         
  -2   4   3         18.23         13.69         2.57 o                         
  -1   4   3          2.06          0.62         2.16 o                         
   0   4   3        108.11        103.67         4.95 o                         
   1   4   3          4.32          4.98         1.99 o                         
   2   4   3         16.53         14.24         3.28 o                         
   3   4   3         14.67         11.63         2.87 o                         
   4   4   3         55.30         47.81         4.31 o                         
   5   4   3         43.21         46.96         5.83 o                         
   6   4   3        154.78        145.30         8.76 o                         
   7   4   3         21.81         23.69         3.00 o                         
   8   4   3         13.18         15.24         2.56 o                         
   9   4   3         24.13         24.53         3.17 o                         
  10   4   3          5.29          4.37         2.18 o                         
 -19   0   4        164.98        156.06        13.49 o                         
 -18   0   4        233.67        228.34        19.99 o                         
 -17   0   4        363.34        400.59        18.19 o                         
 -16   0   4        991.50        971.94        36.14 o                         
 -15   0   4       2242.43       2202.75        69.69 o                         
 -14   0   4        659.42        701.25        33.60 o                         
 -13   0   4       1652.00       1699.52        65.78 o                         
 -12   0   4       1234.02       1252.63        49.59 o                         
 -11   0   4       1833.22       1848.11       110.87 o                         
 -10   0   4       2730.21       2770.86       104.56 o                         
  -9   0   4        814.70        933.24       102.02 o                         
  -8   0   4       3216.05       3717.52       259.97 o                         
  -7   0   4        403.92        338.25        52.96 o                         
  -6   0   4       3752.68       4140.00       269.59 o                         
  -5   0   4       1081.73       1057.60        90.74 o                         
  -4   0   4       3852.38       3993.76       249.64 o                         
  -3   0   4          8.40         41.29        14.81 o                         
  -2   0   4       5695.45       5826.16       341.52 o                         
  -1   0   4       4409.66       4364.33       259.31 o                         
   0   0   4       1289.30       1216.99        75.57 o                         
   1   0   4       4034.54       3815.18       153.33 o                         
   2   0   4       7247.86       7472.06       419.29 o                         
   3   0   4       7326.83       6842.87       386.73 o                         
   4   0   4       1670.12       1680.18       107.35 o                         
   5   0   4       8323.75       7642.60       310.87 o                         
   6   0   4       5658.88       5159.47       216.96 o                         
   7   0   4         89.13         78.95        13.13 o                         
   8   0   4        483.57        400.11        32.89 o                         
   9   0   4         36.89         45.26        10.22 o                         
  10   0   4        526.63        482.70        60.43 o                         
  11   0   4        310.74        271.37        14.99 o                         
  12   0   4        538.88        517.80        34.82 o                         
  13   0   4          9.69         65.21        14.35 o                         
  14   0   4       3767.83       3683.99       130.80 o                         
  15   0   4       1138.30       1244.04        55.39 o                         
  16   0   4        166.25        167.58        13.02 o                         
  17   0   4        310.18        316.86        16.85 o                         
  18   0   4        125.29        111.23        16.24 o                         
  19   0   4        193.85        191.53        15.80 o                         
 -19   1   4        339.25        320.75        15.70 o                         
 -18   1   4        328.86        362.69        15.92 o                         
 -17   1   4        323.82        329.53        12.84 o                         
 -16   1   4        160.98        168.11         8.38 o                         
 -15   1   4        214.19        229.03        10.83 o                         
 -14   1   4         21.63         33.11         4.00 o                         
 -13   1   4       1191.51       1206.69        34.59 o                         
 -12   1   4        165.48        172.36         8.73 o                         
 -11   1   4         90.62         98.14         7.85 o                         
 -10   1   4        601.63        613.14        22.78 o                         
  -9   1   4       1476.79       1559.90        46.92 o                         
  -8   1   4        813.15        855.11        31.07 o                         
  -7   1   4        891.31        912.45        50.91 o                         
  -6   1   4       2993.40       2909.62       106.20 o                         
  -5   1   4       1967.54       2093.58       107.90 o                         
  -4   1   4       3413.63       3738.93       169.01 o                         
  -3   1   4       1837.29       1776.76       110.80 o                         
  -2   1   4        848.88        825.92        48.34 o                         
  -1   1   4       2999.91       3250.21       141.35 o                         
   0   1   4        609.87        557.33        21.80 o                         
   1   1   4        970.99        993.60        33.91 o                         
   2   1   4          4.95         35.42         8.02 o                         
   3   1   4       2154.94       2212.87        77.79 o                         
   4   1   4         42.35        105.80        14.11 o                         
   5   1   4        653.14        572.17        44.45 o                         
   6   1   4        252.73        259.73        25.15 o                         
   7   1   4       1325.85       1211.69        41.85 o                         
   8   1   4       1373.13       1264.97        34.47 o                         
   9   1   4       1716.29       1652.12        48.20 o                         
  10   1   4       1247.84       1247.16        45.26 o                         
  11   1   4        845.69        836.30        33.51 o                         
  12   1   4        546.30        542.68        22.61 o                         
  13   1   4        246.69        262.73        14.63 o                         
  14   1   4        159.33        190.27        11.70 o                         
  15   1   4         16.94         39.20         3.94 o                         
  16   1   4          6.16          9.45         2.40 o                         
  17   1   4        467.82        477.57        24.48 o                         
  18   1   4         16.06         22.13         4.45 o                         
 -17   2   4          0.04         -0.49         1.99 o                         
 -16   2   4          4.03          5.88         2.05 o                         
 -15   2   4          0.85          0.50         2.29 o                         
 -14   2   4          0.11         -0.89         2.14 o                         
 -13   2   4         45.54         43.21         5.34 o                         
 -12   2   4        285.60        312.30        12.94 o                         
 -11   2   4         85.40         86.09         5.75 o                         
 -10   2   4         32.93         31.66         3.80 o                         
  -9   2   4         28.22         27.60         3.97 o                         
  -8   2   4          6.56          9.70         2.59 o                         
  -7   2   4          9.18         10.36         2.21 o                         
  -6   2   4          0.06          1.93         1.82 o                         
  -5   2   4       1454.06       1645.73        39.93 o                         
  -4   2   4          2.41          8.95         1.83 o                         
  -3   2   4         44.16         55.44         4.51 o                         
  -2   2   4         29.52         34.10         2.63 o                         
  -1   2   4         27.27         30.49         3.09 o                         
   0   2   4        171.18        170.08         7.66 o                         
   1   2   4         24.92         50.15         4.68 o                         
   2   2   4        874.85        927.33        26.08 o                         
   3   2   4         31.44         29.76         2.16 o                         
   4   2   4         20.45         21.75         2.38 o                         
   5   2   4          1.10          1.86         1.37 o                         
   6   2   4         20.20         18.07         2.25 o                         
   7   2   4          6.03          7.07         1.75 o                         
   8   2   4         43.82         41.27         3.24 o                         
   9   2   4        184.09        146.53         6.45 o                         
  10   2   4          0.04         -2.45         2.45 o                         
  11   2   4         23.31         24.18         3.71 o                         
  12   2   4          0.03          1.60         2.73 o                         
  13   2   4          0.68          0.26         2.89 o                         
  14   2   4          0.76          0.33         2.34 o                         
  15   2   4          2.46          2.24         2.78 o                         
  16   2   4         91.01         82.56         7.09 o                         
  17   2   4         46.81         38.23         3.85 o                         
 -15   3   4          7.44          7.53         3.92 o                         
 -14   3   4         45.92         42.40        10.05 o                         
 -13   3   4        810.77        828.47        37.61 o                         
 -12   3   4        466.00        521.95        27.18 o                         
 -11   3   4        153.29        147.49        17.25 o                         
 -10   3   4        495.92        451.83        34.09 o                         
  -9   3   4        220.65        229.24        16.04 o                         
  -8   3   4        427.52        387.51        15.59 o                         
  -7   3   4         39.09         38.96         3.87 o                         
  -6   3   4        179.05        171.61         8.88 o                         
  -5   3   4         30.47         33.32         3.47 o                         
  -4   3   4         73.78         85.22         5.89 o                         
  -3   3   4        180.37        186.90         8.24 o                         
  -2   3   4        844.43        907.24        27.50 o                         
  -1   3   4        308.84        301.74         9.38 o                         
   0   3   4        722.99        725.23        18.04 o                         
   1   3   4        535.35        553.94        15.86 o                         
   2   3   4        491.54        504.59        20.40 o                         
   3   3   4       1152.46       1197.70        27.48 o                         
   4   3   4        135.10        134.18         5.21 o                         
   5   3   4          5.32         13.39         2.24 o                         
   6   3   4        442.05        430.49        16.66 o                         
   7   3   4        309.09        291.32        15.64 o                         
   8   3   4        100.11         94.75         6.26 o                         
   9   3   4        135.57        138.47         7.96 o                         
  10   3   4        255.99        254.48        11.85 o                         
  11   3   4         30.85         29.64         3.81 o                         
  12   3   4        114.47        101.97         6.03 o                         
  13   3   4         23.93         30.70         2.92 o                         
  14   3   4         78.21         65.31         5.14 o                         
  -9   4   4        311.02        216.24        16.68 o                         
  -8   4   4        495.16        352.80        25.44 o                         
  -7   4   4        348.52        299.98        15.72 o                         
  -6   4   4        513.16        451.22        19.03 o                         
  -5   4   4        513.40        483.31        22.38 o                         
  -4   4   4        466.68        438.24        22.71 o                         
  -3   4   4        458.30        454.59        30.89 o                         
  -2   4   4        619.32        657.37        24.95 o                         
  -1   4   4        564.43        625.07        42.36 o                         
   0   4   4         82.59         79.15         4.28 o                         
   1   4   4        256.67        278.64         9.12 o                         
   2   4   4        368.76        390.73        14.60 o                         
   3   4   4        349.47        364.07        11.11 o                         
   4   4   4         51.88         72.05         5.59 o                         
   5   4   4        564.27        570.45        18.92 o                         
   6   4   4        527.35        517.33        19.82 o                         
   7   4   4        425.39        413.30        17.40 o                         
   8   4   4        185.03        186.23        10.19 o                         
   9   4   4        123.57        102.09         8.63 o                         
 -19   1   5        192.70        156.35        12.26 o                         
 -18   1   5        201.66        208.27         9.76 o                         
 -17   1   5        250.36        250.39        10.30 o                         
 -16   1   5        273.33        264.06        10.44 o                         
 -15   1   5        182.01        184.62         9.14 o                         
 -14   1   5         94.55        107.38         6.97 o                         
 -13   1   5        294.38        292.57        12.54 o                         
 -12   1   5        300.63        324.05        12.89 o                         
 -11   1   5       2356.66       2472.25        60.11 o                         
 -10   1   5        481.60        480.84        19.04 o                         
  -9   1   5        436.64        435.27        19.49 o                         
  -8   1   5        984.90        937.50        33.91 o                         
  -7   1   5        539.13        515.27        22.93 o                         
  -6   1   5       1038.07       1172.19       118.72 o                         
  -5   1   5        353.54        390.98        38.29 o                         
  -4   1   5        192.21        118.15        31.44 o                         
  -3   1   5        772.39        693.23        67.46 o                         
  -2   1   5       4171.17       4406.88       193.45 o                         
  -1   1   5        575.83        578.08        31.62 o                         
   0   1   5       1277.67       1267.99        67.06 o                         
   1   1   5       2069.66       2074.61        55.91 o                         
   2   1   5       1093.26       1081.98        40.28 o                         
   3   1   5        586.41        579.01        26.67 o                         
   4   1   5        309.56        284.05        18.82 o                         
   5   1   5       1776.61       1799.85        81.56 o                         
   6   1   5          3.99         32.50         4.18 o                         
   7   1   5        200.87        176.85         8.36 o                         
   8   1   5        839.90        770.59        24.44 o                         
   9   1   5        879.41        853.64        26.76 o                         
  10   1   5        280.13        294.86        17.08 o                         
  11   1   5        467.77        453.60        22.83 o                         
  12   1   5        213.79        214.70        11.79 o                         
  13   1   5        287.52        289.56        15.25 o                         
  14   1   5        413.85        463.93        21.54 o                         
  15   1   5          7.54         21.62         3.71 o                         
  16   1   5         52.20         57.78         4.74 o                         
  17   1   5         72.71         75.27         7.02 o                         
  18   1   5        141.56        137.06         8.29 o                         
 -17   2   5        329.79        240.13        16.45 o                         
 -16   2   5        413.12        431.69        14.74 o                         
 -15   2   5        417.40        455.06        16.24 o                         
 -14   2   5       1308.83       1457.40        44.38 o                         
 -13   2   5       1401.50       1431.73        43.22 o                         
 -12   2   5          5.47          7.96         2.48 o                         
 -11   2   5        713.98        722.25        23.85 o                         
 -10   2   5       1114.38       1186.95        40.92 o                         
  -9   2   5        941.02        995.36        27.67 o                         
  -8   2   5        892.47       1000.44        27.47 o                         
  -7   2   5       1472.71       1665.08        64.22 o                         
  -6   2   5       2409.87       2734.21        70.85 o                         
  -5   2   5       1213.52       1308.84        38.77 o                         
  -4   2   5       2272.56       2354.38        53.61 o                         
  -3   2   5        874.21        847.00        18.00 o                         
  -2   2   5       1619.90       1663.99        28.96 o                         
  -1   2   5        346.13        327.27         7.80 o                         
   0   2   5       1766.86       1734.83        29.09 o                         
   1   2   5        944.01        908.93        18.27 o                         
   2   2   5       1005.97        969.28        19.38 o                         
   3   2   5       1379.70       1264.84        23.01 o                         
   4   2   5        914.44        828.69        27.96 o                         
   5   2   5       1839.29       1780.90        34.21 o                         
   6   2   5        990.22        926.10        21.41 o                         
   7   2   5       1406.62       1496.23        33.80 o                         
   8   2   5        707.95        704.39        19.22 o                         
   9   2   5        660.38        620.89        25.19 o                         
  10   2   5        334.85        336.41        15.59 o                         
  11   2   5        134.92        137.45         9.28 o                         
  12   2   5        486.44        491.99        16.66 o                         
  13   2   5        363.48        409.48        14.13 o                         
  14   2   5        146.60        156.53         7.84 o                         
  15   2   5         63.07         65.23         6.55 o                         
  16   2   5       1167.21       1230.82        51.42 o                         
 -14   3   5        150.83        126.72         8.28 o                         
 -13   3   5        470.10        441.81        21.78 o                         
 -12   3   5        280.97        294.70        23.24 o                         
 -11   3   5        494.33        496.48        21.35 o                         
 -10   3   5        198.59        180.02        10.72 o                         
  -9   3   5        263.17        297.90        17.78 o                         
  -8   3   5        299.44        288.90        11.54 o                         
  -7   3   5        520.27        596.16        19.23 o                         
  -6   3   5        129.86        131.04         7.21 o                         
  -5   3   5        301.76        332.21        13.34 o                         
  -4   3   5       1088.24       1127.69        30.33 o                         
  -3   3   5        611.96        642.91        24.30 o                         
  -2   3   5        766.13        804.43        27.13 o                         
  -1   3   5        254.31        249.08        10.91 o                         
   0   3   5        256.38        237.32         8.05 o                         
   1   3   5       1165.98       1257.92        27.79 o                         
   2   3   5        546.17        566.25        12.54 o                         
   3   3   5        114.61        126.63         5.15 o                         
   4   3   5        340.83        346.46        11.74 o                         
   5   3   5        872.75        889.51        27.28 o                         
   6   3   5        172.04        159.41         8.65 o                         
   7   3   5        331.28        297.23        14.31 o                         
   8   3   5         14.30         21.19         2.69 o                         
   9   3   5        162.47        150.96         6.75 o                         
  10   3   5        442.15        445.85        13.33 o                         
  11   3   5        176.63        182.39         8.32 o                         
  12   3   5        128.96        125.72         7.14 o                         
  13   3   5        185.63        184.81        15.56 o                         
  -6   4   5          4.50         20.82        11.98 o                         
  -5   4   5         23.56         28.42         4.86 o                         
  -4   4   5          0.14          5.51         3.84 o                         
  -3   4   5        154.52        152.56         7.43 o                         
  -2   4   5         93.88        100.12         5.55 o                         
  -1   4   5        161.52        176.22         9.73 o                         
   0   4   5          1.82          2.51         1.71 o                         
   1   4   5          2.19          3.36         1.79 o                         
   2   4   5         13.47         14.34         2.42 o                         
   3   4   5          0.42          5.26         2.12 o                         
   4   4   5        130.89        116.05         5.99 o                         
   5   4   5         21.01         21.49         2.84 o                         
   6   4   5         72.15         60.40         5.11 o                         
   7   4   5         92.14         79.43         7.97 o                         
 -19   0   6        107.39         88.79         7.62 o                         
 -18   0   6        511.59        461.00        30.25 o                         
 -17   0   6        563.34        676.93        44.00 o                         
 -16   0   6        853.38        884.23        39.51 o                         
 -15   0   6        643.15        739.23        28.51 o                         
 -14   0   6       1215.95       1244.60        45.05 o                         
 -13   0   6        791.01        831.12        30.38 o                         
 -12   0   6       1998.25       1991.31        85.04 o                         
 -11   0   6        855.70        913.32        40.32 o                         
 -10   0   6        504.05        548.02        26.90 o                         
  -9   0   6       1209.40       1345.72        54.28 o                         
  -8   0   6       1938.12       2010.43        94.29 o                         
  -7   0   6       1509.23       1641.01        62.56 o                         
  -6   0   6       2795.16       3157.99       227.05 o                         
  -5   0   6       3924.75       3902.27       262.78 o                         
  -4   0   6       6042.38       6527.53       402.19 o                         
  -3   0   6       7271.28       7798.24       467.88 o                         
  -2   0   6       3911.05       3906.32       424.05 o                         
  -1   0   6          7.92         90.32         7.82 o                         
   0   0   6       3928.73       4106.66       164.17 o                         
   1   0   6        257.52        256.53        18.06 o                         
   2   0   6       1309.31       1236.00        74.19 o                         
   3   0   6        286.62        249.85        20.16 o                         
   4   0   6       1852.29       1790.87       116.62 o                         
   5   0   6        758.82        561.89        48.67 o                         
   6   0   6        464.48        407.31        35.24 o                         
   7   0   6       2324.65       2018.76        71.52 o                         
   8   0   6       1441.61       1330.60        58.09 o                         
   9   0   6        797.68        735.15        38.76 o                         
  10   0   6        732.75        649.12        45.39 o                         
  11   0   6       1232.03       1176.48        74.57 o                         
  12   0   6        606.50        617.53        31.27 o                         
  13   0   6        477.51        489.47        37.44 o                         
  14   0   6        434.55        481.44        35.91 o                         
  15   0   6        119.16        151.27        11.03 o                         
  16   0   6        290.04        291.39        11.60 o                         
  17   0   6         47.06         48.52         6.75 o                         
 -18   1   6        158.97        130.02        15.87 o                         
 -17   1   6        128.23        126.39         7.77 o                         
 -16   1   6        186.18        193.63         8.94 o                         
 -15   1   6        258.80        231.44         9.16 o                         
 -14   1   6        605.56        630.13        21.97 o                         
 -13   1   6        124.87        127.50         8.30 o                         
 -12   1   6        422.84        442.04        16.21 o                         
 -11   1   6       2598.24       2601.76        68.34 o                         
 -10   1   6       1110.62       1153.54        38.01 o                         
  -9   1   6       2013.68       2149.70        67.29 o                         
  -8   1   6        578.77        606.31        26.60 o                         
  -7   1   6        912.22        915.16        30.80 o                         
  -6   1   6        284.44        295.98        17.56 o                         
  -5   1   6        395.46        399.71        18.78 o                         
  -4   1   6         10.16         12.49        11.02 o                         
  -3   1   6        288.71        318.07        42.34 o                         
  -2   1   6        496.99        468.55        30.54 o                         
  -1   1   6       1161.55       1285.19        69.56 o                         
   0   1   6       2918.50       2875.85        87.89 o                         
   1   1   6        651.70        696.34        25.44 o                         
   2   1   6       1362.89       1296.15        44.81 o                         
   3   1   6       2776.84       2743.11        65.26 o                         
   4   1   6       1118.91       1035.48        27.08 o                         
   5   1   6        915.59        905.72        24.71 o                         
   6   1   6        561.38        549.87        14.38 o                         
   7   1   6       1263.36       1257.98        30.92 o                         
   8   1   6         43.00         49.51         4.23 o                         
   9   1   6        422.60        405.75        13.04 o                         
  10   1   6         10.11         32.98         5.92 o                         
  11   1   6        263.08        256.74        10.86 o                         
  12   1   6        174.37        180.38        14.42 o                         
  13   1   6         90.10         92.22         7.13 o                         
  14   1   6         23.00         42.13         5.18 o                         
  15   1   6        409.38        412.24        14.86 o                         
  16   1   6        288.96        306.68        15.69 o                         
  17   1   6          3.06         14.10         2.94 o                         
 -17   2   6         24.45         22.06         3.56 o                         
 -16   2   6         28.06         18.09         4.05 o                         
 -15   2   6          0.02         -0.90         2.25 o                         
 -14   2   6          6.96          9.18         3.05 o                         
 -13   2   6         21.91         29.79         5.13 o                         
 -12   2   6         70.95         70.55         5.93 o                         
 -11   2   6         55.16         54.25         4.76 o                         
 -10   2   6         13.58         11.92         2.71 o                         
  -9   2   6          0.87         -0.65         2.38 o                         
  -8   2   6         11.12         12.30         3.37 o                         
  -7   2   6         15.67         27.48         3.77 o                         
  -6   2   6         35.96         42.63         4.16 o                         
  -5   2   6        197.69        222.43        12.22 o                         
  -4   2   6        113.83        121.16         7.37 o                         
  -3   2   6          0.51          4.24         1.79 o                         
  -2   2   6         77.50         80.16         3.77 o                         
  -1   2   6          1.72          1.53         1.38 o                         
   0   2   6        156.52        153.35         4.95 o                         
   1   2   6          1.69         -0.28         1.39 o                         
   2   2   6         39.00         40.64         2.98 o                         
   3   2   6         66.94         74.19         3.97 o                         
   4   2   6          2.47          4.70         1.54 o                         
   5   2   6         79.97         81.30         4.03 o                         
   6   2   6         16.43         19.21         2.41 o                         
   7   2   6         96.05         96.22         5.87 o                         
   8   2   6          4.93          5.30         1.95 o                         
   9   2   6        329.82        312.66        10.80 o                         
  10   2   6        180.92        167.71         9.34 o                         
  11   2   6          2.06          3.58         2.57 o                         
  12   2   6        101.01         97.18         5.52 o                         
  13   2   6          1.04          2.87         2.71 o                         
  14   2   6         22.14         15.66         2.55 o                         
  15   2   6          0.01          1.65         2.41 o                         
 -13   3   6          1.56          1.33         2.20 o                         
 -12   3   6          2.55          1.59         2.39 o                         
 -11   3   6        302.85        307.02        32.20 o                         
 -10   3   6        228.94        220.07        14.21 o                         
  -9   3   6        313.71        295.36        50.91 o                         
  -8   3   6        256.02        265.22        16.75 o                         
  -7   3   6        344.33        383.70        16.56 o                         
  -6   3   6        247.53        275.23        12.08 o                         
  -5   3   6        146.91        154.57         7.86 o                         
  -4   3   6        699.92        780.07        27.92 o                         
  -3   3   6        176.87        171.45         7.56 o                         
  -2   3   6         96.40         98.00         5.51 o                         
  -1   3   6        665.37        672.59        17.88 o                         
   0   3   6       1165.52       1269.02        26.89 o                         
   1   3   6         12.20         13.53         1.79 o                         
   2   3   6        201.60        195.94         6.31 o                         
   3   3   6         96.14         96.88         3.82 o                         
   4   3   6        100.65        107.60         4.23 o                         
   5   3   6         96.80         90.27         4.49 o                         
   6   3   6         46.91         44.90         3.38 o                         
   7   3   6         51.71         56.28         4.44 o                         
   8   3   6        237.40        218.89         9.84 o                         
   9   3   6        204.89        213.59         9.44 o                         
  10   3   6        234.32        245.91        11.72 o                         
  11   3   6        259.33        258.96        11.45 o                         
  12   3   6        130.01        120.96        13.14 o                         
  -8   4   6        325.54        225.86        14.39 o                         
  -7   4   6        314.38        265.83        17.15 o                         
  -5   4   6        456.91        390.66        28.29 o                         
  -4   4   6        401.37        422.02        22.34 o                         
  -3   4   6        289.20        315.00        20.63 o                         
  -2   4   6        138.51        150.25        12.14 o                         
  -1   4   6        118.82        125.00         5.85 o                         
   0   4   6        482.74        526.07        19.33 o                         
   1   4   6        440.23        469.85        15.75 o                         
   2   4   6        219.07        212.79         9.45 o                         
   3   4   6        371.93        343.41        17.90 o                         
   4   4   6        583.87        475.63        39.62 o                         
   5   4   6        353.59        340.01        23.16 o                         
   6   4   6        104.07         89.94         8.31 o                         
 -18   1   7        530.26        466.95        28.82 o                         
 -17   1   7        308.02        279.48        33.11 o                         
 -16   1   7        319.40        306.25        11.40 o                         
 -15   1   7        221.80        221.43        11.02 o                         
 -14   1   7        215.18        200.70        10.66 o                         
 -13   1   7        219.54        238.04        10.89 o                         
 -12   1   7        393.79        397.96        15.54 o                         
 -11   1   7         19.70         24.15         3.68 o                         
 -10   1   7        371.96        362.34        18.06 o                         
  -9   1   7       3261.40       3327.92        99.21 o                         
  -8   1   7        660.75        697.72        44.53 o                         
  -7   1   7        825.68        844.41        34.33 o                         
  -6   1   7        682.99        706.12        29.52 o                         
  -5   1   7        768.02        763.02        26.32 o                         
  -4   1   7        386.07        375.21        15.19 o                         
  -3   1   7        368.40        356.29        13.79 o                         
  -2   1   7         35.86         22.13         2.89 o                         
  -1   1   7        716.43        695.57        21.85 o                         
   0   1   7       1382.22       1403.94        36.59 o                         
   1   1   7       1077.03       1001.98        27.41 o                         
   2   1   7       1580.30       1467.08        32.36 o                         
   3   1   7        146.08        153.74         7.95 o                         
   4   1   7        587.52        524.68        14.12 o                         
   5   1   7        271.69        234.89        10.32 o                         
   6   1   7        317.34        302.52        12.88 o                         
   7   1   7        453.51        442.02        14.87 o                         
   8   1   7         82.12         79.19         5.97 o                         
   9   1   7        227.60        233.02         9.93 o                         
  10   1   7        680.49        624.92        21.87 o                         
  11   1   7        420.60        452.53        15.73 o                         
  12   1   7          9.28         23.97         3.06 o                         
  13   1   7        276.64        302.10        24.94 o                         
  14   1   7         86.38        101.02         5.60 o                         
  15   1   7         67.41         65.72         3.89 o                         
  16   1   7         34.44         32.42         3.22 o                         
 -16   2   7        316.36        295.37        19.69 o                         
 -15   2   7        407.13        425.85        23.75 o                         
 -14   2   7        704.82        741.88        53.21 o                         
 -13   2   7        545.73        585.24        32.87 o                         
 -12   2   7       1781.54       1828.83        62.94 o                         
 -11   2   7       1036.08       1116.79        41.12 o                         
 -10   2   7        649.82        665.42        27.11 o                         
  -9   2   7        392.75        413.00        19.70 o                         
  -8   2   7         40.86         52.99         6.19 o                         
  -7   2   7        996.84        977.38        26.58 o                         
  -6   2   7        870.63        946.39        29.14 o                         
  -5   2   7       1296.92       1382.93        36.85 o                         
  -4   2   7       1346.53       1338.39        34.69 o                         
  -3   2   7       1601.39       1691.26        40.84 o                         
  -2   2   7       1673.63       1699.77        37.40 o                         
  -1   2   7       2170.77       2229.19        48.99 o                         
   0   2   7        285.54        285.04         8.61 o                         
   1   2   7         11.22         30.92         2.55 o                         
   2   2   7       2456.91       2594.99        49.02 o                         
   3   2   7        775.07        801.90        22.65 o                         
   4   2   7        575.44        597.07        17.27 o                         
   5   2   7        747.50        742.64        20.34 o                         
   6   2   7       1315.37       1357.78        33.50 o                         
   7   2   7        491.49        484.69        16.16 o                         
   8   2   7        345.57        336.02        11.60 o                         
   9   2   7        332.06        340.26        14.23 o                         
  10   2   7        207.18        207.61         9.16 o                         
  11   2   7        386.05        416.82        14.19 o                         
  12   2   7        146.43        161.36         7.18 o                         
  13   2   7        247.05        281.04        10.94 o                         
  14   2   7        208.42        205.53         9.65 o                         
 -12   3   7        241.65        236.00        16.32 o                         
 -11   3   7         68.83         58.93         5.84 o                         
 -10   3   7        354.12        364.22        30.29 o                         
  -9   3   7        778.01        849.10        38.12 o                         
  -8   3   7        381.22        410.72        40.66 o                         
  -7   3   7        452.13        506.14        25.40 o                         
  -6   3   7        336.83        369.13        20.05 o                         
  -5   3   7        457.46        475.74        25.50 o                         
  -4   3   7        173.08        173.73         8.18 o                         
  -3   3   7        307.27        342.40        16.04 o                         
  -2   3   7        164.04        159.47         8.21 o                         
  -1   3   7        628.25        686.73        19.37 o                         
   0   3   7        708.93        766.46        21.85 o                         
   1   3   7        146.76        150.04         6.07 o                         
   2   3   7        268.90        253.51         7.28 o                         
   3   3   7        301.73        325.64        14.72 o                         
   4   3   7        217.30        230.13         7.82 o                         
   5   3   7        241.31        248.30        13.95 o                         
   6   3   7        185.71        176.34        12.99 o                         
   7   3   7        136.08        129.59         7.19 o                         
   8   3   7        449.11        431.43        15.47 o                         
   9   3   7        439.10        443.83        15.55 o                         
  10   3   7         30.87         35.08         3.72 o                         
  11   3   7        123.16        119.52         9.00 o                         
  -6   4   7         16.44         11.02         2.16 o                         
  -5   4   7          0.29         -0.33         1.36 o                         
  -4   4   7          0.12          0.65         4.18 o                         
  -3   4   7         73.00         68.61         8.68 o                         
  -2   4   7          0.78          3.92         2.80 o                         
  -1   4   7         48.81         43.01         5.90 o                         
   0   4   7         75.41         73.84         4.82 o                         
   1   4   7         70.23         48.07         8.26 o                         
   2   4   7         29.96         27.54         6.06 o                         
   3   4   7         15.80         12.13         2.67 o                         
   4   4   7          0.15          1.15         2.24 o                         
 -17   0   8         12.62         18.26         3.89 o                         
 -16   0   8        107.50         91.44         9.96 o                         
 -15   0   8        199.61        263.23        21.04 o                         
 -14   0   8        657.77        614.70        23.61 o                         
 -13   0   8       1194.00       1200.14        58.05 o                         
 -12   0   8       1329.17       1197.70       103.90 o                         
 -11   0   8       1101.74       1105.74        46.04 o                         
 -10   0   8       6696.48       6581.16       221.61 o                         
  -9   0   8       1501.63       1543.62        61.16 o                         
  -8   0   8        171.61        153.80        12.26 o                         
  -7   0   8        708.79        758.21        37.54 o                         
  -6   0   8        498.37        475.50        23.25 o                         
  -5   0   8       1111.18       1118.00        45.43 o                         
  -4   0   8        983.02        999.42        41.40 o                         
  -3   0   8       1197.81       1158.52        46.62 o                         
  -2   0   8       1394.86       1394.72        53.84 o                         
  -1   0   8       2439.71       2596.60       117.30 o                         
   0   0   8       1057.08        951.14        42.28 o                         
   1   0   8       1158.92       1041.70        34.89 o                         
   2   0   8        218.83        239.82        11.36 o                         
   3   0   8        171.39        188.72         8.64 o                         
   4   0   8       4490.74       4237.71       119.39 o                         
   5   0   8       1222.13       1161.09        51.64 o                         
   6   0   8       1736.76       1685.14        59.03 o                         
   7   0   8       1068.67       1028.01        39.81 o                         
   8   0   8       1251.11       1231.10        55.68 o                         
   9   0   8        462.36        433.85        24.23 o                         
  10   0   8        355.73        318.62        15.00 o                         
  11   0   8         22.54         51.82        10.14 o                         
  12   0   8         51.91         69.52         6.67 o                         
  13   0   8        506.06        517.64        93.57 o                         
  14   0   8         41.84         60.79         5.20 o                         
  15   0   8        110.92        113.55        15.69 o                         
  16   0   8        285.04        246.59        16.65 o                         
 -17   1   8        537.57        492.86        30.53 o                         
 -16   1   8        667.68        677.43        26.52 o                         
 -15   1   8        546.66        544.27        24.80 o                         
 -14   1   8        394.96        419.48        17.31 o                         
 -13   1   8        208.35        184.19         8.71 o                         
 -12   1   8        172.25        192.69         9.35 o                         
 -11   1   8         46.71         46.26         4.57 o                         
 -10   1   8        188.84        213.21         9.66 o                         
  -9   1   8          6.18          2.45         3.49 o                         
  -8   1   8        773.42        806.75        28.91 o                         
  -7   1   8       2116.60       2175.73        65.51 o                         
  -6   1   8        572.31        618.31        21.91 o                         
  -5   1   8       1124.47       1144.56        34.99 o                         
  -4   1   8        724.58        687.72        20.36 o                         
  -3   1   8       1166.37       1138.89        30.29 o                         
  -2   1   8        791.70        731.44        21.84 o                         
  -1   1   8        892.14        841.71        24.43 o                         
   0   1   8         72.46         69.80         4.72 o                         
   1   1   8       2027.27       2023.55        43.86 o                         
   2   1   8       1345.54       1274.30        30.77 o                         
   3   1   8         65.56         77.53         4.46 o                         
   4   1   8        197.35        174.61         7.90 o                         
   5   1   8        173.95        171.02         6.76 o                         
   6   1   8         72.47         70.26         5.45 o                         
   7   1   8         55.19         70.73         4.51 o                         
   8   1   8        192.49        195.39         8.33 o                         
   9   1   8        308.47        330.28        11.56 o                         
  10   1   8        503.82        486.40        16.67 o                         
  11   1   8        589.74        601.01        17.73 o                         
  12   1   8        225.23        243.47         9.94 o                         
  13   1   8        358.46        384.26        16.07 o                         
  14   1   8         47.99         47.00         3.28 o                         
  15   1   8        155.67        151.32        19.50 o                         
 -15   2   8         13.28          9.14         2.86 o                         
 -14   2   8         10.09          8.58         2.28 o                         
 -13   2   8         25.04         27.95         3.34 o                         
 -12   2   8         15.80         14.11         2.60 o                         
 -11   2   8         31.01         32.31         4.12 o                         
 -10   2   8         13.60          6.30         3.53 o                         
  -9   2   8         14.98         17.10         4.24 o                         
  -8   2   8        242.43        250.21        10.09 o                         
  -7   2   8          8.20         16.48         2.85 o                         
  -6   2   8          0.09          0.56         2.03 o                         
  -5   2   8          0.07         -1.65         2.06 o                         
  -4   2   8          2.52          1.83         2.00 o                         
  -3   2   8         61.33         55.67         3.48 o                         
  -2   2   8         25.89         19.36         2.40 o                         
  -1   2   8         11.34         10.85         2.10 o                         
   0   2   8         22.10         21.23         2.68 o                         
   1   2   8          6.90          9.03         2.41 o                         
   2   2   8        246.85        257.39        10.44 o                         
   3   2   8         97.64         87.51         4.57 o                         
   4   2   8         52.44         54.59         3.45 o                         
   5   2   8         49.26         45.62         4.34 o                         
   6   2   8         25.58         23.97         3.93 o                         
   7   2   8         20.28         13.55         2.68 o                         
   8   2   8         68.32         80.75         4.83 o                         
   9   2   8        101.72         95.70         9.01 o                         
  10   2   8         25.66         19.63         2.78 o                         
  11   2   8          5.77          3.71         2.26 o                         
  12   2   8          0.96          1.44         1.88 o                         
  13   2   8          0.19         -0.04         1.57 o                         
 -11   3   8         73.44         65.15         6.39 o                         
 -10   3   8        154.60        123.07         9.27 o                         
  -9   3   8         87.12         94.91         6.73 o                         
  -8   3   8        498.34        497.88        18.86 o                         
  -7   3   8        905.25       1013.87        35.36 o                         
  -6   3   8        202.05        224.43         9.20 o                         
  -5   3   8        121.98        117.99         7.17 o                         
  -4   3   8         70.32         87.53         6.05 o                         
  -3   3   8         36.31         32.42         3.43 o                         
  -2   3   8         94.76        114.72         6.43 o                         
  -1   3   8          7.16         11.66         3.80 o                         
   0   3   8          1.49          5.41         1.68 o                         
   1   3   8        611.46        620.12        16.93 o                         
   2   3   8        866.57        938.44        25.58 o                         
   3   3   8        163.36        178.92         7.39 o                         
   4   3   8        322.48        369.38        12.35 o                         
   5   3   8        159.70        153.04         7.27 o                         
   6   3   8        179.47        192.91         7.69 o                         
   7   3   8         26.03         29.43         3.19 o                         
   8   3   8        101.25        107.66         8.05 o                         
   9   3   8         72.01         81.73         6.21 o                         
  10   3   8         12.46         12.57         3.41 o                         
  -1   4   8        403.39        249.38        18.91 o                         
   0   4   8        217.84        122.74         7.60 o                         
 -16   1   9        483.28        470.14        29.26 o                         
 -15   1   9        421.82        405.33        29.23 o                         
 -14   1   9        320.09        319.03        13.28 o                         
 -13   1   9        425.29        441.46        17.97 o                         
 -12   1   9        252.24        255.91        10.66 o                         
 -11   1   9        285.18        273.63        11.58 o                         
 -10   1   9        352.33        374.40        14.89 o                         
  -9   1   9          8.68         11.54         3.14 o                         
  -8   1   9        405.88        428.01        18.59 o                         
  -7   1   9        833.44        877.55        30.83 o                         
  -6   1   9       1011.90       1006.20        34.32 o                         
  -5   1   9       1009.91        994.39        33.81 o                         
  -4   1   9        435.63        467.33        19.49 o                         
  -3   1   9        383.73        387.29        14.21 o                         
  -2   1   9        188.94        197.20         8.28 o                         
  -1   1   9        241.33        220.00         9.80 o                         
   0   1   9        224.72        214.24         8.99 o                         
   1   1   9        221.16        226.75         9.31 o                         
   2   1   9         80.63         98.29         7.73 o                         
   3   1   9       2391.03       2402.80        70.52 o                         
   4   1   9       1160.84       1145.29        39.05 o                         
   5   1   9         11.67         34.13         4.66 o                         
   6   1   9        245.17        254.38         9.48 o                         
   7   1   9        143.72        142.66        10.07 o                         
   8   1   9        106.88        101.12         5.08 o                         
   9   1   9         75.39         77.11         5.55 o                         
  10   1   9         34.77         43.53         3.76 o                         
  11   1   9         71.35         94.32         5.23 o                         
  12   1   9        491.60        461.10        14.39 o                         
  13   1   9        140.21        160.30        13.09 o                         
  14   1   9         42.20         44.32         3.18 o                         
 -14   2   9        136.08        134.91        10.47 o                         
 -13   2   9        203.20        201.23        31.10 o                         
 -12   2   9        649.83        658.21        20.85 o                         
 -11   2   9        855.62        900.54        28.03 o                         
 -10   2   9        668.27        655.12        30.76 o                         
  -9   2   9        714.01        732.87        28.04 o                         
  -8   2   9       2528.55       2395.72        73.27 o                         
  -7   2   9        209.72        230.08         8.14 o                         
  -6   2   9         29.36         37.32         3.03 o                         
  -5   2   9        600.80        620.02        17.61 o                         
  -4   2   9        717.68        747.22        20.02 o                         
  -3   2   9        963.29        981.07        21.92 o                         
  -2   2   9       1032.69       1046.73        33.81 o                         
  -1   2   9        814.91        838.72        22.38 o                         
   0   2   9       1208.95       1218.14        51.24 o                         
   1   2   9       1779.37       1938.99        66.71 o                         
   2   2   9         31.37         69.11         7.39 o                         
   3   2   9         74.09         80.76         6.60 o                         
   4   2   9        293.44        312.61        15.06 o                         
   5   2   9        258.47        252.41        18.90 o                         
   6   2   9        763.22        884.98        37.98 o                         
   7   2   9        471.16        471.64        18.97 o                         
   8   2   9        642.10        758.35        32.53 o                         
   9   2   9        362.99        402.43        16.53 o                         
  10   2   9        333.15        390.68        18.84 o                         
  11   2   9        159.36        181.42         8.76 o                         
  12   2   9        106.06        115.79        10.97 o                         
  -9   3   9        112.61        108.23        11.17 o                         
  -8   3   9        256.14        242.89        13.77 o                         
  -7   3   9        121.13        131.35         6.59 o                         
  -6   3   9        434.11        492.97        18.49 o                         
  -5   3   9        499.05        555.60        20.81 o                         
  -4   3   9        234.68        266.57        11.64 o                         
  -3   3   9        223.06        251.45        11.31 o                         
  -2   3   9        144.48        164.64         8.77 o                         
  -1   3   9        197.03        226.06         9.21 o                         
   0   3   9        181.90        202.84         9.42 o                         
   1   3   9        309.69        358.34        12.89 o                         
   2   3   9        182.20        192.28         9.71 o                         
   3   3   9        581.36        617.82        20.22 o                         
   4   3   9        354.84        360.02        14.25 o                         
   5   3   9         67.95         62.39         4.78 o                         
   6   3   9        125.30        134.06        11.87 o                         
   7   3   9        136.77        147.14        13.75 o                         
 -15   0  10        433.53        431.17        27.11 o                         
 -14   0  10        342.26        327.65        22.87 o                         
 -13   0  10        582.76        572.80        68.17 o                         
 -12   0  10        221.47        196.47        17.72 o                         
 -11   0  10        517.64        533.17        25.43 o                         
 -10   0  10        634.46        603.85        71.27 o                         
  -9   0  10        729.15        793.23        36.68 o                         
  -8   0  10       1256.42       1240.08        54.50 o                         
  -7   0  10        620.12        722.09        32.75 o                         
  -6   0  10       1286.50       1189.61        73.01 o                         
  -5   0  10         80.14        121.42        10.15 o                         
  -4   0  10        365.30        386.48        20.63 o                         
  -3   0  10       1063.02       1001.81        35.99 o                         
  -2   0  10       1727.28       1573.43        51.18 o                         
  -1   0  10       2172.87       2045.82        76.21 o                         
   0   0  10       1934.46       1826.11        69.27 o                         
   1   0  10        899.19        829.43        35.30 o                         
   2   0  10       1795.16       1715.91        55.19 o                         
   3   0  10       1681.26       1663.77        63.84 o                         
   4   0  10        438.05        527.98        24.46 o                         
   5   0  10          3.83          7.19         3.18 o                         
   6   0  10        683.57        685.13        27.09 o                         
   7   0  10        188.31        185.83        23.09 o                         
   8   0  10        441.57        474.98        25.19 o                         
   9   0  10        383.21        370.30        20.71 o                         
  10   0  10        504.85        484.33        23.84 o                         
  11   0  10        574.59        599.80        28.61 o                         
  12   0  10        437.04        441.85        21.40 o                         
  13   0  10          3.88         12.29         3.22 o                         
 -15   1  10        163.18        116.13         9.33 o                         
 -14   1  10        154.76        142.41        12.20 o                         
 -13   1  10        544.00        493.70        18.68 o                         
 -12   1  10        585.01        626.00        23.54 o                         
 -11   1  10        370.68        346.29        15.22 o                         
 -10   1  10        273.85        304.60        12.29 o                         
  -9   1  10        923.11        904.06        33.65 o                         
  -8   1  10        527.56        575.65        23.46 o                         
  -7   1  10         64.39         62.61         6.10 o                         
  -6   1  10        957.88        988.47        35.57 o                         
  -5   1  10        862.37        784.61        30.69 o                         
  -4   1  10        601.18        655.25        23.10 o                         
  -3   1  10        350.45        350.18        16.82 o                         
  -2   1  10        105.85         94.69         6.64 o                         
  -1   1  10         94.14         92.87         6.73 o                         
   0   1  10        120.51        127.76         7.89 o                         
   1   1  10         90.70         82.63         7.02 o                         
   2   1  10         59.79         64.00         6.20 o                         
   3   1  10        850.44        868.79        31.70 o                         
   4   1  10        525.71        545.64        18.05 o                         
   5   1  10       1388.00       1487.34        50.35 o                         
   6   1  10        582.46        606.85        19.22 o                         
   7   1  10        131.12        131.62         6.84 o                         
   8   1  10        196.08        196.01        12.42 o                         
   9   1  10        134.64        140.08         8.57 o                         
  10   1  10         32.84         36.72         3.39 o                         
  11   1  10         31.30         37.60         3.43 o                         
  12   1  10         15.78         21.65         3.18 o                         
  13   1  10         44.24         41.57         5.33 o                         
 -13   2  10          4.26          1.24         1.84 o                         
 -12   2  10          3.70          1.04         1.73 o                         
 -11   2  10          1.02          1.43         1.79 o                         
 -10   2  10          5.72          4.06         2.12 o                         
  -9   2  10          4.63          4.74         2.92 o                         
  -8   2  10        104.42        113.93         6.30 o                         
  -7   2  10          5.26          3.50         2.13 o                         
  -6   2  10         45.49         49.67         3.36 o                         
  -5   2  10          9.99         10.84         2.01 o                         
  -4   2  10         53.10         52.28         3.84 o                         
  -3   2  10         16.21         14.93         2.18 o                         
  -2   2  10         44.55         39.01         3.45 o                         
  -1   2  10         51.84         55.57         4.14 o                         
   0   2  10         33.30         32.51         3.71 o                         
   1   2  10          6.66          5.68         2.67 o                         
   2   2  10          0.33          0.57         2.41 o                         
   3   2  10          9.51         14.27         3.25 o                         
   4   2  10         13.47          9.40         3.51 o                         
   5   2  10          0.29          0.91         3.66 o                         
   6   2  10         18.67         16.90         4.39 o                         
   7   2  10         18.88         19.91         2.90 o                         
   8   2  10          0.19          0.89         2.30 o                         
   9   2  10          0.13          1.59         2.36 o                         
  10   2  10          5.30          7.21         2.34 o                         
  -7   3  10         33.16         31.36         7.55 o                         
  -6   3  10        320.48        240.49        17.87 o                         
  -5   3  10        696.58        695.07        29.88 o                         
  -4   3  10        212.99        216.22        10.34 o                         
  -3   3  10        190.96        212.11        13.59 o                         
  -2   3  10        318.65        356.38        13.96 o                         
  -1   3  10        123.86        125.73         6.73 o                         
   0   3  10         87.38         89.53         7.02 o                         
   1   3  10         44.48         53.76         5.28 o                         
   2   3  10         29.69         29.16         3.93 o                         
   3   3  10        117.85         86.51        20.51 o                         
   4   3  10        143.92        106.73        18.87 o                         
   5   3  10        252.10        216.69        15.23 o                         
 -13   1  11        268.07        185.91        25.07 o                         
 -12   1  11        106.99         96.14        11.04 o                         
 -11   1  11        514.74        468.67        15.62 o                         
 -10   1  11        273.87        291.02         9.95 o                         
  -9   1  11        167.46        162.72         8.97 o                         
  -8   1  11        121.91        128.71         7.66 o                         
  -7   1  11        226.52        193.85        10.67 o                         
  -6   1  11        204.07        232.39        12.11 o                         
  -5   1  11        100.36        102.47         6.35 o                         
  -4   1  11       1008.10        990.16        31.77 o                         
  -3   1  11        811.85        833.67        27.62 o                         
  -2   1  11        355.82        365.44        14.56 o                         
  -1   1  11        211.91        221.01        10.45 o                         
   0   1  11        135.74        149.80         9.25 o                         
   1   1  11        106.20        104.69         7.64 o                         
   2   1  11        270.93        284.36        12.12 o                         
   3   1  11          3.33         11.66         3.49 o                         
   4   1  11          9.25         27.08         3.89 o                         
   5   1  11       1095.76       1220.48        37.87 o                         
   6   1  11        392.20        425.33        15.65 o                         
   7   1  11        152.29        156.91         9.79 o                         
   8   1  11         91.94         87.47         7.64 o                         
   9   1  11         42.87         45.77         5.02 o                         
  10   1  11         39.75         41.95         4.28 o                         
 -11   2  11        287.70        247.72        16.26 o                         
 -10   2  11        391.66        412.77        26.27 o                         
  -9   2  11        738.07        721.53        82.26 o                         
  -8   2  11        322.49        323.71        11.60 o                         
  -7   2  11        686.36        675.43        19.15 o                         
  -6   2  11       1211.88       1177.30        31.60 o                         
  -5   2  11        226.87        260.62        12.47 o                         
  -4   2  11        201.34        224.43        11.10 o                         
  -3   2  11        154.20        182.76         9.80 o                         
  -2   2  11        299.44        337.17        15.00 o                         
  -1   2  11        313.87        321.72        12.53 o                         
   0   2  11        668.63        720.87        25.83 o                         
   1   2  11        735.37        805.15        23.40 o                         
   2   2  11        682.47        761.29        22.22 o                         
   3   2  11        421.81        461.34        18.84 o                         
   4   2  11        518.43        550.08        21.46 o                         
   5   2  11        327.51        381.79        15.74 o                         
   6   2  11         52.71         95.02         7.23 o                         
   7   2  11         98.10        131.56         8.85 o                         
   8   2  11        414.51        466.82        21.37 o                         
  -1   3  11        201.28        129.01        10.45 o                         
   0   3  11         32.19         21.56         5.35 o                         
 -12   0  12        385.92        296.91        19.23 o                         
 -11   0  12        870.25        989.11        58.34 o                         
 -10   0  12        222.31        181.76        15.15 o                         
  -9   0  12        606.50        605.81        39.60 o                         
  -8   0  12       1180.34       1101.86        67.62 o                         
  -7   0  12       1371.51       1442.06        87.03 o                         
  -6   0  12        498.13        496.00        35.71 o                         
  -5   0  12       1122.08       1170.51        73.36 o                         
  -4   0  12       1170.69       1037.06        66.29 o                         
  -3   0  12         47.86         69.69        11.30 o                         
  -2   0  12         76.83         71.27        10.70 o                         
  -1   0  12        141.22        150.60        15.90 o                         
   0   0  12        319.64        299.78        24.03 o                         
   1   0  12        336.64        348.72        26.17 o                         
   2   0  12        551.30        519.64        30.46 o                         
   3   0  12        269.32        260.68        21.34 o                         
   4   0  12       1205.51       1081.59        65.82 o                         
   5   0  12        700.08        727.01        48.07 o                         
   6   0  12        100.27         86.01        10.84 o                         
   7   0  12        191.28        197.30        16.29 o                         
   8   0  12         46.42         61.07         6.91 o                         
   9   0  12        281.24        316.62        21.78 o                         
 -11   1  12        249.93        183.74        13.75 o                         
 -10   1  12        147.64        129.74         9.53 o                         
  -9   1  12        247.35        214.94         7.37 o                         
  -8   1  12         76.67         94.88         4.55 o                         
  -7   1  12        116.71         95.31         5.02 o                         
  -6   1  12         61.94         82.19         6.07 o                         
  -5   1  12        190.38        182.58        10.63 o                         
  -4   1  12        247.89        281.15        12.59 o                         
  -3   1  12        355.10        322.54        10.16 o                         
  -2   1  12        700.22        740.18        24.04 o                         
  -1   1  12        575.20        561.18        19.16 o                         
   0   1  12        648.09        704.85        23.10 o                         
   1   1  12        261.41        277.46        11.18 o                         
   2   1  12         91.36        104.69         6.29 o                         
   3   1  12        160.57        167.36         9.23 o                         
   4   1  12        210.76        233.91        11.17 o                         
   5   1  12          2.11         14.34         2.49 o                         
   6   1  12         14.49         13.42         2.62 o                         
   7   1  12        526.70        626.07        27.98 o                         
   8   1  12         57.47         59.62         5.06 o                         
   9   1  12         29.66         30.63         4.55 o                         
  -8   2  12         59.45         51.03         5.35 o                         
  -7   2  12         21.18         26.51         4.16 o                         
  -6   2  12          1.39          0.72         1.31 o                         
  -5   2  12          7.57         14.12         2.27 o                         
  -4   2  12          0.19          5.06         1.96 o                         
  -3   2  12         32.26         40.64         3.88 o                         
  -2   2  12         15.44         14.66         2.80 o                         
  -1   2  12         96.84        125.05        12.48 o                         
   0   2  12         17.27         14.24         3.12 o                         
   1   2  12          0.82          4.35         2.07 o                         
   2   2  12          5.29          4.25         2.38 o                         
   3   2  12          0.04          0.32         2.24 o                         
   4   2  12          1.00          4.40         1.89 o                         
   5   2  12          1.54          5.24         2.63 o                         
   6   2  12        102.19         86.42         8.29 o                         
  -8   1  13        171.65        130.24        10.22 o                         
  -7   1  13        161.07        153.99        12.42 o                         
  -6   1  13         83.63         77.35         6.66 o                         
  -5   1  13        264.98        167.30        44.62 o                         
  -4   1  13         59.98         72.33         6.31 o                         
  -3   1  13         58.20         62.79         4.44 o                         
  -2   1  13        436.90        410.00        19.46 o                         
  -1   1  13        373.37        371.78        15.12 o                         
   0   1  13         88.58         78.47         4.79 o                         
   1   1  13        131.07        125.92         7.70 o                         
   2   1  13        215.54        244.66        10.47 o                         
   3   1  13         49.22         56.74         4.94 o                         
   4   1  13         76.69         79.84         8.58 o                         
   5   1  13         24.75         25.74         3.06 o                         
   6   1  13         76.95         56.55         5.74 o                         
  -2   2  13        281.83        209.21        18.57 o                         
  -1   2  13        184.87        159.00        11.64 o                         
   0   2  13        163.03        155.91        11.44 o                         
  -4   0  14        220.43        138.29        10.39 o                         
  -2   0  14        398.49        252.29        17.28 o                         
  -1   0  14        216.36        195.82        14.44 o                         
   0   0  14        227.97        181.95        13.70 o                         
   2   0  14        328.51        287.97        19.26 o                         
                                                                                
